# Supplementary material for: Understanding salt tolerance mechanism using transcriptome profiling and de novo assembly of wild tomato Solanum chilense
Source: Sci Rep. 2020 Sep 28;10:15835. doi: 10.1038/s41598-020-72474-w (PMC7523002; doi:10.1038/s41598-020-72474-w)
Supplement: Supplementary file 2 — Supplementary Table 3. [file 41598_2020_72474_MOESM2_ESM.xls]

## Sheet: Unigenes_KEGG_Pathway
Title: Understanding salt tolerance mechanism using transcriptome profiling and de novo assembly of wild tomato Solanum chilense Authors: SP Kashyap 1, 2, HC Prasanna 1, 3*, Nishi Kumari 2, Pallavi Mishra 1 and B Singh 1 Author’s affiliations: 1 Division of Crop Improvement and Biotechnology, Indian Institute of Vegetable Research, Indian Council of Agricultural Research, Varanasi-221 305, Uttar …
Table S3 Kyoto encyclopedia of Genes and Genomes (KEGG) annotation of assembled unigenes.
Unigenes	KO_ID	KO_Description	KO_Group	KO_Family
Unigene_18377	K22909	ZC3H13; zinc finger CCCH domain-containing protein 13	03019 Messenger RNA biogenesis [BR:sly03019]	B 09182 Protein families: genetic information processing
Unigene_193783	K22909	ZC3H13; zinc finger CCCH domain-containing protein 13	03019 Messenger RNA biogenesis [BR:sly03019]	B 09182 Protein families: genetic information processing
Unigene_186138	K22904	PLPP6; presqualene diphosphate phosphatase [EC:3.1.3.-]	99980 Enzymes with EC numbers	B 09191 Unclassified: metabolism
Unigene_503683	K22904	PLPP6; presqualene diphosphate phosphatase [EC:3.1.3.-]	99980 Enzymes with EC numbers	B 09191 Unclassified: metabolism
Unigene_485752	K22900	TRMO; tRNA (adenine37-N6)-methyltransferase [EC:2.1.1.-]	03016 Transfer RNA biogenesis [BR:sly03016]	B 09182 Protein families: genetic information processing
Unigene_116150	K22883	NATA1; L-ornithine N5-acetyltransferase [EC:2.3.1.-]	99980 Enzymes with EC numbers	B 09191 Unclassified: metabolism
Unigene_120222	K22883	NATA1; L-ornithine N5-acetyltransferase [EC:2.3.1.-]	99980 Enzymes with EC numbers	B 09191 Unclassified: metabolism
Unigene_325204	K22883	NATA1; L-ornithine N5-acetyltransferase [EC:2.3.1.-]	99980 Enzymes with EC numbers	B 09191 Unclassified: metabolism
Unigene_486413	K22883	NATA1; L-ornithine N5-acetyltransferase [EC:2.3.1.-]	99980 Enzymes with EC numbers	B 09191 Unclassified: metabolism
Unigene_388497	K22857	EEF1AKMT4; EEF1A lysine methyltransferase 4 [EC:2.1.1.-]	03012 Translation factors [BR:sly03012]	B 09182 Protein families: genetic information processing
Unigene_57420	K22856	EEF1AKMT2; EEF1A lysine methyltransferase 2 [EC:2.1.1.-]	03012 Translation factors [BR:sly03012]	B 09182 Protein families: genetic information processing
Unigene_100970	K22855	EEF1AKMT1; EEF1A lysine methyltransferase 1 [EC:2.1.1.-]	03012 Translation factors [BR:sly03012]	B 09182 Protein families: genetic information processing
Unigene_189417	K22832	GAS1; 1,3-beta-glucanosyltransferase GAS1 [EC:2.4.1.-]	03036 Chromosome and associated proteins [BR:sly03036]	B 09182 Protein families: genetic information processing
Unigene_508169	K22832	GAS1; 1,3-beta-glucanosyltransferase GAS1 [EC:2.4.1.-]	03036 Chromosome and associated proteins [BR:sly03036]	B 09182 Protein families: genetic information processing
Unigene_469041	K22827	MICU1; calcium uptake protein 1, mitochondrial	03029 Mitochondrial biogenesis [BR:sly03029]	B 09182 Protein families: genetic information processing
Unigene_89719	K22825	NSMCE4; non-structural maintenance of chromosomes element 4	03400 DNA repair and recombination proteins [BR:sly03400]	B 09182 Protein families: genetic information processing
Unigene_131425	K22825	NSMCE4; non-structural maintenance of chromosomes element 4	03400 DNA repair and recombination proteins [BR:sly03400]	B 09182 Protein families: genetic information processing
Unigene_484789	K22825	NSMCE4; non-structural maintenance of chromosomes element 4	03400 DNA repair and recombination proteins [BR:sly03400]	B 09182 Protein families: genetic information processing
Unigene_368665	K22824	WTAP; pre-mRNA-splicing regulator WTAP	03019 Messenger RNA biogenesis [BR:sly03019]	B 09182 Protein families: genetic information processing
Unigene_445708	K22823	NSMCE3; non-structural maintenance of chromosomes element 3	03400 DNA repair and recombination proteins [BR:sly03400]	B 09182 Protein families: genetic information processing
Unigene_12564	K22817	NSMCE1; non-structural maintenance of chromosomes element 1 [EC:2.3.2.27]	03400 DNA repair and recombination proteins [BR:sly03400]	B 09182 Protein families: genetic information processing
Unigene_55010	K22817	NSMCE1; non-structural maintenance of chromosomes element 1 [EC:2.3.2.27]	03400 DNA repair and recombination proteins [BR:sly03400]	B 09182 Protein families: genetic information processing
Unigene_406667	K22809	IPUT1; inositol phosphorylceramide glucuronosyltransferase 1 [EC:2.4.1.-]	01003 Glycosyltransferases [BR:sly01003]	B 09181 Protein families: metabolism
Unigene_212933	K22804	SMC6; structural maintenance of chromosomes protein 6	03400 DNA repair and recombination proteins [BR:sly03400]	B 09182 Protein families: genetic information processing
Unigene_395721	K22804	SMC6; structural maintenance of chromosomes protein 6	03400 DNA repair and recombination proteins [BR:sly03400]	B 09182 Protein families: genetic information processing
Unigene_469604	K22803	SMC5; structural maintenance of chromosomes protein 5	03400 DNA repair and recombination proteins [BR:sly03400]	B 09182 Protein families: genetic information processing
Unigene_154430	K22768	MBD9; methyl-CpG-binding domain-containing protein 9 [EC:2.3.1.48]	03036 Chromosome and associated proteins [BR:sly03036]	B 09182 Protein families: genetic information processing
Unigene_435551	K22768	MBD9; methyl-CpG-binding domain-containing protein 9 [EC:2.3.1.48]	03036 Chromosome and associated proteins [BR:sly03036]	B 09182 Protein families: genetic information processing
Unigene_131187	K22767	MCC1; histone acetyltransferase MCC1 [EC:2.3.1.48]	03036 Chromosome and associated proteins [BR:sly03036]	B 09182 Protein families: genetic information processing
Unigene_272935	K22767	MCC1; histone acetyltransferase MCC1 [EC:2.3.1.48]	03036 Chromosome and associated proteins [BR:sly03036]	B 09182 Protein families: genetic information processing
Unigene_452745	K22766	FIGNL1; fidgetin-like protein 1 [EC:3.6.4.-]	03400 DNA repair and recombination proteins [BR:sly03400]	B 09182 Protein families: genetic information processing
Unigene_511128	K22766	FIGNL1; fidgetin-like protein 1 [EC:3.6.4.-]	03400 DNA repair and recombination proteins [BR:sly03400]	B 09182 Protein families: genetic information processing
Unigene_30882	K22763	DESI2; deubiquitinase DESI2 [EC:3.4.19.12]	04121 Ubiquitin system [BR:sly04121]	B 09182 Protein families: genetic information processing
Unigene_41670	K22763	DESI2; deubiquitinase DESI2 [EC:3.4.19.12]	04121 Ubiquitin system [BR:sly04121]	B 09182 Protein families: genetic information processing
Unigene_105277	K22763	DESI2; deubiquitinase DESI2 [EC:3.4.19.12]	04121 Ubiquitin system [BR:sly04121]	B 09182 Protein families: genetic information processing
Unigene_225259	K22763	DESI2; deubiquitinase DESI2 [EC:3.4.19.12]	04121 Ubiquitin system [BR:sly04121]	B 09182 Protein families: genetic information processing
Unigene_345492	K22763	DESI2; deubiquitinase DESI2 [EC:3.4.19.12]	04121 Ubiquitin system [BR:sly04121]	B 09182 Protein families: genetic information processing
Unigene_357116	K22763	DESI2; deubiquitinase DESI2 [EC:3.4.19.12]	04121 Ubiquitin system [BR:sly04121]	B 09182 Protein families: genetic information processing
Unigene_388551	K22763	DESI2; deubiquitinase DESI2 [EC:3.4.19.12]	04121 Ubiquitin system [BR:sly04121]	B 09182 Protein families: genetic information processing
Unigene_44660	K22762	DESI1; desumoylating isopeptidase 1 [EC:3.4.-.-]	04121 Ubiquitin system [BR:sly04121]	B 09182 Protein families: genetic information processing
Unigene_476014	K22762	DESI1; desumoylating isopeptidase 1 [EC:3.4.-.-]	04121 Ubiquitin system [BR:sly04121]	B 09182 Protein families: genetic information processing
Unigene_213724	K22761	PRIMPOL; DNA-directed primase/polymerase protein [EC:2.7.7.-]	03029 Mitochondrial biogenesis [BR:sly03029]	B 09182 Protein families: genetic information processing
Unigene_265149	K22757	QCT; glutaminyl-peptide cyclotransferase [EC:2.3.2.5]	99980 Enzymes with EC numbers	B 09191 Unclassified: metabolism
Unigene_391326	K22757	QCT; glutaminyl-peptide cyclotransferase [EC:2.3.2.5]	99980 Enzymes with EC numbers	B 09191 Unclassified: metabolism
Unigene_406007	K22757	QCT; glutaminyl-peptide cyclotransferase [EC:2.3.2.5]	99980 Enzymes with EC numbers	B 09191 Unclassified: metabolism
Unigene_73338	K22756	NSMCE2; E3 SUMO-protein ligase NSE2 [EC:2.3.2.-]	03400 DNA repair and recombination proteins [BR:sly03400]	B 09182 Protein families: genetic information processing
Unigene_389623	K22755	UFL1; E3 UFM1-protein ligase 1 [EC:2.3.2.-]	04121 Ubiquitin system [BR:sly04121]	B 09182 Protein families: genetic information processing
Unigene_37291	K22753	RNF6; E3 ubiquitin-protein ligase RNF6 [EC:2.3.2.27]	04121 Ubiquitin system [BR:sly04121]	B 09182 Protein families: genetic information processing
Unigene_407995	K22753	RNF6; E3 ubiquitin-protein ligase RNF6 [EC:2.3.2.27]	04121 Ubiquitin system [BR:sly04121]	B 09182 Protein families: genetic information processing
Unigene_389862	K22748	ATXR3; histone-lysine N-methyltransferase ATXR3 [EC:2.1.1.43]	03036 Chromosome and associated proteins [BR:sly03036]	B 09182 Protein families: genetic information processing
Unigene_76643	K22746	CIAPIN1; anamorsin	99995 Signaling proteins	B 09193 Unclassified: signaling and cellular processes
Unigene_85420	K22746	CIAPIN1; anamorsin	99995 Signaling proteins	B 09193 Unclassified: signaling and cellular processes
Unigene_457349	K22746	CIAPIN1; anamorsin	99995 Signaling proteins	B 09193 Unclassified: signaling and cellular processes
Unigene_18916	K22736	VIT; vacuolar iron transporter family protein	02000 Transporters [BR:sly02000]	B 09183 Protein families: signaling and cellular processes
Unigene_23565	K22736	VIT; vacuolar iron transporter family protein	02000 Transporters [BR:sly02000]	B 09183 Protein families: signaling and cellular processes
Unigene_41607	K22736	VIT; vacuolar iron transporter family protein	02000 Transporters [BR:sly02000]	B 09183 Protein families: signaling and cellular processes
Unigene_63242	K22736	VIT; vacuolar iron transporter family protein	02000 Transporters [BR:sly02000]	B 09183 Protein families: signaling and cellular processes
Unigene_84465	K22736	VIT; vacuolar iron transporter family protein	02000 Transporters [BR:sly02000]	B 09183 Protein families: signaling and cellular processes
Unigene_89029	K22736	VIT; vacuolar iron transporter family protein	02000 Transporters [BR:sly02000]	B 09183 Protein families: signaling and cellular processes
Unigene_437582	K22736	VIT; vacuolar iron transporter family protein	02000 Transporters [BR:sly02000]	B 09183 Protein families: signaling and cellular processes
Unigene_463701	K22736	VIT; vacuolar iron transporter family protein	02000 Transporters [BR:sly02000]	B 09183 Protein families: signaling and cellular processes
Unigene_18034	K22733	NIPA; magnesium transporter	02000 Transporters [BR:sly02000]	B 09183 Protein families: signaling and cellular processes
Unigene_48179	K22733	NIPA; magnesium transporter	02000 Transporters [BR:sly02000]	B 09183 Protein families: signaling and cellular processes
Unigene_59049	K22733	NIPA; magnesium transporter	02000 Transporters [BR:sly02000]	B 09183 Protein families: signaling and cellular processes
Unigene_89494	K22733	NIPA; magnesium transporter	02000 Transporters [BR:sly02000]	B 09183 Protein families: signaling and cellular processes
Unigene_163805	K22733	NIPA; magnesium transporter	02000 Transporters [BR:sly02000]	B 09183 Protein families: signaling and cellular processes
Unigene_216858	K22733	NIPA; magnesium transporter	02000 Transporters [BR:sly02000]	B 09183 Protein families: signaling and cellular processes
Unigene_219049	K22733	NIPA; magnesium transporter	02000 Transporters [BR:sly02000]	B 09183 Protein families: signaling and cellular processes
Unigene_259369	K22733	NIPA; magnesium transporter	02000 Transporters [BR:sly02000]	B 09183 Protein families: signaling and cellular processes
Unigene_410943	K22733	NIPA; magnesium transporter	02000 Transporters [BR:sly02000]	B 09183 Protein families: signaling and cellular processes
Unigene_428595	K22733	NIPA; magnesium transporter	02000 Transporters [BR:sly02000]	B 09183 Protein families: signaling and cellular processes
Unigene_451749	K22733	NIPA; magnesium transporter	02000 Transporters [BR:sly02000]	B 09183 Protein families: signaling and cellular processes
Unigene_474557	K22733	NIPA; magnesium transporter	02000 Transporters [BR:sly02000]	B 09183 Protein families: signaling and cellular processes
Unigene_498100	K22733	NIPA; magnesium transporter	02000 Transporters [BR:sly02000]	B 09183 Protein families: signaling and cellular processes
Unigene_504042	K22733	NIPA; magnesium transporter	02000 Transporters [BR:sly02000]	B 09183 Protein families: signaling and cellular processes
Unigene_463200	K22698	SEY1; protein SEY1 [EC:3.6.5.-]	04131 Membrane trafficking [BR:sly04131]	B 09182 Protein families: genetic information processing
Unigene_476769	K22698	SEY1; protein SEY1 [EC:3.6.5.-]	04131 Membrane trafficking [BR:sly04131]	B 09182 Protein families: genetic information processing
Unigene_145845	K22697	SAMD8; sphingomyelin synthase-related protein 1	04131 Membrane trafficking [BR:sly04131]	B 09182 Protein families: genetic information processing
Unigene_243623	K22697	SAMD8; sphingomyelin synthase-related protein 1	04131 Membrane trafficking [BR:sly04131]	B 09182 Protein families: genetic information processing
Unigene_34301	K22696	EEF2KMT; protein-lysine N-methyltransferase EEF2KMT [EC:2.1.1.-]	03012 Translation factors [BR:sly03012]	B 09182 Protein families: genetic information processing
Unigene_208362	K22696	EEF2KMT; protein-lysine N-methyltransferase EEF2KMT [EC:2.1.1.-]	03012 Translation factors [BR:sly03012]	B 09182 Protein families: genetic information processing
Unigene_292701	K22696	EEF2KMT; protein-lysine N-methyltransferase EEF2KMT [EC:2.1.1.-]	03012 Translation factors [BR:sly03012]	B 09182 Protein families: genetic information processing
Unigene_311860	K22686	NMA111; pro-apoptotic serine protease NMA111 [EC:3.4.21.-]	01002 Peptidases [BR:sly01002]	B 09181 Protein families: metabolism
Unigene_486665	K22686	NMA111; pro-apoptotic serine protease NMA111 [EC:3.4.21.-]	01002 Peptidases [BR:sly01002]	B 09181 Protein families: metabolism
Unigene_363932	K22685	WSS1; DNA-dependent metalloprotease WSS1 [EC:3.4.24.-]	03400 DNA repair and recombination proteins [BR:sly03400]	B 09182 Protein families: genetic information processing
Unigene_47392	K22684	MCA1; metacaspase-1 [EC:3.4.22.-]	01002 Peptidases [BR:sly01002]	B 09181 Protein families: metabolism
Unigene_63459	K22684	MCA1; metacaspase-1 [EC:3.4.22.-]	01002 Peptidases [BR:sly01002]	B 09181 Protein families: metabolism
Unigene_397791	K22684	MCA1; metacaspase-1 [EC:3.4.22.-]	01002 Peptidases [BR:sly01002]	B 09181 Protein families: metabolism
Unigene_413222	K22684	MCA1; metacaspase-1 [EC:3.4.22.-]	01002 Peptidases [BR:sly01002]	B 09181 Protein families: metabolism
Unigene_25257	K22683	APF2; aspartyl protease family protein [EC:3.4.23.-]	01002 Peptidases [BR:sly01002]	B 09181 Protein families: metabolism
Unigene_111961	K22683	APF2; aspartyl protease family protein [EC:3.4.23.-]	01002 Peptidases [BR:sly01002]	B 09181 Protein families: metabolism
Unigene_192945	K22683	APF2; aspartyl protease family protein [EC:3.4.23.-]	01002 Peptidases [BR:sly01002]	B 09181 Protein families: metabolism
Unigene_367481	K22683	APF2; aspartyl protease family protein [EC:3.4.23.-]	01002 Peptidases [BR:sly01002]	B 09181 Protein families: metabolism
Unigene_384686	K22683	APF2; aspartyl protease family protein [EC:3.4.23.-]	01002 Peptidases [BR:sly01002]	B 09181 Protein families: metabolism
Unigene_430113	K22683	APF2; aspartyl protease family protein [EC:3.4.23.-]	01002 Peptidases [BR:sly01002]	B 09181 Protein families: metabolism
Unigene_447968	K22683	APF2; aspartyl protease family protein [EC:3.4.23.-]	01002 Peptidases [BR:sly01002]	B 09181 Protein families: metabolism
Unigene_458077	K22683	APF2; aspartyl protease family protein [EC:3.4.23.-]	01002 Peptidases [BR:sly01002]	B 09181 Protein families: metabolism
Unigene_506018	K22683	APF2; aspartyl protease family protein [EC:3.4.23.-]	01002 Peptidases [BR:sly01002]	B 09181 Protein families: metabolism
Unigene_82645	K22651	RNF4; E3 ubiquitin-protein ligase RNF4 [EC:2.3.2.27]	04121 Ubiquitin system [BR:sly04121]	B 09182 Protein families: genetic information processing
Unigene_391723	K22651	RNF4; E3 ubiquitin-protein ligase RNF4 [EC:2.3.2.27]	04121 Ubiquitin system [BR:sly04121]	B 09182 Protein families: genetic information processing
Unigene_481327	K22651	RNF4; E3 ubiquitin-protein ligase RNF4 [EC:2.3.2.27]	04121 Ubiquitin system [BR:sly04121]	B 09182 Protein families: genetic information processing
Unigene_1304	K22647	MINDY3_4; ubiquitin carboxyl-terminal hydrolase MINDY-3/4 [EC:3.4.19.12]	04121 Ubiquitin system [BR:sly04121]	B 09182 Protein families: genetic information processing
Unigene_8052	K22644	HVCN1; voltage-gated hydrogen channel 1	04040 Ion channels [BR:sly04040]	B 09183 Protein families: signaling and cellular processes
Unigene_122152	K22614	NLRC3; NLR family CARD domain-containing protein 3	04054 Pattern recognition receptors [BR:sly04054]	B 09183 Protein families: signaling and cellular processes
Unigene_101573	K22611	SART3; squamous cell carcinoma antigen recognized by T-cells 3	03036 Chromosome and associated proteins [BR:sly03036]	B 09182 Protein families: genetic information processing
Unigene_117945	K22611	SART3; squamous cell carcinoma antigen recognized by T-cells 3	03036 Chromosome and associated proteins [BR:sly03036]	B 09182 Protein families: genetic information processing
Unigene_190408	K22547	HAC1; arsenate reductase [EC:1.20.4.1]	99980 Enzymes with EC numbers	B 09191 Unclassified: metabolism
Unigene_130175	K22544	SAMHD1; deoxynucleoside triphosphate triphosphohydrolase SAMHD1 [EC:3.1.5.-]	03400 DNA repair and recombination proteins [BR:sly03400]	B 09182 Protein families: genetic information processing
Unigene_147752	K22544	SAMHD1; deoxynucleoside triphosphate triphosphohydrolase SAMHD1 [EC:3.1.5.-]	03400 DNA repair and recombination proteins [BR:sly03400]	B 09182 Protein families: genetic information processing
Unigene_213331	K22544	SAMHD1; deoxynucleoside triphosphate triphosphohydrolase SAMHD1 [EC:3.1.5.-]	03400 DNA repair and recombination proteins [BR:sly03400]	B 09182 Protein families: genetic information processing
Unigene_56101	K22531	ATAD2; ATPase family AAA domain-containing protein 2 [EC:3.6.1.-]	99980 Enzymes with EC numbers	B 09191 Unclassified: metabolism
Unigene_37586	K22530	ATAD1; ATPase family AAA domain-containing protein 1 [EC:3.6.1.-]	99980 Enzymes with EC numbers	B 09191 Unclassified: metabolism
Unigene_113563	K22530	ATAD1; ATPase family AAA domain-containing protein 1 [EC:3.6.1.-]	99980 Enzymes with EC numbers	B 09191 Unclassified: metabolism
Unigene_204461	K22530	ATAD1; ATPase family AAA domain-containing protein 1 [EC:3.6.1.-]	99980 Enzymes with EC numbers	B 09191 Unclassified: metabolism
Unigene_302912	K22530	ATAD1; ATPase family AAA domain-containing protein 1 [EC:3.6.1.-]	99980 Enzymes with EC numbers	B 09191 Unclassified: metabolism
Unigene_456258	K22530	ATAD1; ATPase family AAA domain-containing protein 1 [EC:3.6.1.-]	99980 Enzymes with EC numbers	B 09191 Unclassified: metabolism
Unigene_22835	K22522	LOG; cytokinin riboside 5'-monophosphate phosphoribohydrolase [EC:3.2.2.-]	99980 Enzymes with EC numbers	B 09191 Unclassified: metabolism
Unigene_38560	K22522	LOG; cytokinin riboside 5'-monophosphate phosphoribohydrolase [EC:3.2.2.-]	99980 Enzymes with EC numbers	B 09191 Unclassified: metabolism
Unigene_96166	K22522	LOG; cytokinin riboside 5'-monophosphate phosphoribohydrolase [EC:3.2.2.-]	99980 Enzymes with EC numbers	B 09191 Unclassified: metabolism
Unigene_235172	K22522	LOG; cytokinin riboside 5'-monophosphate phosphoribohydrolase [EC:3.2.2.-]	99980 Enzymes with EC numbers	B 09191 Unclassified: metabolism
Unigene_286775	K22522	LOG; cytokinin riboside 5'-monophosphate phosphoribohydrolase [EC:3.2.2.-]	99980 Enzymes with EC numbers	B 09191 Unclassified: metabolism
Unigene_342755	K22522	LOG; cytokinin riboside 5'-monophosphate phosphoribohydrolase [EC:3.2.2.-]	99980 Enzymes with EC numbers	B 09191 Unclassified: metabolism
Unigene_356642	K22522	LOG; cytokinin riboside 5'-monophosphate phosphoribohydrolase [EC:3.2.2.-]	99980 Enzymes with EC numbers	B 09191 Unclassified: metabolism
Unigene_363055	K22522	LOG; cytokinin riboside 5'-monophosphate phosphoribohydrolase [EC:3.2.2.-]	99980 Enzymes with EC numbers	B 09191 Unclassified: metabolism
Unigene_425854	K22522	LOG; cytokinin riboside 5'-monophosphate phosphoribohydrolase [EC:3.2.2.-]	99980 Enzymes with EC numbers	B 09191 Unclassified: metabolism
Unigene_489546	K22522	LOG; cytokinin riboside 5'-monophosphate phosphoribohydrolase [EC:3.2.2.-]	99980 Enzymes with EC numbers	B 09191 Unclassified: metabolism
Unigene_131678	K22521	SCO2; protein disulfide-isomerase [EC:5.3.4.1]	03110 Chaperones and folding catalysts [BR:sly03110]	B 09182 Protein families: genetic information processing
Unigene_414598	K22521	SCO2; protein disulfide-isomerase [EC:5.3.4.1]	03110 Chaperones and folding catalysts [BR:sly03110]	B 09182 Protein families: genetic information processing
Unigene_96100	K22520	LQY1; protein disulfide-isomerase [EC:5.3.4.1]	03110 Chaperones and folding catalysts [BR:sly03110]	B 09182 Protein families: genetic information processing
Unigene_425782	K22503	DARS; aspartyl-tRNA synthetase [EC:6.1.1.12]	03016 Transfer RNA biogenesis [BR:sly03016]	B 09182 Protein families: genetic information processing
Unigene_103530	K22422	DONSON; protein downstream neighbor of Son	03400 DNA repair and recombination proteins [BR:sly03400]	B 09182 Protein families: genetic information processing
Unigene_252837	K22419	VEP1; Delta4-3-oxosteroid 5beta-reductase [EC:1.3.1.3]	99980 Enzymes with EC numbers	B 09191 Unclassified: metabolism
Unigene_385582	K22419	VEP1; Delta4-3-oxosteroid 5beta-reductase [EC:1.3.1.3]	99980 Enzymes with EC numbers	B 09191 Unclassified: metabolism
Unigene_122381	K22418	HSD1; 11beta/17beta-hydroxysteroid dehydrogenase [EC:1.1.1.146 1.1.1.-]	99980 Enzymes with EC numbers	B 09191 Unclassified: metabolism
Unigene_153968	K22418	HSD1; 11beta/17beta-hydroxysteroid dehydrogenase [EC:1.1.1.146 1.1.1.-]	99980 Enzymes with EC numbers	B 09191 Unclassified: metabolism
Unigene_6106	K22415	ZC3H11; zinc finger CCCH domain-containing protein 11	03019 Messenger RNA biogenesis [BR:sly03019]	B 09182 Protein families: genetic information processing
Unigene_395908	K22399	TRIP13; pachytene checkpoint protein 2	03036 Chromosome and associated proteins [BR:sly03036]	B 09182 Protein families: genetic information processing
Unigene_477684	K22399	TRIP13; pachytene checkpoint protein 2	03036 Chromosome and associated proteins [BR:sly03036]	B 09182 Protein families: genetic information processing
Unigene_3769	K22390	ACP7; acid phosphatase type 7	99999 Others	B 09191 Unclassified: metabolism
Unigene_19929	K22390	ACP7; acid phosphatase type 7	99999 Others	B 09191 Unclassified: metabolism
Unigene_97137	K22390	ACP7; acid phosphatase type 7	99999 Others	B 09191 Unclassified: metabolism
Unigene_123358	K22390	ACP7; acid phosphatase type 7	99999 Others	B 09191 Unclassified: metabolism
Unigene_138808	K22390	ACP7; acid phosphatase type 7	99999 Others	B 09191 Unclassified: metabolism
Unigene_146655	K22390	ACP7; acid phosphatase type 7	99999 Others	B 09191 Unclassified: metabolism
Unigene_196177	K22390	ACP7; acid phosphatase type 7	99999 Others	B 09191 Unclassified: metabolism
Unigene_197896	K22390	ACP7; acid phosphatase type 7	99999 Others	B 09191 Unclassified: metabolism
Unigene_282902	K22390	ACP7; acid phosphatase type 7	99999 Others	B 09191 Unclassified: metabolism
Unigene_398133	K22390	ACP7; acid phosphatase type 7	99999 Others	B 09191 Unclassified: metabolism
Unigene_400255	K22390	ACP7; acid phosphatase type 7	99999 Others	B 09191 Unclassified: metabolism
Unigene_418705	K22390	ACP7; acid phosphatase type 7	99999 Others	B 09191 Unclassified: metabolism
Unigene_464383	K22390	ACP7; acid phosphatase type 7	99999 Others	B 09191 Unclassified: metabolism
Unigene_501117	K22390	ACP7; acid phosphatase type 7	99999 Others	B 09191 Unclassified: metabolism
Unigene_510140	K22390	ACP7; acid phosphatase type 7	99999 Others	B 09191 Unclassified: metabolism
Unigene_36690	K22384	WRB; tail-anchored protein insertion receptor	02000 Transporters [BR:sly02000]	B 09183 Protein families: signaling and cellular processes
Unigene_174348	K22384	WRB; tail-anchored protein insertion receptor	02000 Transporters [BR:sly02000]	B 09183 Protein families: signaling and cellular processes
Unigene_143876	K22382	WDR26; WD repeat-containing protein 26	04121 Ubiquitin system [BR:sly04121]	B 09182 Protein families: genetic information processing
Unigene_413679	K22382	WDR26; WD repeat-containing protein 26	04121 Ubiquitin system [BR:sly04121]	B 09182 Protein families: genetic information processing
Unigene_133500	K22381	ZNF598; E3 ubiquitin-protein ligase ZNF598 [EC:2.3.2.27]	04121 Ubiquitin system [BR:sly04121]	B 09182 Protein families: genetic information processing
Unigene_411229	K22379	RNFT1; E3 ubiquitin-protein ligase RNFT1 [EC:2.3.2.27]	04121 Ubiquitin system [BR:sly04121]	B 09182 Protein families: genetic information processing
Unigene_444592	K22379	RNFT1; E3 ubiquitin-protein ligase RNFT1 [EC:2.3.2.27]	04121 Ubiquitin system [BR:sly04121]	B 09182 Protein families: genetic information processing
Unigene_454126	K22379	RNFT1; E3 ubiquitin-protein ligase RNFT1 [EC:2.3.2.27]	04121 Ubiquitin system [BR:sly04121]	B 09182 Protein families: genetic information processing
Unigene_31622	K22378	RNF181; E3 ubiquitin-protein ligase RNF181 [EC:2.3.2.27]	04121 Ubiquitin system [BR:sly04121]	B 09182 Protein families: genetic information processing
Unigene_135580	K22378	RNF181; E3 ubiquitin-protein ligase RNF181 [EC:2.3.2.27]	04121 Ubiquitin system [BR:sly04121]	B 09182 Protein families: genetic information processing
Unigene_409903	K22378	RNF181; E3 ubiquitin-protein ligase RNF181 [EC:2.3.2.27]	04121 Ubiquitin system [BR:sly04121]	B 09182 Protein families: genetic information processing
Unigene_420814	K22378	RNF181; E3 ubiquitin-protein ligase RNF181 [EC:2.3.2.27]	04121 Ubiquitin system [BR:sly04121]	B 09182 Protein families: genetic information processing
Unigene_467213	K22378	RNF181; E3 ubiquitin-protein ligase RNF181 [EC:2.3.2.27]	04121 Ubiquitin system [BR:sly04121]	B 09182 Protein families: genetic information processing
Unigene_474206	K22377	LTN1; E3 ubiquitin-protein ligase listerin [EC:2.3.2.27]	04121 Ubiquitin system [BR:sly04121]	B 09182 Protein families: genetic information processing
Unigene_13048	K22376	KCMF1; E3 ubiquitin-protein ligase KCMF1 [EC:2.3.2.27]	04121 Ubiquitin system [BR:sly04121]	B 09182 Protein families: genetic information processing
Unigene_33313	K22376	KCMF1; E3 ubiquitin-protein ligase KCMF1 [EC:2.3.2.27]	04121 Ubiquitin system [BR:sly04121]	B 09182 Protein families: genetic information processing
Unigene_38281	K22376	KCMF1; E3 ubiquitin-protein ligase KCMF1 [EC:2.3.2.27]	04121 Ubiquitin system [BR:sly04121]	B 09182 Protein families: genetic information processing
Unigene_59189	K22376	KCMF1; E3 ubiquitin-protein ligase KCMF1 [EC:2.3.2.27]	04121 Ubiquitin system [BR:sly04121]	B 09182 Protein families: genetic information processing
Unigene_74662	K22376	KCMF1; E3 ubiquitin-protein ligase KCMF1 [EC:2.3.2.27]	04121 Ubiquitin system [BR:sly04121]	B 09182 Protein families: genetic information processing
Unigene_169788	K22376	KCMF1; E3 ubiquitin-protein ligase KCMF1 [EC:2.3.2.27]	04121 Ubiquitin system [BR:sly04121]	B 09182 Protein families: genetic information processing
Unigene_421935	K22376	KCMF1; E3 ubiquitin-protein ligase KCMF1 [EC:2.3.2.27]	04121 Ubiquitin system [BR:sly04121]	B 09182 Protein families: genetic information processing
Unigene_126809	K22374	DMAS1; 3''-deamino-3''-oxonicotianamine reductase [EC:1.1.1.285]	99980 Enzymes with EC numbers	B 09191 Unclassified: metabolism
Unigene_333959	K22374	DMAS1; 3''-deamino-3''-oxonicotianamine reductase [EC:1.1.1.285]	99980 Enzymes with EC numbers	B 09191 Unclassified: metabolism
Unigene_375661	K22374	DMAS1; 3''-deamino-3''-oxonicotianamine reductase [EC:1.1.1.285]	99980 Enzymes with EC numbers	B 09191 Unclassified: metabolism
Unigene_376002	K22366	SELENOT; thioredoxin reductase-like selenoprotein T	99985 Amino acid metabolism	B 09191 Unclassified: metabolism
Unigene_356921	K22314	GGP; glucosinolate gamma-glutamyl hydrolase [EC:3.4.19.16]	99980 Enzymes with EC numbers	B 09191 Unclassified: metabolism
Unigene_510320	K22314	GGP; glucosinolate gamma-glutamyl hydrolase [EC:3.4.19.16]	99980 Enzymes with EC numbers	B 09191 Unclassified: metabolism
Unigene_504603	K22285	OSBPL8; oxysterol-binding protein-related protein 8	02000 Transporters [BR:sly02000]	B 09183 Protein families: signaling and cellular processes
Unigene_242319	K22279	VH; vicianin beta-glucosidase [EC:3.2.1.119]	99980 Enzymes with EC numbers	B 09191 Unclassified: metabolism
Unigene_293389	K22279	VH; vicianin beta-glucosidase [EC:3.2.1.119]	99980 Enzymes with EC numbers	B 09191 Unclassified: metabolism
Unigene_112440	K22262	WDFY3; WD repeat and FYVE domain-containing protein 3	04131 Membrane trafficking [BR:sly04131]	B 09182 Protein families: genetic information processing
Unigene_99984	K22246	THT; tyramine N-feruloyltransferase [EC:2.3.1.110]	99980 Enzymes with EC numbers	B 09191 Unclassified: metabolism
Unigene_213833	K22246	THT; tyramine N-feruloyltransferase [EC:2.3.1.110]	99980 Enzymes with EC numbers	B 09191 Unclassified: metabolism
Unigene_234115	K22246	THT; tyramine N-feruloyltransferase [EC:2.3.1.110]	99980 Enzymes with EC numbers	B 09191 Unclassified: metabolism
Unigene_293173	K22246	THT; tyramine N-feruloyltransferase [EC:2.3.1.110]	99980 Enzymes with EC numbers	B 09191 Unclassified: metabolism
Unigene_405662	K22246	THT; tyramine N-feruloyltransferase [EC:2.3.1.110]	99980 Enzymes with EC numbers	B 09191 Unclassified: metabolism
Unigene_430237	K22246	THT; tyramine N-feruloyltransferase [EC:2.3.1.110]	99980 Enzymes with EC numbers	B 09191 Unclassified: metabolism
Unigene_409756	K22218	TPST; protein-tyrosine sulfotransferase [EC:2.8.2.20]	99980 Enzymes with EC numbers	B 09191 Unclassified: metabolism
Unigene_143190	K22200	E3.1.3.63; 2-carboxy-D-arabinitol-1-phosphatase [EC:3.1.3.63]	99980 Enzymes with EC numbers	B 09191 Unclassified: metabolism
Unigene_169147	K22193	GPR89; golgi pH regulator	02000 Transporters [BR:sly02000]	B 09183 Protein families: signaling and cellular processes
Unigene_340562	K22193	GPR89; golgi pH regulator	02000 Transporters [BR:sly02000]	B 09183 Protein families: signaling and cellular processes
Unigene_179595	K22184	BRD9; bromodomain-containing protein 9	03036 Chromosome and associated proteins [BR:sly03036]	B 09182 Protein families: genetic information processing
Unigene_213016	K22184	BRD9; bromodomain-containing protein 9	03036 Chromosome and associated proteins [BR:sly03036]	B 09182 Protein families: genetic information processing
Unigene_404449	K22184	BRD9; bromodomain-containing protein 9	03036 Chromosome and associated proteins [BR:sly03036]	B 09182 Protein families: genetic information processing
Unigene_413219	K22184	BRD9; bromodomain-containing protein 9	03036 Chromosome and associated proteins [BR:sly03036]	B 09182 Protein families: genetic information processing
Unigene_440395	K22145	TMEM18; transmembrane protein 18	03000 Transcription factors [BR:sly03000]	B 09182 Protein families: genetic information processing
Unigene_17333	K22139	MPC2; mitochondrial pyruvate carrier 2	02000 Transporters [BR:sly02000]	B 09183 Protein families: signaling and cellular processes
Unigene_20841	K22138	MPC1; mitochondrial pyruvate carrier 1	02000 Transporters [BR:sly02000]	B 09183 Protein families: signaling and cellular processes
Unigene_136368	K22138	MPC1; mitochondrial pyruvate carrier 1	02000 Transporters [BR:sly02000]	B 09183 Protein families: signaling and cellular processes
Unigene_142962	K22138	MPC1; mitochondrial pyruvate carrier 1	02000 Transporters [BR:sly02000]	B 09183 Protein families: signaling and cellular processes
Unigene_322325	K22138	MPC1; mitochondrial pyruvate carrier 1	02000 Transporters [BR:sly02000]	B 09183 Protein families: signaling and cellular processes
Unigene_344569	K22138	MPC1; mitochondrial pyruvate carrier 1	02000 Transporters [BR:sly02000]	B 09183 Protein families: signaling and cellular processes
Unigene_366351	K22138	MPC1; mitochondrial pyruvate carrier 1	02000 Transporters [BR:sly02000]	B 09183 Protein families: signaling and cellular processes
Unigene_456662	K22138	MPC1; mitochondrial pyruvate carrier 1	02000 Transporters [BR:sly02000]	B 09183 Protein families: signaling and cellular processes
Unigene_478639	K22138	MPC1; mitochondrial pyruvate carrier 1	02000 Transporters [BR:sly02000]	B 09183 Protein families: signaling and cellular processes
Unigene_382089	K22132	tcdA; tRNA threonylcarbamoyladenosine dehydratase	03016 Transfer RNA biogenesis [BR:sly03016]	B 09182 Protein families: genetic information processing
Unigene_473710	K22132	tcdA; tRNA threonylcarbamoyladenosine dehydratase	03016 Transfer RNA biogenesis [BR:sly03016]	B 09182 Protein families: genetic information processing
Unigene_102842	K22128	PIEZO1_2; piezo-type mechanosensitive ion channel component 1/2	04040 Ion channels [BR:sly04040]	B 09183 Protein families: signaling and cellular processes
Unigene_369924	K22077	GDAP1; ganglioside-induced differentiation-associated protein 1	03029 Mitochondrial biogenesis [BR:sly03029]	B 09182 Protein families: genetic information processing
Unigene_171419	K22074	NFU1; NFU1 iron-sulfur cluster scaffold homolog, mitochondrial	03029 Mitochondrial biogenesis [BR:sly03029]	B 09182 Protein families: genetic information processing
Unigene_195762	K22074	NFU1; NFU1 iron-sulfur cluster scaffold homolog, mitochondrial	03029 Mitochondrial biogenesis [BR:sly03029]	B 09182 Protein families: genetic information processing
Unigene_370712	K22074	NFU1; NFU1 iron-sulfur cluster scaffold homolog, mitochondrial	03029 Mitochondrial biogenesis [BR:sly03029]	B 09182 Protein families: genetic information processing
Unigene_410361	K22074	NFU1; NFU1 iron-sulfur cluster scaffold homolog, mitochondrial	03029 Mitochondrial biogenesis [BR:sly03029]	B 09182 Protein families: genetic information processing
Unigene_375226	K22073	IBA57; transferase CAF17, mitochondrial [EC:2.1.-.-]	03029 Mitochondrial biogenesis [BR:sly03029]	B 09182 Protein families: genetic information processing
Unigene_23789	K22072	ISCA2; iron-sulfur cluster assembly 2	03029 Mitochondrial biogenesis [BR:sly03029]	B 09182 Protein families: genetic information processing
Unigene_390317	K22072	ISCA2; iron-sulfur cluster assembly 2	03029 Mitochondrial biogenesis [BR:sly03029]	B 09182 Protein families: genetic information processing
Unigene_216821	K22071	FDX2; ferredoxin-2, mitochondrial	03029 Mitochondrial biogenesis [BR:sly03029]	B 09182 Protein families: genetic information processing
Unigene_435226	K22071	FDX2; ferredoxin-2, mitochondrial	03029 Mitochondrial biogenesis [BR:sly03029]	B 09182 Protein families: genetic information processing
Unigene_479715	K22071	FDX2; ferredoxin-2, mitochondrial	03029 Mitochondrial biogenesis [BR:sly03029]	B 09182 Protein families: genetic information processing
Unigene_509650	K22071	FDX2; ferredoxin-2, mitochondrial	03029 Mitochondrial biogenesis [BR:sly03029]	B 09182 Protein families: genetic information processing
Unigene_513965	K22071	FDX2; ferredoxin-2, mitochondrial	03029 Mitochondrial biogenesis [BR:sly03029]	B 09182 Protein families: genetic information processing
Unigene_330669	K22069	LYRM4; LYR motif-containing protein 4	03029 Mitochondrial biogenesis [BR:sly03029]	B 09182 Protein families: genetic information processing
Unigene_418752	K22069	LYRM4; LYR motif-containing protein 4	03029 Mitochondrial biogenesis [BR:sly03029]	B 09182 Protein families: genetic information processing
Unigene_375810	K22068	ISCU; iron-sulfur cluster assembly enzyme ISCU, mitochondrial	03029 Mitochondrial biogenesis [BR:sly03029]	B 09182 Protein families: genetic information processing
Unigene_335931	K22066	BOLA1; BolA-like protein 1	03029 Mitochondrial biogenesis [BR:sly03029]	B 09182 Protein families: genetic information processing
Unigene_451557	K22066	BOLA1; BolA-like protein 1	03029 Mitochondrial biogenesis [BR:sly03029]	B 09182 Protein families: genetic information processing
Unigene_459549	K22066	BOLA1; BolA-like protein 1	03029 Mitochondrial biogenesis [BR:sly03029]	B 09182 Protein families: genetic information processing
Unigene_110402	K22063	ISCA1; iron-sulfur cluster assembly 1	03029 Mitochondrial biogenesis [BR:sly03029]	B 09182 Protein families: genetic information processing
Unigene_249828	K22063	ISCA1; iron-sulfur cluster assembly 1	03029 Mitochondrial biogenesis [BR:sly03029]	B 09182 Protein families: genetic information processing
Unigene_334041	K22063	ISCA1; iron-sulfur cluster assembly 1	03029 Mitochondrial biogenesis [BR:sly03029]	B 09182 Protein families: genetic information processing
Unigene_118683	K22048	MSL4S; mechanosensitive ion channel protein 4/5/6/7/8/9/10	02000 Transporters [BR:sly02000]	B 09183 Protein families: signaling and cellular processes
Unigene_397423	K22048	MSL4S; mechanosensitive ion channel protein 4/5/6/7/8/9/10	02000 Transporters [BR:sly02000]	B 09183 Protein families: signaling and cellular processes
Unigene_48358	K22047	MSL1_2_3; mechanosensitive ion channel protein 1/2/3	02000 Transporters [BR:sly02000]	B 09183 Protein families: signaling and cellular processes
Unigene_122548	K22047	MSL1_2_3; mechanosensitive ion channel protein 1/2/3	02000 Transporters [BR:sly02000]	B 09183 Protein families: signaling and cellular processes
Unigene_162858	K22047	MSL1_2_3; mechanosensitive ion channel protein 1/2/3	02000 Transporters [BR:sly02000]	B 09183 Protein families: signaling and cellular processes
Unigene_399119	K22047	MSL1_2_3; mechanosensitive ion channel protein 1/2/3	02000 Transporters [BR:sly02000]	B 09183 Protein families: signaling and cellular processes
Unigene_403119	K22047	MSL1_2_3; mechanosensitive ion channel protein 1/2/3	02000 Transporters [BR:sly02000]	B 09183 Protein families: signaling and cellular processes
Unigene_411208	K22047	MSL1_2_3; mechanosensitive ion channel protein 1/2/3	02000 Transporters [BR:sly02000]	B 09183 Protein families: signaling and cellular processes
Unigene_440475	K22047	MSL1_2_3; mechanosensitive ion channel protein 1/2/3	02000 Transporters [BR:sly02000]	B 09183 Protein families: signaling and cellular processes
Unigene_243705	K21995	CYP77A4; unsaturated fatty acid epoxidase [EC:1.14.-.-]	00199 Cytochrome P450 [BR:sly00199]	B 09181 Protein families: metabolism
Unigene_473503	K21995	CYP77A4; unsaturated fatty acid epoxidase [EC:1.14.-.-]	00199 Cytochrome P450 [BR:sly00199]	B 09181 Protein families: metabolism
Unigene_65230	K21994	LBD18; LOB domain-containing protein 18	03000 Transcription factors [BR:sly03000]	B 09182 Protein families: genetic information processing
Unigene_449253	K21994	LBD18; LOB domain-containing protein 18	03000 Transcription factors [BR:sly03000]	B 09182 Protein families: genetic information processing
Unigene_31928	K21989	TMEM63; calcium permeable stress-gated cation channel	02000 Transporters [BR:sly02000]	B 09183 Protein families: signaling and cellular processes
Unigene_96230	K21989	TMEM63; calcium permeable stress-gated cation channel	02000 Transporters [BR:sly02000]	B 09183 Protein families: signaling and cellular processes
Unigene_218708	K21989	TMEM63; calcium permeable stress-gated cation channel	02000 Transporters [BR:sly02000]	B 09183 Protein families: signaling and cellular processes
Unigene_459619	K21989	TMEM63; calcium permeable stress-gated cation channel	02000 Transporters [BR:sly02000]	B 09183 Protein families: signaling and cellular processes
Unigene_476829	K21989	TMEM63; calcium permeable stress-gated cation channel	02000 Transporters [BR:sly02000]	B 09183 Protein families: signaling and cellular processes
Unigene_508681	K21989	TMEM63; calcium permeable stress-gated cation channel	02000 Transporters [BR:sly02000]	B 09183 Protein families: signaling and cellular processes
Unigene_48607	K21971	NSUN6; methyltransferase NSUN6 [EC:2.1.1.-]	03016 Transfer RNA biogenesis [BR:sly03016]	B 09182 Protein families: genetic information processing
Unigene_3927	K21919	KCTD9; BTB/POZ domain-containing protein KCTD9	04121 Ubiquitin system [BR:sly04121]	B 09182 Protein families: genetic information processing
Unigene_124879	K21891	TMCO1; calcium load-activated calcium channel	02000 Transporters [BR:sly02000]	B 09183 Protein families: signaling and cellular processes
Unigene_343807	K21891	TMCO1; calcium load-activated calcium channel	02000 Transporters [BR:sly02000]	B 09183 Protein families: signaling and cellular processes
Unigene_51836	K21889	TMBIM6; Bax inhibitor 1	02000 Transporters [BR:sly02000]	B 09183 Protein families: signaling and cellular processes
Unigene_82871	K21889	TMBIM6; Bax inhibitor 1	02000 Transporters [BR:sly02000]	B 09183 Protein families: signaling and cellular processes
Unigene_172557	K21889	TMBIM6; Bax inhibitor 1	02000 Transporters [BR:sly02000]	B 09183 Protein families: signaling and cellular processes
Unigene_435231	K21889	TMBIM6; Bax inhibitor 1	02000 Transporters [BR:sly02000]	B 09183 Protein families: signaling and cellular processes
Unigene_18510	K21888	DHAR; glutathione dehydrogenase/transferase [EC:1.8.5.1 2.5.1.18]	02000 Transporters [BR:sly02000]	B 09183 Protein families: signaling and cellular processes
Unigene_366252	K21888	DHAR; glutathione dehydrogenase/transferase [EC:1.8.5.1 2.5.1.18]	02000 Transporters [BR:sly02000]	B 09183 Protein families: signaling and cellular processes
Unigene_399921	K21888	DHAR; glutathione dehydrogenase/transferase [EC:1.8.5.1 2.5.1.18]	02000 Transporters [BR:sly02000]	B 09183 Protein families: signaling and cellular processes
Unigene_481417	K21888	DHAR; glutathione dehydrogenase/transferase [EC:1.8.5.1 2.5.1.18]	02000 Transporters [BR:sly02000]	B 09183 Protein families: signaling and cellular processes
Unigene_66903	K21867	AKT; potassium channel	02000 Transporters [BR:sly02000]	B 09183 Protein families: signaling and cellular processes
Unigene_156049	K21867	AKT; potassium channel	02000 Transporters [BR:sly02000]	B 09183 Protein families: signaling and cellular processes
Unigene_252493	K21867	AKT; potassium channel	02000 Transporters [BR:sly02000]	B 09183 Protein families: signaling and cellular processes
Unigene_306898	K21867	AKT; potassium channel	02000 Transporters [BR:sly02000]	B 09183 Protein families: signaling and cellular processes
Unigene_442698	K21867	AKT; potassium channel	02000 Transporters [BR:sly02000]	B 09183 Protein families: signaling and cellular processes
Unigene_481784	K21867	AKT; potassium channel	02000 Transporters [BR:sly02000]	B 09183 Protein families: signaling and cellular processes
Unigene_366787	K21866	POLLUX; ion channel POLLUX/CASTOR	02000 Transporters [BR:sly02000]	B 09183 Protein families: signaling and cellular processes
Unigene_16625	K21852	DOCK6_7_8; dedicator of cytokinesis protein 6/7/8	04131 Membrane trafficking [BR:sly04131]	B 09182 Protein families: genetic information processing
Unigene_101068	K21848	ARV1; lipid intermediate transporter	04131 Membrane trafficking [BR:sly04131]	B 09182 Protein families: genetic information processing
Unigene_173199	K21848	ARV1; lipid intermediate transporter	04131 Membrane trafficking [BR:sly04131]	B 09182 Protein families: genetic information processing
Unigene_232532	K21848	ARV1; lipid intermediate transporter	04131 Membrane trafficking [BR:sly04131]	B 09182 Protein families: genetic information processing
Unigene_399630	K21848	ARV1; lipid intermediate transporter	04131 Membrane trafficking [BR:sly04131]	B 09182 Protein families: genetic information processing
Unigene_43262	K21844	FAM126; protein FAM126	04131 Membrane trafficking [BR:sly04131]	B 09182 Protein families: genetic information processing
Unigene_47280	K21844	FAM126; protein FAM126	04131 Membrane trafficking [BR:sly04131]	B 09182 Protein families: genetic information processing
Unigene_73682	K21843	TTC7; tetratricopeptide repeat protein 7	04131 Membrane trafficking [BR:sly04131]	B 09182 Protein families: genetic information processing
Unigene_112839	K21843	TTC7; tetratricopeptide repeat protein 7	04131 Membrane trafficking [BR:sly04131]	B 09182 Protein families: genetic information processing
Unigene_176681	K21843	TTC7; tetratricopeptide repeat protein 7	04131 Membrane trafficking [BR:sly04131]	B 09182 Protein families: genetic information processing
Unigene_204236	K21843	TTC7; tetratricopeptide repeat protein 7	04131 Membrane trafficking [BR:sly04131]	B 09182 Protein families: genetic information processing
Unigene_427319	K21843	TTC7; tetratricopeptide repeat protein 7	04131 Membrane trafficking [BR:sly04131]	B 09182 Protein families: genetic information processing
Unigene_483586	K21843	TTC7; tetratricopeptide repeat protein 7	04131 Membrane trafficking [BR:sly04131]	B 09182 Protein families: genetic information processing
Unigene_10008	K21842	EFR3; protein EFR3	04131 Membrane trafficking [BR:sly04131]	B 09182 Protein families: genetic information processing
Unigene_24555	K21842	EFR3; protein EFR3	04131 Membrane trafficking [BR:sly04131]	B 09182 Protein families: genetic information processing
Unigene_393902	K21842	EFR3; protein EFR3	04131 Membrane trafficking [BR:sly04131]	B 09182 Protein families: genetic information processing
Unigene_87749	K21813	ENDOV; endonuclease V [EC:3.1.26.-]	03400 DNA repair and recombination proteins [BR:sly03400]	B 09182 Protein families: genetic information processing
Unigene_128270	K21813	ENDOV; endonuclease V [EC:3.1.26.-]	03400 DNA repair and recombination proteins [BR:sly03400]	B 09182 Protein families: genetic information processing
Unigene_114770	K21806	VCPKMT; protein N-lysine methyltransferase METTL21D [EC:2.1.1.-]	03019 Messenger RNA biogenesis [BR:sly03019]	B 09182 Protein families: genetic information processing
Unigene_196267	K21806	VCPKMT; protein N-lysine methyltransferase METTL21D [EC:2.1.1.-]	03019 Messenger RNA biogenesis [BR:sly03019]	B 09182 Protein families: genetic information processing
Unigene_381994	K21806	VCPKMT; protein N-lysine methyltransferase METTL21D [EC:2.1.1.-]	03019 Messenger RNA biogenesis [BR:sly03019]	B 09182 Protein families: genetic information processing
Unigene_498120	K21806	VCPKMT; protein N-lysine methyltransferase METTL21D [EC:2.1.1.-]	03019 Messenger RNA biogenesis [BR:sly03019]	B 09182 Protein families: genetic information processing
Unigene_178867	K21804	METTL21A; protein N-lysine methyltransferase METTL21A [EC:2.1.1.-]	03110 Chaperones and folding catalysts [BR:sly03110]	B 09182 Protein families: genetic information processing
Unigene_370148	K21804	METTL21A; protein N-lysine methyltransferase METTL21A [EC:2.1.1.-]	03110 Chaperones and folding catalysts [BR:sly03110]	B 09182 Protein families: genetic information processing
Unigene_188038	K21797	SAC1; phosphatidylinositol 4-phosphatase [EC:3.1.3.-]	04070 Phosphatidylinositol signaling system [PATH:sly04070]	B 09132 Signal transduction
Unigene_212119	K21797	SAC1; phosphatidylinositol 4-phosphatase [EC:3.1.3.-]	04070 Phosphatidylinositol signaling system [PATH:sly04070]	B 09132 Signal transduction
Unigene_402193	K21797	SAC1; phosphatidylinositol 4-phosphatase [EC:3.1.3.-]	04070 Phosphatidylinositol signaling system [PATH:sly04070]	B 09132 Signal transduction
Unigene_53105	K21777	CCNB; G2/mitotic-specific cyclin-B, other	03036 Chromosome and associated proteins [BR:sly03036]	B 09182 Protein families: genetic information processing
Unigene_84630	K21777	CCNB; G2/mitotic-specific cyclin-B, other	03036 Chromosome and associated proteins [BR:sly03036]	B 09182 Protein families: genetic information processing
Unigene_87761	K21777	CCNB; G2/mitotic-specific cyclin-B, other	03036 Chromosome and associated proteins [BR:sly03036]	B 09182 Protein families: genetic information processing
Unigene_91962	K21777	CCNB; G2/mitotic-specific cyclin-B, other	03036 Chromosome and associated proteins [BR:sly03036]	B 09182 Protein families: genetic information processing
Unigene_126740	K21777	CCNB; G2/mitotic-specific cyclin-B, other	03036 Chromosome and associated proteins [BR:sly03036]	B 09182 Protein families: genetic information processing
Unigene_135762	K21777	CCNB; G2/mitotic-specific cyclin-B, other	03036 Chromosome and associated proteins [BR:sly03036]	B 09182 Protein families: genetic information processing
Unigene_203127	K21777	CCNB; G2/mitotic-specific cyclin-B, other	03036 Chromosome and associated proteins [BR:sly03036]	B 09182 Protein families: genetic information processing
Unigene_216984	K21777	CCNB; G2/mitotic-specific cyclin-B, other	03036 Chromosome and associated proteins [BR:sly03036]	B 09182 Protein families: genetic information processing
Unigene_381396	K21777	CCNB; G2/mitotic-specific cyclin-B, other	03036 Chromosome and associated proteins [BR:sly03036]	B 09182 Protein families: genetic information processing
Unigene_472521	K21777	CCNB; G2/mitotic-specific cyclin-B, other	03036 Chromosome and associated proteins [BR:sly03036]	B 09182 Protein families: genetic information processing
Unigene_202646	K21768	TBCE; tubulin-specific chaperone E	04812 Cytoskeleton proteins [BR:sly04812]	B 09183 Protein families: signaling and cellular processes
Unigene_167391	K21767	TBCD; tubulin-specific chaperone D	04812 Cytoskeleton proteins [BR:sly04812]	B 09183 Protein families: signaling and cellular processes
Unigene_187811	K21766	TBCC; tubulin-specific chaperone C	04812 Cytoskeleton proteins [BR:sly04812]	B 09183 Protein families: signaling and cellular processes
Unigene_99051	K21763	MAPKBP1; mitogen-activated protein kinase binding protein 1	03036 Chromosome and associated proteins [BR:sly03036]	B 09182 Protein families: genetic information processing
Unigene_21529	K21752	DRAP1; Dr1-associated corepressor	03021 Transcription machinery [BR:sly03021]	B 09182 Protein families: genetic information processing
Unigene_345431	K21752	DRAP1; Dr1-associated corepressor	03021 Transcription machinery [BR:sly03021]	B 09182 Protein families: genetic information processing
Unigene_387754	K21752	DRAP1; Dr1-associated corepressor	03021 Transcription machinery [BR:sly03021]	B 09182 Protein families: genetic information processing
Unigene_500629	K21752	DRAP1; Dr1-associated corepressor	03021 Transcription machinery [BR:sly03021]	B 09182 Protein families: genetic information processing
Unigene_16746	K21751	DR1; down-regulator of transcription 1	03021 Transcription machinery [BR:sly03021]	B 09182 Protein families: genetic information processing
Unigene_458420	K21751	DR1; down-regulator of transcription 1	03021 Transcription machinery [BR:sly03021]	B 09182 Protein families: genetic information processing
Unigene_163735	K21737	ACET6; acyl-lipid Delta6-acetylenase / acyl-lipid (9-3)-desaturase [EC:1.14.19.38 1.14.19.47]	99980 Enzymes with EC numbers	B 09191 Unclassified: metabolism
Unigene_68258	K21734	SLD; sphingolipid 8-(E/Z)-desaturase [EC:1.14.19.29]	99980 Enzymes with EC numbers	B 09191 Unclassified: metabolism
Unigene_117156	K21734	SLD; sphingolipid 8-(E/Z)-desaturase [EC:1.14.19.29]	99980 Enzymes with EC numbers	B 09191 Unclassified: metabolism
Unigene_255874	K21626	CCNDBP1; cyclin-D1-binding protein 1	03000 Transcription factors [BR:sly03000]	B 09182 Protein families: genetic information processing
Unigene_152266	K21604	IAR3; jasmonoyl-L-amino acid hydrolase [EC:3.5.1.127]	01002 Peptidases [BR:sly01002]	B 09181 Protein families: metabolism
Unigene_402624	K21604	IAR3; jasmonoyl-L-amino acid hydrolase [EC:3.5.1.127]	01002 Peptidases [BR:sly01002]	B 09181 Protein families: metabolism
Unigene_98365	K21596	CAMTA; calmodulin-binding transcription activator	03000 Transcription factors [BR:sly03000]	B 09182 Protein families: genetic information processing
Unigene_176039	K21596	CAMTA; calmodulin-binding transcription activator	03000 Transcription factors [BR:sly03000]	B 09182 Protein families: genetic information processing
Unigene_208646	K21596	CAMTA; calmodulin-binding transcription activator	03000 Transcription factors [BR:sly03000]	B 09182 Protein families: genetic information processing
Unigene_217280	K21596	CAMTA; calmodulin-binding transcription activator	03000 Transcription factors [BR:sly03000]	B 09182 Protein families: genetic information processing
Unigene_454620	K21596	CAMTA; calmodulin-binding transcription activator	03000 Transcription factors [BR:sly03000]	B 09182 Protein families: genetic information processing
Unigene_463090	K21596	CAMTA; calmodulin-binding transcription activator	03000 Transcription factors [BR:sly03000]	B 09182 Protein families: genetic information processing
Unigene_476754	K21596	CAMTA; calmodulin-binding transcription activator	03000 Transcription factors [BR:sly03000]	B 09182 Protein families: genetic information processing
Unigene_505120	K21596	CAMTA; calmodulin-binding transcription activator	03000 Transcription factors [BR:sly03000]	B 09182 Protein families: genetic information processing
Unigene_47754	K21594	GUF1; translation factor GUF1, mitochondrial [EC:3.6.5.-]	03029 Mitochondrial biogenesis [BR:sly03029]	B 09182 Protein families: genetic information processing
Unigene_213927	K21594	GUF1; translation factor GUF1, mitochondrial [EC:3.6.5.-]	03029 Mitochondrial biogenesis [BR:sly03029]	B 09182 Protein families: genetic information processing
Unigene_453246	K21594	GUF1; translation factor GUF1, mitochondrial [EC:3.6.5.-]	03029 Mitochondrial biogenesis [BR:sly03029]	B 09182 Protein families: genetic information processing
Unigene_459745	K21594	GUF1; translation factor GUF1, mitochondrial [EC:3.6.5.-]	03029 Mitochondrial biogenesis [BR:sly03029]	B 09182 Protein families: genetic information processing
Unigene_200880	K21552	HOL; methyl halide transferase [EC:2.1.1.165]	99980 Enzymes with EC numbers	B 09191 Unclassified: metabolism
Unigene_47671	K21483	SAMT; salicylate 1-O-methyltransferase [EC:2.1.1.274]	99980 Enzymes with EC numbers	B 09191 Unclassified: metabolism
Unigene_210757	K21483	SAMT; salicylate 1-O-methyltransferase [EC:2.1.1.274]	99980 Enzymes with EC numbers	B 09191 Unclassified: metabolism
Unigene_511174	K21483	SAMT; salicylate 1-O-methyltransferase [EC:2.1.1.274]	99980 Enzymes with EC numbers	B 09191 Unclassified: metabolism
Unigene_3188	K21482	BAMT; benzoate O-methyltransferase [EC:2.1.1.273]	99980 Enzymes with EC numbers	B 09191 Unclassified: metabolism
Unigene_92623	K21456	GSS; glutathione synthase [EC:6.3.2.3]	04147 Exosome [BR:sly04147]	B 09183 Protein families: signaling and cellular processes
Unigene_1438	K21444	PCBP3_4; poly(rC)-binding protein 3/4	03019 Messenger RNA biogenesis [BR:sly03019]	B 09182 Protein families: genetic information processing
Unigene_18719	K21444	PCBP3_4; poly(rC)-binding protein 3/4	03019 Messenger RNA biogenesis [BR:sly03019]	B 09182 Protein families: genetic information processing
Unigene_54454	K21444	PCBP3_4; poly(rC)-binding protein 3/4	03019 Messenger RNA biogenesis [BR:sly03019]	B 09182 Protein families: genetic information processing
Unigene_58070	K21444	PCBP3_4; poly(rC)-binding protein 3/4	03019 Messenger RNA biogenesis [BR:sly03019]	B 09182 Protein families: genetic information processing
Unigene_68684	K21444	PCBP3_4; poly(rC)-binding protein 3/4	03019 Messenger RNA biogenesis [BR:sly03019]	B 09182 Protein families: genetic information processing
Unigene_117350	K21444	PCBP3_4; poly(rC)-binding protein 3/4	03019 Messenger RNA biogenesis [BR:sly03019]	B 09182 Protein families: genetic information processing
Unigene_135084	K21444	PCBP3_4; poly(rC)-binding protein 3/4	03019 Messenger RNA biogenesis [BR:sly03019]	B 09182 Protein families: genetic information processing
Unigene_164502	K21444	PCBP3_4; poly(rC)-binding protein 3/4	03019 Messenger RNA biogenesis [BR:sly03019]	B 09182 Protein families: genetic information processing
Unigene_185177	K21444	PCBP3_4; poly(rC)-binding protein 3/4	03019 Messenger RNA biogenesis [BR:sly03019]	B 09182 Protein families: genetic information processing
Unigene_212431	K21444	PCBP3_4; poly(rC)-binding protein 3/4	03019 Messenger RNA biogenesis [BR:sly03019]	B 09182 Protein families: genetic information processing
Unigene_242394	K21444	PCBP3_4; poly(rC)-binding protein 3/4	03019 Messenger RNA biogenesis [BR:sly03019]	B 09182 Protein families: genetic information processing
Unigene_316433	K21444	PCBP3_4; poly(rC)-binding protein 3/4	03019 Messenger RNA biogenesis [BR:sly03019]	B 09182 Protein families: genetic information processing
Unigene_317372	K21444	PCBP3_4; poly(rC)-binding protein 3/4	03019 Messenger RNA biogenesis [BR:sly03019]	B 09182 Protein families: genetic information processing
Unigene_329502	K21444	PCBP3_4; poly(rC)-binding protein 3/4	03019 Messenger RNA biogenesis [BR:sly03019]	B 09182 Protein families: genetic information processing
Unigene_377992	K21444	PCBP3_4; poly(rC)-binding protein 3/4	03019 Messenger RNA biogenesis [BR:sly03019]	B 09182 Protein families: genetic information processing
Unigene_383881	K21444	PCBP3_4; poly(rC)-binding protein 3/4	03019 Messenger RNA biogenesis [BR:sly03019]	B 09182 Protein families: genetic information processing
Unigene_423368	K21444	PCBP3_4; poly(rC)-binding protein 3/4	03019 Messenger RNA biogenesis [BR:sly03019]	B 09182 Protein families: genetic information processing
Unigene_425512	K21444	PCBP3_4; poly(rC)-binding protein 3/4	03019 Messenger RNA biogenesis [BR:sly03019]	B 09182 Protein families: genetic information processing
Unigene_448526	K21444	PCBP3_4; poly(rC)-binding protein 3/4	03019 Messenger RNA biogenesis [BR:sly03019]	B 09182 Protein families: genetic information processing
Unigene_453389	K21444	PCBP3_4; poly(rC)-binding protein 3/4	03019 Messenger RNA biogenesis [BR:sly03019]	B 09182 Protein families: genetic information processing
Unigene_491124	K21444	PCBP3_4; poly(rC)-binding protein 3/4	03019 Messenger RNA biogenesis [BR:sly03019]	B 09182 Protein families: genetic information processing
Unigene_491843	K21444	PCBP3_4; poly(rC)-binding protein 3/4	03019 Messenger RNA biogenesis [BR:sly03019]	B 09182 Protein families: genetic information processing
Unigene_496210	K21444	PCBP3_4; poly(rC)-binding protein 3/4	03019 Messenger RNA biogenesis [BR:sly03019]	B 09182 Protein families: genetic information processing
Unigene_11574	K21437	ANKRD13; ankyrin repeat domain-containing protein 13	04131 Membrane trafficking [BR:sly04131]	B 09182 Protein families: genetic information processing
Unigene_158654	K21437	ANKRD13; ankyrin repeat domain-containing protein 13	04131 Membrane trafficking [BR:sly04131]	B 09182 Protein families: genetic information processing
Unigene_364188	K21437	ANKRD13; ankyrin repeat domain-containing protein 13	04131 Membrane trafficking [BR:sly04131]	B 09182 Protein families: genetic information processing
Unigene_406109	K21437	ANKRD13; ankyrin repeat domain-containing protein 13	04131 Membrane trafficking [BR:sly04131]	B 09182 Protein families: genetic information processing
Unigene_43345	K21407	APMAP; adipocyte plasma membrane-associated protein	04131 Membrane trafficking [BR:sly04131]	B 09182 Protein families: genetic information processing
Unigene_57512	K21407	APMAP; adipocyte plasma membrane-associated protein	04131 Membrane trafficking [BR:sly04131]	B 09182 Protein families: genetic information processing
Unigene_80297	K21407	APMAP; adipocyte plasma membrane-associated protein	04131 Membrane trafficking [BR:sly04131]	B 09182 Protein families: genetic information processing
Unigene_154727	K21407	APMAP; adipocyte plasma membrane-associated protein	04131 Membrane trafficking [BR:sly04131]	B 09182 Protein families: genetic information processing
Unigene_361824	K21407	APMAP; adipocyte plasma membrane-associated protein	04131 Membrane trafficking [BR:sly04131]	B 09182 Protein families: genetic information processing
Unigene_366246	K21407	APMAP; adipocyte plasma membrane-associated protein	04131 Membrane trafficking [BR:sly04131]	B 09182 Protein families: genetic information processing
Unigene_513653	K21407	APMAP; adipocyte plasma membrane-associated protein	04131 Membrane trafficking [BR:sly04131]	B 09182 Protein families: genetic information processing
Unigene_149610	K21398	SLC11A2; natural resistance-associated macrophage protein 2	02000 Transporters [BR:sly02000]	B 09183 Protein families: signaling and cellular processes
Unigene_317379	K21398	SLC11A2; natural resistance-associated macrophage protein 2	02000 Transporters [BR:sly02000]	B 09183 Protein families: signaling and cellular processes
Unigene_377558	K21398	SLC11A2; natural resistance-associated macrophage protein 2	02000 Transporters [BR:sly02000]	B 09183 Protein families: signaling and cellular processes
Unigene_125741	K21374	UGT85A; 7-deoxyloganetin glucosyltransferase [EC:2.4.1.324]	01003 Glycosyltransferases [BR:sly01003]	B 09181 Protein families: metabolism
Unigene_144902	K21374	UGT85A; 7-deoxyloganetin glucosyltransferase [EC:2.4.1.324]	01003 Glycosyltransferases [BR:sly01003]	B 09181 Protein families: metabolism
Unigene_146769	K21374	UGT85A; 7-deoxyloganetin glucosyltransferase [EC:2.4.1.324]	01003 Glycosyltransferases [BR:sly01003]	B 09181 Protein families: metabolism
Unigene_283903	K21374	UGT85A; 7-deoxyloganetin glucosyltransferase [EC:2.4.1.324]	01003 Glycosyltransferases [BR:sly01003]	B 09181 Protein families: metabolism
Unigene_378456	K21374	UGT85A; 7-deoxyloganetin glucosyltransferase [EC:2.4.1.324]	01003 Glycosyltransferases [BR:sly01003]	B 09181 Protein families: metabolism
Unigene_434390	K21374	UGT85A; 7-deoxyloganetin glucosyltransferase [EC:2.4.1.324]	01003 Glycosyltransferases [BR:sly01003]	B 09181 Protein families: metabolism
Unigene_451789	K21374	UGT85A; 7-deoxyloganetin glucosyltransferase [EC:2.4.1.324]	01003 Glycosyltransferases [BR:sly01003]	B 09181 Protein families: metabolism
Unigene_56373	K21373	UGT8; 7-deoxyloganetic acid glucosyltransferase [EC:2.4.1.323]	01003 Glycosyltransferases [BR:sly01003]	B 09181 Protein families: metabolism
Unigene_114332	K21373	UGT8; 7-deoxyloganetic acid glucosyltransferase [EC:2.4.1.323]	01003 Glycosyltransferases [BR:sly01003]	B 09181 Protein families: metabolism
Unigene_211061	K21373	UGT8; 7-deoxyloganetic acid glucosyltransferase [EC:2.4.1.323]	01003 Glycosyltransferases [BR:sly01003]	B 09181 Protein families: metabolism
Unigene_390469	K21373	UGT8; 7-deoxyloganetic acid glucosyltransferase [EC:2.4.1.323]	01003 Glycosyltransferases [BR:sly01003]	B 09181 Protein families: metabolism
Unigene_415011	K21373	UGT8; 7-deoxyloganetic acid glucosyltransferase [EC:2.4.1.323]	01003 Glycosyltransferases [BR:sly01003]	B 09181 Protein families: metabolism
Unigene_511708	K21373	UGT8; 7-deoxyloganetic acid glucosyltransferase [EC:2.4.1.323]	01003 Glycosyltransferases [BR:sly01003]	B 09181 Protein families: metabolism
Unigene_129032	K21371	UGT75L6; crocetin glucosyltransferase [EC:2.4.1.271]	01003 Glycosyltransferases [BR:sly01003]	B 09181 Protein families: metabolism
Unigene_303825	K21371	UGT75L6; crocetin glucosyltransferase [EC:2.4.1.271]	01003 Glycosyltransferases [BR:sly01003]	B 09181 Protein families: metabolism
Unigene_330363	K21371	UGT75L6; crocetin glucosyltransferase [EC:2.4.1.271]	01003 Glycosyltransferases [BR:sly01003]	B 09181 Protein families: metabolism
Unigene_446815	K21371	UGT75L6; crocetin glucosyltransferase [EC:2.4.1.271]	01003 Glycosyltransferases [BR:sly01003]	B 09181 Protein families: metabolism
Unigene_455428	K21371	UGT75L6; crocetin glucosyltransferase [EC:2.4.1.271]	01003 Glycosyltransferases [BR:sly01003]	B 09181 Protein families: metabolism
Unigene_488845	K21371	UGT75L6; crocetin glucosyltransferase [EC:2.4.1.271]	01003 Glycosyltransferases [BR:sly01003]	B 09181 Protein families: metabolism
Unigene_217861	K21362	SFR2; galactolipid galactosyltransferase [EC:2.4.1.184]	01003 Glycosyltransferases [BR:sly01003]	B 09181 Protein families: metabolism
Unigene_132040	K21343	USP15; ubiquitin carboxyl-terminal hydrolase 15 [EC:3.4.19.12]	04121 Ubiquitin system [BR:sly04121]	B 09182 Protein families: genetic information processing
Unigene_443603	K21343	USP15; ubiquitin carboxyl-terminal hydrolase 15 [EC:3.4.19.12]	04121 Ubiquitin system [BR:sly04121]	B 09182 Protein families: genetic information processing
Unigene_203548	K21286	NTAQ1; protein N-terminal glutamine amidohydrolase [EC:3.5.1.122]	99980 Enzymes with EC numbers	B 09191 Unclassified: metabolism
Unigene_338677	K21286	NTAQ1; protein N-terminal glutamine amidohydrolase [EC:3.5.1.122]	99980 Enzymes with EC numbers	B 09191 Unclassified: metabolism
Unigene_72179	K21270	ChuaMOX; (R)-mandelonitrile oxidase [EC:1.1.3.49]	99980 Enzymes with EC numbers	B 09191 Unclassified: metabolism
Unigene_501013	K21249	UVRAG; UV radiation resistance-associated gene protein	04131 Membrane trafficking [BR:sly04131]	B 09182 Protein families: genetic information processing
Unigene_204525	K21232	MOCS2A; molybdopterin synthase sulfur carrier subunit	04122 Sulfur relay system [PATH:sly04122]	B 09123 Folding, sorting and degradation
Unigene_105757	K21198	NAPG; gamma-soluble NSF attachment protein	04131 Membrane trafficking [BR:sly04131]	B 09182 Protein families: genetic information processing
Unigene_212619	K21027	TRMU; tRNA-5-taurinomethyluridine 2-sulfurtransferase [EC:2.8.1.14]	03016 Transfer RNA biogenesis [BR:sly03016]	B 09182 Protein families: genetic information processing
Unigene_362983	K21027	TRMU; tRNA-5-taurinomethyluridine 2-sulfurtransferase [EC:2.8.1.14]	03016 Transfer RNA biogenesis [BR:sly03016]	B 09182 Protein families: genetic information processing
Unigene_252016	K20989	DUR3; urea-proton symporter	02000 Transporters [BR:sly02000]	B 09183 Protein families: signaling and cellular processes
Unigene_60347	K20929	GLX; glyoxal/methylglyoxal oxidase [EC:1.2.3.15]	99980 Enzymes with EC numbers	B 09191 Unclassified: metabolism
Unigene_70547	K20929	GLX; glyoxal/methylglyoxal oxidase [EC:1.2.3.15]	99980 Enzymes with EC numbers	B 09191 Unclassified: metabolism
Unigene_82172	K20929	GLX; glyoxal/methylglyoxal oxidase [EC:1.2.3.15]	99980 Enzymes with EC numbers	B 09191 Unclassified: metabolism
Unigene_371225	K20929	GLX; glyoxal/methylglyoxal oxidase [EC:1.2.3.15]	99980 Enzymes with EC numbers	B 09191 Unclassified: metabolism
Unigene_432136	K20929	GLX; glyoxal/methylglyoxal oxidase [EC:1.2.3.15]	99980 Enzymes with EC numbers	B 09191 Unclassified: metabolism
Unigene_168227	K20924	CSLD; cellulose synthase-like protein [EC:2.4.1.-]	02000 Transporters [BR:sly02000]	B 09183 Protein families: signaling and cellular processes
Unigene_7574	K20893	PARVUS; probable galacturonosyltransferase-like 1 [EC:2.4.1.-]	01003 Glycosyltransferases [BR:sly01003]	B 09181 Protein families: metabolism
Unigene_217801	K20893	PARVUS; probable galacturonosyltransferase-like 1 [EC:2.4.1.-]	01003 Glycosyltransferases [BR:sly01003]	B 09181 Protein families: metabolism
Unigene_252960	K20893	PARVUS; probable galacturonosyltransferase-like 1 [EC:2.4.1.-]	01003 Glycosyltransferases [BR:sly01003]	B 09181 Protein families: metabolism
Unigene_370358	K20893	PARVUS; probable galacturonosyltransferase-like 1 [EC:2.4.1.-]	01003 Glycosyltransferases [BR:sly01003]	B 09181 Protein families: metabolism
Unigene_418359	K20892	RAY1; beta-arabinofuranosyltransferase [EC:2.4.2.-]	01003 Glycosyltransferases [BR:sly01003]	B 09181 Protein families: metabolism
Unigene_454399	K20892	RAY1; beta-arabinofuranosyltransferase [EC:2.4.2.-]	01003 Glycosyltransferases [BR:sly01003]	B 09181 Protein families: metabolism
Unigene_460670	K20892	RAY1; beta-arabinofuranosyltransferase [EC:2.4.2.-]	01003 Glycosyltransferases [BR:sly01003]	B 09181 Protein families: metabolism
Unigene_8104	K20891	GLCAT14; beta-glucuronosyltransferase [EC:2.4.1.-]	01003 Glycosyltransferases [BR:sly01003]	B 09181 Protein families: metabolism
Unigene_205203	K20891	GLCAT14; beta-glucuronosyltransferase [EC:2.4.1.-]	01003 Glycosyltransferases [BR:sly01003]	B 09181 Protein families: metabolism
Unigene_374087	K20891	GLCAT14; beta-glucuronosyltransferase [EC:2.4.1.-]	01003 Glycosyltransferases [BR:sly01003]	B 09181 Protein families: metabolism
Unigene_426291	K20891	GLCAT14; beta-glucuronosyltransferase [EC:2.4.1.-]	01003 Glycosyltransferases [BR:sly01003]	B 09181 Protein families: metabolism
Unigene_430675	K20891	GLCAT14; beta-glucuronosyltransferase [EC:2.4.1.-]	01003 Glycosyltransferases [BR:sly01003]	B 09181 Protein families: metabolism
Unigene_471861	K20891	GLCAT14; beta-glucuronosyltransferase [EC:2.4.1.-]	01003 Glycosyltransferases [BR:sly01003]	B 09181 Protein families: metabolism
Unigene_317836	K20890	GUX; xylan alpha-glucuronosyltransferase [EC:2.4.1.-]	01003 Glycosyltransferases [BR:sly01003]	B 09181 Protein families: metabolism
Unigene_33783	K20889	IRX7; probable glucuronoxylan glucuronosyltransferase IRX7 [EC2.4.1.-]	01003 Glycosyltransferases [BR:sly01003]	B 09181 Protein families: metabolism
Unigene_484450	K20889	IRX7; probable glucuronoxylan glucuronosyltransferase IRX7 [EC2.4.1.-]	01003 Glycosyltransferases [BR:sly01003]	B 09181 Protein families: metabolism
Unigene_143465	K20888	MUR3; xyloglucan galactosyltransferase MUR3 [EC:2.4.1.-]	01003 Glycosyltransferases [BR:sly01003]	B 09181 Protein families: metabolism
Unigene_469597	K20887	CSLC4; xyloglucan glycosyltransferase 4 [EC:2.4.1.-]	01003 Glycosyltransferases [BR:sly01003]	B 09181 Protein families: metabolism
Unigene_181147	K20871	IRX14; putative beta-1,4-xylosyltransferase IRX14 [EC:2.4.2.-]	01003 Glycosyltransferases [BR:sly01003]	B 09181 Protein families: metabolism
Unigene_392083	K20871	IRX14; putative beta-1,4-xylosyltransferase IRX14 [EC:2.4.2.-]	01003 Glycosyltransferases [BR:sly01003]	B 09181 Protein families: metabolism
Unigene_2940	K20870	IRX10; putative beta-1,4-xylosyltransferase IRX10 [EC:2.4.2.-]	01003 Glycosyltransferases [BR:sly01003]	B 09181 Protein families: metabolism
Unigene_47821	K20870	IRX10; putative beta-1,4-xylosyltransferase IRX10 [EC:2.4.2.-]	01003 Glycosyltransferases [BR:sly01003]	B 09181 Protein families: metabolism
Unigene_363236	K20870	IRX10; putative beta-1,4-xylosyltransferase IRX10 [EC:2.4.2.-]	01003 Glycosyltransferases [BR:sly01003]	B 09181 Protein families: metabolism
Unigene_25219	K20869	IRX9; putative beta-1,4-xylosyltransferase IRX9 [EC:2.4.2.-]	01003 Glycosyltransferases [BR:sly01003]	B 09181 Protein families: metabolism
Unigene_90602	K20869	IRX9; putative beta-1,4-xylosyltransferase IRX9 [EC:2.4.2.-]	01003 Glycosyltransferases [BR:sly01003]	B 09181 Protein families: metabolism
Unigene_214440	K20869	IRX9; putative beta-1,4-xylosyltransferase IRX9 [EC:2.4.2.-]	01003 Glycosyltransferases [BR:sly01003]	B 09181 Protein families: metabolism
Unigene_410693	K20869	IRX9; putative beta-1,4-xylosyltransferase IRX9 [EC:2.4.2.-]	01003 Glycosyltransferases [BR:sly01003]	B 09181 Protein families: metabolism
Unigene_425766	K20869	IRX9; putative beta-1,4-xylosyltransferase IRX9 [EC:2.4.2.-]	01003 Glycosyltransferases [BR:sly01003]	B 09181 Protein families: metabolism
Unigene_446528	K20869	IRX9; putative beta-1,4-xylosyltransferase IRX9 [EC:2.4.2.-]	01003 Glycosyltransferases [BR:sly01003]	B 09181 Protein families: metabolism
Unigene_447453	K20869	IRX9; putative beta-1,4-xylosyltransferase IRX9 [EC:2.4.2.-]	01003 Glycosyltransferases [BR:sly01003]	B 09181 Protein families: metabolism
Unigene_61374	K20867	GAUT12S; galacturonosyltransferase 12/13/14/15 [EC:2.4.1.-]	01003 Glycosyltransferases [BR:sly01003]	B 09181 Protein families: metabolism
Unigene_65504	K20867	GAUT12S; galacturonosyltransferase 12/13/14/15 [EC:2.4.1.-]	01003 Glycosyltransferases [BR:sly01003]	B 09181 Protein families: metabolism
Unigene_92491	K20867	GAUT12S; galacturonosyltransferase 12/13/14/15 [EC:2.4.1.-]	01003 Glycosyltransferases [BR:sly01003]	B 09181 Protein families: metabolism
Unigene_469759	K20867	GAUT12S; galacturonosyltransferase 12/13/14/15 [EC:2.4.1.-]	01003 Glycosyltransferases [BR:sly01003]	B 09181 Protein families: metabolism
Unigene_12	K20858	MCU; calcium uniporter protein, mitochondrial	02000 Transporters [BR:sly02000]	B 09183 Protein families: signaling and cellular processes
Unigene_21845	K20858	MCU; calcium uniporter protein, mitochondrial	02000 Transporters [BR:sly02000]	B 09183 Protein families: signaling and cellular processes
Unigene_63400	K20858	MCU; calcium uniporter protein, mitochondrial	02000 Transporters [BR:sly02000]	B 09183 Protein families: signaling and cellular processes
Unigene_121320	K20858	MCU; calcium uniporter protein, mitochondrial	02000 Transporters [BR:sly02000]	B 09183 Protein families: signaling and cellular processes
Unigene_203947	K20858	MCU; calcium uniporter protein, mitochondrial	02000 Transporters [BR:sly02000]	B 09183 Protein families: signaling and cellular processes
Unigene_388559	K20858	MCU; calcium uniporter protein, mitochondrial	02000 Transporters [BR:sly02000]	B 09183 Protein families: signaling and cellular processes
Unigene_493304	K20858	MCU; calcium uniporter protein, mitochondrial	02000 Transporters [BR:sly02000]	B 09183 Protein families: signaling and cellular processes
Unigene_173674	K20855	B3GALT1S; beta-1,3-galactosyltransferase 1/2/3/4/5/7/8 [EC:2.4.1.-]	01003 Glycosyltransferases [BR:sly01003]	B 09181 Protein families: metabolism
Unigene_189487	K20855	B3GALT1S; beta-1,3-galactosyltransferase 1/2/3/4/5/7/8 [EC:2.4.1.-]	01003 Glycosyltransferases [BR:sly01003]	B 09181 Protein families: metabolism
Unigene_334778	K20855	B3GALT1S; beta-1,3-galactosyltransferase 1/2/3/4/5/7/8 [EC:2.4.1.-]	01003 Glycosyltransferases [BR:sly01003]	B 09181 Protein families: metabolism
Unigene_372152	K20855	B3GALT1S; beta-1,3-galactosyltransferase 1/2/3/4/5/7/8 [EC:2.4.1.-]	01003 Glycosyltransferases [BR:sly01003]	B 09181 Protein families: metabolism
Unigene_506296	K20855	B3GALT1S; beta-1,3-galactosyltransferase 1/2/3/4/5/7/8 [EC:2.4.1.-]	01003 Glycosyltransferases [BR:sly01003]	B 09181 Protein families: metabolism
Unigene_162502	K20854	HPGT; hydroxyproline O-galactosyltransferase HPGT [EC:2.4.1.-]	01003 Glycosyltransferases [BR:sly01003]	B 09181 Protein families: metabolism
Unigene_231252	K20854	HPGT; hydroxyproline O-galactosyltransferase HPGT [EC:2.4.1.-]	01003 Glycosyltransferases [BR:sly01003]	B 09181 Protein families: metabolism
Unigene_448663	K20854	HPGT; hydroxyproline O-galactosyltransferase HPGT [EC:2.4.1.-]	01003 Glycosyltransferases [BR:sly01003]	B 09181 Protein families: metabolism
Unigene_1233	K20843	GALT2S; hydroxyproline O-galactosyltransferase 2/3/4/5/6 [EC:2.4.1.-]	01003 Glycosyltransferases [BR:sly01003]	B 09181 Protein families: metabolism
Unigene_235871	K20843	GALT2S; hydroxyproline O-galactosyltransferase 2/3/4/5/6 [EC:2.4.1.-]	01003 Glycosyltransferases [BR:sly01003]	B 09181 Protein families: metabolism
Unigene_377733	K20843	GALT2S; hydroxyproline O-galactosyltransferase 2/3/4/5/6 [EC:2.4.1.-]	01003 Glycosyltransferases [BR:sly01003]	B 09181 Protein families: metabolism
Unigene_440232	K20843	GALT2S; hydroxyproline O-galactosyltransferase 2/3/4/5/6 [EC:2.4.1.-]	01003 Glycosyltransferases [BR:sly01003]	B 09181 Protein families: metabolism
Unigene_443270	K20843	GALT2S; hydroxyproline O-galactosyltransferase 2/3/4/5/6 [EC:2.4.1.-]	01003 Glycosyltransferases [BR:sly01003]	B 09181 Protein families: metabolism
Unigene_69601	K20827	RPAP2; RNA polymerase II subunit B1 CTD phosphatase RPAP2 [EC:3.1.3.16]	03021 Transcription machinery [BR:sly03021]	B 09182 Protein families: genetic information processing
Unigene_102538	K20826	RPAP1; RNA polymerase II-associated protein 1	03021 Transcription machinery [BR:sly03021]	B 09182 Protein families: genetic information processing
Unigene_23782	K20824	NAA38; N-alpha-acetyltransferase 38, NatC auxiliary subunit	04131 Membrane trafficking [BR:sly04131]	B 09182 Protein families: genetic information processing
Unigene_277595	K20824	NAA38; N-alpha-acetyltransferase 38, NatC auxiliary subunit	04131 Membrane trafficking [BR:sly04131]	B 09182 Protein families: genetic information processing
Unigene_465145	K20824	NAA38; N-alpha-acetyltransferase 38, NatC auxiliary subunit	04131 Membrane trafficking [BR:sly04131]	B 09182 Protein families: genetic information processing
Unigene_205169	K20823	NAA35; N-alpha-acetyltransferase 35, NatC auxiliary subunit	04131 Membrane trafficking [BR:sly04131]	B 09182 Protein families: genetic information processing
Unigene_104233	K20818	KXD1; KxDL motif-containing protein 1	04131 Membrane trafficking [BR:sly04131]	B 09182 Protein families: genetic information processing
Unigene_265907	K20818	KXD1; KxDL motif-containing protein 1	04131 Membrane trafficking [BR:sly04131]	B 09182 Protein families: genetic information processing
Unigene_200040	K20799	FAM175B; BRISC complex subunit Abro1	03036 Chromosome and associated proteins [BR:sly03036]	B 09182 Protein families: genetic information processing
Unigene_402172	K20798	HENMT1; small RNA 2'-O-methyltransferase [EC:2.1.1.-]	03036 Chromosome and associated proteins [BR:sly03036]	B 09182 Protein families: genetic information processing
Unigene_478876	K20794	NAA40; N-alpha-acetyltransferase 40 [EC:2.3.1.257]	03036 Chromosome and associated proteins [BR:sly03036]	B 09182 Protein families: genetic information processing
Unigene_158479	K20793	NAA50; N-alpha-acetyltransferase 50 [EC:2.3.1.258]	03036 Chromosome and associated proteins [BR:sly03036]	B 09182 Protein families: genetic information processing
Unigene_370202	K20793	NAA50; N-alpha-acetyltransferase 50 [EC:2.3.1.258]	03036 Chromosome and associated proteins [BR:sly03036]	B 09182 Protein families: genetic information processing
Unigene_184172	K20792	NAA15_16; N-alpha-acetyltransferase 15/16, NatA auxiliary subunit	03036 Chromosome and associated proteins [BR:sly03036]	B 09182 Protein families: genetic information processing
Unigene_329900	K20791	NAA10_11; N-alpha-acetyltransferase 10/11 [EC:2.3.1.255]	03036 Chromosome and associated proteins [BR:sly03036]	B 09182 Protein families: genetic information processing
Unigene_56514	K20790	NME5; nucleoside diphosphate kinase homolog 5	03036 Chromosome and associated proteins [BR:sly03036]	B 09182 Protein families: genetic information processing
Unigene_475254	K20784	XEG113; arabinosyltransferase [EC:2.4.2.-]	01003 Glycosyltransferases [BR:sly01003]	B 09181 Protein families: metabolism
Unigene_471965	K20783	RRA; arabinosyltransferase [EC:2.4.2.-]	01003 Glycosyltransferases [BR:sly01003]	B 09181 Protein families: metabolism
Unigene_2042	K20782	HPAT; hydroxyproline O-arabinosyltransferase [EC:2.4.2.58]	01003 Glycosyltransferases [BR:sly01003]	B 09181 Protein families: metabolism
Unigene_168017	K20782	HPAT; hydroxyproline O-arabinosyltransferase [EC:2.4.2.58]	01003 Glycosyltransferases [BR:sly01003]	B 09181 Protein families: metabolism
Unigene_437557	K20781	SGT1; peptidyl serine alpha-galactosyltransferase [EC:2.4.1.-]	01003 Glycosyltransferases [BR:sly01003]	B 09181 Protein families: metabolism
Unigene_121331	K20780	MDC1; mediator of DNA damage checkpoint protein 1	03400 DNA repair and recombination proteins [BR:sly03400]	B 09182 Protein families: genetic information processing
Unigene_443476	K20777	EXD2; exonuclease 3'-5' domain-containing protein 2 [EC:3.1.11.1]	03400 DNA repair and recombination proteins [BR:sly03400]	B 09182 Protein families: genetic information processing
Unigene_126892	K20776	BABAM; BRISC and BRCA1-A complex member 1	03400 DNA repair and recombination proteins [BR:sly03400]	B 09182 Protein families: genetic information processing
Unigene_239289	K20772	ACS1_2_6; 1-aminocyclopropane-1-carboxylate synthase 1/2/6 [EC:4.4.1.14]	01007 Amino acid related enzymes [BR:sly01007]	B 09181 Protein families: metabolism
Unigene_331407	K20772	ACS1_2_6; 1-aminocyclopropane-1-carboxylate synthase 1/2/6 [EC:4.4.1.14]	01007 Amino acid related enzymes [BR:sly01007]	B 09181 Protein families: metabolism
Unigene_440050	K20772	ACS1_2_6; 1-aminocyclopropane-1-carboxylate synthase 1/2/6 [EC:4.4.1.14]	01007 Amino acid related enzymes [BR:sly01007]	B 09181 Protein families: metabolism
Unigene_464228	K20772	ACS1_2_6; 1-aminocyclopropane-1-carboxylate synthase 1/2/6 [EC:4.4.1.14]	01007 Amino acid related enzymes [BR:sly01007]	B 09181 Protein families: metabolism
Unigene_19743	K20771	CYP711A1; carlactone C-19 oxidase [EC:1.14.-.-]	00199 Cytochrome P450 [BR:sly00199]	B 09181 Protein families: metabolism
Unigene_453709	K20771	CYP711A1; carlactone C-19 oxidase [EC:1.14.-.-]	00199 Cytochrome P450 [BR:sly00199]	B 09181 Protein families: metabolism
Unigene_415915	K20769	CYP94A5; fatty acid omega-hydroxylase [EC:1.14.-.-]	00199 Cytochrome P450 [BR:sly00199]	B 09181 Protein families: metabolism
Unigene_41990	K20729	EPF1_2; protein EPIDERMAL PATTERNING FACTOR 1/2	04016 MAPK signaling pathway - plant [PATH:sly04016]	B 09132 Signal transduction
Unigene_81938	K20729	EPF1_2; protein EPIDERMAL PATTERNING FACTOR 1/2	04016 MAPK signaling pathway - plant [PATH:sly04016]	B 09132 Signal transduction
Unigene_440828	K20729	EPF1_2; protein EPIDERMAL PATTERNING FACTOR 1/2	04016 MAPK signaling pathway - plant [PATH:sly04016]	B 09132 Signal transduction
Unigene_446049	K20729	EPF1_2; protein EPIDERMAL PATTERNING FACTOR 1/2	04016 MAPK signaling pathway - plant [PATH:sly04016]	B 09132 Signal transduction
Unigene_133460	K20726	TMEM222; transmembrane protein 222	04016 MAPK signaling pathway - plant [PATH:sly04016]	B 09132 Signal transduction
Unigene_193586	K20726	TMEM222; transmembrane protein 222	04016 MAPK signaling pathway - plant [PATH:sly04016]	B 09132 Signal transduction
Unigene_380127	K20726	TMEM222; transmembrane protein 222	04016 MAPK signaling pathway - plant [PATH:sly04016]	B 09132 Signal transduction
Unigene_426486	K20726	TMEM222; transmembrane protein 222	04016 MAPK signaling pathway - plant [PATH:sly04016]	B 09132 Signal transduction
Unigene_391831	K20725	MKS1; MAP kinase substrate 1	04016 MAPK signaling pathway - plant [PATH:sly04016]	B 09132 Signal transduction
Unigene_458286	K20725	MKS1; MAP kinase substrate 1	04016 MAPK signaling pathway - plant [PATH:sly04016]	B 09132 Signal transduction
Unigene_402110	K20724	TMEM33; transmembrane protein 33	03036 Chromosome and associated proteins [BR:sly03036]	B 09182 Protein families: genetic information processing
Unigene_333573	K20723	RTN3; reticulon-3	03036 Chromosome and associated proteins [BR:sly03036]	B 09182 Protein families: genetic information processing
Unigene_496101	K20723	RTN3; reticulon-3	03036 Chromosome and associated proteins [BR:sly03036]	B 09182 Protein families: genetic information processing
Unigene_32649	K20721	RTN1; reticulon-1	03036 Chromosome and associated proteins [BR:sly03036]	B 09182 Protein families: genetic information processing
Unigene_139282	K20721	RTN1; reticulon-1	03036 Chromosome and associated proteins [BR:sly03036]	B 09182 Protein families: genetic information processing
Unigene_255285	K20720	RTN4; reticulon-4	03036 Chromosome and associated proteins [BR:sly03036]	B 09182 Protein families: genetic information processing
Unigene_12755	K20718	ER; LRR receptor-like serine/threonine-protein kinase ERECTA [EC:2.7.11.1]	01001 Protein kinases [BR:sly01001]	B 09181 Protein families: metabolism
Unigene_16006	K20718	ER; LRR receptor-like serine/threonine-protein kinase ERECTA [EC:2.7.11.1]	01001 Protein kinases [BR:sly01001]	B 09181 Protein families: metabolism
Unigene_69073	K20717	YDA; mitogen-activated protein kinase kinase kinase YODA [EC:2.7.11.25]	01001 Protein kinases [BR:sly01001]	B 09181 Protein families: metabolism
Unigene_201830	K20716	MAPKKK17_18; mitogen-activated protein kinase kinase kinase 17/18	01001 Protein kinases [BR:sly01001]	B 09181 Protein families: metabolism
Unigene_511394	K20716	MAPKKK17_18; mitogen-activated protein kinase kinase kinase 17/18	01001 Protein kinases [BR:sly01001]	B 09181 Protein families: metabolism
Unigene_273084	K20715	PHOT; phototropin [EC:2.7.11.1]	01001 Protein kinases [BR:sly01001]	B 09181 Protein families: metabolism
Unigene_395308	K20715	PHOT; phototropin [EC:2.7.11.1]	01001 Protein kinases [BR:sly01001]	B 09181 Protein families: metabolism
Unigene_506543	K20715	PHOT; phototropin [EC:2.7.11.1]	01001 Protein kinases [BR:sly01001]	B 09181 Protein families: metabolism
Unigene_366038	K20714	OXI1; serine/threonine-protein kinase OXI1 [EC:2.7.11.1]	01001 Protein kinases [BR:sly01001]	B 09181 Protein families: metabolism
Unigene_390530	K20714	OXI1; serine/threonine-protein kinase OXI1 [EC:2.7.11.1]	01001 Protein kinases [BR:sly01001]	B 09181 Protein families: metabolism
Unigene_30532	K20667	CYP716A; beta-amyrin 28-monooxygenase [EC:1.14.14.126]	00199 Cytochrome P450 [BR:sly00199]	B 09181 Protein families: metabolism
Unigene_50388	K20667	CYP716A; beta-amyrin 28-monooxygenase [EC:1.14.14.126]	00199 Cytochrome P450 [BR:sly00199]	B 09181 Protein families: metabolism
Unigene_74990	K20667	CYP716A; beta-amyrin 28-monooxygenase [EC:1.14.14.126]	00199 Cytochrome P450 [BR:sly00199]	B 09181 Protein families: metabolism
Unigene_157307	K20667	CYP716A; beta-amyrin 28-monooxygenase [EC:1.14.14.126]	00199 Cytochrome P450 [BR:sly00199]	B 09181 Protein families: metabolism
Unigene_464634	K20667	CYP716A; beta-amyrin 28-monooxygenase [EC:1.14.14.126]	00199 Cytochrome P450 [BR:sly00199]	B 09181 Protein families: metabolism
Unigene_466288	K20667	CYP716A; beta-amyrin 28-monooxygenase [EC:1.14.14.126]	00199 Cytochrome P450 [BR:sly00199]	B 09181 Protein families: metabolism
Unigene_43122	K20665	CYP94B; jasmonoyl-L-amino acid 12-hydroxylase [EC:1.14.14.48]	00199 Cytochrome P450 [BR:sly00199]	B 09181 Protein families: metabolism
Unigene_443446	K20665	CYP94B; jasmonoyl-L-amino acid 12-hydroxylase [EC:1.14.14.48]	00199 Cytochrome P450 [BR:sly00199]	B 09181 Protein families: metabolism
Unigene_404231	K20661	CYP714A1; cytochrome P450 family 714 subfamily A polypeptide 1	00199 Cytochrome P450 [BR:sly00199]	B 09181 Protein families: metabolism
Unigene_37124	K20642	ARHGAP22_24_25; Rho GTPase-activating protein 22/24/25	04131 Membrane trafficking [BR:sly04131]	B 09182 Protein families: genetic information processing
Unigene_12208	K20628	exlX; expansin	99981 Carbohydrate metabolism	B 09191 Unclassified: metabolism
Unigene_88179	K20628	exlX; expansin	99981 Carbohydrate metabolism	B 09191 Unclassified: metabolism
Unigene_113478	K20624	CYP94C1; 12-hydroxyjasmonoyl-L-amino acid 12-hydroxylase / fatty acid hydroxylase [EC:1.14.14.49]	00199 Cytochrome P450 [BR:sly00199]	B 09181 Protein families: metabolism
Unigene_423058	K20624	CYP94C1; 12-hydroxyjasmonoyl-L-amino acid 12-hydroxylase / fatty acid hydroxylase [EC:1.14.14.49]	00199 Cytochrome P450 [BR:sly00199]	B 09181 Protein families: metabolism
Unigene_98433	K20619	CYP78A; cytochrome P450 family 78 subfamily A	00199 Cytochrome P450 [BR:sly00199]	B 09181 Protein families: metabolism
Unigene_297718	K20619	CYP78A; cytochrome P450 family 78 subfamily A	00199 Cytochrome P450 [BR:sly00199]	B 09181 Protein families: metabolism
Unigene_212312	K20618	CYP76A; cytochrome P450 family 76 subfamily A	00199 Cytochrome P450 [BR:sly00199]	B 09181 Protein families: metabolism
Unigene_372566	K20618	CYP76A; cytochrome P450 family 76 subfamily A	00199 Cytochrome P450 [BR:sly00199]	B 09181 Protein families: metabolism
Unigene_473207	K20618	CYP76A; cytochrome P450 family 76 subfamily A	00199 Cytochrome P450 [BR:sly00199]	B 09181 Protein families: metabolism
Unigene_194004	K20617	CYP71A; cytochrome P450 family 71 subfamily A	00199 Cytochrome P450 [BR:sly00199]	B 09181 Protein families: metabolism
Unigene_14225	K20607	MKK3; mitogen-activated protein kinase kinase 3 [EC:2.7.12.2]	01001 Protein kinases [BR:sly01001]	B 09181 Protein families: metabolism
Unigene_20231	K20606	ANP1; mitogen-activated protein kinase kinase kinase ANP1 [EC:2.7.11.25]	01001 Protein kinases [BR:sly01001]	B 09181 Protein families: metabolism
Unigene_200654	K20604	MKK9; mitogen-activated protein kinase kinase 9 [EC:2.7.12.2]	01001 Protein kinases [BR:sly01001]	B 09181 Protein families: metabolism
Unigene_392565	K20604	MKK9; mitogen-activated protein kinase kinase 9 [EC:2.7.12.2]	01001 Protein kinases [BR:sly01001]	B 09181 Protein families: metabolism
Unigene_78197	K20603	MKK2; mitogen-activated protein kinase kinase 2 [EC:2.7.12.2]	01001 Protein kinases [BR:sly01001]	B 09181 Protein families: metabolism
Unigene_81234	K20603	MKK2; mitogen-activated protein kinase kinase 2 [EC:2.7.12.2]	01001 Protein kinases [BR:sly01001]	B 09181 Protein families: metabolism
Unigene_446504	K20603	MKK2; mitogen-activated protein kinase kinase 2 [EC:2.7.12.2]	01001 Protein kinases [BR:sly01001]	B 09181 Protein families: metabolism
Unigene_499869	K20603	MKK2; mitogen-activated protein kinase kinase 2 [EC:2.7.12.2]	01001 Protein kinases [BR:sly01001]	B 09181 Protein families: metabolism
Unigene_458544	K20600	MPK4; mitogen-activated protein kinase 4 [EC:2.7.11.24]	01001 Protein kinases [BR:sly01001]	B 09181 Protein families: metabolism
Unigene_73289	K20562	CYP736A; biphenyl-4-hydroxylase	00199 Cytochrome P450 [BR:sly00199]	B 09181 Protein families: metabolism
Unigene_197965	K20562	CYP736A; biphenyl-4-hydroxylase	00199 Cytochrome P450 [BR:sly00199]	B 09181 Protein families: metabolism
Unigene_198965	K20562	CYP736A; biphenyl-4-hydroxylase	00199 Cytochrome P450 [BR:sly00199]	B 09181 Protein families: metabolism
Unigene_234847	K20562	CYP736A; biphenyl-4-hydroxylase	00199 Cytochrome P450 [BR:sly00199]	B 09181 Protein families: metabolism
Unigene_378937	K20562	CYP736A; biphenyl-4-hydroxylase	00199 Cytochrome P450 [BR:sly00199]	B 09181 Protein families: metabolism
Unigene_456176	K20562	CYP736A; biphenyl-4-hydroxylase	00199 Cytochrome P450 [BR:sly00199]	B 09181 Protein families: metabolism
Unigene_83758	K20558	SPCH; transcription factor SPEECHLESS	03000 Transcription factors [BR:sly03000]	B 09182 Protein families: genetic information processing
Unigene_88005	K20557	VIP1; transcription factor VIP1	03000 Transcription factors [BR:sly03000]	B 09182 Protein families: genetic information processing
Unigene_127720	K20557	VIP1; transcription factor VIP1	03000 Transcription factors [BR:sly03000]	B 09182 Protein families: genetic information processing
Unigene_473112	K20557	VIP1; transcription factor VIP1	03000 Transcription factors [BR:sly03000]	B 09182 Protein families: genetic information processing
Unigene_9728	K20556	CYP76C; cytochrome P450 family 76 subfamily C	00199 Cytochrome P450 [BR:sly00199]	B 09181 Protein families: metabolism
Unigene_15364	K20556	CYP76C; cytochrome P450 family 76 subfamily C	00199 Cytochrome P450 [BR:sly00199]	B 09181 Protein families: metabolism
Unigene_346466	K20556	CYP76C; cytochrome P450 family 76 subfamily C	00199 Cytochrome P450 [BR:sly00199]	B 09181 Protein families: metabolism
Unigene_471754	K20553	XRN4; 5'-3' exoribonuclease 4 [EC:3.1.13.-]	03019 Messenger RNA biogenesis [BR:sly03019]	B 09182 Protein families: genetic information processing
Unigene_491617	K20553	XRN4; 5'-3' exoribonuclease 4 [EC:3.1.13.-]	03019 Messenger RNA biogenesis [BR:sly03019]	B 09182 Protein families: genetic information processing
Unigene_102270	K20547	CHIB; basic endochitinase B [EC:3.2.1.14]	04016 MAPK signaling pathway - plant [PATH:sly04016]	B 09132 Signal transduction
Unigene_107329	K20547	CHIB; basic endochitinase B [EC:3.2.1.14]	04016 MAPK signaling pathway - plant [PATH:sly04016]	B 09132 Signal transduction
Unigene_335474	K20547	CHIB; basic endochitinase B [EC:3.2.1.14]	04016 MAPK signaling pathway - plant [PATH:sly04016]	B 09132 Signal transduction
Unigene_415617	K20547	CHIB; basic endochitinase B [EC:3.2.1.14]	04016 MAPK signaling pathway - plant [PATH:sly04016]	B 09132 Signal transduction
Unigene_432857	K20547	CHIB; basic endochitinase B [EC:3.2.1.14]	04016 MAPK signaling pathway - plant [PATH:sly04016]	B 09132 Signal transduction
Unigene_494174	K20547	CHIB; basic endochitinase B [EC:3.2.1.14]	04016 MAPK signaling pathway - plant [PATH:sly04016]	B 09132 Signal transduction
Unigene_58068	K20544	CYP86A22; long-chain acyl-CoA omega-monooxygenase [EC:1.14.14.129]	00199 Cytochrome P450 [BR:sly00199]	B 09181 Protein families: metabolism
Unigene_94164	K20538	MPK8; mitogen-activated protein kinase 8 [EC:2.7.11.24]	01001 Protein kinases [BR:sly01001]	B 09181 Protein families: metabolism
Unigene_435956	K20537	MPK7_14; mitogen-activated protein kinase 7/14 [EC:2.7.11.24]	01001 Protein kinases [BR:sly01001]	B 09181 Protein families: metabolism
Unigene_92050	K20536	MPK3; mitogen-activated protein kinase 3 [EC:2.7.11.24]	01001 Protein kinases [BR:sly01001]	B 09181 Protein families: metabolism
Unigene_413311	K20536	MPK3; mitogen-activated protein kinase 3 [EC:2.7.11.24]	01001 Protein kinases [BR:sly01001]	B 09181 Protein families: metabolism
Unigene_414433	K20535	MPK1_2; mitogen-activated protein kinase 1/2 [EC:2.7.11.24]	01001 Protein kinases [BR:sly01001]	B 09181 Protein families: metabolism
Unigene_134943	K20523	SH3YL1; SH3 domain-containing YSC84-like protein 1	04131 Membrane trafficking [BR:sly04131]	B 09182 Protein families: genetic information processing
Unigene_417155	K20523	SH3YL1; SH3 domain-containing YSC84-like protein 1	04131 Membrane trafficking [BR:sly04131]	B 09182 Protein families: genetic information processing
Unigene_505613	K20478	GOLGB1; golgin subfamily B member 1	04131 Membrane trafficking [BR:sly04131]	B 09182 Protein families: genetic information processing
Unigene_500353	K20477	RGP1; RAB6A-GEF complex partner protein 2	04131 Membrane trafficking [BR:sly04131]	B 09182 Protein families: genetic information processing
Unigene_170987	K20476	RIC1; RAB6A-GEF complex partner protein 1	04131 Membrane trafficking [BR:sly04131]	B 09182 Protein families: genetic information processing
Unigene_507202	K20474	RINT1; RAD50-interacting protein 1	04131 Membrane trafficking [BR:sly04131]	B 09182 Protein families: genetic information processing
Unigene_140836	K20473	NBAS; neuroblastoma-amplified sequence	04131 Membrane trafficking [BR:sly04131]	B 09182 Protein families: genetic information processing
Unigene_185154	K20472	COPZ; coatomer subunit zeta	04131 Membrane trafficking [BR:sly04131]	B 09182 Protein families: genetic information processing
Unigene_276894	K20472	COPZ; coatomer subunit zeta	04131 Membrane trafficking [BR:sly04131]	B 09182 Protein families: genetic information processing
Unigene_382092	K20472	COPZ; coatomer subunit zeta	04131 Membrane trafficking [BR:sly04131]	B 09182 Protein families: genetic information processing
Unigene_400409	K20472	COPZ; coatomer subunit zeta	04131 Membrane trafficking [BR:sly04131]	B 09182 Protein families: genetic information processing
Unigene_18793	K20471	COPD; coatomer subunit delta	04131 Membrane trafficking [BR:sly04131]	B 09182 Protein families: genetic information processing
Unigene_360713	K20463	OSBPL3_6_7; oxysterol-binding protein-related protein 3/6/7	04131 Membrane trafficking [BR:sly04131]	B 09182 Protein families: genetic information processing
Unigene_419443	K20456	OSBP; oxysterol-binding protein 1	04131 Membrane trafficking [BR:sly04131]	B 09182 Protein families: genetic information processing
Unigene_430066	K20456	OSBP; oxysterol-binding protein 1	04131 Membrane trafficking [BR:sly04131]	B 09182 Protein families: genetic information processing
Unigene_514337	K20456	OSBP; oxysterol-binding protein 1	04131 Membrane trafficking [BR:sly04131]	B 09182 Protein families: genetic information processing
Unigene_217787	K20417	FAD4; palmitoyl-[glycerolipid] 3-(E)-desaturase [EC:1.14.19.43]	99980 Enzymes with EC numbers	B 09191 Unclassified: metabolism
Unigene_32190	K20416	FAD5; palmitoyl-[glycerolipid] 7-desaturase [EC:1.14.19.42]	99980 Enzymes with EC numbers	B 09191 Unclassified: metabolism
Unigene_99820	K20412	PI16; peptidase inhibitor 16	04090 CD molecules [BR:sly04090]	B 09183 Protein families: signaling and cellular processes
Unigene_485572	K20412	PI16; peptidase inhibitor 16	04090 CD molecules [BR:sly04090]	B 09183 Protein families: signaling and cellular processes
Unigene_66924	K20393	ARL6IP5; PRA1 family protein 3	02000 Transporters [BR:sly02000]	B 09183 Protein families: signaling and cellular processes
Unigene_478373	K20393	ARL6IP5; PRA1 family protein 3	02000 Transporters [BR:sly02000]	B 09183 Protein families: signaling and cellular processes
Unigene_53088	K20368	CNIH; protein cornichon	02000 Transporters [BR:sly02000]	B 09183 Protein families: signaling and cellular processes
Unigene_96139	K20368	CNIH; protein cornichon	02000 Transporters [BR:sly02000]	B 09183 Protein families: signaling and cellular processes
Unigene_188355	K20368	CNIH; protein cornichon	02000 Transporters [BR:sly02000]	B 09183 Protein families: signaling and cellular processes
Unigene_270476	K20368	CNIH; protein cornichon	02000 Transporters [BR:sly02000]	B 09183 Protein families: signaling and cellular processes
Unigene_363019	K20368	CNIH; protein cornichon	02000 Transporters [BR:sly02000]	B 09183 Protein families: signaling and cellular processes
Unigene_388292	K20368	CNIH; protein cornichon	02000 Transporters [BR:sly02000]	B 09183 Protein families: signaling and cellular processes
Unigene_483281	K20368	CNIH; protein cornichon	02000 Transporters [BR:sly02000]	B 09183 Protein families: signaling and cellular processes
Unigene_49033	K20367	ERGIC3; endoplasmic reticulum-Golgi intermediate compartment protein 3	04131 Membrane trafficking [BR:sly04131]	B 09182 Protein families: genetic information processing
Unigene_74540	K20367	ERGIC3; endoplasmic reticulum-Golgi intermediate compartment protein 3	04131 Membrane trafficking [BR:sly04131]	B 09182 Protein families: genetic information processing
Unigene_326210	K20367	ERGIC3; endoplasmic reticulum-Golgi intermediate compartment protein 3	04131 Membrane trafficking [BR:sly04131]	B 09182 Protein families: genetic information processing
Unigene_134717	K20363	YIP1; protein transport protein YIP1	04131 Membrane trafficking [BR:sly04131]	B 09182 Protein families: genetic information processing
Unigene_147423	K20363	YIP1; protein transport protein YIP1	04131 Membrane trafficking [BR:sly04131]	B 09182 Protein families: genetic information processing
Unigene_473124	K20363	YIP1; protein transport protein YIP1	04131 Membrane trafficking [BR:sly04131]	B 09182 Protein families: genetic information processing
Unigene_197336	K20362	YIF1; protein transport protein YIF1	04131 Membrane trafficking [BR:sly04131]	B 09182 Protein families: genetic information processing
Unigene_364786	K20360	TBC1D22; TBC1 domain family member 2	04131 Membrane trafficking [BR:sly04131]	B 09182 Protein families: genetic information processing
Unigene_115821	K20359	RABAC1; PRA1 family protein 1	02000 Transporters [BR:sly02000]	B 09183 Protein families: signaling and cellular processes
Unigene_246638	K20359	RABAC1; PRA1 family protein 1	02000 Transporters [BR:sly02000]	B 09183 Protein families: signaling and cellular processes
Unigene_294312	K20359	RABAC1; PRA1 family protein 1	02000 Transporters [BR:sly02000]	B 09183 Protein families: signaling and cellular processes
Unigene_317179	K20359	RABAC1; PRA1 family protein 1	02000 Transporters [BR:sly02000]	B 09183 Protein families: signaling and cellular processes
Unigene_463763	K20359	RABAC1; PRA1 family protein 1	02000 Transporters [BR:sly02000]	B 09183 Protein families: signaling and cellular processes
Unigene_494005	K20359	RABAC1; PRA1 family protein 1	02000 Transporters [BR:sly02000]	B 09183 Protein families: signaling and cellular processes
Unigene_190089	K20353	SEC16; COPII coat assembly protein SEC16	04131 Membrane trafficking [BR:sly04131]	B 09182 Protein families: genetic information processing
Unigene_131914	K20352	TMED10; p24 family protein delta-1	02000 Transporters [BR:sly02000]	B 09183 Protein families: signaling and cellular processes
Unigene_157225	K20352	TMED10; p24 family protein delta-1	02000 Transporters [BR:sly02000]	B 09183 Protein families: signaling and cellular processes
Unigene_186789	K20352	TMED10; p24 family protein delta-1	02000 Transporters [BR:sly02000]	B 09183 Protein families: signaling and cellular processes
Unigene_206309	K20352	TMED10; p24 family protein delta-1	02000 Transporters [BR:sly02000]	B 09183 Protein families: signaling and cellular processes
Unigene_215355	K20352	TMED10; p24 family protein delta-1	02000 Transporters [BR:sly02000]	B 09183 Protein families: signaling and cellular processes
Unigene_242855	K20352	TMED10; p24 family protein delta-1	02000 Transporters [BR:sly02000]	B 09183 Protein families: signaling and cellular processes
Unigene_460855	K20352	TMED10; p24 family protein delta-1	02000 Transporters [BR:sly02000]	B 09183 Protein families: signaling and cellular processes
Unigene_479931	K20352	TMED10; p24 family protein delta-1	02000 Transporters [BR:sly02000]	B 09183 Protein families: signaling and cellular processes
Unigene_34472	K20347	TMED2; p24 family protein beta-1	02000 Transporters [BR:sly02000]	B 09183 Protein families: signaling and cellular processes
Unigene_437490	K20347	TMED2; p24 family protein beta-1	02000 Transporters [BR:sly02000]	B 09183 Protein families: signaling and cellular processes
Unigene_450478	K20347	TMED2; p24 family protein beta-1	02000 Transporters [BR:sly02000]	B 09183 Protein families: signaling and cellular processes
Unigene_479489	K20347	TMED2; p24 family protein beta-1	02000 Transporters [BR:sly02000]	B 09183 Protein families: signaling and cellular processes
Unigene_351327	K20318	SYS1; protein SYS1	04131 Membrane trafficking [BR:sly04131]	B 09182 Protein families: genetic information processing
Unigene_383667	K20318	SYS1; protein SYS1	04131 Membrane trafficking [BR:sly04131]	B 09182 Protein families: genetic information processing
Unigene_494888	K20318	SYS1; protein SYS1	04131 Membrane trafficking [BR:sly04131]	B 09182 Protein families: genetic information processing
Unigene_43539	K20310	TRAPPC13; trafficking protein particle complex subunit 13	04131 Membrane trafficking [BR:sly04131]	B 09182 Protein families: genetic information processing
Unigene_283481	K20310	TRAPPC13; trafficking protein particle complex subunit 13	04131 Membrane trafficking [BR:sly04131]	B 09182 Protein families: genetic information processing
Unigene_408241	K20310	TRAPPC13; trafficking protein particle complex subunit 13	04131 Membrane trafficking [BR:sly04131]	B 09182 Protein families: genetic information processing
Unigene_439690	K20310	TRAPPC13; trafficking protein particle complex subunit 13	04131 Membrane trafficking [BR:sly04131]	B 09182 Protein families: genetic information processing
Unigene_482288	K20310	TRAPPC13; trafficking protein particle complex subunit 13	04131 Membrane trafficking [BR:sly04131]	B 09182 Protein families: genetic information processing
Unigene_438592	K20309	TRAPPC12; trafficking protein particle complex subunit 12	04131 Membrane trafficking [BR:sly04131]	B 09182 Protein families: genetic information processing
Unigene_171522	K20308	TRAPPC11; trafficking protein particle complex subunit 11	04131 Membrane trafficking [BR:sly04131]	B 09182 Protein families: genetic information processing
Unigene_121665	K20307	TRAPPC10; trafficking protein particle complex subunit 10	04131 Membrane trafficking [BR:sly04131]	B 09182 Protein families: genetic information processing
Unigene_381641	K20306	TRAPPC9; trafficking protein particle complex subunit 9	04131 Membrane trafficking [BR:sly04131]	B 09182 Protein families: genetic information processing
Unigene_18018	K20305	TRAPPC8; trafficking protein particle complex subunit 8	04131 Membrane trafficking [BR:sly04131]	B 09182 Protein families: genetic information processing
Unigene_10505	K20303	TRAPPC4; trafficking protein particle complex subunit 4	04131 Membrane trafficking [BR:sly04131]	B 09182 Protein families: genetic information processing
Unigene_64545	K20302	TRAPPC3; trafficking protein particle complex subunit 3	04131 Membrane trafficking [BR:sly04131]	B 09182 Protein families: genetic information processing
Unigene_249196	K20301	TRAPPC2; trafficking protein particle complex subunit 2	04131 Membrane trafficking [BR:sly04131]	B 09182 Protein families: genetic information processing
Unigene_512759	K20301	TRAPPC2; trafficking protein particle complex subunit 2	04131 Membrane trafficking [BR:sly04131]	B 09182 Protein families: genetic information processing
Unigene_415215	K20300	TRAPPC1; trafficking protein particle complex subunit 1	04131 Membrane trafficking [BR:sly04131]	B 09182 Protein families: genetic information processing
Unigene_426340	K20299	VPS53; vacuolar protein sorting-associated protein 53	04131 Membrane trafficking [BR:sly04131]	B 09182 Protein families: genetic information processing
Unigene_453275	K20298	VPS52; vacuolar protein sorting-associated protein 52	04131 Membrane trafficking [BR:sly04131]	B 09182 Protein families: genetic information processing
Unigene_149832	K20296	ANG2; vacuolar protein sorting-associated protein 51	04131 Membrane trafficking [BR:sly04131]	B 09182 Protein families: genetic information processing
Unigene_427757	K20295	COG8; conserved oligomeric Golgi complex subunit 8	04131 Membrane trafficking [BR:sly04131]	B 09182 Protein families: genetic information processing
Unigene_214706	K20294	COG7; conserved oligomeric Golgi complex subunit 7	04131 Membrane trafficking [BR:sly04131]	B 09182 Protein families: genetic information processing
Unigene_467116	K20293	COG6; conserved oligomeric Golgi complex subunit 6	04131 Membrane trafficking [BR:sly04131]	B 09182 Protein families: genetic information processing
Unigene_202847	K20292	COG5; conserved oligomeric Golgi complex subunit 5	04131 Membrane trafficking [BR:sly04131]	B 09182 Protein families: genetic information processing
Unigene_425712	K20291	COG4; conserved oligomeric Golgi complex subunit 4	04131 Membrane trafficking [BR:sly04131]	B 09182 Protein families: genetic information processing
Unigene_472786	K20291	COG4; conserved oligomeric Golgi complex subunit 4	04131 Membrane trafficking [BR:sly04131]	B 09182 Protein families: genetic information processing
Unigene_109367	K20290	COG3; conserved oligomeric Golgi complex subunit 3	04131 Membrane trafficking [BR:sly04131]	B 09182 Protein families: genetic information processing
Unigene_360208	K20289	COG2; conserved oligomeric Golgi complex subunit 2	04131 Membrane trafficking [BR:sly04131]	B 09182 Protein families: genetic information processing
Unigene_413876	K20288	COG1; conserved oligomeric Golgi complex subunit 1	04131 Membrane trafficking [BR:sly04131]	B 09182 Protein families: genetic information processing
Unigene_288089	K20286	TMF1; TATA element modulatory factor	04131 Membrane trafficking [BR:sly04131]	B 09182 Protein families: genetic information processing
Unigene_32212	K20285	RABEPK; Rab9 effector protein with kelch motifs	04131 Membrane trafficking [BR:sly04131]	B 09182 Protein families: genetic information processing
Unigene_417964	K20285	RABEPK; Rab9 effector protein with kelch motifs	04131 Membrane trafficking [BR:sly04131]	B 09182 Protein families: genetic information processing
Unigene_433307	K20280	TRAPPC5; trafficking protein particle complex subunit 5	04131 Membrane trafficking [BR:sly04131]	B 09182 Protein families: genetic information processing
Unigene_450408	K20279	SYNJ; synaptojanin [EC:3.1.3.36]	04131 Membrane trafficking [BR:sly04131]	B 09182 Protein families: genetic information processing
Unigene_17204	K20241	WDR44; WD repeat-containing protein 44	04131 Membrane trafficking [BR:sly04131]	B 09182 Protein families: genetic information processing
Unigene_43441	K20241	WDR44; WD repeat-containing protein 44	04131 Membrane trafficking [BR:sly04131]	B 09182 Protein families: genetic information processing
Unigene_150011	K20241	WDR44; WD repeat-containing protein 44	04131 Membrane trafficking [BR:sly04131]	B 09182 Protein families: genetic information processing
Unigene_477239	K20241	WDR44; WD repeat-containing protein 44	04131 Membrane trafficking [BR:sly04131]	B 09182 Protein families: genetic information processing
Unigene_185439	K20224	IPO9; importin-9	03009 Ribosome biogenesis [BR:sly03009]	B 09182 Protein families: genetic information processing
Unigene_360686	K20223	IPO7; importin-7	03009 Ribosome biogenesis [BR:sly03009]	B 09182 Protein families: genetic information processing
Unigene_510884	K20222	IPO5; importin-5	03009 Ribosome biogenesis [BR:sly03009]	B 09182 Protein families: genetic information processing
Unigene_456383	K20221	IPO4; importin-4	03009 Ribosome biogenesis [BR:sly03009]	B 09182 Protein families: genetic information processing
Unigene_210042	K20217	UBE2E; ubiquitin-conjugating enzyme E2 E [EC:2.3.2.23]	04121 Ubiquitin system [BR:sly04121]	B 09182 Protein families: genetic information processing
Unigene_453352	K20217	UBE2E; ubiquitin-conjugating enzyme E2 E [EC:2.3.2.23]	04121 Ubiquitin system [BR:sly04121]	B 09182 Protein families: genetic information processing
Unigene_31306	K20195	MON1; vacuolar fusion protein MON1	04131 Membrane trafficking [BR:sly04131]	B 09182 Protein families: genetic information processing
Unigene_180986	K20195	MON1; vacuolar fusion protein MON1	04131 Membrane trafficking [BR:sly04131]	B 09182 Protein families: genetic information processing
Unigene_455982	K20185	BLOC1S1; biogenesis of lysosome-related organelles complex 1 subunit 1	04131 Membrane trafficking [BR:sly04131]	B 09182 Protein families: genetic information processing
Unigene_412283	K20184	VPS41; vacuolar protein sorting-associated protein 41	04131 Membrane trafficking [BR:sly04131]	B 09182 Protein families: genetic information processing
Unigene_418510	K20183	VPS39; Vam6/Vps39-like protein vacuolar protein sorting-associated protein 39	04131 Membrane trafficking [BR:sly04131]	B 09182 Protein families: genetic information processing
Unigene_431117	K20183	VPS39; Vam6/Vps39-like protein vacuolar protein sorting-associated protein 39	04131 Membrane trafficking [BR:sly04131]	B 09182 Protein families: genetic information processing
Unigene_160227	K20182	VPS33; vacuolar protein sorting-associated protein 33	04131 Membrane trafficking [BR:sly04131]	B 09182 Protein families: genetic information processing
Unigene_358539	K20181	VPS18; vacuolar protein sorting-associated protein 18	04131 Membrane trafficking [BR:sly04131]	B 09182 Protein families: genetic information processing
Unigene_389805	K20180	VPS16; vacuolar protein sorting-associated protein 16	04131 Membrane trafficking [BR:sly04131]	B 09182 Protein families: genetic information processing
Unigene_372999	K20179	VPS11; vacuolar protein sorting-associated protein 11	04131 Membrane trafficking [BR:sly04131]	B 09182 Protein families: genetic information processing
Unigene_140550	K20178	VPS8; vacuolar protein sorting-associated protein 8	04131 Membrane trafficking [BR:sly04131]	B 09182 Protein families: genetic information processing
Unigene_442883	K20177	VPS3; vacuolar protein sorting-associated protein 3	04131 Membrane trafficking [BR:sly04131]	B 09182 Protein families: genetic information processing
Unigene_177480	K20168	TBC1D15; TBC1 domain family member 15	04131 Membrane trafficking [BR:sly04131]	B 09182 Protein families: genetic information processing
Unigene_350900	K20168	TBC1D15; TBC1 domain family member 15	04131 Membrane trafficking [BR:sly04131]	B 09182 Protein families: genetic information processing
Unigene_503302	K20165	TBC1D2; TBC1 domain family member 2A	04131 Membrane trafficking [BR:sly04131]	B 09182 Protein families: genetic information processing
Unigene_466741	K20131	RABGEF1; Rab5 GDP/GTP exchange factor	04131 Membrane trafficking [BR:sly04131]	B 09182 Protein families: genetic information processing
Unigene_113255	K20115	RP; [pyruvate, phosphate dikinase]-phosphate phosphotransferase / [pyruvate, phosphate dikinase] kinase [EC:2.7.4.27 2.7.11.32]	99980 Enzymes with EC numbers	B 09191 Unclassified: metabolism
Unigene_16946	K20102	YTHDF; YTH domain-containing family protein	03019 Messenger RNA biogenesis [BR:sly03019]	B 09182 Protein families: genetic information processing
Unigene_201483	K20102	YTHDF; YTH domain-containing family protein	03019 Messenger RNA biogenesis [BR:sly03019]	B 09182 Protein families: genetic information processing
Unigene_280671	K20102	YTHDF; YTH domain-containing family protein	03019 Messenger RNA biogenesis [BR:sly03019]	B 09182 Protein families: genetic information processing
Unigene_410473	K20102	YTHDF; YTH domain-containing family protein	03019 Messenger RNA biogenesis [BR:sly03019]	B 09182 Protein families: genetic information processing
Unigene_483195	K20102	YTHDF; YTH domain-containing family protein	03019 Messenger RNA biogenesis [BR:sly03019]	B 09182 Protein families: genetic information processing
Unigene_512370	K20102	YTHDF; YTH domain-containing family protein	03019 Messenger RNA biogenesis [BR:sly03019]	B 09182 Protein families: genetic information processing
Unigene_126426	K20100	YTHDC1; YTH domain-containing protein 1	03041 Spliceosome [BR:sly03041]	B 09182 Protein families: genetic information processing
Unigene_135214	K20100	YTHDC1; YTH domain-containing protein 1	03041 Spliceosome [BR:sly03041]	B 09182 Protein families: genetic information processing
Unigene_418847	K20100	YTHDC1; YTH domain-containing protein 1	03041 Spliceosome [BR:sly03041]	B 09182 Protein families: genetic information processing
Unigene_489525	K20100	YTHDC1; YTH domain-containing protein 1	03041 Spliceosome [BR:sly03041]	B 09182 Protein families: genetic information processing
Unigene_109762	K20098	ERCC6L2; DNA excision repair protein ERCC-6-like 2 [EC:3.6.4.-]	03400 DNA repair and recombination proteins [BR:sly03400]	B 09182 Protein families: genetic information processing
Unigene_4513	K20093	ERCC6L; DNA excision repair protein ERCC-6-like [EC:3.6.4.12]	03036 Chromosome and associated proteins [BR:sly03036]	B 09182 Protein families: genetic information processing
Unigene_381796	K20092	CHD1L; chromodomain-helicase-DNA-binding protein 1-like [EC:3.6.4.12]	03036 Chromosome and associated proteins [BR:sly03036]	B 09182 Protein families: genetic information processing
Unigene_67887	K20069	NECAP1_2; adaptin ear-binding coat-associated protein 1/2	04131 Membrane trafficking [BR:sly04131]	B 09182 Protein families: genetic information processing
Unigene_82585	K20069	NECAP1_2; adaptin ear-binding coat-associated protein 1/2	04131 Membrane trafficking [BR:sly04131]	B 09182 Protein families: genetic information processing
Unigene_374959	K20069	NECAP1_2; adaptin ear-binding coat-associated protein 1/2	04131 Membrane trafficking [BR:sly04131]	B 09182 Protein families: genetic information processing
Unigene_453342	K20069	NECAP1_2; adaptin ear-binding coat-associated protein 1/2	04131 Membrane trafficking [BR:sly04131]	B 09182 Protein families: genetic information processing
Unigene_504681	K20069	NECAP1_2; adaptin ear-binding coat-associated protein 1/2	04131 Membrane trafficking [BR:sly04131]	B 09182 Protein families: genetic information processing
Unigene_47362	K20043	SNAP91; clathrin coat assembly protein AP180	04131 Membrane trafficking [BR:sly04131]	B 09182 Protein families: genetic information processing
Unigene_172214	K20043	SNAP91; clathrin coat assembly protein AP180	04131 Membrane trafficking [BR:sly04131]	B 09182 Protein families: genetic information processing
Unigene_252505	K20043	SNAP91; clathrin coat assembly protein AP180	04131 Membrane trafficking [BR:sly04131]	B 09182 Protein families: genetic information processing
Unigene_404365	K20043	SNAP91; clathrin coat assembly protein AP180	04131 Membrane trafficking [BR:sly04131]	B 09182 Protein families: genetic information processing
Unigene_438996	K20043	SNAP91; clathrin coat assembly protein AP180	04131 Membrane trafficking [BR:sly04131]	B 09182 Protein families: genetic information processing
Unigene_56466	K20032	ZDHHC13_17; palmitoyltransferase ZDHHC13/17 [EC:2.3.1.225]	04131 Membrane trafficking [BR:sly04131]	B 09182 Protein families: genetic information processing
Unigene_74171	K20032	ZDHHC13_17; palmitoyltransferase ZDHHC13/17 [EC:2.3.1.225]	04131 Membrane trafficking [BR:sly04131]	B 09182 Protein families: genetic information processing
Unigene_380515	K20032	ZDHHC13_17; palmitoyltransferase ZDHHC13/17 [EC:2.3.1.225]	04131 Membrane trafficking [BR:sly04131]	B 09182 Protein families: genetic information processing
Unigene_465066	K20032	ZDHHC13_17; palmitoyltransferase ZDHHC13/17 [EC:2.3.1.225]	04131 Membrane trafficking [BR:sly04131]	B 09182 Protein families: genetic information processing
Unigene_215602	K20031	ZDHHC6; palmitoyltransferase ZDHHC6 [EC:2.3.1.225]	04131 Membrane trafficking [BR:sly04131]	B 09182 Protein families: genetic information processing
Unigene_12327	K20029	ZDHHC3_7_25; palmitoyltransferase ZDHHC3/7/25 [EC:2.3.1.225]	04131 Membrane trafficking [BR:sly04131]	B 09182 Protein families: genetic information processing
Unigene_122004	K20029	ZDHHC3_7_25; palmitoyltransferase ZDHHC3/7/25 [EC:2.3.1.225]	04131 Membrane trafficking [BR:sly04131]	B 09182 Protein families: genetic information processing
Unigene_207739	K20029	ZDHHC3_7_25; palmitoyltransferase ZDHHC3/7/25 [EC:2.3.1.225]	04131 Membrane trafficking [BR:sly04131]	B 09182 Protein families: genetic information processing
Unigene_383304	K20028	ZDHHC2_15_20; palmitoyltransferase ZDHHC2/15/20 [EC:2.3.1.225]	04131 Membrane trafficking [BR:sly04131]	B 09182 Protein families: genetic information processing
Unigene_392393	K20028	ZDHHC2_15_20; palmitoyltransferase ZDHHC2/15/20 [EC:2.3.1.225]	04131 Membrane trafficking [BR:sly04131]	B 09182 Protein families: genetic information processing
Unigene_495990	K20028	ZDHHC2_15_20; palmitoyltransferase ZDHHC2/15/20 [EC:2.3.1.225]	04131 Membrane trafficking [BR:sly04131]	B 09182 Protein families: genetic information processing
Unigene_70575	K20027	ZDHHC1_11; palmitoyltransferase ZDHHC1/11 [EC:2.3.1.225]	04131 Membrane trafficking [BR:sly04131]	B 09182 Protein families: genetic information processing
Unigene_76385	K20027	ZDHHC1_11; palmitoyltransferase ZDHHC1/11 [EC:2.3.1.225]	04131 Membrane trafficking [BR:sly04131]	B 09182 Protein families: genetic information processing
Unigene_83216	K20027	ZDHHC1_11; palmitoyltransferase ZDHHC1/11 [EC:2.3.1.225]	04131 Membrane trafficking [BR:sly04131]	B 09182 Protein families: genetic information processing
Unigene_111327	K20027	ZDHHC1_11; palmitoyltransferase ZDHHC1/11 [EC:2.3.1.225]	04131 Membrane trafficking [BR:sly04131]	B 09182 Protein families: genetic information processing
Unigene_113624	K20003	ZDHHC4; palmitoyltransferase ZDHHC4 [EC:2.3.1.225]	04131 Membrane trafficking [BR:sly04131]	B 09182 Protein families: genetic information processing
Unigene_211800	K20003	ZDHHC4; palmitoyltransferase ZDHHC4 [EC:2.3.1.225]	04131 Membrane trafficking [BR:sly04131]	B 09182 Protein families: genetic information processing
Unigene_302163	K20003	ZDHHC4; palmitoyltransferase ZDHHC4 [EC:2.3.1.225]	04131 Membrane trafficking [BR:sly04131]	B 09182 Protein families: genetic information processing
Unigene_62049	K20000	matK; maturase K	03016 Transfer RNA biogenesis [BR:sly03016]	B 09182 Protein families: genetic information processing
Unigene_166308	K20000	matK; maturase K	03016 Transfer RNA biogenesis [BR:sly03016]	B 09182 Protein families: genetic information processing
Unigene_474820	K19998	SCFD1; sec1 family domain-containing protein 1	04131 Membrane trafficking [BR:sly04131]	B 09182 Protein families: genetic information processing
Unigene_151917	K19996	SFH5; phosphatidylinositol transfer protein SFH5	04131 Membrane trafficking [BR:sly04131]	B 09182 Protein families: genetic information processing
Unigene_156246	K19996	SFH5; phosphatidylinositol transfer protein SFH5	04131 Membrane trafficking [BR:sly04131]	B 09182 Protein families: genetic information processing
Unigene_213120	K19996	SFH5; phosphatidylinositol transfer protein SFH5	04131 Membrane trafficking [BR:sly04131]	B 09182 Protein families: genetic information processing
Unigene_429458	K19996	SFH5; phosphatidylinositol transfer protein SFH5	04131 Membrane trafficking [BR:sly04131]	B 09182 Protein families: genetic information processing
Unigene_13836	K19995	SCAMP; secretory carrier-associated membrane protein	04131 Membrane trafficking [BR:sly04131]	B 09182 Protein families: genetic information processing
Unigene_56009	K19995	SCAMP; secretory carrier-associated membrane protein	04131 Membrane trafficking [BR:sly04131]	B 09182 Protein families: genetic information processing
Unigene_190910	K19995	SCAMP; secretory carrier-associated membrane protein	04131 Membrane trafficking [BR:sly04131]	B 09182 Protein families: genetic information processing
Unigene_206091	K19995	SCAMP; secretory carrier-associated membrane protein	04131 Membrane trafficking [BR:sly04131]	B 09182 Protein families: genetic information processing
Unigene_325232	K19995	SCAMP; secretory carrier-associated membrane protein	04131 Membrane trafficking [BR:sly04131]	B 09182 Protein families: genetic information processing
Unigene_469267	K19995	SCAMP; secretory carrier-associated membrane protein	04131 Membrane trafficking [BR:sly04131]	B 09182 Protein families: genetic information processing
Unigene_164195	K19986	EXOC8; exocyst complex component 8	04131 Membrane trafficking [BR:sly04131]	B 09182 Protein families: genetic information processing
Unigene_214432	K19986	EXOC8; exocyst complex component 8	04131 Membrane trafficking [BR:sly04131]	B 09182 Protein families: genetic information processing
Unigene_427799	K19986	EXOC8; exocyst complex component 8	04131 Membrane trafficking [BR:sly04131]	B 09182 Protein families: genetic information processing
Unigene_490167	K19986	EXOC8; exocyst complex component 8	04131 Membrane trafficking [BR:sly04131]	B 09182 Protein families: genetic information processing
Unigene_416115	K19985	EXOC6; exocyst complex component 6	04131 Membrane trafficking [BR:sly04131]	B 09182 Protein families: genetic information processing
Unigene_486051	K19985	EXOC6; exocyst complex component 6	04131 Membrane trafficking [BR:sly04131]	B 09182 Protein families: genetic information processing
Unigene_495935	K19984	EXOC5; exocyst complex component 5	04131 Membrane trafficking [BR:sly04131]	B 09182 Protein families: genetic information processing
Unigene_410804	K19983	EXOC1; exocyst complex component 1	04131 Membrane trafficking [BR:sly04131]	B 09182 Protein families: genetic information processing
Unigene_426031	K19951	TBC1D8_9; TBC1 domain family member 8/9	04131 Membrane trafficking [BR:sly04131]	B 09182 Protein families: genetic information processing
Unigene_439208	K19951	TBC1D8_9; TBC1 domain family member 8/9	04131 Membrane trafficking [BR:sly04131]	B 09182 Protein families: genetic information processing
Unigene_210995	K19944	TBC1D10; TBC1 domain family member 10	04131 Membrane trafficking [BR:sly04131]	B 09182 Protein families: genetic information processing
Unigene_490662	K19937	RAB3GAP2; Rab3 GTPase-activating protein non-catalytic subunit	04131 Membrane trafficking [BR:sly04131]	B 09182 Protein families: genetic information processing
Unigene_160454	K19893	GN5_6; glucan endo-1,3-beta-glucosidase 5/6 [EC:3.2.1.39]	00537 Glycosylphosphatidylinositol (GPI)-anchored proteins [BR:sly00537]	B 09183 Protein families: signaling and cellular processes
Unigene_400577	K19893	GN5_6; glucan endo-1,3-beta-glucosidase 5/6 [EC:3.2.1.39]	00537 Glycosylphosphatidylinositol (GPI)-anchored proteins [BR:sly00537]	B 09183 Protein families: signaling and cellular processes
Unigene_477809	K19892	GN4; glucan endo-1,3-beta-glucosidase 4 [EC:3.2.1.39]	00537 Glycosylphosphatidylinositol (GPI)-anchored proteins [BR:sly00537]	B 09183 Protein families: signaling and cellular processes
Unigene_482405	K19892	GN4; glucan endo-1,3-beta-glucosidase 4 [EC:3.2.1.39]	00537 Glycosylphosphatidylinositol (GPI)-anchored proteins [BR:sly00537]	B 09183 Protein families: signaling and cellular processes
Unigene_29990	K19891	GN1_2_3; glucan endo-1,3-beta-glucosidase 1/2/3 [EC:3.2.1.39]	00537 Glycosylphosphatidylinositol (GPI)-anchored proteins [BR:sly00537]	B 09183 Protein families: signaling and cellular processes
Unigene_81934	K19891	GN1_2_3; glucan endo-1,3-beta-glucosidase 1/2/3 [EC:3.2.1.39]	00537 Glycosylphosphatidylinositol (GPI)-anchored proteins [BR:sly00537]	B 09183 Protein families: signaling and cellular processes
Unigene_369256	K19891	GN1_2_3; glucan endo-1,3-beta-glucosidase 1/2/3 [EC:3.2.1.39]	00537 Glycosylphosphatidylinositol (GPI)-anchored proteins [BR:sly00537]	B 09183 Protein families: signaling and cellular processes
Unigene_378048	K19891	GN1_2_3; glucan endo-1,3-beta-glucosidase 1/2/3 [EC:3.2.1.39]	00537 Glycosylphosphatidylinositol (GPI)-anchored proteins [BR:sly00537]	B 09183 Protein families: signaling and cellular processes
Unigene_434486	K19891	GN1_2_3; glucan endo-1,3-beta-glucosidase 1/2/3 [EC:3.2.1.39]	00537 Glycosylphosphatidylinositol (GPI)-anchored proteins [BR:sly00537]	B 09183 Protein families: signaling and cellular processes
Unigene_443347	K19861	BEBT; benzyl alcohol O-benzoyltransferase [EC:2.3.1.196 2.3.1.232]	99980 Enzymes with EC numbers	B 09191 Unclassified: metabolism
Unigene_27238	K19828	MTG1; mitochondrial GTPase 1	03029 Mitochondrial biogenesis [BR:sly03029]	B 09182 Protein families: genetic information processing
Unigene_126911	K19828	MTG1; mitochondrial GTPase 1	03029 Mitochondrial biogenesis [BR:sly03029]	B 09182 Protein families: genetic information processing
Unigene_360892	K19828	MTG1; mitochondrial GTPase 1	03029 Mitochondrial biogenesis [BR:sly03029]	B 09182 Protein families: genetic information processing
Unigene_48888	K19825	DBR; 2-alkenal reductase (NADP+) [EC:1.3.1.102]	99980 Enzymes with EC numbers	B 09191 Unclassified: metabolism
Unigene_7273	K19801	PI4KB; phosphatidylinositol 4-kinase B [EC:2.7.1.67]	04070 Phosphatidylinositol signaling system [PATH:sly04070]	B 09132 Signal transduction
Unigene_453880	K19801	PI4KB; phosphatidylinositol 4-kinase B [EC:2.7.1.67]	04070 Phosphatidylinositol signaling system [PATH:sly04070]	B 09132 Signal transduction
Unigene_370966	K19791	FET3_5; iron transport multicopper oxidase	02000 Transporters [BR:sly02000]	B 09183 Protein families: signaling and cellular processes
Unigene_385743	K19788	OLA1; obg-like ATPase 1	03036 Chromosome and associated proteins [BR:sly03036]	B 09182 Protein families: genetic information processing
Unigene_427630	K19788	OLA1; obg-like ATPase 1	03036 Chromosome and associated proteins [BR:sly03036]	B 09182 Protein families: genetic information processing
Unigene_483544	K19788	OLA1; obg-like ATPase 1	03036 Chromosome and associated proteins [BR:sly03036]	B 09182 Protein families: genetic information processing
Unigene_64007	K19784	chrR; chromate reductase, NAD(P)H dehydrogenase (quinone)	99988 Secondary metabolism	B 09191 Unclassified: metabolism
Unigene_199672	K19784	chrR; chromate reductase, NAD(P)H dehydrogenase (quinone)	99988 Secondary metabolism	B 09191 Unclassified: metabolism
Unigene_240045	K19784	chrR; chromate reductase, NAD(P)H dehydrogenase (quinone)	99988 Secondary metabolism	B 09191 Unclassified: metabolism
Unigene_154234	K19761	GGACT; gamma-glutamylaminecyclotransferase [EC:2.3.2.-]	99980 Enzymes with EC numbers	B 09191 Unclassified: metabolism
Unigene_221145	K19761	GGACT; gamma-glutamylaminecyclotransferase [EC:2.3.2.-]	99980 Enzymes with EC numbers	B 09191 Unclassified: metabolism
Unigene_457553	K19761	GGACT; gamma-glutamylaminecyclotransferase [EC:2.3.2.-]	99980 Enzymes with EC numbers	B 09191 Unclassified: metabolism
Unigene_82223	K19747	DCR; BAHD acyltransferase [EC:2.3.1.-]	99980 Enzymes with EC numbers	B 09191 Unclassified: metabolism
Unigene_510498	K19747	DCR; BAHD acyltransferase [EC:2.3.1.-]	99980 Enzymes with EC numbers	B 09191 Unclassified: metabolism
Unigene_144275	K19730	ATG101; autophagy-related protein 101	04131 Membrane trafficking [BR:sly04131]	B 09182 Protein families: genetic information processing
Unigene_196381	K19730	ATG101; autophagy-related protein 101	04131 Membrane trafficking [BR:sly04131]	B 09182 Protein families: genetic information processing
Unigene_481697	K19730	ATG101; autophagy-related protein 101	04131 Membrane trafficking [BR:sly04131]	B 09182 Protein families: genetic information processing
Unigene_114130	K19729	GNAT3; guanine nucleotide-binding protein G(t) subunit alpha 3	04031 GTP-binding proteins [BR:sly04031]	B 09183 Protein families: signaling and cellular processes
Unigene_426797	K19706	FAH; dihydroceramide fatty acyl 2-hydroxylase [EC:1.14.18.7]	99980 Enzymes with EC numbers	B 09191 Unclassified: metabolism
Unigene_430868	K19658	ECH2; peroxisomal enoyl-CoA hydratase 2 [EC:4.2.1.119]	99980 Enzymes with EC numbers	B 09191 Unclassified: metabolism
Unigene_158635	K19619	TDP2; tyrosyl-DNA phosphodiesterase 2 [EC:3.1.4.-]	03400 DNA repair and recombination proteins [BR:sly03400]	B 09182 Protein families: genetic information processing
Unigene_388064	K19619	TDP2; tyrosyl-DNA phosphodiesterase 2 [EC:3.1.4.-]	03400 DNA repair and recombination proteins [BR:sly03400]	B 09182 Protein families: genetic information processing
Unigene_440139	K19619	TDP2; tyrosyl-DNA phosphodiesterase 2 [EC:3.1.4.-]	03400 DNA repair and recombination proteins [BR:sly03400]	B 09182 Protein families: genetic information processing
Unigene_25123	K19589	N6AMT1; release factor glutamine methyltransferase [EC:2.1.1.297]	03012 Translation factors [BR:sly03012]	B 09182 Protein families: genetic information processing
Unigene_302155	K19589	N6AMT1; release factor glutamine methyltransferase [EC:2.1.1.297]	03012 Translation factors [BR:sly03012]	B 09182 Protein families: genetic information processing
Unigene_351123	K19589	N6AMT1; release factor glutamine methyltransferase [EC:2.1.1.297]	03012 Translation factors [BR:sly03012]	B 09182 Protein families: genetic information processing
Unigene_54254	K19525	VPS13A_C; vacuolar protein sorting-associated protein 13A/C	99992 Structural proteins	B 09193 Unclassified: signaling and cellular processes
Unigene_372657	K19525	VPS13A_C; vacuolar protein sorting-associated protein 13A/C	99992 Structural proteins	B 09193 Unclassified: signaling and cellular processes
Unigene_156256	K19513	CLEC16A; protein CLEC16A	03029 Mitochondrial biogenesis [BR:sly03029]	B 09182 Protein families: genetic information processing
Unigene_87508	K19476	IST1; vacuolar protein sorting-associated protein IST1	04144 Endocytosis [PATH:sly04144]	B 09141 Transport and catabolism
Unigene_129850	K19476	IST1; vacuolar protein sorting-associated protein IST1	04144 Endocytosis [PATH:sly04144]	B 09141 Transport and catabolism
Unigene_159987	K19476	IST1; vacuolar protein sorting-associated protein IST1	04144 Endocytosis [PATH:sly04144]	B 09141 Transport and catabolism
Unigene_196957	K19476	IST1; vacuolar protein sorting-associated protein IST1	04144 Endocytosis [PATH:sly04144]	B 09141 Transport and catabolism
Unigene_210972	K19476	IST1; vacuolar protein sorting-associated protein IST1	04144 Endocytosis [PATH:sly04144]	B 09141 Transport and catabolism
Unigene_325619	K19476	IST1; vacuolar protein sorting-associated protein IST1	04144 Endocytosis [PATH:sly04144]	B 09141 Transport and catabolism
Unigene_378441	K19476	IST1; vacuolar protein sorting-associated protein IST1	04144 Endocytosis [PATH:sly04144]	B 09141 Transport and catabolism
Unigene_394520	K19476	IST1; vacuolar protein sorting-associated protein IST1	04144 Endocytosis [PATH:sly04144]	B 09141 Transport and catabolism
Unigene_417664	K19476	IST1; vacuolar protein sorting-associated protein IST1	04144 Endocytosis [PATH:sly04144]	B 09141 Transport and catabolism
Unigene_461829	K19476	IST1; vacuolar protein sorting-associated protein IST1	04144 Endocytosis [PATH:sly04144]	B 09141 Transport and catabolism
Unigene_481836	K19476	IST1; vacuolar protein sorting-associated protein IST1	04144 Endocytosis [PATH:sly04144]	B 09141 Transport and catabolism
Unigene_512397	K19476	IST1; vacuolar protein sorting-associated protein IST1	04144 Endocytosis [PATH:sly04144]	B 09141 Transport and catabolism
Unigene_399506	K19466	DDX59; ATP-dependent RNA helicase DDX59 [EC:3.6.4.13]	99980 Enzymes with EC numbers	B 09191 Unclassified: metabolism
Unigene_2729	K19373	DNAJC28; DnaJ homolog subfamily C member 28	03110 Chaperones and folding catalysts [BR:sly03110]	B 09182 Protein families: genetic information processing
Unigene_396618	K19371	DNAJC25; DnaJ homolog subfamily C member 25	03110 Chaperones and folding catalysts [BR:sly03110]	B 09182 Protein families: genetic information processing
Unigene_370497	K19367	SPG21; maspardin	04144 Endocytosis [PATH:sly04144]	B 09141 Transport and catabolism
Unigene_26407	K19366	SPG20; spartin	04144 Endocytosis [PATH:sly04144]	B 09141 Transport and catabolism
Unigene_80881	K19366	SPG20; spartin	04144 Endocytosis [PATH:sly04144]	B 09141 Transport and catabolism
Unigene_178107	K19365	BSCL2; seipin	99983 Lipid metabolism	B 09191 Unclassified: metabolism
Unigene_217343	K19365	BSCL2; seipin	99983 Lipid metabolism	B 09191 Unclassified: metabolism
Unigene_189810	K19347	SUN1_2; SUN domain-containing protein 1/2	03036 Chromosome and associated proteins [BR:sly03036]	B 09182 Protein families: genetic information processing
Unigene_319543	K19347	SUN1_2; SUN domain-containing protein 1/2	03036 Chromosome and associated proteins [BR:sly03036]	B 09182 Protein families: genetic information processing
Unigene_475302	K19330	RUBCN; run domain Beclin-1 interacting and cysteine-rich containing protein	04131 Membrane trafficking [BR:sly04131]	B 09182 Protein families: genetic information processing
Unigene_181532	K19327	ANO10; anoctamin-10	04040 Ion channels [BR:sly04040]	B 09183 Protein families: signaling and cellular processes
Unigene_371017	K19323	ATXN10; ataxin-10	99992 Structural proteins	B 09193 Unclassified: signaling and cellular processes
Unigene_132387	K19307	BMT5; 25S rRNA (uracil2634-N3)-methyltransferase [EC:2.1.1.313]	03009 Ribosome biogenesis [BR:sly03009]	B 09182 Protein families: genetic information processing
Unigene_150343	K19307	BMT5; 25S rRNA (uracil2634-N3)-methyltransferase [EC:2.1.1.313]	03009 Ribosome biogenesis [BR:sly03009]	B 09182 Protein families: genetic information processing
Unigene_109157	K19306	BUD23; 18S rRNA (guanine1575-N7)-methyltransferase [EC:2.1.1.309]	03009 Ribosome biogenesis [BR:sly03009]	B 09182 Protein families: genetic information processing
Unigene_12213	K19269	PGP; phosphoglycolate phosphatase [EC:3.1.3.18 3.1.3.48]	01009 Protein phosphatases and associated proteins [BR:sly01009]	B 09181 Protein families: metabolism
Unigene_312374	K19269	PGP; phosphoglycolate phosphatase [EC:3.1.3.18 3.1.3.48]	01009 Protein phosphatases and associated proteins [BR:sly01009]	B 09181 Protein families: metabolism
Unigene_453339	K19269	PGP; phosphoglycolate phosphatase [EC:3.1.3.18 3.1.3.48]	01009 Protein phosphatases and associated proteins [BR:sly01009]	B 09181 Protein families: metabolism
Unigene_165521	K19219	JMJD7; jumonji domain-containing protein 7	03036 Chromosome and associated proteins [BR:sly03036]	B 09182 Protein families: genetic information processing
Unigene_193134	K19199	SETD3; histone-lysine N-methyltransferase SETD3 [EC:2.1.1.43]	03036 Chromosome and associated proteins [BR:sly03036]	B 09182 Protein families: genetic information processing
Unigene_207081	K19199	SETD3; histone-lysine N-methyltransferase SETD3 [EC:2.1.1.43]	03036 Chromosome and associated proteins [BR:sly03036]	B 09182 Protein families: genetic information processing
Unigene_508586	K19199	SETD3; histone-lysine N-methyltransferase SETD3 [EC:2.1.1.43]	03036 Chromosome and associated proteins [BR:sly03036]	B 09182 Protein families: genetic information processing
Unigene_197015	K19054	FXN; frataxin [EC:1.16.3.1]	03029 Mitochondrial biogenesis [BR:sly03029]	B 09182 Protein families: genetic information processing
Unigene_9353	K19045	BB; E3 ubiquitin-protein ligase BIG BROTHER and related proteins [EC:2.3.2.27]	04121 Ubiquitin system [BR:sly04121]	B 09182 Protein families: genetic information processing
Unigene_61813	K19045	BB; E3 ubiquitin-protein ligase BIG BROTHER and related proteins [EC:2.3.2.27]	04121 Ubiquitin system [BR:sly04121]	B 09182 Protein families: genetic information processing
Unigene_67577	K19045	BB; E3 ubiquitin-protein ligase BIG BROTHER and related proteins [EC:2.3.2.27]	04121 Ubiquitin system [BR:sly04121]	B 09182 Protein families: genetic information processing
Unigene_155064	K19045	BB; E3 ubiquitin-protein ligase BIG BROTHER and related proteins [EC:2.3.2.27]	04121 Ubiquitin system [BR:sly04121]	B 09182 Protein families: genetic information processing
Unigene_241007	K19045	BB; E3 ubiquitin-protein ligase BIG BROTHER and related proteins [EC:2.3.2.27]	04121 Ubiquitin system [BR:sly04121]	B 09182 Protein families: genetic information processing
Unigene_259836	K19045	BB; E3 ubiquitin-protein ligase BIG BROTHER and related proteins [EC:2.3.2.27]	04121 Ubiquitin system [BR:sly04121]	B 09182 Protein families: genetic information processing
Unigene_274592	K19045	BB; E3 ubiquitin-protein ligase BIG BROTHER and related proteins [EC:2.3.2.27]	04121 Ubiquitin system [BR:sly04121]	B 09182 Protein families: genetic information processing
Unigene_278563	K19045	BB; E3 ubiquitin-protein ligase BIG BROTHER and related proteins [EC:2.3.2.27]	04121 Ubiquitin system [BR:sly04121]	B 09182 Protein families: genetic information processing
Unigene_284816	K19045	BB; E3 ubiquitin-protein ligase BIG BROTHER and related proteins [EC:2.3.2.27]	04121 Ubiquitin system [BR:sly04121]	B 09182 Protein families: genetic information processing
Unigene_413689	K19045	BB; E3 ubiquitin-protein ligase BIG BROTHER and related proteins [EC:2.3.2.27]	04121 Ubiquitin system [BR:sly04121]	B 09182 Protein families: genetic information processing
Unigene_360992	K19044	XBAT32_33; E3 ubiquitin-protein ligase XBAT32/33 [EC:2.3.2.27]	04121 Ubiquitin system [BR:sly04121]	B 09182 Protein families: genetic information processing
Unigene_422514	K19044	XBAT32_33; E3 ubiquitin-protein ligase XBAT32/33 [EC:2.3.2.27]	04121 Ubiquitin system [BR:sly04121]	B 09182 Protein families: genetic information processing
Unigene_505191	K19044	XBAT32_33; E3 ubiquitin-protein ligase XBAT32/33 [EC:2.3.2.27]	04121 Ubiquitin system [BR:sly04121]	B 09182 Protein families: genetic information processing
Unigene_221192	K19043	RHF; E3 ubiquitin-protein ligase RHF [EC:2.3.2.27]	04121 Ubiquitin system [BR:sly04121]	B 09182 Protein families: genetic information processing
Unigene_246069	K19043	RHF; E3 ubiquitin-protein ligase RHF [EC:2.3.2.27]	04121 Ubiquitin system [BR:sly04121]	B 09182 Protein families: genetic information processing
Unigene_308697	K19043	RHF; E3 ubiquitin-protein ligase RHF [EC:2.3.2.27]	04121 Ubiquitin system [BR:sly04121]	B 09182 Protein families: genetic information processing
Unigene_455072	K19043	RHF; E3 ubiquitin-protein ligase RHF [EC:2.3.2.27]	04121 Ubiquitin system [BR:sly04121]	B 09182 Protein families: genetic information processing
Unigene_465370	K19043	RHF; E3 ubiquitin-protein ligase RHF [EC:2.3.2.27]	04121 Ubiquitin system [BR:sly04121]	B 09182 Protein families: genetic information processing
Unigene_491605	K19043	RHF; E3 ubiquitin-protein ligase RHF [EC:2.3.2.27]	04121 Ubiquitin system [BR:sly04121]	B 09182 Protein families: genetic information processing
Unigene_496626	K19043	RHF; E3 ubiquitin-protein ligase RHF [EC:2.3.2.27]	04121 Ubiquitin system [BR:sly04121]	B 09182 Protein families: genetic information processing
Unigene_35788	K19042	BOI; E3 ubiquitin-protein ligase BOI and related proteins [EC:2.3.2.27]	04121 Ubiquitin system [BR:sly04121]	B 09182 Protein families: genetic information processing
Unigene_51224	K19042	BOI; E3 ubiquitin-protein ligase BOI and related proteins [EC:2.3.2.27]	04121 Ubiquitin system [BR:sly04121]	B 09182 Protein families: genetic information processing
Unigene_82028	K19042	BOI; E3 ubiquitin-protein ligase BOI and related proteins [EC:2.3.2.27]	04121 Ubiquitin system [BR:sly04121]	B 09182 Protein families: genetic information processing
Unigene_212604	K19042	BOI; E3 ubiquitin-protein ligase BOI and related proteins [EC:2.3.2.27]	04121 Ubiquitin system [BR:sly04121]	B 09182 Protein families: genetic information processing
Unigene_253083	K19042	BOI; E3 ubiquitin-protein ligase BOI and related proteins [EC:2.3.2.27]	04121 Ubiquitin system [BR:sly04121]	B 09182 Protein families: genetic information processing
Unigene_365932	K19042	BOI; E3 ubiquitin-protein ligase BOI and related proteins [EC:2.3.2.27]	04121 Ubiquitin system [BR:sly04121]	B 09182 Protein families: genetic information processing
Unigene_375523	K19042	BOI; E3 ubiquitin-protein ligase BOI and related proteins [EC:2.3.2.27]	04121 Ubiquitin system [BR:sly04121]	B 09182 Protein families: genetic information processing
Unigene_377642	K19042	BOI; E3 ubiquitin-protein ligase BOI and related proteins [EC:2.3.2.27]	04121 Ubiquitin system [BR:sly04121]	B 09182 Protein families: genetic information processing
Unigene_384292	K19042	BOI; E3 ubiquitin-protein ligase BOI and related proteins [EC:2.3.2.27]	04121 Ubiquitin system [BR:sly04121]	B 09182 Protein families: genetic information processing
Unigene_388932	K19042	BOI; E3 ubiquitin-protein ligase BOI and related proteins [EC:2.3.2.27]	04121 Ubiquitin system [BR:sly04121]	B 09182 Protein families: genetic information processing
Unigene_446023	K19042	BOI; E3 ubiquitin-protein ligase BOI and related proteins [EC:2.3.2.27]	04121 Ubiquitin system [BR:sly04121]	B 09182 Protein families: genetic information processing
Unigene_452775	K19042	BOI; E3 ubiquitin-protein ligase BOI and related proteins [EC:2.3.2.27]	04121 Ubiquitin system [BR:sly04121]	B 09182 Protein families: genetic information processing
Unigene_470584	K19042	BOI; E3 ubiquitin-protein ligase BOI and related proteins [EC:2.3.2.27]	04121 Ubiquitin system [BR:sly04121]	B 09182 Protein families: genetic information processing
Unigene_479034	K19042	BOI; E3 ubiquitin-protein ligase BOI and related proteins [EC:2.3.2.27]	04121 Ubiquitin system [BR:sly04121]	B 09182 Protein families: genetic information processing
Unigene_509393	K19042	BOI; E3 ubiquitin-protein ligase BOI and related proteins [EC:2.3.2.27]	04121 Ubiquitin system [BR:sly04121]	B 09182 Protein families: genetic information processing
Unigene_28311	K19041	RNF38_44; E3 ubiquitin-protein ligase RNF38/44 [EC:2.3.2.27]	04121 Ubiquitin system [BR:sly04121]	B 09182 Protein families: genetic information processing
Unigene_43404	K19041	RNF38_44; E3 ubiquitin-protein ligase RNF38/44 [EC:2.3.2.27]	04121 Ubiquitin system [BR:sly04121]	B 09182 Protein families: genetic information processing
Unigene_280147	K19041	RNF38_44; E3 ubiquitin-protein ligase RNF38/44 [EC:2.3.2.27]	04121 Ubiquitin system [BR:sly04121]	B 09182 Protein families: genetic information processing
Unigene_399944	K19041	RNF38_44; E3 ubiquitin-protein ligase RNF38/44 [EC:2.3.2.27]	04121 Ubiquitin system [BR:sly04121]	B 09182 Protein families: genetic information processing
Unigene_402424	K19041	RNF38_44; E3 ubiquitin-protein ligase RNF38/44 [EC:2.3.2.27]	04121 Ubiquitin system [BR:sly04121]	B 09182 Protein families: genetic information processing
Unigene_416679	K19041	RNF38_44; E3 ubiquitin-protein ligase RNF38/44 [EC:2.3.2.27]	04121 Ubiquitin system [BR:sly04121]	B 09182 Protein families: genetic information processing
Unigene_153926	K19040	ATL76S; E3 ubiquitin-protein ligase ATL10/75/76/77/78 [EC:2.3.2.27]	04121 Ubiquitin system [BR:sly04121]	B 09182 Protein families: genetic information processing
Unigene_258423	K19040	ATL76S; E3 ubiquitin-protein ligase ATL10/75/76/77/78 [EC:2.3.2.27]	04121 Ubiquitin system [BR:sly04121]	B 09182 Protein families: genetic information processing
Unigene_491286	K19040	ATL76S; E3 ubiquitin-protein ligase ATL10/75/76/77/78 [EC:2.3.2.27]	04121 Ubiquitin system [BR:sly04121]	B 09182 Protein families: genetic information processing
Unigene_419982	K19039	ATL7_58_59; E3 ubiquitin-protein ligase ATL7/58/59 [EC:2.3.2.27]	04121 Ubiquitin system [BR:sly04121]	B 09182 Protein families: genetic information processing
Unigene_506071	K19039	ATL7_58_59; E3 ubiquitin-protein ligase ATL7/58/59 [EC:2.3.2.27]	04121 Ubiquitin system [BR:sly04121]	B 09182 Protein families: genetic information processing
Unigene_503686	K19038	ATL41; E3 ubiquitin-protein ligase ATL41 [EC:2.3.2.27]	04121 Ubiquitin system [BR:sly04121]	B 09182 Protein families: genetic information processing
Unigene_45006	K19037	ATL23; E3 ubiquitin-protein ligase ATL23 [EC:2.3.2.27]	04121 Ubiquitin system [BR:sly04121]	B 09182 Protein families: genetic information processing
Unigene_64946	K19037	ATL23; E3 ubiquitin-protein ligase ATL23 [EC:2.3.2.27]	04121 Ubiquitin system [BR:sly04121]	B 09182 Protein families: genetic information processing
Unigene_502721	K19037	ATL23; E3 ubiquitin-protein ligase ATL23 [EC:2.3.2.27]	04121 Ubiquitin system [BR:sly04121]	B 09182 Protein families: genetic information processing
Unigene_28192	K19035	PSRP6; 50S ribosomal protein 6	03011 Ribosome [BR:sly03011]	B 09182 Protein families: genetic information processing
Unigene_513589	K19034	PSRP5; 50S ribosomal protein 5	03011 Ribosome [BR:sly03011]	B 09182 Protein families: genetic information processing
Unigene_207002	K19033	PSRP4; 30S ribosomal protein S31	03011 Ribosome [BR:sly03011]	B 09182 Protein families: genetic information processing
Unigene_428280	K19033	PSRP4; 30S ribosomal protein S31	03011 Ribosome [BR:sly03011]	B 09182 Protein families: genetic information processing
Unigene_53605	K19032	PSRP3; 30S ribosomal protein 3	03011 Ribosome [BR:sly03011]	B 09182 Protein families: genetic information processing
Unigene_193065	K19032	PSRP3; 30S ribosomal protein 3	03011 Ribosome [BR:sly03011]	B 09182 Protein families: genetic information processing
Unigene_281074	K19032	PSRP3; 30S ribosomal protein 3	03011 Ribosome [BR:sly03011]	B 09182 Protein families: genetic information processing
Unigene_76406	K19027	ZFYVE26; zinc finger FYVE domain-containing protein 26	03400 DNA repair and recombination proteins [BR:sly03400]	B 09182 Protein families: genetic information processing
Unigene_491180	K19026	SPG11; spatacsin	03400 DNA repair and recombination proteins [BR:sly03400]	B 09182 Protein families: genetic information processing
Unigene_511064	K19025	AP5Z1; AP-5 complex subunit zeta-1	03400 DNA repair and recombination proteins [BR:sly03400]	B 09182 Protein families: genetic information processing
Unigene_112239	K19023	AP5M1; AP-5 complex subunit mu-1	03400 DNA repair and recombination proteins [BR:sly03400]	B 09182 Protein families: genetic information processing
Unigene_25724	K19022	AP5B1; AP-5 complex subunit beta-1	03400 DNA repair and recombination proteins [BR:sly03400]	B 09182 Protein families: genetic information processing
Unigene_87628	K19001	HELLS; ATP-dependent DNA helicase	03036 Chromosome and associated proteins [BR:sly03036]	B 09182 Protein families: genetic information processing
Unigene_9493	K18999	CPL3_4; RNA polymerase II C-terminal domain phosphatase-like 3/4 [EC:3.1.3.16]	03021 Transcription machinery [BR:sly03021]	B 09182 Protein families: genetic information processing
Unigene_445871	K18999	CPL3_4; RNA polymerase II C-terminal domain phosphatase-like 3/4 [EC:3.1.3.16]	03021 Transcription machinery [BR:sly03021]	B 09182 Protein families: genetic information processing
Unigene_465681	K18999	CPL3_4; RNA polymerase II C-terminal domain phosphatase-like 3/4 [EC:3.1.3.16]	03021 Transcription machinery [BR:sly03021]	B 09182 Protein families: genetic information processing
Unigene_218128	K18998	CPL1_2; RNA polymerase II C-terminal domain phosphatase-like 1/2 [EC:3.1.3.16]	03021 Transcription machinery [BR:sly03021]	B 09182 Protein families: genetic information processing
Unigene_370050	K18998	CPL1_2; RNA polymerase II C-terminal domain phosphatase-like 1/2 [EC:3.1.3.16]	03021 Transcription machinery [BR:sly03021]	B 09182 Protein families: genetic information processing
Unigene_42660	K18995	DHX29; ATP-dependent RNA helicase DHX29 [EC:3.6.4.13]	03012 Translation factors [BR:sly03012]	B 09182 Protein families: genetic information processing
Unigene_445529	K18980	EO; 2-methylene-furan-3-one reductase [EC:1.3.1.105]	99980 Enzymes with EC numbers	B 09191 Unclassified: metabolism
Unigene_45160	K18932	ZDHHC; palmitoyltransferase [EC:2.3.1.225]	99980 Enzymes with EC numbers	B 09191 Unclassified: metabolism
Unigene_377450	K18932	ZDHHC; palmitoyltransferase [EC:2.3.1.225]	99980 Enzymes with EC numbers	B 09191 Unclassified: metabolism
Unigene_460272	K18914	FDXR; adrenodoxin-NADP+ reductase [EC:1.18.1.6]	03029 Mitochondrial biogenesis [BR:sly03029]	B 09182 Protein families: genetic information processing
Unigene_95873	K18881	DJ1D; D-lactate dehydratase [EC:4.2.1.130]	01002 Peptidases [BR:sly01002]	B 09181 Protein families: metabolism
Unigene_52873	K18875	EDS1; enhanced disease susceptibility 1 protein	04626 Plant-pathogen interaction [PATH:sly04626]	B 09159 Environmental adaptation
Unigene_417709	K18873	PIK1; pathogen-induced protein kinase	04626 Plant-pathogen interaction [PATH:sly04626]	B 09159 Environmental adaptation
Unigene_422566	K18848	IAMT1; indole-3-acetate O-methyltransferase [EC:2.1.1.278]	99980 Enzymes with EC numbers	B 09191 Unclassified: metabolism
Unigene_361279	K18835	WRKY2; WRKY transcription factor 2	03000 Transcription factors [BR:sly03000]	B 09182 Protein families: genetic information processing
Unigene_361281	K18835	WRKY2; WRKY transcription factor 2	03000 Transcription factors [BR:sly03000]	B 09182 Protein families: genetic information processing
Unigene_409917	K18835	WRKY2; WRKY transcription factor 2	03000 Transcription factors [BR:sly03000]	B 09182 Protein families: genetic information processing
Unigene_499380	K18835	WRKY2; WRKY transcription factor 2	03000 Transcription factors [BR:sly03000]	B 09182 Protein families: genetic information processing
Unigene_52639	K18834	WRKY1; WRKY transcription factor 1	03000 Transcription factors [BR:sly03000]	B 09182 Protein families: genetic information processing
Unigene_88222	K18834	WRKY1; WRKY transcription factor 1	03000 Transcription factors [BR:sly03000]	B 09182 Protein families: genetic information processing
Unigene_325565	K18834	WRKY1; WRKY transcription factor 1	03000 Transcription factors [BR:sly03000]	B 09182 Protein families: genetic information processing
Unigene_88636	K18813	CYCD7; cyclin D7, plant	99995 Signaling proteins	B 09193 Unclassified: signaling and cellular processes
Unigene_487502	K18813	CYCD7; cyclin D7, plant	99995 Signaling proteins	B 09193 Unclassified: signaling and cellular processes
Unigene_68296	K18812	CYCD6; cyclin D6, plant	99995 Signaling proteins	B 09193 Unclassified: signaling and cellular processes
Unigene_367863	K18812	CYCD6; cyclin D6, plant	99995 Signaling proteins	B 09193 Unclassified: signaling and cellular processes
Unigene_472663	K18812	CYCD6; cyclin D6, plant	99995 Signaling proteins	B 09193 Unclassified: signaling and cellular processes
Unigene_138563	K18811	CYCD5; cyclin D5, plant	99995 Signaling proteins	B 09193 Unclassified: signaling and cellular processes
Unigene_420763	K18811	CYCD5; cyclin D5, plant	99995 Signaling proteins	B 09193 Unclassified: signaling and cellular processes
Unigene_29761	K18810	CYCD1_2_4; cyclin D1/2/4, plant	99995 Signaling proteins	B 09193 Unclassified: signaling and cellular processes
Unigene_220907	K18810	CYCD1_2_4; cyclin D1/2/4, plant	99995 Signaling proteins	B 09193 Unclassified: signaling and cellular processes
Unigene_305118	K18810	CYCD1_2_4; cyclin D1/2/4, plant	99995 Signaling proteins	B 09193 Unclassified: signaling and cellular processes
Unigene_401689	K18810	CYCD1_2_4; cyclin D1/2/4, plant	99995 Signaling proteins	B 09193 Unclassified: signaling and cellular processes
Unigene_31939	K18801	GXM; glucuronoxylan 4-O-methyltransferase [EC:2.1.1.112]	99980 Enzymes with EC numbers	B 09191 Unclassified: metabolism
Unigene_51360	K18801	GXM; glucuronoxylan 4-O-methyltransferase [EC:2.1.1.112]	99980 Enzymes with EC numbers	B 09191 Unclassified: metabolism
Unigene_38597	K18787	ACL5; thermospermine synthase [EC:2.5.1.79]	99980 Enzymes with EC numbers	B 09191 Unclassified: metabolism
Unigene_100294	K18787	ACL5; thermospermine synthase [EC:2.5.1.79]	99980 Enzymes with EC numbers	B 09191 Unclassified: metabolism
Unigene_140728	K18758	DIS3L2; DIS3-like exonuclease 2 [EC:3.1.13.-]	03019 Messenger RNA biogenesis [BR:sly03019]	B 09182 Protein families: genetic information processing
Unigene_30266	K18757	LARP1; la-related protein 1	03019 Messenger RNA biogenesis [BR:sly03019]	B 09182 Protein families: genetic information processing
Unigene_138620	K18757	LARP1; la-related protein 1	03019 Messenger RNA biogenesis [BR:sly03019]	B 09182 Protein families: genetic information processing
Unigene_231671	K18757	LARP1; la-related protein 1	03019 Messenger RNA biogenesis [BR:sly03019]	B 09182 Protein families: genetic information processing
Unigene_368215	K18757	LARP1; la-related protein 1	03019 Messenger RNA biogenesis [BR:sly03019]	B 09182 Protein families: genetic information processing
Unigene_377821	K18757	LARP1; la-related protein 1	03019 Messenger RNA biogenesis [BR:sly03019]	B 09182 Protein families: genetic information processing
Unigene_389028	K18757	LARP1; la-related protein 1	03019 Messenger RNA biogenesis [BR:sly03019]	B 09182 Protein families: genetic information processing
Unigene_399110	K18757	LARP1; la-related protein 1	03019 Messenger RNA biogenesis [BR:sly03019]	B 09182 Protein families: genetic information processing
Unigene_500851	K18757	LARP1; la-related protein 1	03019 Messenger RNA biogenesis [BR:sly03019]	B 09182 Protein families: genetic information processing
Unigene_501881	K18756	BICC1; protein bicaudal C	03019 Messenger RNA biogenesis [BR:sly03019]	B 09182 Protein families: genetic information processing
Unigene_825	K18753	ZFP36L; butyrate response factor	03019 Messenger RNA biogenesis [BR:sly03019]	B 09182 Protein families: genetic information processing
Unigene_213410	K18753	ZFP36L; butyrate response factor	03019 Messenger RNA biogenesis [BR:sly03019]	B 09182 Protein families: genetic information processing
Unigene_270444	K18753	ZFP36L; butyrate response factor	03019 Messenger RNA biogenesis [BR:sly03019]	B 09182 Protein families: genetic information processing
Unigene_408304	K18753	ZFP36L; butyrate response factor	03019 Messenger RNA biogenesis [BR:sly03019]	B 09182 Protein families: genetic information processing
Unigene_298880	K18752	TNPO1; transportin-1	03009 Ribosome biogenesis [BR:sly03009]	B 09182 Protein families: genetic information processing
Unigene_26884	K18749	LSM14; protein LSM14	03019 Messenger RNA biogenesis [BR:sly03019]	B 09182 Protein families: genetic information processing
Unigene_35170	K18749	LSM14; protein LSM14	03019 Messenger RNA biogenesis [BR:sly03019]	B 09182 Protein families: genetic information processing
Unigene_171831	K18749	LSM14; protein LSM14	03019 Messenger RNA biogenesis [BR:sly03019]	B 09182 Protein families: genetic information processing
Unigene_113352	K18740	EXD1; exonuclease 3'-5' domain-containing protein 1	03019 Messenger RNA biogenesis [BR:sly03019]	B 09182 Protein families: genetic information processing
Unigene_148985	K18735	SMG9; protein SMG9	03019 Messenger RNA biogenesis [BR:sly03019]	B 09182 Protein families: genetic information processing
Unigene_109559	K18734	SMG8; protein SMG8	03019 Messenger RNA biogenesis [BR:sly03019]	B 09182 Protein families: genetic information processing
Unigene_493809	K18734	SMG8; protein SMG8	03019 Messenger RNA biogenesis [BR:sly03019]	B 09182 Protein families: genetic information processing
Unigene_43993	K18732	SARNP; SAP domain-containing ribonucleoprotein	03019 Messenger RNA biogenesis [BR:sly03019]	B 09182 Protein families: genetic information processing
Unigene_193817	K18732	SARNP; SAP domain-containing ribonucleoprotein	03019 Messenger RNA biogenesis [BR:sly03019]	B 09182 Protein families: genetic information processing
Unigene_393631	K18732	SARNP; SAP domain-containing ribonucleoprotein	03019 Messenger RNA biogenesis [BR:sly03019]	B 09182 Protein families: genetic information processing
Unigene_127923	K18726	FAF2; FAS-associated factor 2	03019 Messenger RNA biogenesis [BR:sly03019]	B 09182 Protein families: genetic information processing
Unigene_459052	K18726	FAF2; FAS-associated factor 2	03019 Messenger RNA biogenesis [BR:sly03019]	B 09182 Protein families: genetic information processing
Unigene_492044	K18726	FAF2; FAS-associated factor 2	03019 Messenger RNA biogenesis [BR:sly03019]	B 09182 Protein families: genetic information processing
Unigene_32705	K18723	GLE1; nucleoporin GLE1	03019 Messenger RNA biogenesis [BR:sly03019]	B 09182 Protein families: genetic information processing
Unigene_34382	K18723	GLE1; nucleoporin GLE1	03019 Messenger RNA biogenesis [BR:sly03019]	B 09182 Protein families: genetic information processing
Unigene_253381	K18678	VTE5; phytol kinase [EC:2.7.1.182]	99980 Enzymes with EC numbers	B 09191 Unclassified: metabolism
Unigene_419556	K18678	VTE5; phytol kinase [EC:2.7.1.182]	99980 Enzymes with EC numbers	B 09191 Unclassified: metabolism
Unigene_433115	K18678	VTE5; phytol kinase [EC:2.7.1.182]	99980 Enzymes with EC numbers	B 09191 Unclassified: metabolism
Unigene_73686	K18674	GALK2; N-acetylgalactosamine kinase [EC:2.7.1.157]	99980 Enzymes with EC numbers	B 09191 Unclassified: metabolism
Unigene_402288	K18670	YAK1; dual specificity protein kinase YAK1 [EC:2.7.12.1]	01001 Protein kinases [BR:sly01001]	B 09181 Protein families: metabolism
Unigene_171057	K18667	ASCC2; activating signal cointegrator complex subunit 2	99973 Transcription	B 09192 Unclassified: genetic information processing
Unigene_428488	K18667	ASCC2; activating signal cointegrator complex subunit 2	99973 Transcription	B 09192 Unclassified: genetic information processing
Unigene_105844	K18666	ASCC1; activating signal cointegrator complex subunit 1	99973 Transcription	B 09192 Unclassified: genetic information processing
Unigene_165976	K18666	ASCC1; activating signal cointegrator complex subunit 1	99973 Transcription	B 09192 Unclassified: genetic information processing
Unigene_457063	K18666	ASCC1; activating signal cointegrator complex subunit 1	99973 Transcription	B 09192 Unclassified: genetic information processing
Unigene_460153	K18666	ASCC1; activating signal cointegrator complex subunit 1	99973 Transcription	B 09192 Unclassified: genetic information processing
Unigene_51114	K18663	ASCC3; activating signal cointegrator complex subunit 3 [EC:3.6.4.12]	03400 DNA repair and recombination proteins [BR:sly03400]	B 09182 Protein families: genetic information processing
Unigene_87742	K18655	DDX19; ATP-dependent RNA helicase DDX19/DBP5 [EC:3.6.4.13]	03019 Messenger RNA biogenesis [BR:sly03019]	B 09182 Protein families: genetic information processing
Unigene_374319	K18655	DDX19; ATP-dependent RNA helicase DDX19/DBP5 [EC:3.6.4.13]	03019 Messenger RNA biogenesis [BR:sly03019]	B 09182 Protein families: genetic information processing
Unigene_97960	K18643	KATNB1; katanin p80 WD40 repeat-containing subunit B1	04812 Cytoskeleton proteins [BR:sly04812]	B 09183 Protein families: signaling and cellular processes
Unigene_392523	K18643	KATNB1; katanin p80 WD40 repeat-containing subunit B1	04812 Cytoskeleton proteins [BR:sly04812]	B 09183 Protein families: signaling and cellular processes
Unigene_511428	K18643	KATNB1; katanin p80 WD40 repeat-containing subunit B1	04812 Cytoskeleton proteins [BR:sly04812]	B 09183 Protein families: signaling and cellular processes
Unigene_70755	K18636	TAN1; microtubule-binding protein TANGLED1	04812 Cytoskeleton proteins [BR:sly04812]	B 09183 Protein families: signaling and cellular processes
Unigene_80398	K18636	TAN1; microtubule-binding protein TANGLED1	04812 Cytoskeleton proteins [BR:sly04812]	B 09183 Protein families: signaling and cellular processes
Unigene_23869	K18635	SPR1; protein SPIRAL1 and related proteins	04812 Cytoskeleton proteins [BR:sly04812]	B 09183 Protein families: signaling and cellular processes
Unigene_79869	K18635	SPR1; protein SPIRAL1 and related proteins	04812 Cytoskeleton proteins [BR:sly04812]	B 09183 Protein families: signaling and cellular processes
Unigene_93865	K18635	SPR1; protein SPIRAL1 and related proteins	04812 Cytoskeleton proteins [BR:sly04812]	B 09183 Protein families: signaling and cellular processes
Unigene_281696	K18635	SPR1; protein SPIRAL1 and related proteins	04812 Cytoskeleton proteins [BR:sly04812]	B 09183 Protein families: signaling and cellular processes
Unigene_419430	K18635	SPR1; protein SPIRAL1 and related proteins	04812 Cytoskeleton proteins [BR:sly04812]	B 09183 Protein families: signaling and cellular processes
Unigene_444062	K18635	SPR1; protein SPIRAL1 and related proteins	04812 Cytoskeleton proteins [BR:sly04812]	B 09183 Protein families: signaling and cellular processes
Unigene_464341	K18635	SPR1; protein SPIRAL1 and related proteins	04812 Cytoskeleton proteins [BR:sly04812]	B 09183 Protein families: signaling and cellular processes
Unigene_497509	K18635	SPR1; protein SPIRAL1 and related proteins	04812 Cytoskeleton proteins [BR:sly04812]	B 09183 Protein families: signaling and cellular processes
Unigene_60499	K18633	MZT1; mitotic-spindle organizing protein 1	04812 Cytoskeleton proteins [BR:sly04812]	B 09183 Protein families: signaling and cellular processes
Unigene_239876	K18633	MZT1; mitotic-spindle organizing protein 1	04812 Cytoskeleton proteins [BR:sly04812]	B 09183 Protein families: signaling and cellular processes
Unigene_62926	K18624	MAEA; macrophage erythroblast attacher	04812 Cytoskeleton proteins [BR:sly04812]	B 09183 Protein families: signaling and cellular processes
Unigene_112335	K18592	GGT1_5; gamma-glutamyltranspeptidase / glutathione hydrolase / leukotriene-C4 hydrolase [EC:2.3.2.2 3.4.19.13 3.4.19.14]	04090 CD molecules [BR:sly04090]	B 09183 Protein families: signaling and cellular processes
Unigene_211104	K18592	GGT1_5; gamma-glutamyltranspeptidase / glutathione hydrolase / leukotriene-C4 hydrolase [EC:2.3.2.2 3.4.19.13 3.4.19.14]	04090 CD molecules [BR:sly04090]	B 09183 Protein families: signaling and cellular processes
Unigene_159854	K18588	COQ10; coenzyme Q-binding protein COQ10	99987 Cofactor metabolism	B 09191 Unclassified: metabolism
Unigene_412152	K18587	COQ9; ubiquinone biosynthesis protein COQ9	99987 Cofactor metabolism	B 09191 Unclassified: metabolism
Unigene_214114	K18586	COQ4; ubiquinone biosynthesis protein COQ4	99987 Cofactor metabolism	B 09191 Unclassified: metabolism
Unigene_398026	K18586	COQ4; ubiquinone biosynthesis protein COQ4	99987 Cofactor metabolism	B 09191 Unclassified: metabolism
Unigene_448851	K18584	ACTR3; actin-related protein 3	04147 Exosome [BR:sly04147]	B 09183 Protein families: signaling and cellular processes
Unigene_506896	K18584	ACTR3; actin-related protein 3	04147 Exosome [BR:sly04147]	B 09183 Protein families: signaling and cellular processes
Unigene_493579	K18577	EBM; mannosylglycoprotein endo-beta-mannosidase [EC:3.2.1.152]	99980 Enzymes with EC numbers	B 09191 Unclassified: metabolism
Unigene_372227	K18532	AK6; adenylate kinase [EC:2.7.4.3]	03009 Ribosome biogenesis [BR:sly03009]	B 09182 Protein families: genetic information processing
Unigene_436549	K18532	AK6; adenylate kinase [EC:2.7.4.3]	03009 Ribosome biogenesis [BR:sly03009]	B 09182 Protein families: genetic information processing
Unigene_464181	K18532	AK6; adenylate kinase [EC:2.7.4.3]	03009 Ribosome biogenesis [BR:sly03009]	B 09182 Protein families: genetic information processing
Unigene_51813	K18477	RMT2; type IV protein arginine methyltransferase [EC:2.1.1.322]	03036 Chromosome and associated proteins [BR:sly03036]	B 09182 Protein families: genetic information processing
Unigene_369674	K18469	TBC1D5; TBC1 domain family member 5	04131 Membrane trafficking [BR:sly04131]	B 09182 Protein families: genetic information processing
Unigene_502886	K18469	TBC1D5; TBC1 domain family member 5	04131 Membrane trafficking [BR:sly04131]	B 09182 Protein families: genetic information processing
Unigene_182090	K18468	VPS35; vacuolar protein sorting-associated protein 35	04131 Membrane trafficking [BR:sly04131]	B 09182 Protein families: genetic information processing
Unigene_315622	K18468	VPS35; vacuolar protein sorting-associated protein 35	04131 Membrane trafficking [BR:sly04131]	B 09182 Protein families: genetic information processing
Unigene_504791	K18468	VPS35; vacuolar protein sorting-associated protein 35	04131 Membrane trafficking [BR:sly04131]	B 09182 Protein families: genetic information processing
Unigene_131959	K18467	VPS29; vacuolar protein sorting-associated protein 29	04131 Membrane trafficking [BR:sly04131]	B 09182 Protein families: genetic information processing
Unigene_307368	K18467	VPS29; vacuolar protein sorting-associated protein 29	04131 Membrane trafficking [BR:sly04131]	B 09182 Protein families: genetic information processing
Unigene_441140	K18466	VPS26; vacuolar protein sorting-associated protein 26	04131 Membrane trafficking [BR:sly04131]	B 09182 Protein families: genetic information processing
Unigene_449961	K18460	XPO7; exportin-7	99974 Translation	B 09192 Unclassified: genetic information processing
Unigene_38034	K18443	GBF1; golgi-specific brefeldin A-resistance guanine nucleotide exchange factor 1	04131 Membrane trafficking [BR:sly04131]	B 09182 Protein families: genetic information processing
Unigene_486469	K18443	GBF1; golgi-specific brefeldin A-resistance guanine nucleotide exchange factor 1	04131 Membrane trafficking [BR:sly04131]	B 09182 Protein families: genetic information processing
Unigene_417291	K18442	ARFGEF; brefeldin A-inhibited guanine nucleotide-exchange protein	04131 Membrane trafficking [BR:sly04131]	B 09182 Protein families: genetic information processing
Unigene_450013	K18442	ARFGEF; brefeldin A-inhibited guanine nucleotide-exchange protein	04131 Membrane trafficking [BR:sly04131]	B 09182 Protein families: genetic information processing
Unigene_465601	K18423	CSE1; exportin-2 (importin alpha re-exporter)	03036 Chromosome and associated proteins [BR:sly03036]	B 09182 Protein families: genetic information processing
Unigene_508627	K18422	MOV10; helicase MOV-10 [EC:3.6.4.13]	03036 Chromosome and associated proteins [BR:sly03036]	B 09182 Protein families: genetic information processing
Unigene_178442	K18418	ERI3; ERI1 exoribonuclease 3 [EC:3.1.-.-]	03036 Chromosome and associated proteins [BR:sly03036]	B 09182 Protein families: genetic information processing
Unigene_490669	K18418	ERI3; ERI1 exoribonuclease 3 [EC:3.1.-.-]	03036 Chromosome and associated proteins [BR:sly03036]	B 09182 Protein families: genetic information processing
Unigene_267106	K18416	THEX1; 3'-5' exoribonuclease 1 [EC:3.1.-.-]	03036 Chromosome and associated proteins [BR:sly03036]	B 09182 Protein families: genetic information processing
Unigene_11599	K18404	TDRD3; tudor domain-containing protein 3	03036 Chromosome and associated proteins [BR:sly03036]	B 09182 Protein families: genetic information processing
Unigene_503454	K18342	OTUD6; OTU domain-containing protein 6 [EC:3.4.19.12]	04121 Ubiquitin system [BR:sly04121]	B 09182 Protein families: genetic information processing
Unigene_161438	K18328	DBR1; lariat debranching enzyme [EC:3.1.-.-]	03009 Ribosome biogenesis [BR:sly03009]	B 09182 Protein families: genetic information processing
Unigene_110850	K18327	REXO4; RNA exonuclease 4 [EC:3.1.-.-]	03009 Ribosome biogenesis [BR:sly03009]	B 09182 Protein families: genetic information processing
Unigene_126238	K18327	REXO4; RNA exonuclease 4 [EC:3.1.-.-]	03009 Ribosome biogenesis [BR:sly03009]	B 09182 Protein families: genetic information processing
Unigene_271695	K18327	REXO4; RNA exonuclease 4 [EC:3.1.-.-]	03009 Ribosome biogenesis [BR:sly03009]	B 09182 Protein families: genetic information processing
Unigene_328094	K18327	REXO4; RNA exonuclease 4 [EC:3.1.-.-]	03009 Ribosome biogenesis [BR:sly03009]	B 09182 Protein families: genetic information processing
Unigene_374729	K18327	REXO4; RNA exonuclease 4 [EC:3.1.-.-]	03009 Ribosome biogenesis [BR:sly03009]	B 09182 Protein families: genetic information processing
Unigene_164807	K18270	RAB3GAP1; Rab3 GTPase-activating protein catalytic subunit	04147 Exosome [BR:sly04147]	B 09183 Protein families: signaling and cellular processes
Unigene_422589	K18270	RAB3GAP1; Rab3 GTPase-activating protein catalytic subunit	04147 Exosome [BR:sly04147]	B 09183 Protein families: signaling and cellular processes
Unigene_6944	K18213	PRORP; proteinaceous RNase P [EC:3.1.26.5]	03016 Transfer RNA biogenesis [BR:sly03016]	B 09182 Protein families: genetic information processing
Unigene_165369	K18213	PRORP; proteinaceous RNase P [EC:3.1.26.5]	03016 Transfer RNA biogenesis [BR:sly03016]	B 09182 Protein families: genetic information processing
Unigene_234088	K18213	PRORP; proteinaceous RNase P [EC:3.1.26.5]	03016 Transfer RNA biogenesis [BR:sly03016]	B 09182 Protein families: genetic information processing
Unigene_362819	K18213	PRORP; proteinaceous RNase P [EC:3.1.26.5]	03016 Transfer RNA biogenesis [BR:sly03016]	B 09182 Protein families: genetic information processing
Unigene_127204	K18211	SNAP25; synaptosomal-associated protein 25	04131 Membrane trafficking [BR:sly04131]	B 09182 Protein families: genetic information processing
Unigene_239931	K18211	SNAP25; synaptosomal-associated protein 25	04131 Membrane trafficking [BR:sly04131]	B 09182 Protein families: genetic information processing
Unigene_282216	K18211	SNAP25; synaptosomal-associated protein 25	04131 Membrane trafficking [BR:sly04131]	B 09182 Protein families: genetic information processing
Unigene_465117	K18211	SNAP25; synaptosomal-associated protein 25	04131 Membrane trafficking [BR:sly04131]	B 09182 Protein families: genetic information processing
Unigene_181889	K18204	D2HGDH; D-2-hydroxyglutarate dehydrogenase [EC:1.1.99.39]	99980 Enzymes with EC numbers	B 09191 Unclassified: metabolism
Unigene_381202	K18204	D2HGDH; D-2-hydroxyglutarate dehydrogenase [EC:1.1.99.39]	99980 Enzymes with EC numbers	B 09191 Unclassified: metabolism
Unigene_35638	K18195	RGL4; rhamnogalacturonan endolyase [EC:4.2.2.23]	99980 Enzymes with EC numbers	B 09191 Unclassified: metabolism
Unigene_45245	K18195	RGL4; rhamnogalacturonan endolyase [EC:4.2.2.23]	99980 Enzymes with EC numbers	B 09191 Unclassified: metabolism
Unigene_111248	K18195	RGL4; rhamnogalacturonan endolyase [EC:4.2.2.23]	99980 Enzymes with EC numbers	B 09191 Unclassified: metabolism
Unigene_419581	K18195	RGL4; rhamnogalacturonan endolyase [EC:4.2.2.23]	99980 Enzymes with EC numbers	B 09191 Unclassified: metabolism
Unigene_502025	K18192	ATP10; mitochondrial ATPase complex subunit ATP10	03029 Mitochondrial biogenesis [BR:sly03029]	B 09182 Protein families: genetic information processing
Unigene_2298	K18187	PET100F; protein PET100, fungi type	03029 Mitochondrial biogenesis [BR:sly03029]	B 09182 Protein families: genetic information processing
Unigene_309822	K18187	PET100F; protein PET100, fungi type	03029 Mitochondrial biogenesis [BR:sly03029]	B 09182 Protein families: genetic information processing
Unigene_47586	K18183	COX19; cytochrome c oxidase assembly protein subunit 19	03029 Mitochondrial biogenesis [BR:sly03029]	B 09182 Protein families: genetic information processing
Unigene_357595	K18183	COX19; cytochrome c oxidase assembly protein subunit 19	03029 Mitochondrial biogenesis [BR:sly03029]	B 09182 Protein families: genetic information processing
Unigene_294384	K18182	COX16; cytochrome c oxidase assembly protein subunit 16	03029 Mitochondrial biogenesis [BR:sly03029]	B 09182 Protein families: genetic information processing
Unigene_184101	K18179	COA6; cytochrome c oxidase assembly factor 6	03029 Mitochondrial biogenesis [BR:sly03029]	B 09182 Protein families: genetic information processing
Unigene_203776	K18179	COA6; cytochrome c oxidase assembly factor 6	03029 Mitochondrial biogenesis [BR:sly03029]	B 09182 Protein families: genetic information processing
Unigene_303996	K18179	COA6; cytochrome c oxidase assembly factor 6	03029 Mitochondrial biogenesis [BR:sly03029]	B 09182 Protein families: genetic information processing
Unigene_375348	K18179	COA6; cytochrome c oxidase assembly factor 6	03029 Mitochondrial biogenesis [BR:sly03029]	B 09182 Protein families: genetic information processing
Unigene_378655	K18179	COA6; cytochrome c oxidase assembly factor 6	03029 Mitochondrial biogenesis [BR:sly03029]	B 09182 Protein families: genetic information processing
Unigene_422192	K18179	COA6; cytochrome c oxidase assembly factor 6	03029 Mitochondrial biogenesis [BR:sly03029]	B 09182 Protein families: genetic information processing
Unigene_485796	K18179	COA6; cytochrome c oxidase assembly factor 6	03029 Mitochondrial biogenesis [BR:sly03029]	B 09182 Protein families: genetic information processing
Unigene_16800	K18178	COA5; cytochrome c oxidase assembly factor 5	03029 Mitochondrial biogenesis [BR:sly03029]	B 09182 Protein families: genetic information processing
Unigene_474754	K18178	COA5; cytochrome c oxidase assembly factor 5	03029 Mitochondrial biogenesis [BR:sly03029]	B 09182 Protein families: genetic information processing
Unigene_318203	K18172	CMC2; COX assembly mitochondrial protein 2	03029 Mitochondrial biogenesis [BR:sly03029]	B 09182 Protein families: genetic information processing
Unigene_376365	K18172	CMC2; COX assembly mitochondrial protein 2	03029 Mitochondrial biogenesis [BR:sly03029]	B 09182 Protein families: genetic information processing
Unigene_449131	K18171	CMC1; COX assembly mitochondrial protein 1	03029 Mitochondrial biogenesis [BR:sly03029]	B 09182 Protein families: genetic information processing
Unigene_203299	K18170	LYRM7; complex III assembly factor LYRM7	03029 Mitochondrial biogenesis [BR:sly03029]	B 09182 Protein families: genetic information processing
Unigene_501196	K18170	LYRM7; complex III assembly factor LYRM7	03029 Mitochondrial biogenesis [BR:sly03029]	B 09182 Protein families: genetic information processing
Unigene_159935	K18167	SDHAF1; succinate dehydrogenase assembly factor 1	03029 Mitochondrial biogenesis [BR:sly03029]	B 09182 Protein families: genetic information processing
Unigene_428867	K18164	NDUFAF7; NADH dehydrogenase [ubiquinone] 1 alpha subcomplex assembly factor 7	03029 Mitochondrial biogenesis [BR:sly03029]	B 09182 Protein families: genetic information processing
Unigene_93614	K18163	NDUFAF6; NADH dehydrogenase [ubiquinone] 1 alpha subcomplex assembly factor 6	03029 Mitochondrial biogenesis [BR:sly03029]	B 09182 Protein families: genetic information processing
Unigene_383807	K18163	NDUFAF6; NADH dehydrogenase [ubiquinone] 1 alpha subcomplex assembly factor 6	03029 Mitochondrial biogenesis [BR:sly03029]	B 09182 Protein families: genetic information processing
Unigene_389182	K18163	NDUFAF6; NADH dehydrogenase [ubiquinone] 1 alpha subcomplex assembly factor 6	03029 Mitochondrial biogenesis [BR:sly03029]	B 09182 Protein families: genetic information processing
Unigene_850	K18162	NDUFAF5; NADH dehydrogenase [ubiquinone] 1 alpha subcomplex assembly factor 5 [EC:2.1.1.-]	03029 Mitochondrial biogenesis [BR:sly03029]	B 09182 Protein families: genetic information processing
Unigene_134779	K18162	NDUFAF5; NADH dehydrogenase [ubiquinone] 1 alpha subcomplex assembly factor 5 [EC:2.1.1.-]	03029 Mitochondrial biogenesis [BR:sly03029]	B 09182 Protein families: genetic information processing
Unigene_419475	K18162	NDUFAF5; NADH dehydrogenase [ubiquinone] 1 alpha subcomplex assembly factor 5 [EC:2.1.1.-]	03029 Mitochondrial biogenesis [BR:sly03029]	B 09182 Protein families: genetic information processing
Unigene_53443	K18160	NDUFAF2; NADH dehydrogenase [ubiquinone] 1 alpha subcomplex assembly factor 2	03029 Mitochondrial biogenesis [BR:sly03029]	B 09182 Protein families: genetic information processing
Unigene_151196	K18159	NDUFAF1; NADH dehydrogenase [ubiquinone] 1 alpha subcomplex assembly factor 1	03029 Mitochondrial biogenesis [BR:sly03029]	B 09182 Protein families: genetic information processing
Unigene_501754	K18159	NDUFAF1; NADH dehydrogenase [ubiquinone] 1 alpha subcomplex assembly factor 1	03029 Mitochondrial biogenesis [BR:sly03029]	B 09182 Protein families: genetic information processing
Unigene_88833	K18158	NCA2; nuclear control of ATPase protein 2	03029 Mitochondrial biogenesis [BR:sly03029]	B 09182 Protein families: genetic information processing
Unigene_246162	K18156	ATP23; mitochondrial inner membrane protease ATP23 [EC:3.4.24.-]	03029 Mitochondrial biogenesis [BR:sly03029]	B 09182 Protein families: genetic information processing
Unigene_352424	K18156	ATP23; mitochondrial inner membrane protease ATP23 [EC:3.4.24.-]	03029 Mitochondrial biogenesis [BR:sly03029]	B 09182 Protein families: genetic information processing
Unigene_121048	K18117	TPS31; viridiflorene synthase [EC:4.2.3.88]	99980 Enzymes with EC numbers	B 09191 Unclassified: metabolism
Unigene_367676	K18117	TPS31; viridiflorene synthase [EC:4.2.3.88]	99980 Enzymes with EC numbers	B 09191 Unclassified: metabolism
Unigene_25557	K18114	NDPS1; dimethylallylcistransferase [EC:2.5.1.28]	99980 Enzymes with EC numbers	B 09191 Unclassified: metabolism
Unigene_391195	K18081	MTMR1_2; myotubularin-related protein 1/2 [EC:3.1.3.64 3.1.3.95]	01009 Protein phosphatases and associated proteins [BR:sly01009]	B 09181 Protein families: metabolism
Unigene_8570	K18065	CDC25; Cdc25 family phosphatase [EC:3.1.3.48 1.20.4.1]	01009 Protein phosphatases and associated proteins [BR:sly01009]	B 09181 Protein families: metabolism
Unigene_79427	K18059	SULTR4; sulfate transporter 4	02000 Transporters [BR:sly02000]	B 09183 Protein families: signaling and cellular processes
Unigene_60800	K18045	SIW14; tyrosine-protein phosphatase SIW14 [EC:3.1.3.48]	01009 Protein phosphatases and associated proteins [BR:sly01009]	B 09181 Protein families: metabolism
Unigene_181012	K18045	SIW14; tyrosine-protein phosphatase SIW14 [EC:3.1.3.48]	01009 Protein phosphatases and associated proteins [BR:sly01009]	B 09181 Protein families: metabolism
Unigene_267732	K18045	SIW14; tyrosine-protein phosphatase SIW14 [EC:3.1.3.48]	01009 Protein phosphatases and associated proteins [BR:sly01009]	B 09181 Protein families: metabolism
Unigene_446737	K18045	SIW14; tyrosine-protein phosphatase SIW14 [EC:3.1.3.48]	01009 Protein phosphatases and associated proteins [BR:sly01009]	B 09181 Protein families: metabolism
Unigene_461855	K18045	SIW14; tyrosine-protein phosphatase SIW14 [EC:3.1.3.48]	01009 Protein phosphatases and associated proteins [BR:sly01009]	B 09181 Protein families: metabolism
Unigene_496294	K18045	SIW14; tyrosine-protein phosphatase SIW14 [EC:3.1.3.48]	01009 Protein phosphatases and associated proteins [BR:sly01009]	B 09181 Protein families: metabolism
Unigene_501167	K18045	SIW14; tyrosine-protein phosphatase SIW14 [EC:3.1.3.48]	01009 Protein phosphatases and associated proteins [BR:sly01009]	B 09181 Protein families: metabolism
Unigene_221373	K17987	NBR1; next to BRCA1 gene 1 protein	03029 Mitochondrial biogenesis [BR:sly03029]	B 09182 Protein families: genetic information processing
Unigene_299962	K17987	NBR1; next to BRCA1 gene 1 protein	03029 Mitochondrial biogenesis [BR:sly03029]	B 09182 Protein families: genetic information processing
Unigene_174480	K17985	AMBRA1; activating molecule in BECN1-regulated autophagy protein 1	03029 Mitochondrial biogenesis [BR:sly03029]	B 09182 Protein families: genetic information processing
Unigene_36745	K17973	NAA25; N-terminal acetyltransferase B complex non-catalytic subunit	03029 Mitochondrial biogenesis [BR:sly03029]	B 09182 Protein families: genetic information processing
Unigene_190516	K17972	NAA20; N-terminal acetyltransferase B complex catalytic subunit [EC:2.3.1.254]	03029 Mitochondrial biogenesis [BR:sly03029]	B 09182 Protein families: genetic information processing
Unigene_30711	K17969	FIS1; mitochondrial fission 1 protein	03029 Mitochondrial biogenesis [BR:sly03029]	B 09182 Protein families: genetic information processing
Unigene_40042	K17969	FIS1; mitochondrial fission 1 protein	03029 Mitochondrial biogenesis [BR:sly03029]	B 09182 Protein families: genetic information processing
Unigene_251076	K17969	FIS1; mitochondrial fission 1 protein	03029 Mitochondrial biogenesis [BR:sly03029]	B 09182 Protein families: genetic information processing
Unigene_314261	K17969	FIS1; mitochondrial fission 1 protein	03029 Mitochondrial biogenesis [BR:sly03029]	B 09182 Protein families: genetic information processing
Unigene_384646	K17969	FIS1; mitochondrial fission 1 protein	03029 Mitochondrial biogenesis [BR:sly03029]	B 09182 Protein families: genetic information processing
Unigene_458806	K17969	FIS1; mitochondrial fission 1 protein	03029 Mitochondrial biogenesis [BR:sly03029]	B 09182 Protein families: genetic information processing
Unigene_149414	K17968	TRIAP1; TRIAP1/MDM35 family protein	03029 Mitochondrial biogenesis [BR:sly03029]	B 09182 Protein families: genetic information processing
Unigene_52846	K17966	TMEM70; transmembrane protein 70, mitochondrial	03029 Mitochondrial biogenesis [BR:sly03029]	B 09182 Protein families: genetic information processing
Unigene_30586	K17964	LRPPRC; leucine-rich PPR motif-containing protein, mitochondrial	03029 Mitochondrial biogenesis [BR:sly03029]	B 09182 Protein families: genetic information processing
Unigene_39750	K17964	LRPPRC; leucine-rich PPR motif-containing protein, mitochondrial	03029 Mitochondrial biogenesis [BR:sly03029]	B 09182 Protein families: genetic information processing
Unigene_82608	K17964	LRPPRC; leucine-rich PPR motif-containing protein, mitochondrial	03029 Mitochondrial biogenesis [BR:sly03029]	B 09182 Protein families: genetic information processing
Unigene_124779	K17964	LRPPRC; leucine-rich PPR motif-containing protein, mitochondrial	03029 Mitochondrial biogenesis [BR:sly03029]	B 09182 Protein families: genetic information processing
Unigene_139839	K17964	LRPPRC; leucine-rich PPR motif-containing protein, mitochondrial	03029 Mitochondrial biogenesis [BR:sly03029]	B 09182 Protein families: genetic information processing
Unigene_152756	K17964	LRPPRC; leucine-rich PPR motif-containing protein, mitochondrial	03029 Mitochondrial biogenesis [BR:sly03029]	B 09182 Protein families: genetic information processing
Unigene_171136	K17964	LRPPRC; leucine-rich PPR motif-containing protein, mitochondrial	03029 Mitochondrial biogenesis [BR:sly03029]	B 09182 Protein families: genetic information processing
Unigene_224197	K17964	LRPPRC; leucine-rich PPR motif-containing protein, mitochondrial	03029 Mitochondrial biogenesis [BR:sly03029]	B 09182 Protein families: genetic information processing
Unigene_374221	K17964	LRPPRC; leucine-rich PPR motif-containing protein, mitochondrial	03029 Mitochondrial biogenesis [BR:sly03029]	B 09182 Protein families: genetic information processing
Unigene_390119	K17964	LRPPRC; leucine-rich PPR motif-containing protein, mitochondrial	03029 Mitochondrial biogenesis [BR:sly03029]	B 09182 Protein families: genetic information processing
Unigene_459895	K17964	LRPPRC; leucine-rich PPR motif-containing protein, mitochondrial	03029 Mitochondrial biogenesis [BR:sly03029]	B 09182 Protein families: genetic information processing
Unigene_500631	K17964	LRPPRC; leucine-rich PPR motif-containing protein, mitochondrial	03029 Mitochondrial biogenesis [BR:sly03029]	B 09182 Protein families: genetic information processing
Unigene_261214	K17961	CYP82G1; trimethyltridecatetraene/dimethylnonatriene synthase [EC:1.14.14.58 1.14.14.59]	00199 Cytochrome P450 [BR:sly00199]	B 09181 Protein families: metabolism
Unigene_34011	K17943	PUM; pumilio RNA-binding family	99974 Translation	B 09192 Unclassified: genetic information processing
Unigene_104117	K17943	PUM; pumilio RNA-binding family	99974 Translation	B 09192 Unclassified: genetic information processing
Unigene_129265	K17943	PUM; pumilio RNA-binding family	99974 Translation	B 09192 Unclassified: genetic information processing
Unigene_151639	K17943	PUM; pumilio RNA-binding family	99974 Translation	B 09192 Unclassified: genetic information processing
Unigene_385911	K17943	PUM; pumilio RNA-binding family	99974 Translation	B 09192 Unclassified: genetic information processing
Unigene_449836	K17943	PUM; pumilio RNA-binding family	99974 Translation	B 09192 Unclassified: genetic information processing
Unigene_483433	K17943	PUM; pumilio RNA-binding family	99974 Translation	B 09192 Unclassified: genetic information processing
Unigene_159978	K17925	SNX13; sorting nexin-13	99992 Structural proteins	B 09193 Unclassified: signaling and cellular processes
Unigene_442568	K17925	SNX13; sorting nexin-13	99992 Structural proteins	B 09193 Unclassified: signaling and cellular processes
Unigene_505605	K17925	SNX13; sorting nexin-13	99992 Structural proteins	B 09193 Unclassified: signaling and cellular processes
Unigene_34755	K17917	SNX1_2; sorting nexin-1/2	04131 Membrane trafficking [BR:sly04131]	B 09182 Protein families: genetic information processing
Unigene_419415	K17917	SNX1_2; sorting nexin-1/2	04131 Membrane trafficking [BR:sly04131]	B 09182 Protein families: genetic information processing
Unigene_495084	K17908	WIPI; autophagy-related protein 18	02000 Transporters [BR:sly02000]	B 09183 Protein families: signaling and cellular processes
Unigene_117228	K17907	ATG9; autophagy-related protein 9	02000 Transporters [BR:sly02000]	B 09183 Protein families: signaling and cellular processes
Unigene_143235	K17906	ATG2; autophagy-related protein 2	02000 Transporters [BR:sly02000]	B 09183 Protein families: signaling and cellular processes
Unigene_88829	K17893	AOX1; ubiquinol oxidase [EC:1.10.3.11]	99980 Enzymes with EC numbers	B 09191 Unclassified: metabolism
Unigene_258927	K17893	AOX1; ubiquinol oxidase [EC:1.10.3.11]	99980 Enzymes with EC numbers	B 09191 Unclassified: metabolism
Unigene_336300	K17893	AOX1; ubiquinol oxidase [EC:1.10.3.11]	99980 Enzymes with EC numbers	B 09191 Unclassified: metabolism
Unigene_363648	K17893	AOX1; ubiquinol oxidase [EC:1.10.3.11]	99980 Enzymes with EC numbers	B 09191 Unclassified: metabolism
Unigene_375799	K17893	AOX1; ubiquinol oxidase [EC:1.10.3.11]	99980 Enzymes with EC numbers	B 09191 Unclassified: metabolism
Unigene_481995	K17893	AOX1; ubiquinol oxidase [EC:1.10.3.11]	99980 Enzymes with EC numbers	B 09191 Unclassified: metabolism
Unigene_99646	K17892	FTRC; ferredoxin-thioredoxin reductase catalytic chain [EC:1.8.7.2]	99980 Enzymes with EC numbers	B 09191 Unclassified: metabolism
Unigene_125965	K17890	ATG16L1; autophagy-related protein 16-1	03029 Mitochondrial biogenesis [BR:sly03029]	B 09182 Protein families: genetic information processing
Unigene_232846	K17888	ATG10L; ubiquitin-like-conjugating enzyme ATG10	03029 Mitochondrial biogenesis [BR:sly03029]	B 09182 Protein families: genetic information processing
Unigene_367703	K17874	CYP74D; 9-divinyl ether synthase [EC:4.2.1.121]	00199 Cytochrome P450 [BR:sly00199]	B 09181 Protein families: metabolism
Unigene_154424	K17872	ndh2; NADH:ubiquinone reductase (non-electrogenic) [EC:1.6.5.9]	99980 Enzymes with EC numbers	B 09191 Unclassified: metabolism
Unigene_173041	K17872	ndh2; NADH:ubiquinone reductase (non-electrogenic) [EC:1.6.5.9]	99980 Enzymes with EC numbers	B 09191 Unclassified: metabolism
Unigene_194858	K17872	ndh2; NADH:ubiquinone reductase (non-electrogenic) [EC:1.6.5.9]	99980 Enzymes with EC numbers	B 09191 Unclassified: metabolism
Unigene_52174	K17871	ndh1; NADH:ubiquinone reductase (non-electrogenic) [EC:1.6.5.9]	99980 Enzymes with EC numbers	B 09191 Unclassified: metabolism
Unigene_312445	K17871	ndh1; NADH:ubiquinone reductase (non-electrogenic) [EC:1.6.5.9]	99980 Enzymes with EC numbers	B 09191 Unclassified: metabolism
Unigene_367117	K17871	ndh1; NADH:ubiquinone reductase (non-electrogenic) [EC:1.6.5.9]	99980 Enzymes with EC numbers	B 09191 Unclassified: metabolism
Unigene_436926	K17871	ndh1; NADH:ubiquinone reductase (non-electrogenic) [EC:1.6.5.9]	99980 Enzymes with EC numbers	B 09191 Unclassified: metabolism
Unigene_475784	K17871	ndh1; NADH:ubiquinone reductase (non-electrogenic) [EC:1.6.5.9]	99980 Enzymes with EC numbers	B 09191 Unclassified: metabolism
Unigene_106920	K17868	DPH7; diphthine methyl ester acylhydrolase [EC:3.1.1.97]	03012 Translation factors [BR:sly03012]	B 09182 Protein families: genetic information processing
Unigene_93671	K17867	DPH4; diphthamide biosynthesis protein 4	03012 Translation factors [BR:sly03012]	B 09182 Protein families: genetic information processing
Unigene_297562	K17867	DPH4; diphthamide biosynthesis protein 4	03012 Translation factors [BR:sly03012]	B 09182 Protein families: genetic information processing
Unigene_425969	K17867	DPH4; diphthamide biosynthesis protein 4	03012 Translation factors [BR:sly03012]	B 09182 Protein families: genetic information processing
Unigene_435388	K17866	DPH2; diphthamide biosynthesis protein 2	03012 Translation factors [BR:sly03012]	B 09182 Protein families: genetic information processing
Unigene_117347	K17824	DCUN1D4_5; DCN1-like protein 4/5	04121 Ubiquitin system [BR:sly04121]	B 09182 Protein families: genetic information processing
Unigene_167886	K17824	DCUN1D4_5; DCN1-like protein 4/5	04121 Ubiquitin system [BR:sly04121]	B 09182 Protein families: genetic information processing
Unigene_370734	K17824	DCUN1D4_5; DCN1-like protein 4/5	04121 Ubiquitin system [BR:sly04121]	B 09182 Protein families: genetic information processing
Unigene_132379	K17822	DCUN1D1_2; DCN1-like protein 1/2	04121 Ubiquitin system [BR:sly04121]	B 09182 Protein families: genetic information processing
Unigene_288741	K17822	DCUN1D1_2; DCN1-like protein 1/2	04121 Ubiquitin system [BR:sly04121]	B 09182 Protein families: genetic information processing
Unigene_471955	K17822	DCUN1D1_2; DCN1-like protein 1/2	04121 Ubiquitin system [BR:sly04121]	B 09182 Protein families: genetic information processing
Unigene_222216	K17815	EXO5; exonuclease V [EC:3.1.-.-]	03400 DNA repair and recombination proteins [BR:sly03400]	B 09182 Protein families: genetic information processing
Unigene_118213	K17808	ZIM17; mitochondrial protein import protein ZIM17	03029 Mitochondrial biogenesis [BR:sly03029]	B 09182 Protein families: genetic information processing
Unigene_275964	K17808	ZIM17; mitochondrial protein import protein ZIM17	03029 Mitochondrial biogenesis [BR:sly03029]	B 09182 Protein families: genetic information processing
Unigene_340972	K17808	ZIM17; mitochondrial protein import protein ZIM17	03029 Mitochondrial biogenesis [BR:sly03029]	B 09182 Protein families: genetic information processing
Unigene_430301	K17808	ZIM17; mitochondrial protein import protein ZIM17	03029 Mitochondrial biogenesis [BR:sly03029]	B 09182 Protein families: genetic information processing
Unigene_462431	K17808	ZIM17; mitochondrial protein import protein ZIM17	03029 Mitochondrial biogenesis [BR:sly03029]	B 09182 Protein families: genetic information processing
Unigene_475139	K17808	ZIM17; mitochondrial protein import protein ZIM17	03029 Mitochondrial biogenesis [BR:sly03029]	B 09182 Protein families: genetic information processing
Unigene_74716	K17807	TAM41; mitochondrial translocator assembly and maintenance protein 41	03029 Mitochondrial biogenesis [BR:sly03029]	B 09182 Protein families: genetic information processing
Unigene_218293	K17805	PAM16; mitochondrial import inner membrane translocase subunit TIM16	03029 Mitochondrial biogenesis [BR:sly03029]	B 09182 Protein families: genetic information processing
Unigene_227536	K17805	PAM16; mitochondrial import inner membrane translocase subunit TIM16	03029 Mitochondrial biogenesis [BR:sly03029]	B 09182 Protein families: genetic information processing
Unigene_157061	K17804	TIM44; mitochondrial import inner membrane translocase subunit TIM44	02000 Transporters [BR:sly02000]	B 09183 Protein families: signaling and cellular processes
Unigene_480365	K17804	TIM44; mitochondrial import inner membrane translocase subunit TIM44	02000 Transporters [BR:sly02000]	B 09183 Protein families: signaling and cellular processes
Unigene_339875	K17800	LETM1; LETM1 and EF-hand domain-containing protein 1, mitochondrial	02000 Transporters [BR:sly02000]	B 09183 Protein families: signaling and cellular processes
Unigene_361097	K17800	LETM1; LETM1 and EF-hand domain-containing protein 1, mitochondrial	02000 Transporters [BR:sly02000]	B 09183 Protein families: signaling and cellular processes
Unigene_323584	K17796	TIM21; mitochondrial import inner membrane translocase subunit TIM21	02000 Transporters [BR:sly02000]	B 09183 Protein families: signaling and cellular processes
Unigene_28013	K17795	TIM17; mitochondrial import inner membrane translocase subunit TIM17	02000 Transporters [BR:sly02000]	B 09183 Protein families: signaling and cellular processes
Unigene_79438	K17795	TIM17; mitochondrial import inner membrane translocase subunit TIM17	02000 Transporters [BR:sly02000]	B 09183 Protein families: signaling and cellular processes
Unigene_342736	K17795	TIM17; mitochondrial import inner membrane translocase subunit TIM17	02000 Transporters [BR:sly02000]	B 09183 Protein families: signaling and cellular processes
Unigene_375490	K17795	TIM17; mitochondrial import inner membrane translocase subunit TIM17	02000 Transporters [BR:sly02000]	B 09183 Protein families: signaling and cellular processes
Unigene_122497	K17794	TIM23; mitochondrial import inner membrane translocase subunit TIM23	02000 Transporters [BR:sly02000]	B 09183 Protein families: signaling and cellular processes
Unigene_198403	K17794	TIM23; mitochondrial import inner membrane translocase subunit TIM23	02000 Transporters [BR:sly02000]	B 09183 Protein families: signaling and cellular processes
Unigene_268759	K17794	TIM23; mitochondrial import inner membrane translocase subunit TIM23	02000 Transporters [BR:sly02000]	B 09183 Protein families: signaling and cellular processes
Unigene_390450	K17794	TIM23; mitochondrial import inner membrane translocase subunit TIM23	02000 Transporters [BR:sly02000]	B 09183 Protein families: signaling and cellular processes
Unigene_412114	K17794	TIM23; mitochondrial import inner membrane translocase subunit TIM23	02000 Transporters [BR:sly02000]	B 09183 Protein families: signaling and cellular processes
Unigene_440823	K17794	TIM23; mitochondrial import inner membrane translocase subunit TIM23	02000 Transporters [BR:sly02000]	B 09183 Protein families: signaling and cellular processes
Unigene_355395	K17790	TIM22; mitochondrial import inner membrane translocase subunit TIM22	02000 Transporters [BR:sly02000]	B 09183 Protein families: signaling and cellular processes
Unigene_353211	K17785	IMMT; mitofilin	03029 Mitochondrial biogenesis [BR:sly03029]	B 09182 Protein families: genetic information processing
Unigene_178367	K17784	MINOS1; mitochondrial inner membrane organizing system protein 1	03029 Mitochondrial biogenesis [BR:sly03029]	B 09182 Protein families: genetic information processing
Unigene_448854	K17783	ERV1; mitochondrial FAD-linked sulfhydryl oxidase [EC:1.8.3.2]	03029 Mitochondrial biogenesis [BR:sly03029]	B 09182 Protein families: genetic information processing
Unigene_505914	K17782	MIA40; mitochondrial intermembrane space import and assembly protein 40	02000 Transporters [BR:sly02000]	B 09183 Protein families: signaling and cellular processes
Unigene_425613	K17781	TIM13; mitochondrial import inner membrane translocase subunit TIM13	02000 Transporters [BR:sly02000]	B 09183 Protein families: signaling and cellular processes
Unigene_337408	K17780	TIM8; mitochondrial import inner membrane translocase subunit TIM8	02000 Transporters [BR:sly02000]	B 09183 Protein families: signaling and cellular processes
Unigene_448217	K17780	TIM8; mitochondrial import inner membrane translocase subunit TIM8	02000 Transporters [BR:sly02000]	B 09183 Protein families: signaling and cellular processes
Unigene_486810	K17780	TIM8; mitochondrial import inner membrane translocase subunit TIM8	02000 Transporters [BR:sly02000]	B 09183 Protein families: signaling and cellular processes
Unigene_118879	K17778	TIM10; mitochondrial import inner membrane translocase subunit TIM10	02000 Transporters [BR:sly02000]	B 09183 Protein families: signaling and cellular processes
Unigene_214774	K17778	TIM10; mitochondrial import inner membrane translocase subunit TIM10	02000 Transporters [BR:sly02000]	B 09183 Protein families: signaling and cellular processes
Unigene_312784	K17778	TIM10; mitochondrial import inner membrane translocase subunit TIM10	02000 Transporters [BR:sly02000]	B 09183 Protein families: signaling and cellular processes
Unigene_43868	K17777	TIM9; mitochondrial import inner membrane translocase subunit TIM9	02000 Transporters [BR:sly02000]	B 09183 Protein families: signaling and cellular processes
Unigene_376807	K17776	MTX; metaxin	03029 Mitochondrial biogenesis [BR:sly03029]	B 09182 Protein families: genetic information processing
Unigene_164380	K17771	TOM7; mitochondrial import receptor subunit TOM7	02000 Transporters [BR:sly02000]	B 09183 Protein families: signaling and cellular processes
Unigene_365901	K17771	TOM7; mitochondrial import receptor subunit TOM7	02000 Transporters [BR:sly02000]	B 09183 Protein families: signaling and cellular processes
Unigene_475090	K17771	TOM7; mitochondrial import receptor subunit TOM7	02000 Transporters [BR:sly02000]	B 09183 Protein families: signaling and cellular processes
Unigene_421951	K17769	TOM22; mitochondrial import receptor subunit TOM22	02000 Transporters [BR:sly02000]	B 09183 Protein families: signaling and cellular processes
Unigene_510650	K17769	TOM22; mitochondrial import receptor subunit TOM22	02000 Transporters [BR:sly02000]	B 09183 Protein families: signaling and cellular processes
Unigene_173117	K17757	CARKD; ATP-dependent NAD(P)H-hydrate dehydratase [EC:4.2.1.93]	99980 Enzymes with EC numbers	B 09191 Unclassified: metabolism
Unigene_203382	K17757	CARKD; ATP-dependent NAD(P)H-hydrate dehydratase [EC:4.2.1.93]	99980 Enzymes with EC numbers	B 09191 Unclassified: metabolism
Unigene_90868	K17756	FAO3; long-chain-alcohol oxidase [EC:1.1.3.20]	99980 Enzymes with EC numbers	B 09191 Unclassified: metabolism
Unigene_116470	K17756	FAO3; long-chain-alcohol oxidase [EC:1.1.3.20]	99980 Enzymes with EC numbers	B 09191 Unclassified: metabolism
Unigene_177898	K17756	FAO3; long-chain-alcohol oxidase [EC:1.1.3.20]	99980 Enzymes with EC numbers	B 09191 Unclassified: metabolism
Unigene_215536	K17756	FAO3; long-chain-alcohol oxidase [EC:1.1.3.20]	99980 Enzymes with EC numbers	B 09191 Unclassified: metabolism
Unigene_486566	K17756	FAO3; long-chain-alcohol oxidase [EC:1.1.3.20]	99980 Enzymes with EC numbers	B 09191 Unclassified: metabolism
Unigene_446762	K17732	PMPCB; mitochondrial-processing peptidase subunit beta [EC:3.4.24.64]	03029 Mitochondrial biogenesis [BR:sly03029]	B 09182 Protein families: genetic information processing
Unigene_215883	K17725	ETHE1; sulfur dioxygenase [EC:1.13.11.18]	03029 Mitochondrial biogenesis [BR:sly03029]	B 09182 Protein families: genetic information processing
Unigene_442963	K17725	ETHE1; sulfur dioxygenase [EC:1.13.11.18]	03029 Mitochondrial biogenesis [BR:sly03029]	B 09182 Protein families: genetic information processing
Unigene_37809	K17710	PTCD1; pentatricopeptide repeat domain-containing protein 1	03029 Mitochondrial biogenesis [BR:sly03029]	B 09182 Protein families: genetic information processing
Unigene_41936	K17710	PTCD1; pentatricopeptide repeat domain-containing protein 1	03029 Mitochondrial biogenesis [BR:sly03029]	B 09182 Protein families: genetic information processing
Unigene_136681	K17710	PTCD1; pentatricopeptide repeat domain-containing protein 1	03029 Mitochondrial biogenesis [BR:sly03029]	B 09182 Protein families: genetic information processing
Unigene_183268	K17710	PTCD1; pentatricopeptide repeat domain-containing protein 1	03029 Mitochondrial biogenesis [BR:sly03029]	B 09182 Protein families: genetic information processing
Unigene_394400	K17710	PTCD1; pentatricopeptide repeat domain-containing protein 1	03029 Mitochondrial biogenesis [BR:sly03029]	B 09182 Protein families: genetic information processing
Unigene_420691	K17710	PTCD1; pentatricopeptide repeat domain-containing protein 1	03029 Mitochondrial biogenesis [BR:sly03029]	B 09182 Protein families: genetic information processing
Unigene_443491	K17710	PTCD1; pentatricopeptide repeat domain-containing protein 1	03029 Mitochondrial biogenesis [BR:sly03029]	B 09182 Protein families: genetic information processing
Unigene_35992	K17686	copA; Cu+-exporting ATPase [EC:3.6.3.54]	04016 MAPK signaling pathway - plant [PATH:sly04016]	B 09132 Signal transduction
Unigene_66269	K17686	copA; Cu+-exporting ATPase [EC:3.6.3.54]	04016 MAPK signaling pathway - plant [PATH:sly04016]	B 09132 Signal transduction
Unigene_184085	K17686	copA; Cu+-exporting ATPase [EC:3.6.3.54]	04016 MAPK signaling pathway - plant [PATH:sly04016]	B 09132 Signal transduction
Unigene_445925	K17686	copA; Cu+-exporting ATPase [EC:3.6.3.54]	04016 MAPK signaling pathway - plant [PATH:sly04016]	B 09132 Signal transduction
Unigene_162694	K17681	ATAD3A_B; ATPase family AAA domain-containing protein 3A/B	03029 Mitochondrial biogenesis [BR:sly03029]	B 09182 Protein families: genetic information processing
Unigene_467681	K17681	ATAD3A_B; ATPase family AAA domain-containing protein 3A/B	03029 Mitochondrial biogenesis [BR:sly03029]	B 09182 Protein families: genetic information processing
Unigene_127172	K17680	PEO1; twinkle protein [EC:3.6.4.12]	03029 Mitochondrial biogenesis [BR:sly03029]	B 09182 Protein families: genetic information processing
Unigene_455384	K17680	PEO1; twinkle protein [EC:3.6.4.12]	03029 Mitochondrial biogenesis [BR:sly03029]	B 09182 Protein families: genetic information processing
Unigene_139558	K17675	SUPV3L1; ATP-dependent RNA helicase SUPV3L1/SUV3 [EC:3.6.4.13]	03029 Mitochondrial biogenesis [BR:sly03029]	B 09182 Protein families: genetic information processing
Unigene_458741	K17675	SUPV3L1; ATP-dependent RNA helicase SUPV3L1/SUV3 [EC:3.6.4.13]	03029 Mitochondrial biogenesis [BR:sly03029]	B 09182 Protein families: genetic information processing
Unigene_160514	K17662	CBP3; cytochrome b pre-mRNA-processing protein 3	03029 Mitochondrial biogenesis [BR:sly03029]	B 09182 Protein families: genetic information processing
Unigene_139872	K17637	EXOC2; exocyst complex component 2	04131 Membrane trafficking [BR:sly04131]	B 09182 Protein families: genetic information processing
Unigene_449122	K17623	HDHD1; pseudouridine 5'-phosphatase [EC:3.1.3.96]	01009 Protein phosphatases and associated proteins [BR:sly01009]	B 09181 Protein families: metabolism
Unigene_20760	K17619	MDP1; magnesium-dependent phosphatase 1 [EC:3.1.3.48 3.1.3.-]	01009 Protein phosphatases and associated proteins [BR:sly01009]	B 09181 Protein families: metabolism
Unigene_194661	K17619	MDP1; magnesium-dependent phosphatase 1 [EC:3.1.3.48 3.1.3.-]	01009 Protein phosphatases and associated proteins [BR:sly01009]	B 09181 Protein families: metabolism
Unigene_472891	K17619	MDP1; magnesium-dependent phosphatase 1 [EC:3.1.3.48 3.1.3.-]	01009 Protein phosphatases and associated proteins [BR:sly01009]	B 09181 Protein families: metabolism
Unigene_135515	K17618	UBLCP1; ubiquitin-like domain-containing CTD phosphatase 1 [EC:3.1.3.16]	01009 Protein phosphatases and associated proteins [BR:sly01009]	B 09181 Protein families: metabolism
Unigene_57015	K17616	CTDSPL2; CTD small phosphatase-like protein 2 [EC:3.1.3.-]	01009 Protein phosphatases and associated proteins [BR:sly01009]	B 09181 Protein families: metabolism
Unigene_60951	K17616	CTDSPL2; CTD small phosphatase-like protein 2 [EC:3.1.3.-]	01009 Protein phosphatases and associated proteins [BR:sly01009]	B 09181 Protein families: metabolism
Unigene_142031	K17616	CTDSPL2; CTD small phosphatase-like protein 2 [EC:3.1.3.-]	01009 Protein phosphatases and associated proteins [BR:sly01009]	B 09181 Protein families: metabolism
Unigene_429270	K17616	CTDSPL2; CTD small phosphatase-like protein 2 [EC:3.1.3.-]	01009 Protein phosphatases and associated proteins [BR:sly01009]	B 09181 Protein families: metabolism
Unigene_432035	K17613	CABIN1; calcineurin-binding protein cabin-1	01009 Protein phosphatases and associated proteins [BR:sly01009]	B 09181 Protein families: metabolism
Unigene_389497	K17609	NXN; nucleoredoxin [EC:1.8.1.8]	01009 Protein phosphatases and associated proteins [BR:sly01009]	B 09181 Protein families: metabolism
Unigene_402076	K17609	NXN; nucleoredoxin [EC:1.8.1.8]	01009 Protein phosphatases and associated proteins [BR:sly01009]	B 09181 Protein families: metabolism
Unigene_473459	K17609	NXN; nucleoredoxin [EC:1.8.1.8]	01009 Protein phosphatases and associated proteins [BR:sly01009]	B 09181 Protein families: metabolism
Unigene_14229	K17607	TIPRL; type 2A phosphatase activator TIP41	01009 Protein phosphatases and associated proteins [BR:sly01009]	B 09181 Protein families: metabolism
Unigene_197820	K17606	IGBP1; immunoglobulin-binding protein 1	01009 Protein phosphatases and associated proteins [BR:sly01009]	B 09181 Protein families: metabolism
Unigene_461669	K17605	PPP2R4; serine/threonine-protein phosphatase 2A activator	01009 Protein phosphatases and associated proteins [BR:sly01009]	B 09181 Protein families: metabolism
Unigene_11459	K17604	ZSWIM3; zinc finger SWIM domain-containing protein 3	01009 Protein phosphatases and associated proteins [BR:sly01009]	B 09181 Protein families: metabolism
Unigene_158110	K17604	ZSWIM3; zinc finger SWIM domain-containing protein 3	01009 Protein phosphatases and associated proteins [BR:sly01009]	B 09181 Protein families: metabolism
Unigene_231673	K17604	ZSWIM3; zinc finger SWIM domain-containing protein 3	01009 Protein phosphatases and associated proteins [BR:sly01009]	B 09181 Protein families: metabolism
Unigene_433643	K17604	ZSWIM3; zinc finger SWIM domain-containing protein 3	01009 Protein phosphatases and associated proteins [BR:sly01009]	B 09181 Protein families: metabolism
Unigene_399454	K17602	YLPM1; YLP motif-containing protein 1	01009 Protein phosphatases and associated proteins [BR:sly01009]	B 09181 Protein families: metabolism
Unigene_112766	K17601	WDR81; WD repeat-containing protein 81	01009 Protein phosphatases and associated proteins [BR:sly01009]	B 09181 Protein families: metabolism
Unigene_365856	K17601	WDR81; WD repeat-containing protein 81	01009 Protein phosphatases and associated proteins [BR:sly01009]	B 09181 Protein families: metabolism
Unigene_387047	K17600	VPS54; vacuolar protein sorting-associated protein 54	04131 Membrane trafficking [BR:sly04131]	B 09182 Protein families: genetic information processing
Unigene_19441	K17592	SACS; sacsin	01009 Protein phosphatases and associated proteins [BR:sly01009]	B 09181 Protein families: metabolism
Unigene_404215	K17592	SACS; sacsin	01009 Protein phosphatases and associated proteins [BR:sly01009]	B 09181 Protein families: metabolism
Unigene_432011	K17592	SACS; sacsin	01009 Protein phosphatases and associated proteins [BR:sly01009]	B 09181 Protein families: metabolism
Unigene_133643	K17583	NOM1; nucleolar MIF4G domain-containing protein 1	01009 Protein phosphatases and associated proteins [BR:sly01009]	B 09181 Protein families: metabolism
Unigene_362096	K17573	LKAP; meiosis arrest female protein 1	01009 Protein phosphatases and associated proteins [BR:sly01009]	B 09181 Protein families: metabolism
Unigene_157150	K17569	GPATCH2; G patch domain-containing protein 2	01009 Protein phosphatases and associated proteins [BR:sly01009]	B 09181 Protein families: metabolism
Unigene_404049	K17560	URI1; unconventional prefoldin RPB5 interactor 1	01009 Protein phosphatases and associated proteins [BR:sly01009]	B 09181 Protein families: metabolism
Unigene_129429	K17553	PPP1R11; protein phosphatase 1 regulatory subunit 11	01009 Protein phosphatases and associated proteins [BR:sly01009]	B 09181 Protein families: metabolism
Unigene_486113	K17553	PPP1R11; protein phosphatase 1 regulatory subunit 11	01009 Protein phosphatases and associated proteins [BR:sly01009]	B 09181 Protein families: metabolism
Unigene_486177	K17553	PPP1R11; protein phosphatase 1 regulatory subunit 11	01009 Protein phosphatases and associated proteins [BR:sly01009]	B 09181 Protein families: metabolism
Unigene_230951	K17550	PPP1R7; protein phosphatase 1 regulatory subunit 7	01009 Protein phosphatases and associated proteins [BR:sly01009]	B 09181 Protein families: metabolism
Unigene_385037	K17545	ULK4; serine/threonine-protein kinase ULK4 [EC:2.7.11.1]	01001 Protein kinases [BR:sly01001]	B 09181 Protein families: metabolism
Unigene_492469	K17541	SCYL2; SCY1-like protein 2	04131 Membrane trafficking [BR:sly04131]	B 09182 Protein families: genetic information processing
Unigene_144668	K17525	CHID1; chitinase domain-containing protein 1	04091 Lectins [BR:sly04091]	B 09183 Protein families: signaling and cellular processes
Unigene_367487	K17525	CHID1; chitinase domain-containing protein 1	04091 Lectins [BR:sly04091]	B 09183 Protein families: signaling and cellular processes
Unigene_471246	K17525	CHID1; chitinase domain-containing protein 1	04091 Lectins [BR:sly04091]	B 09183 Protein families: signaling and cellular processes
Unigene_477798	K17525	CHID1; chitinase domain-containing protein 1	04091 Lectins [BR:sly04091]	B 09183 Protein families: signaling and cellular processes
Unigene_64436	K17508	PTC7; protein phosphatase PTC7 [EC:3.1.3.16]	01009 Protein phosphatases and associated proteins [BR:sly01009]	B 09181 Protein families: metabolism
Unigene_114413	K17508	PTC7; protein phosphatase PTC7 [EC:3.1.3.16]	01009 Protein phosphatases and associated proteins [BR:sly01009]	B 09181 Protein families: metabolism
Unigene_375544	K17508	PTC7; protein phosphatase PTC7 [EC:3.1.3.16]	01009 Protein phosphatases and associated proteins [BR:sly01009]	B 09181 Protein families: metabolism
Unigene_464318	K17508	PTC7; protein phosphatase PTC7 [EC:3.1.3.16]	01009 Protein phosphatases and associated proteins [BR:sly01009]	B 09181 Protein families: metabolism
Unigene_472855	K17508	PTC7; protein phosphatase PTC7 [EC:3.1.3.16]	01009 Protein phosphatases and associated proteins [BR:sly01009]	B 09181 Protein families: metabolism
Unigene_87935	K17506	PPM1L; protein phosphatase 1L [EC:3.1.3.16]	01009 Protein phosphatases and associated proteins [BR:sly01009]	B 09181 Protein families: metabolism
Unigene_259617	K17506	PPM1L; protein phosphatase 1L [EC:3.1.3.16]	01009 Protein phosphatases and associated proteins [BR:sly01009]	B 09181 Protein families: metabolism
Unigene_306499	K17506	PPM1L; protein phosphatase 1L [EC:3.1.3.16]	01009 Protein phosphatases and associated proteins [BR:sly01009]	B 09181 Protein families: metabolism
Unigene_345756	K17506	PPM1L; protein phosphatase 1L [EC:3.1.3.16]	01009 Protein phosphatases and associated proteins [BR:sly01009]	B 09181 Protein families: metabolism
Unigene_353974	K17506	PPM1L; protein phosphatase 1L [EC:3.1.3.16]	01009 Protein phosphatases and associated proteins [BR:sly01009]	B 09181 Protein families: metabolism
Unigene_364038	K17506	PPM1L; protein phosphatase 1L [EC:3.1.3.16]	01009 Protein phosphatases and associated proteins [BR:sly01009]	B 09181 Protein families: metabolism
Unigene_365719	K17506	PPM1L; protein phosphatase 1L [EC:3.1.3.16]	01009 Protein phosphatases and associated proteins [BR:sly01009]	B 09181 Protein families: metabolism
Unigene_456440	K17506	PPM1L; protein phosphatase 1L [EC:3.1.3.16]	01009 Protein phosphatases and associated proteins [BR:sly01009]	B 09181 Protein families: metabolism
Unigene_460321	K17506	PPM1L; protein phosphatase 1L [EC:3.1.3.16]	01009 Protein phosphatases and associated proteins [BR:sly01009]	B 09181 Protein families: metabolism
Unigene_497908	K17506	PPM1L; protein phosphatase 1L [EC:3.1.3.16]	01009 Protein phosphatases and associated proteins [BR:sly01009]	B 09181 Protein families: metabolism
Unigene_505521	K17506	PPM1L; protein phosphatase 1L [EC:3.1.3.16]	01009 Protein phosphatases and associated proteins [BR:sly01009]	B 09181 Protein families: metabolism
Unigene_486698	K17505	PPM1K; protein phosphatase 1K [EC:3.1.3.16]	01009 Protein phosphatases and associated proteins [BR:sly01009]	B 09181 Protein families: metabolism
Unigene_368720	K17500	ILKAP; integrin-linked kinase-associated serine/threonine phosphatase 2C [EC:3.1.3.16]	01009 Protein phosphatases and associated proteins [BR:sly01009]	B 09181 Protein families: metabolism
Unigene_107230	K17499	PPM1G; protein phosphatase 1G [EC:3.1.3.16]	01009 Protein phosphatases and associated proteins [BR:sly01009]	B 09181 Protein families: metabolism
Unigene_198971	K17499	PPM1G; protein phosphatase 1G [EC:3.1.3.16]	01009 Protein phosphatases and associated proteins [BR:sly01009]	B 09181 Protein families: metabolism
Unigene_457053	K17499	PPM1G; protein phosphatase 1G [EC:3.1.3.16]	01009 Protein phosphatases and associated proteins [BR:sly01009]	B 09181 Protein families: metabolism
Unigene_86997	K17498	SPN1; transcription factor SPN1	03021 Transcription machinery [BR:sly03021]	B 09182 Protein families: genetic information processing
Unigene_362569	K17498	SPN1; transcription factor SPN1	03021 Transcription machinery [BR:sly03021]	B 09182 Protein families: genetic information processing
Unigene_369633	K17496	TIM50; mitochondrial import inner membrane translocase subunit TIM50	02000 Transporters [BR:sly02000]	B 09183 Protein families: signaling and cellular processes
Unigene_439257	K17491	SMEK; protein phosphatase 4 regulatory subunit 3	03400 DNA repair and recombination proteins [BR:sly03400]	B 09182 Protein families: genetic information processing
Unigene_508468	K17491	SMEK; protein phosphatase 4 regulatory subunit 3	03400 DNA repair and recombination proteins [BR:sly03400]	B 09182 Protein families: genetic information processing
Unigene_13809	K17479	GRXCR1; glutaredoxin domain-containing cysteine-rich protein 1	03110 Chaperones and folding catalysts [BR:sly03110]	B 09182 Protein families: genetic information processing
Unigene_74307	K17479	GRXCR1; glutaredoxin domain-containing cysteine-rich protein 1	03110 Chaperones and folding catalysts [BR:sly03110]	B 09182 Protein families: genetic information processing
Unigene_91201	K17479	GRXCR1; glutaredoxin domain-containing cysteine-rich protein 1	03110 Chaperones and folding catalysts [BR:sly03110]	B 09182 Protein families: genetic information processing
Unigene_177209	K17479	GRXCR1; glutaredoxin domain-containing cysteine-rich protein 1	03110 Chaperones and folding catalysts [BR:sly03110]	B 09182 Protein families: genetic information processing
Unigene_360693	K17479	GRXCR1; glutaredoxin domain-containing cysteine-rich protein 1	03110 Chaperones and folding catalysts [BR:sly03110]	B 09182 Protein families: genetic information processing
Unigene_375509	K17479	GRXCR1; glutaredoxin domain-containing cysteine-rich protein 1	03110 Chaperones and folding catalysts [BR:sly03110]	B 09182 Protein families: genetic information processing
Unigene_444969	K17479	GRXCR1; glutaredoxin domain-containing cysteine-rich protein 1	03110 Chaperones and folding catalysts [BR:sly03110]	B 09182 Protein families: genetic information processing
Unigene_446283	K17479	GRXCR1; glutaredoxin domain-containing cysteine-rich protein 1	03110 Chaperones and folding catalysts [BR:sly03110]	B 09182 Protein families: genetic information processing
Unigene_470524	K17479	GRXCR1; glutaredoxin domain-containing cysteine-rich protein 1	03110 Chaperones and folding catalysts [BR:sly03110]	B 09182 Protein families: genetic information processing
Unigene_2201	K17471	SULTR3; sulfate transporter 3	02000 Transporters [BR:sly02000]	B 09183 Protein families: signaling and cellular processes
Unigene_8666	K17471	SULTR3; sulfate transporter 3	02000 Transporters [BR:sly02000]	B 09183 Protein families: signaling and cellular processes
Unigene_240100	K17471	SULTR3; sulfate transporter 3	02000 Transporters [BR:sly02000]	B 09183 Protein families: signaling and cellular processes
Unigene_382313	K17471	SULTR3; sulfate transporter 3	02000 Transporters [BR:sly02000]	B 09183 Protein families: signaling and cellular processes
Unigene_442632	K17471	SULTR3; sulfate transporter 3	02000 Transporters [BR:sly02000]	B 09183 Protein families: signaling and cellular processes
Unigene_356807	K17470	SULTR1; sulfate transporter 1, high-affinity	02000 Transporters [BR:sly02000]	B 09183 Protein families: signaling and cellular processes
Unigene_97560	K17469	SULTR2; sulfate transporter 2, low-affinity	02000 Transporters [BR:sly02000]	B 09183 Protein families: signaling and cellular processes
Unigene_187272	K17469	SULTR2; sulfate transporter 2, low-affinity	02000 Transporters [BR:sly02000]	B 09183 Protein families: signaling and cellular processes
Unigene_373632	K17469	SULTR2; sulfate transporter 2, low-affinity	02000 Transporters [BR:sly02000]	B 09183 Protein families: signaling and cellular processes
Unigene_464309	K17469	SULTR2; sulfate transporter 2, low-affinity	02000 Transporters [BR:sly02000]	B 09183 Protein families: signaling and cellular processes
Unigene_216825	K17435	MRPL54; large subunit ribosomal protein L54	03011 Ribosome [BR:sly03011]	B 09182 Protein families: genetic information processing
Unigene_508019	K17435	MRPL54; large subunit ribosomal protein L54	03011 Ribosome [BR:sly03011]	B 09182 Protein families: genetic information processing
Unigene_233298	K17434	MRPL53; large subunit ribosomal protein L53	03011 Ribosome [BR:sly03011]	B 09182 Protein families: genetic information processing
Unigene_512578	K17428	MRPL47; large subunit ribosomal protein L47	03011 Ribosome [BR:sly03011]	B 09182 Protein families: genetic information processing
Unigene_360054	K17427	MRPL46; large subunit ribosomal protein L46	03011 Ribosome [BR:sly03011]	B 09182 Protein families: genetic information processing
Unigene_435914	K17427	MRPL46; large subunit ribosomal protein L46	03011 Ribosome [BR:sly03011]	B 09182 Protein families: genetic information processing
Unigene_43474	K17426	MRPL45; large subunit ribosomal protein L45	03011 Ribosome [BR:sly03011]	B 09182 Protein families: genetic information processing
Unigene_319948	K17424	MRPL43; large subunit ribosomal protein L43	03011 Ribosome [BR:sly03011]	B 09182 Protein families: genetic information processing
Unigene_372360	K17422	MRPL41; large subunit ribosomal protein L41	03011 Ribosome [BR:sly03011]	B 09182 Protein families: genetic information processing
Unigene_213912	K17413	MRPS35; small subunit ribosomal protein S35	03011 Ribosome [BR:sly03011]	B 09182 Protein families: genetic information processing
Unigene_2285	K17411	MRPS33; small subunit ribosomal protein S33	03011 Ribosome [BR:sly03011]	B 09182 Protein families: genetic information processing
Unigene_141465	K17411	MRPS33; small subunit ribosomal protein S33	03011 Ribosome [BR:sly03011]	B 09182 Protein families: genetic information processing
Unigene_396988	K17411	MRPS33; small subunit ribosomal protein S33	03011 Ribosome [BR:sly03011]	B 09182 Protein families: genetic information processing
Unigene_445914	K17408	DAP3; small subunit ribosomal protein S29	03029 Mitochondrial biogenesis [BR:sly03029]	B 09182 Protein families: genetic information processing
Unigene_479427	K17408	DAP3; small subunit ribosomal protein S29	03029 Mitochondrial biogenesis [BR:sly03029]	B 09182 Protein families: genetic information processing
Unigene_272654	K17402	MRPS23; small subunit ribosomal protein S23	03011 Ribosome [BR:sly03011]	B 09182 Protein families: genetic information processing
Unigene_419850	K17402	MRPS23; small subunit ribosomal protein S23	03011 Ribosome [BR:sly03011]	B 09182 Protein families: genetic information processing
Unigene_204150	K17398	DNMT3A; DNA (cytosine-5)-methyltransferase 3A [EC:2.1.1.37]	03036 Chromosome and associated proteins [BR:sly03036]	B 09182 Protein families: genetic information processing
Unigene_18173	K17362	ACOT13; acyl-coenzyme A thioesterase 13 [EC:3.1.2.-]	01004 Lipid biosynthesis proteins [BR:sly01004]	B 09181 Protein families: metabolism
Unigene_94830	K17362	ACOT13; acyl-coenzyme A thioesterase 13 [EC:3.1.2.-]	01004 Lipid biosynthesis proteins [BR:sly01004]	B 09181 Protein families: metabolism
Unigene_178721	K17362	ACOT13; acyl-coenzyme A thioesterase 13 [EC:3.1.2.-]	01004 Lipid biosynthesis proteins [BR:sly01004]	B 09181 Protein families: metabolism
Unigene_426727	K17362	ACOT13; acyl-coenzyme A thioesterase 13 [EC:3.1.2.-]	01004 Lipid biosynthesis proteins [BR:sly01004]	B 09181 Protein families: metabolism
Unigene_503157	K17362	ACOT13; acyl-coenzyme A thioesterase 13 [EC:3.1.2.-]	01004 Lipid biosynthesis proteins [BR:sly01004]	B 09181 Protein families: metabolism
Unigene_60985	K17361	ACOT9; acyl-coenzyme A thioesterase 9 [EC:3.1.2.-]	01004 Lipid biosynthesis proteins [BR:sly01004]	B 09181 Protein families: metabolism
Unigene_92660	K17361	ACOT9; acyl-coenzyme A thioesterase 9 [EC:3.1.2.-]	01004 Lipid biosynthesis proteins [BR:sly01004]	B 09181 Protein families: metabolism
Unigene_160150	K17361	ACOT9; acyl-coenzyme A thioesterase 9 [EC:3.1.2.-]	01004 Lipid biosynthesis proteins [BR:sly01004]	B 09181 Protein families: metabolism
Unigene_53032	K17345	TSPAN5; tetraspanin-5	04147 Exosome [BR:sly04147]	B 09183 Protein families: signaling and cellular processes
Unigene_79530	K17338	REEP1_2_3_4; receptor expression-enhancing protein 1/2/3/4	99992 Structural proteins	B 09193 Unclassified: signaling and cellular processes
Unigene_378757	K17338	REEP1_2_3_4; receptor expression-enhancing protein 1/2/3/4	99992 Structural proteins	B 09193 Unclassified: signaling and cellular processes
Unigene_396935	K17338	REEP1_2_3_4; receptor expression-enhancing protein 1/2/3/4	99992 Structural proteins	B 09193 Unclassified: signaling and cellular processes
Unigene_357673	K17302	COPB2; coatomer subunit beta'	04147 Exosome [BR:sly04147]	B 09183 Protein families: signaling and cellular processes
Unigene_422000	K17302	COPB2; coatomer subunit beta'	04147 Exosome [BR:sly04147]	B 09183 Protein families: signaling and cellular processes
Unigene_468929	K17302	COPB2; coatomer subunit beta'	04147 Exosome [BR:sly04147]	B 09183 Protein families: signaling and cellular processes
Unigene_499927	K17302	COPB2; coatomer subunit beta'	04147 Exosome [BR:sly04147]	B 09183 Protein families: signaling and cellular processes
Unigene_337728	K17301	COPB1; coatomer subunit beta	04147 Exosome [BR:sly04147]	B 09183 Protein families: signaling and cellular processes
Unigene_406952	K17301	COPB1; coatomer subunit beta	04147 Exosome [BR:sly04147]	B 09183 Protein families: signaling and cellular processes
Unigene_36561	K17292	TBCA; tubulin-specific chaperone A	04147 Exosome [BR:sly04147]	B 09183 Protein families: signaling and cellular processes
Unigene_81265	K17292	TBCA; tubulin-specific chaperone A	04147 Exosome [BR:sly04147]	B 09183 Protein families: signaling and cellular processes
Unigene_110382	K17292	TBCA; tubulin-specific chaperone A	04147 Exosome [BR:sly04147]	B 09183 Protein families: signaling and cellular processes
Unigene_472016	K17292	TBCA; tubulin-specific chaperone A	04147 Exosome [BR:sly04147]	B 09183 Protein families: signaling and cellular processes
Unigene_207322	K17285	SELENBP1; selenium-binding protein 1	04147 Exosome [BR:sly04147]	B 09183 Protein families: signaling and cellular processes
Unigene_42184	K17279	REEP5_6; receptor expression-enhancing protein 5/6	04147 Exosome [BR:sly04147]	B 09183 Protein families: signaling and cellular processes
Unigene_68291	K17279	REEP5_6; receptor expression-enhancing protein 5/6	04147 Exosome [BR:sly04147]	B 09183 Protein families: signaling and cellular processes
Unigene_189392	K17279	REEP5_6; receptor expression-enhancing protein 5/6	04147 Exosome [BR:sly04147]	B 09183 Protein families: signaling and cellular processes
Unigene_374131	K17279	REEP5_6; receptor expression-enhancing protein 5/6	04147 Exosome [BR:sly04147]	B 09183 Protein families: signaling and cellular processes
Unigene_401746	K17279	REEP5_6; receptor expression-enhancing protein 5/6	04147 Exosome [BR:sly04147]	B 09183 Protein families: signaling and cellular processes
Unigene_405232	K17279	REEP5_6; receptor expression-enhancing protein 5/6	04147 Exosome [BR:sly04147]	B 09183 Protein families: signaling and cellular processes
Unigene_451516	K17279	REEP5_6; receptor expression-enhancing protein 5/6	04147 Exosome [BR:sly04147]	B 09183 Protein families: signaling and cellular processes
Unigene_482876	K17279	REEP5_6; receptor expression-enhancing protein 5/6	04147 Exosome [BR:sly04147]	B 09183 Protein families: signaling and cellular processes
Unigene_505018	K17279	REEP5_6; receptor expression-enhancing protein 5/6	04147 Exosome [BR:sly04147]	B 09183 Protein families: signaling and cellular processes
Unigene_506642	K17279	REEP5_6; receptor expression-enhancing protein 5/6	04147 Exosome [BR:sly04147]	B 09183 Protein families: signaling and cellular processes
Unigene_140919	K17278	PGRMC1_2; membrane-associated progesterone receptor component	04147 Exosome [BR:sly04147]	B 09183 Protein families: signaling and cellular processes
Unigene_160149	K17278	PGRMC1_2; membrane-associated progesterone receptor component	04147 Exosome [BR:sly04147]	B 09183 Protein families: signaling and cellular processes
Unigene_289398	K17278	PGRMC1_2; membrane-associated progesterone receptor component	04147 Exosome [BR:sly04147]	B 09183 Protein families: signaling and cellular processes
Unigene_463449	K17278	PGRMC1_2; membrane-associated progesterone receptor component	04147 Exosome [BR:sly04147]	B 09183 Protein families: signaling and cellular processes
Unigene_16119	K17275	PLS1; plastin-1	04147 Exosome [BR:sly04147]	B 09183 Protein families: signaling and cellular processes
Unigene_286113	K17275	PLS1; plastin-1	04147 Exosome [BR:sly04147]	B 09183 Protein families: signaling and cellular processes
Unigene_329129	K17268	COPE; coatomer subunit epsilon	04147 Exosome [BR:sly04147]	B 09183 Protein families: signaling and cellular processes
Unigene_332561	K17268	COPE; coatomer subunit epsilon	04147 Exosome [BR:sly04147]	B 09183 Protein families: signaling and cellular processes
Unigene_388238	K17268	COPE; coatomer subunit epsilon	04147 Exosome [BR:sly04147]	B 09183 Protein families: signaling and cellular processes
Unigene_402174	K17267	COPG; coatomer subunit gamma	04147 Exosome [BR:sly04147]	B 09183 Protein families: signaling and cellular processes
Unigene_8751	K17263	CAND1; cullin-associated NEDD8-dissociated protein 1	04147 Exosome [BR:sly04147]	B 09183 Protein families: signaling and cellular processes
Unigene_88558	K17263	CAND1; cullin-associated NEDD8-dissociated protein 1	04147 Exosome [BR:sly04147]	B 09183 Protein families: signaling and cellular processes
Unigene_146621	K17262	TBCB; tubulin-specific chaperone B	04147 Exosome [BR:sly04147]	B 09183 Protein families: signaling and cellular processes
Unigene_373597	K17262	TBCB; tubulin-specific chaperone B	04147 Exosome [BR:sly04147]	B 09183 Protein families: signaling and cellular processes
Unigene_408488	K17261	CAP1_2; adenylyl cyclase-associated protein	04147 Exosome [BR:sly04147]	B 09183 Protein families: signaling and cellular processes
Unigene_487787	K17261	CAP1_2; adenylyl cyclase-associated protein	04147 Exosome [BR:sly04147]	B 09183 Protein families: signaling and cellular processes
Unigene_378122	K17260	ACTR2; actin-related protein 2	04147 Exosome [BR:sly04147]	B 09183 Protein families: signaling and cellular processes
Unigene_450859	K17260	ACTR2; actin-related protein 2	04147 Exosome [BR:sly04147]	B 09183 Protein families: signaling and cellular processes
Unigene_125686	K17255	GDI1_2; Rab GDP dissociation inhibitor	04147 Exosome [BR:sly04147]	B 09183 Protein families: signaling and cellular processes
Unigene_222321	K17255	GDI1_2; Rab GDP dissociation inhibitor	04147 Exosome [BR:sly04147]	B 09183 Protein families: signaling and cellular processes
Unigene_2635	K17098	ANNAT; annexin D	99992 Structural proteins	B 09193 Unclassified: signaling and cellular processes
Unigene_14641	K17098	ANNAT; annexin D	99992 Structural proteins	B 09193 Unclassified: signaling and cellular processes
Unigene_70449	K17098	ANNAT; annexin D	99992 Structural proteins	B 09193 Unclassified: signaling and cellular processes
Unigene_128540	K17098	ANNAT; annexin D	99992 Structural proteins	B 09193 Unclassified: signaling and cellular processes
Unigene_156409	K17098	ANNAT; annexin D	99992 Structural proteins	B 09193 Unclassified: signaling and cellular processes
Unigene_254465	K17098	ANNAT; annexin D	99992 Structural proteins	B 09193 Unclassified: signaling and cellular processes
Unigene_348205	K17098	ANNAT; annexin D	99992 Structural proteins	B 09193 Unclassified: signaling and cellular processes
Unigene_376724	K17098	ANNAT; annexin D	99992 Structural proteins	B 09193 Unclassified: signaling and cellular processes
Unigene_386967	K17098	ANNAT; annexin D	99992 Structural proteins	B 09193 Unclassified: signaling and cellular processes
Unigene_123289	K17087	TM9SF3; transmembrane 9 superfamily member 3	04147 Exosome [BR:sly04147]	B 09183 Protein families: signaling and cellular processes
Unigene_322382	K17087	TM9SF3; transmembrane 9 superfamily member 3	04147 Exosome [BR:sly04147]	B 09183 Protein families: signaling and cellular processes
Unigene_510584	K17087	TM9SF3; transmembrane 9 superfamily member 3	04147 Exosome [BR:sly04147]	B 09183 Protein families: signaling and cellular processes
Unigene_55031	K17086	TM9SF2_4; transmembrane 9 superfamily member 2/4	04147 Exosome [BR:sly04147]	B 09183 Protein families: signaling and cellular processes
Unigene_99207	K17086	TM9SF2_4; transmembrane 9 superfamily member 2/4	04147 Exosome [BR:sly04147]	B 09183 Protein families: signaling and cellular processes
Unigene_309049	K17086	TM9SF2_4; transmembrane 9 superfamily member 2/4	04147 Exosome [BR:sly04147]	B 09183 Protein families: signaling and cellular processes
Unigene_287644	K17085	TM9SF1; transmembrane 9 superfamily member 1	99993 Cell motility	B 09193 Unclassified: signaling and cellular processes
Unigene_367943	K17085	TM9SF1; transmembrane 9 superfamily member 1	99993 Cell motility	B 09193 Unclassified: signaling and cellular processes
Unigene_104968	K17081	PHB2; prohibitin 2	04147 Exosome [BR:sly04147]	B 09183 Protein families: signaling and cellular processes
Unigene_374308	K17081	PHB2; prohibitin 2	04147 Exosome [BR:sly04147]	B 09183 Protein families: signaling and cellular processes
Unigene_16973	K17080	PHB1; prohibitin 1	04147 Exosome [BR:sly04147]	B 09183 Protein families: signaling and cellular processes
Unigene_21031	K17080	PHB1; prohibitin 1	04147 Exosome [BR:sly04147]	B 09183 Protein families: signaling and cellular processes
Unigene_421184	K17080	PHB1; prohibitin 1	04147 Exosome [BR:sly04147]	B 09183 Protein families: signaling and cellular processes
Unigene_76190	K17065	DNM1L; dynamin 1-like protein [EC:3.6.5.5]	04147 Exosome [BR:sly04147]	B 09183 Protein families: signaling and cellular processes
Unigene_79095	K17065	DNM1L; dynamin 1-like protein [EC:3.6.5.5]	04147 Exosome [BR:sly04147]	B 09183 Protein families: signaling and cellular processes
Unigene_152809	K17065	DNM1L; dynamin 1-like protein [EC:3.6.5.5]	04147 Exosome [BR:sly04147]	B 09183 Protein families: signaling and cellular processes
Unigene_357628	K17065	DNM1L; dynamin 1-like protein [EC:3.6.5.5]	04147 Exosome [BR:sly04147]	B 09183 Protein families: signaling and cellular processes
Unigene_401318	K17065	DNM1L; dynamin 1-like protein [EC:3.6.5.5]	04147 Exosome [BR:sly04147]	B 09183 Protein families: signaling and cellular processes
Unigene_418171	K17065	DNM1L; dynamin 1-like protein [EC:3.6.5.5]	04147 Exosome [BR:sly04147]	B 09183 Protein families: signaling and cellular processes
Unigene_2645	K17046	DEK; protein DEK	03036 Chromosome and associated proteins [BR:sly03036]	B 09182 Protein families: genetic information processing
Unigene_84513	K17046	DEK; protein DEK	03036 Chromosome and associated proteins [BR:sly03036]	B 09182 Protein families: genetic information processing
Unigene_170887	K17046	DEK; protein DEK	03036 Chromosome and associated proteins [BR:sly03036]	B 09182 Protein families: genetic information processing
Unigene_195340	K17046	DEK; protein DEK	03036 Chromosome and associated proteins [BR:sly03036]	B 09182 Protein families: genetic information processing
Unigene_365762	K16912	LAS1; ribosomal biogenesis protein LAS1	03009 Ribosome biogenesis [BR:sly03009]	B 09182 Protein families: genetic information processing
Unigene_120874	K16911	DDX21; ATP-dependent RNA helicase DDX21 [EC:3.6.4.13]	03036 Chromosome and associated proteins [BR:sly03036]	B 09182 Protein families: genetic information processing
Unigene_367764	K16911	DDX21; ATP-dependent RNA helicase DDX21 [EC:3.6.4.13]	03036 Chromosome and associated proteins [BR:sly03036]	B 09182 Protein families: genetic information processing
Unigene_390921	K16911	DDX21; ATP-dependent RNA helicase DDX21 [EC:3.6.4.13]	03036 Chromosome and associated proteins [BR:sly03036]	B 09182 Protein families: genetic information processing
Unigene_392125	K16911	DDX21; ATP-dependent RNA helicase DDX21 [EC:3.6.4.13]	03036 Chromosome and associated proteins [BR:sly03036]	B 09182 Protein families: genetic information processing
Unigene_236685	K16908	CRR1; chloroplast NAD(P)H dehydrogenase [EC:1.6.99.-]	99980 Enzymes with EC numbers	B 09191 Unclassified: metabolism
Unigene_315872	K16908	CRR1; chloroplast NAD(P)H dehydrogenase [EC:1.6.99.-]	99980 Enzymes with EC numbers	B 09191 Unclassified: metabolism
Unigene_310988	K16900	TPC1; two pore calcium channel protein, plant	04040 Ion channels [BR:sly04040]	B 09183 Protein families: signaling and cellular processes
Unigene_369019	K16860	PLD3_4; phospholipase D3/4 [EC:3.1.4.4]	04131 Membrane trafficking [BR:sly04131]	B 09182 Protein families: genetic information processing
Unigene_45689	K16833	PPP1R2; protein phosphatase inhibitor 2	03036 Chromosome and associated proteins [BR:sly03036]	B 09182 Protein families: genetic information processing
Unigene_56493	K16833	PPP1R2; protein phosphatase inhibitor 2	03036 Chromosome and associated proteins [BR:sly03036]	B 09182 Protein families: genetic information processing
Unigene_358179	K16833	PPP1R2; protein phosphatase inhibitor 2	03036 Chromosome and associated proteins [BR:sly03036]	B 09182 Protein families: genetic information processing
Unigene_385208	K16833	PPP1R2; protein phosphatase inhibitor 2	03036 Chromosome and associated proteins [BR:sly03036]	B 09182 Protein families: genetic information processing
Unigene_47183	K16812	TPX2; targeting protein for Xklp2	03036 Chromosome and associated proteins [BR:sly03036]	B 09182 Protein families: genetic information processing
Unigene_413808	K16810	TBCCD1; TBCC domain-containing protein 1	03036 Chromosome and associated proteins [BR:sly03036]	B 09182 Protein families: genetic information processing
Unigene_4883	K16803	CKAP5; cytoskeleton-associated protein 5	04812 Cytoskeleton proteins [BR:sly04812]	B 09183 Protein families: signaling and cellular processes
Unigene_100275	K16750	BLOC1S2; biogenesis of lysosome-related organelles complex 1 subunit 2	03036 Chromosome and associated proteins [BR:sly03036]	B 09182 Protein families: genetic information processing
Unigene_229965	K16750	BLOC1S2; biogenesis of lysosome-related organelles complex 1 subunit 2	03036 Chromosome and associated proteins [BR:sly03036]	B 09182 Protein families: genetic information processing
Unigene_18947	K16743	ASPM; abnormal spindle-like microcephaly-associated protein	03036 Chromosome and associated proteins [BR:sly03036]	B 09182 Protein families: genetic information processing
Unigene_26191	K16743	ASPM; abnormal spindle-like microcephaly-associated protein	03036 Chromosome and associated proteins [BR:sly03036]	B 09182 Protein families: genetic information processing
Unigene_35516	K16732	PRC1; protein regulator of cytokinesis 1	04812 Cytoskeleton proteins [BR:sly04812]	B 09183 Protein families: signaling and cellular processes
Unigene_42808	K16732	PRC1; protein regulator of cytokinesis 1	04812 Cytoskeleton proteins [BR:sly04812]	B 09183 Protein families: signaling and cellular processes
Unigene_97188	K16732	PRC1; protein regulator of cytokinesis 1	04812 Cytoskeleton proteins [BR:sly04812]	B 09183 Protein families: signaling and cellular processes
Unigene_157714	K16732	PRC1; protein regulator of cytokinesis 1	04812 Cytoskeleton proteins [BR:sly04812]	B 09183 Protein families: signaling and cellular processes
Unigene_160530	K16732	PRC1; protein regulator of cytokinesis 1	04812 Cytoskeleton proteins [BR:sly04812]	B 09183 Protein families: signaling and cellular processes
Unigene_180547	K16732	PRC1; protein regulator of cytokinesis 1	04812 Cytoskeleton proteins [BR:sly04812]	B 09183 Protein families: signaling and cellular processes
Unigene_388009	K16732	PRC1; protein regulator of cytokinesis 1	04812 Cytoskeleton proteins [BR:sly04812]	B 09183 Protein families: signaling and cellular processes
Unigene_469137	K16732	PRC1; protein regulator of cytokinesis 1	04812 Cytoskeleton proteins [BR:sly04812]	B 09183 Protein families: signaling and cellular processes
Unigene_179110	K16670	MEIS2; homeobox protein Meis2	03000 Transcription factors [BR:sly03000]	B 09182 Protein families: genetic information processing
Unigene_509490	K16616	PARP8; actin-related protein 8, plant	04812 Cytoskeleton proteins [BR:sly04812]	B 09183 Protein families: signaling and cellular processes
Unigene_254184	K16615	PARP7; actin-related protein 7, plant	04812 Cytoskeleton proteins [BR:sly04812]	B 09183 Protein families: signaling and cellular processes
Unigene_509327	K16609	TTLL12; tubulin--tyrosine ligase-like protein 12	04812 Cytoskeleton proteins [BR:sly04812]	B 09183 Protein families: signaling and cellular processes
Unigene_288417	K16587	HAUS4; HAUS augmin-like complex subunit 4	03036 Chromosome and associated proteins [BR:sly03036]	B 09182 Protein families: genetic information processing
Unigene_130764	K16586	HAUS3; HAUS augmin-like complex subunit 3	03036 Chromosome and associated proteins [BR:sly03036]	B 09182 Protein families: genetic information processing
Unigene_75837	K16585	HAUS2; HAUS augmin-like complex subunit 2	03036 Chromosome and associated proteins [BR:sly03036]	B 09182 Protein families: genetic information processing
Unigene_428749	K16585	HAUS2; HAUS augmin-like complex subunit 2	03036 Chromosome and associated proteins [BR:sly03036]	B 09182 Protein families: genetic information processing
Unigene_149890	K16584	HAUS1; HAUS augmin-like complex subunit 1	03036 Chromosome and associated proteins [BR:sly03036]	B 09182 Protein families: genetic information processing
Unigene_208012	K16578	CLASP1_2; CLIP-associating protein 1/2	04812 Cytoskeleton proteins [BR:sly04812]	B 09183 Protein families: signaling and cellular processes
Unigene_439428	K16573	TUBGCP6; gamma-tubulin complex component 6	04812 Cytoskeleton proteins [BR:sly04812]	B 09183 Protein families: signaling and cellular processes
Unigene_63610	K16572	TUBGCP5; gamma-tubulin complex component 5	04812 Cytoskeleton proteins [BR:sly04812]	B 09183 Protein families: signaling and cellular processes
Unigene_384477	K16572	TUBGCP5; gamma-tubulin complex component 5	04812 Cytoskeleton proteins [BR:sly04812]	B 09183 Protein families: signaling and cellular processes
Unigene_394924	K16571	TUBGCP4; gamma-tubulin complex component 4	04812 Cytoskeleton proteins [BR:sly04812]	B 09183 Protein families: signaling and cellular processes
Unigene_367785	K16570	TUBGCP3; gamma-tubulin complex component 3	04147 Exosome [BR:sly04147]	B 09183 Protein families: signaling and cellular processes
Unigene_152028	K16569	TUBGCP2; gamma-tubulin complex component 2	04147 Exosome [BR:sly04147]	B 09183 Protein families: signaling and cellular processes
Unigene_193975	K16547	NEDD1; protein NEDD1	04812 Cytoskeleton proteins [BR:sly04812]	B 09183 Protein families: signaling and cellular processes
Unigene_27185	K16546	FGFR10P; FGFR1 oncogene partner	03036 Chromosome and associated proteins [BR:sly03036]	B 09182 Protein families: genetic information processing
Unigene_327489	K16546	FGFR10P; FGFR1 oncogene partner	03036 Chromosome and associated proteins [BR:sly03036]	B 09182 Protein families: genetic information processing
Unigene_368973	K16546	FGFR10P; FGFR1 oncogene partner	03036 Chromosome and associated proteins [BR:sly03036]	B 09182 Protein families: genetic information processing
Unigene_37284	K16465	CETN1; centrin-1	03036 Chromosome and associated proteins [BR:sly03036]	B 09182 Protein families: genetic information processing
Unigene_50374	K16465	CETN1; centrin-1	03036 Chromosome and associated proteins [BR:sly03036]	B 09182 Protein families: genetic information processing
Unigene_63694	K16465	CETN1; centrin-1	03036 Chromosome and associated proteins [BR:sly03036]	B 09182 Protein families: genetic information processing
Unigene_222368	K16465	CETN1; centrin-1	03036 Chromosome and associated proteins [BR:sly03036]	B 09182 Protein families: genetic information processing
Unigene_380657	K16465	CETN1; centrin-1	03036 Chromosome and associated proteins [BR:sly03036]	B 09182 Protein families: genetic information processing
Unigene_438935	K16465	CETN1; centrin-1	03036 Chromosome and associated proteins [BR:sly03036]	B 09182 Protein families: genetic information processing
Unigene_60790	K16365	SGTA; small glutamine-rich tetratricopeptide repeat-containing protein alpha	04147 Exosome [BR:sly04147]	B 09183 Protein families: signaling and cellular processes
Unigene_479411	K16365	SGTA; small glutamine-rich tetratricopeptide repeat-containing protein alpha	04147 Exosome [BR:sly04147]	B 09183 Protein families: signaling and cellular processes
Unigene_88650	K16315	GSG2; serine/threonine-protein kinase haspin [EC:2.7.11.1]	03036 Chromosome and associated proteins [BR:sly03036]	B 09182 Protein families: genetic information processing
Unigene_4489	K16302	CNNM; metal transporter CNNM	02000 Transporters [BR:sly02000]	B 09183 Protein families: signaling and cellular processes
Unigene_69127	K16302	CNNM; metal transporter CNNM	02000 Transporters [BR:sly02000]	B 09183 Protein families: signaling and cellular processes
Unigene_247499	K16302	CNNM; metal transporter CNNM	02000 Transporters [BR:sly02000]	B 09183 Protein families: signaling and cellular processes
Unigene_317812	K16302	CNNM; metal transporter CNNM	02000 Transporters [BR:sly02000]	B 09183 Protein families: signaling and cellular processes
Unigene_450380	K16302	CNNM; metal transporter CNNM	02000 Transporters [BR:sly02000]	B 09183 Protein families: signaling and cellular processes
Unigene_44159	K16298	SCPL-IV; serine carboxypeptidase-like clade IV [EC:3.4.16.-]	01002 Peptidases [BR:sly01002]	B 09181 Protein families: metabolism
Unigene_137192	K16298	SCPL-IV; serine carboxypeptidase-like clade IV [EC:3.4.16.-]	01002 Peptidases [BR:sly01002]	B 09181 Protein families: metabolism
Unigene_397138	K16298	SCPL-IV; serine carboxypeptidase-like clade IV [EC:3.4.16.-]	01002 Peptidases [BR:sly01002]	B 09181 Protein families: metabolism
Unigene_433354	K16298	SCPL-IV; serine carboxypeptidase-like clade IV [EC:3.4.16.-]	01002 Peptidases [BR:sly01002]	B 09181 Protein families: metabolism
Unigene_447796	K16298	SCPL-IV; serine carboxypeptidase-like clade IV [EC:3.4.16.-]	01002 Peptidases [BR:sly01002]	B 09181 Protein families: metabolism
Unigene_5810	K16297	SCPL-II; serine carboxypeptidase-like clade II [EC:3.4.16.-]	01002 Peptidases [BR:sly01002]	B 09181 Protein families: metabolism
Unigene_37167	K16297	SCPL-II; serine carboxypeptidase-like clade II [EC:3.4.16.-]	01002 Peptidases [BR:sly01002]	B 09181 Protein families: metabolism
Unigene_52526	K16297	SCPL-II; serine carboxypeptidase-like clade II [EC:3.4.16.-]	01002 Peptidases [BR:sly01002]	B 09181 Protein families: metabolism
Unigene_62996	K16297	SCPL-II; serine carboxypeptidase-like clade II [EC:3.4.16.-]	01002 Peptidases [BR:sly01002]	B 09181 Protein families: metabolism
Unigene_65716	K16297	SCPL-II; serine carboxypeptidase-like clade II [EC:3.4.16.-]	01002 Peptidases [BR:sly01002]	B 09181 Protein families: metabolism
Unigene_66251	K16297	SCPL-II; serine carboxypeptidase-like clade II [EC:3.4.16.-]	01002 Peptidases [BR:sly01002]	B 09181 Protein families: metabolism
Unigene_69538	K16297	SCPL-II; serine carboxypeptidase-like clade II [EC:3.4.16.-]	01002 Peptidases [BR:sly01002]	B 09181 Protein families: metabolism
Unigene_71351	K16297	SCPL-II; serine carboxypeptidase-like clade II [EC:3.4.16.-]	01002 Peptidases [BR:sly01002]	B 09181 Protein families: metabolism
Unigene_87909	K16297	SCPL-II; serine carboxypeptidase-like clade II [EC:3.4.16.-]	01002 Peptidases [BR:sly01002]	B 09181 Protein families: metabolism
Unigene_95877	K16297	SCPL-II; serine carboxypeptidase-like clade II [EC:3.4.16.-]	01002 Peptidases [BR:sly01002]	B 09181 Protein families: metabolism
Unigene_116700	K16297	SCPL-II; serine carboxypeptidase-like clade II [EC:3.4.16.-]	01002 Peptidases [BR:sly01002]	B 09181 Protein families: metabolism
Unigene_247746	K16297	SCPL-II; serine carboxypeptidase-like clade II [EC:3.4.16.-]	01002 Peptidases [BR:sly01002]	B 09181 Protein families: metabolism
Unigene_279704	K16297	SCPL-II; serine carboxypeptidase-like clade II [EC:3.4.16.-]	01002 Peptidases [BR:sly01002]	B 09181 Protein families: metabolism
Unigene_368707	K16297	SCPL-II; serine carboxypeptidase-like clade II [EC:3.4.16.-]	01002 Peptidases [BR:sly01002]	B 09181 Protein families: metabolism
Unigene_396730	K16297	SCPL-II; serine carboxypeptidase-like clade II [EC:3.4.16.-]	01002 Peptidases [BR:sly01002]	B 09181 Protein families: metabolism
Unigene_409081	K16297	SCPL-II; serine carboxypeptidase-like clade II [EC:3.4.16.-]	01002 Peptidases [BR:sly01002]	B 09181 Protein families: metabolism
Unigene_428396	K16297	SCPL-II; serine carboxypeptidase-like clade II [EC:3.4.16.-]	01002 Peptidases [BR:sly01002]	B 09181 Protein families: metabolism
Unigene_507932	K16297	SCPL-II; serine carboxypeptidase-like clade II [EC:3.4.16.-]	01002 Peptidases [BR:sly01002]	B 09181 Protein families: metabolism
Unigene_72600	K16296	SCPL-I; serine carboxypeptidase-like clade I [EC:3.4.16.-]	01002 Peptidases [BR:sly01002]	B 09181 Protein families: metabolism
Unigene_132071	K16296	SCPL-I; serine carboxypeptidase-like clade I [EC:3.4.16.-]	01002 Peptidases [BR:sly01002]	B 09181 Protein families: metabolism
Unigene_176719	K16296	SCPL-I; serine carboxypeptidase-like clade I [EC:3.4.16.-]	01002 Peptidases [BR:sly01002]	B 09181 Protein families: metabolism
Unigene_206990	K16296	SCPL-I; serine carboxypeptidase-like clade I [EC:3.4.16.-]	01002 Peptidases [BR:sly01002]	B 09181 Protein families: metabolism
Unigene_304867	K16296	SCPL-I; serine carboxypeptidase-like clade I [EC:3.4.16.-]	01002 Peptidases [BR:sly01002]	B 09181 Protein families: metabolism
Unigene_397218	K16296	SCPL-I; serine carboxypeptidase-like clade I [EC:3.4.16.-]	01002 Peptidases [BR:sly01002]	B 09181 Protein families: metabolism
Unigene_461632	K16296	SCPL-I; serine carboxypeptidase-like clade I [EC:3.4.16.-]	01002 Peptidases [BR:sly01002]	B 09181 Protein families: metabolism
Unigene_463486	K16296	SCPL-I; serine carboxypeptidase-like clade I [EC:3.4.16.-]	01002 Peptidases [BR:sly01002]	B 09181 Protein families: metabolism
Unigene_497043	K16296	SCPL-I; serine carboxypeptidase-like clade I [EC:3.4.16.-]	01002 Peptidases [BR:sly01002]	B 09181 Protein families: metabolism
Unigene_175088	K16292	CEP; KDEL-tailed cysteine endopeptidase [EC:3.4.22.-]	01002 Peptidases [BR:sly01002]	B 09181 Protein families: metabolism
Unigene_240498	K16290	XCP; xylem cysteine proteinase [EC:3.4.22.-]	01002 Peptidases [BR:sly01002]	B 09181 Protein families: metabolism
Unigene_430748	K16290	XCP; xylem cysteine proteinase [EC:3.4.22.-]	01002 Peptidases [BR:sly01002]	B 09181 Protein families: metabolism
Unigene_111861	K16287	ULP1C_D; ubiquitin-like-specific protease 1C/D [EC:3.4.22.68]	04121 Ubiquitin system [BR:sly04121]	B 09182 Protein families: genetic information processing
Unigene_317128	K16287	ULP1C_D; ubiquitin-like-specific protease 1C/D [EC:3.4.22.68]	04121 Ubiquitin system [BR:sly04121]	B 09182 Protein families: genetic information processing
Unigene_62308	K16285	XERICO; RING/U-box domain-containing protein [EC:2.3.2.27]	04121 Ubiquitin system [BR:sly04121]	B 09182 Protein families: genetic information processing
Unigene_161897	K16285	XERICO; RING/U-box domain-containing protein [EC:2.3.2.27]	04121 Ubiquitin system [BR:sly04121]	B 09182 Protein families: genetic information processing
Unigene_167316	K16285	XERICO; RING/U-box domain-containing protein [EC:2.3.2.27]	04121 Ubiquitin system [BR:sly04121]	B 09182 Protein families: genetic information processing
Unigene_186064	K16285	XERICO; RING/U-box domain-containing protein [EC:2.3.2.27]	04121 Ubiquitin system [BR:sly04121]	B 09182 Protein families: genetic information processing
Unigene_204624	K16285	XERICO; RING/U-box domain-containing protein [EC:2.3.2.27]	04121 Ubiquitin system [BR:sly04121]	B 09182 Protein families: genetic information processing
Unigene_321662	K16285	XERICO; RING/U-box domain-containing protein [EC:2.3.2.27]	04121 Ubiquitin system [BR:sly04121]	B 09182 Protein families: genetic information processing
Unigene_425219	K16285	XERICO; RING/U-box domain-containing protein [EC:2.3.2.27]	04121 Ubiquitin system [BR:sly04121]	B 09182 Protein families: genetic information processing
Unigene_438947	K16285	XERICO; RING/U-box domain-containing protein [EC:2.3.2.27]	04121 Ubiquitin system [BR:sly04121]	B 09182 Protein families: genetic information processing
Unigene_444794	K16285	XERICO; RING/U-box domain-containing protein [EC:2.3.2.27]	04121 Ubiquitin system [BR:sly04121]	B 09182 Protein families: genetic information processing
Unigene_460494	K16285	XERICO; RING/U-box domain-containing protein [EC:2.3.2.27]	04121 Ubiquitin system [BR:sly04121]	B 09182 Protein families: genetic information processing
Unigene_487291	K16285	XERICO; RING/U-box domain-containing protein [EC:2.3.2.27]	04121 Ubiquitin system [BR:sly04121]	B 09182 Protein families: genetic information processing
Unigene_488929	K16285	XERICO; RING/U-box domain-containing protein [EC:2.3.2.27]	04121 Ubiquitin system [BR:sly04121]	B 09182 Protein families: genetic information processing
Unigene_46730	K16284	SIS3; E3 ubiquitin-protein ligase SIS3 [EC:2.3.2.27]	04121 Ubiquitin system [BR:sly04121]	B 09182 Protein families: genetic information processing
Unigene_85640	K16284	SIS3; E3 ubiquitin-protein ligase SIS3 [EC:2.3.2.27]	04121 Ubiquitin system [BR:sly04121]	B 09182 Protein families: genetic information processing
Unigene_450358	K16284	SIS3; E3 ubiquitin-protein ligase SIS3 [EC:2.3.2.27]	04121 Ubiquitin system [BR:sly04121]	B 09182 Protein families: genetic information processing
Unigene_5534	K16283	SDIR1; E3 ubiquitin-protein ligase SDIR1 [EC:2.3.2.27]	04121 Ubiquitin system [BR:sly04121]	B 09182 Protein families: genetic information processing
Unigene_98399	K16283	SDIR1; E3 ubiquitin-protein ligase SDIR1 [EC:2.3.2.27]	04121 Ubiquitin system [BR:sly04121]	B 09182 Protein families: genetic information processing
Unigene_455290	K16283	SDIR1; E3 ubiquitin-protein ligase SDIR1 [EC:2.3.2.27]	04121 Ubiquitin system [BR:sly04121]	B 09182 Protein families: genetic information processing
Unigene_34728	K16282	RHA2; E3 ubiquitin-protein ligase RHA2 [EC:2.3.2.27]	04121 Ubiquitin system [BR:sly04121]	B 09182 Protein families: genetic information processing
Unigene_297046	K16282	RHA2; E3 ubiquitin-protein ligase RHA2 [EC:2.3.2.27]	04121 Ubiquitin system [BR:sly04121]	B 09182 Protein families: genetic information processing
Unigene_399876	K16282	RHA2; E3 ubiquitin-protein ligase RHA2 [EC:2.3.2.27]	04121 Ubiquitin system [BR:sly04121]	B 09182 Protein families: genetic information processing
Unigene_503751	K16282	RHA2; E3 ubiquitin-protein ligase RHA2 [EC:2.3.2.27]	04121 Ubiquitin system [BR:sly04121]	B 09182 Protein families: genetic information processing
Unigene_120204	K16281	RHA1; RING-H2 zinc finger protein RHA1	04121 Ubiquitin system [BR:sly04121]	B 09182 Protein families: genetic information processing
Unigene_127971	K16281	RHA1; RING-H2 zinc finger protein RHA1	04121 Ubiquitin system [BR:sly04121]	B 09182 Protein families: genetic information processing
Unigene_328174	K16281	RHA1; RING-H2 zinc finger protein RHA1	04121 Ubiquitin system [BR:sly04121]	B 09182 Protein families: genetic information processing
Unigene_479620	K16281	RHA1; RING-H2 zinc finger protein RHA1	04121 Ubiquitin system [BR:sly04121]	B 09182 Protein families: genetic information processing
Unigene_130211	K16280	RGLG; E3 ubiquitin-protein ligase RGLG [EC:2.3.2.27]	04121 Ubiquitin system [BR:sly04121]	B 09182 Protein families: genetic information processing
Unigene_152560	K16280	RGLG; E3 ubiquitin-protein ligase RGLG [EC:2.3.2.27]	04121 Ubiquitin system [BR:sly04121]	B 09182 Protein families: genetic information processing
Unigene_189604	K16280	RGLG; E3 ubiquitin-protein ligase RGLG [EC:2.3.2.27]	04121 Ubiquitin system [BR:sly04121]	B 09182 Protein families: genetic information processing
Unigene_491362	K16280	RGLG; E3 ubiquitin-protein ligase RGLG [EC:2.3.2.27]	04121 Ubiquitin system [BR:sly04121]	B 09182 Protein families: genetic information processing
Unigene_383152	K16279	KEG; E3 ubiquitin-protein ligase KEG [EC:2.7.11.1 2.3.2.27]	04121 Ubiquitin system [BR:sly04121]	B 09182 Protein families: genetic information processing
Unigene_142179	K16278	HOS1; E3 ubiquitin-protein ligase HOS1 [EC:2.3.2.27]	04121 Ubiquitin system [BR:sly04121]	B 09182 Protein families: genetic information processing
Unigene_491814	K16277	DRIP; E3 ubiquitin-protein ligase DRIP [EC:2.3.2.27]	04121 Ubiquitin system [BR:sly04121]	B 09182 Protein families: genetic information processing
Unigene_498633	K16277	DRIP; E3 ubiquitin-protein ligase DRIP [EC:2.3.2.27]	04121 Ubiquitin system [BR:sly04121]	B 09182 Protein families: genetic information processing
Unigene_499947	K16277	DRIP; E3 ubiquitin-protein ligase DRIP [EC:2.3.2.27]	04121 Ubiquitin system [BR:sly04121]	B 09182 Protein families: genetic information processing
Unigene_156578	K16275	BAH; E3 ubiquitin-protein ligase BAH [EC:2.3.2.27]	04121 Ubiquitin system [BR:sly04121]	B 09182 Protein families: genetic information processing
Unigene_397416	K16275	BAH; E3 ubiquitin-protein ligase BAH [EC:2.3.2.27]	04121 Ubiquitin system [BR:sly04121]	B 09182 Protein families: genetic information processing
Unigene_395811	K16274	AIP2; E3 ubiquitin-protein ligase AIP2 [EC:2.3.2.27]	04121 Ubiquitin system [BR:sly04121]	B 09182 Protein families: genetic information processing
Unigene_59645	K16253	NRPD7; DNA-directed RNA polymerase IV and V subunit 7	03021 Transcription machinery [BR:sly03021]	B 09182 Protein families: genetic information processing
Unigene_143494	K16253	NRPD7; DNA-directed RNA polymerase IV and V subunit 7	03021 Transcription machinery [BR:sly03021]	B 09182 Protein families: genetic information processing
Unigene_380398	K16253	NRPD7; DNA-directed RNA polymerase IV and V subunit 7	03021 Transcription machinery [BR:sly03021]	B 09182 Protein families: genetic information processing
Unigene_40728	K16252	NRPD2; DNA-directed RNA polymerase IV and V subunit 2 [EC:2.7.7.6]	03021 Transcription machinery [BR:sly03021]	B 09182 Protein families: genetic information processing
Unigene_412290	K16251	NRPE1; DNA-directed RNA polymerase V subunit 1 [EC:2.7.7.6]	03021 Transcription machinery [BR:sly03021]	B 09182 Protein families: genetic information processing
Unigene_39039	K16250	NRPD1; DNA-directed RNA polymerase IV subunit 1 [EC:2.7.7.6]	03021 Transcription machinery [BR:sly03021]	B 09182 Protein families: genetic information processing
Unigene_512421	K16250	NRPD1; DNA-directed RNA polymerase IV subunit 1 [EC:2.7.7.6]	03021 Transcription machinery [BR:sly03021]	B 09182 Protein families: genetic information processing
Unigene_279393	K16241	HY5; transcription factor HY5	03000 Transcription factors [BR:sly03000]	B 09182 Protein families: genetic information processing
Unigene_48065	K16240	SPA1; protein suppressor of PHYA-105 1	04712 Circadian rhythm - plant [PATH:sly04712]	B 09159 Environmental adaptation
Unigene_189956	K16240	SPA1; protein suppressor of PHYA-105 1	04712 Circadian rhythm - plant [PATH:sly04712]	B 09159 Environmental adaptation
Unigene_498496	K16240	SPA1; protein suppressor of PHYA-105 1	04712 Circadian rhythm - plant [PATH:sly04712]	B 09159 Environmental adaptation
Unigene_68715	K16223	FT; protein FLOWERING LOCUS T	04712 Circadian rhythm - plant [PATH:sly04712]	B 09159 Environmental adaptation
Unigene_148315	K16223	FT; protein FLOWERING LOCUS T	04712 Circadian rhythm - plant [PATH:sly04712]	B 09159 Environmental adaptation
Unigene_157198	K16223	FT; protein FLOWERING LOCUS T	04712 Circadian rhythm - plant [PATH:sly04712]	B 09159 Environmental adaptation
Unigene_167291	K16223	FT; protein FLOWERING LOCUS T	04712 Circadian rhythm - plant [PATH:sly04712]	B 09159 Environmental adaptation
Unigene_344914	K16221	TCP21; transcription factor TCP21 (protein CCA1 HIKING EXPEDITION)	03000 Transcription factors [BR:sly03000]	B 09182 Protein families: genetic information processing
Unigene_373285	K16221	TCP21; transcription factor TCP21 (protein CCA1 HIKING EXPEDITION)	03000 Transcription factors [BR:sly03000]	B 09182 Protein families: genetic information processing
Unigene_511919	K16221	TCP21; transcription factor TCP21 (protein CCA1 HIKING EXPEDITION)	03000 Transcription factors [BR:sly03000]	B 09182 Protein families: genetic information processing
Unigene_51107	K16219	NTMT1; protein N-terminal methyltransferase [EC:2.1.1.244]	99980 Enzymes with EC numbers	B 09191 Unclassified: metabolism
Unigene_196550	K16196	EIF2AK4; eukaryotic translation initiation factor 2-alpha kinase 4 [EC:2.7.11.1]	01001 Protein kinases [BR:sly01001]	B 09181 Protein families: metabolism
Unigene_85686	K16189	PIF4; phytochrome-interacting factor 4	03000 Transcription factors [BR:sly03000]	B 09182 Protein families: genetic information processing
Unigene_449554	K16189	PIF4; phytochrome-interacting factor 4	03000 Transcription factors [BR:sly03000]	B 09182 Protein families: genetic information processing
Unigene_90135	K16075	MRS2; magnesium transporter	02000 Transporters [BR:sly02000]	B 09183 Protein families: signaling and cellular processes
Unigene_108278	K16075	MRS2; magnesium transporter	02000 Transporters [BR:sly02000]	B 09183 Protein families: signaling and cellular processes
Unigene_182205	K16075	MRS2; magnesium transporter	02000 Transporters [BR:sly02000]	B 09183 Protein families: signaling and cellular processes
Unigene_232376	K16075	MRS2; magnesium transporter	02000 Transporters [BR:sly02000]	B 09183 Protein families: signaling and cellular processes
Unigene_396455	K16075	MRS2; magnesium transporter	02000 Transporters [BR:sly02000]	B 09183 Protein families: signaling and cellular processes
Unigene_439277	K16075	MRS2; magnesium transporter	02000 Transporters [BR:sly02000]	B 09183 Protein families: signaling and cellular processes
Unigene_459110	K16075	MRS2; magnesium transporter	02000 Transporters [BR:sly02000]	B 09183 Protein families: signaling and cellular processes
Unigene_501335	K16075	MRS2; magnesium transporter	02000 Transporters [BR:sly02000]	B 09183 Protein families: signaling and cellular processes
Unigene_149004	K16055	TPS; trehalose 6-phosphate synthase/phosphatase [EC:2.4.1.15 3.1.3.12]	01003 Glycosyltransferases [BR:sly01003]	B 09181 Protein families: metabolism
Unigene_177120	K16055	TPS; trehalose 6-phosphate synthase/phosphatase [EC:2.4.1.15 3.1.3.12]	01003 Glycosyltransferases [BR:sly01003]	B 09181 Protein families: metabolism
Unigene_178215	K16055	TPS; trehalose 6-phosphate synthase/phosphatase [EC:2.4.1.15 3.1.3.12]	01003 Glycosyltransferases [BR:sly01003]	B 09181 Protein families: metabolism
Unigene_188071	K16055	TPS; trehalose 6-phosphate synthase/phosphatase [EC:2.4.1.15 3.1.3.12]	01003 Glycosyltransferases [BR:sly01003]	B 09181 Protein families: metabolism
Unigene_195308	K16055	TPS; trehalose 6-phosphate synthase/phosphatase [EC:2.4.1.15 3.1.3.12]	01003 Glycosyltransferases [BR:sly01003]	B 09181 Protein families: metabolism
Unigene_319604	K16055	TPS; trehalose 6-phosphate synthase/phosphatase [EC:2.4.1.15 3.1.3.12]	01003 Glycosyltransferases [BR:sly01003]	B 09181 Protein families: metabolism
Unigene_368125	K16055	TPS; trehalose 6-phosphate synthase/phosphatase [EC:2.4.1.15 3.1.3.12]	01003 Glycosyltransferases [BR:sly01003]	B 09181 Protein families: metabolism
Unigene_417137	K16055	TPS; trehalose 6-phosphate synthase/phosphatase [EC:2.4.1.15 3.1.3.12]	01003 Glycosyltransferases [BR:sly01003]	B 09181 Protein families: metabolism
Unigene_431623	K16055	TPS; trehalose 6-phosphate synthase/phosphatase [EC:2.4.1.15 3.1.3.12]	01003 Glycosyltransferases [BR:sly01003]	B 09181 Protein families: metabolism
Unigene_456099	K16055	TPS; trehalose 6-phosphate synthase/phosphatase [EC:2.4.1.15 3.1.3.12]	01003 Glycosyltransferases [BR:sly01003]	B 09181 Protein families: metabolism
Unigene_490405	K16055	TPS; trehalose 6-phosphate synthase/phosphatase [EC:2.4.1.15 3.1.3.12]	01003 Glycosyltransferases [BR:sly01003]	B 09181 Protein families: metabolism
Unigene_462715	K15925	XYL1; alpha-D-xyloside xylohydrolase [EC:3.2.1.177]	99980 Enzymes with EC numbers	B 09191 Unclassified: metabolism
Unigene_510001	K15925	XYL1; alpha-D-xyloside xylohydrolase [EC:3.2.1.177]	99980 Enzymes with EC numbers	B 09191 Unclassified: metabolism
Unigene_347314	K15902	PCC1; EKC/KEOPS complex subunit PCC1/LAGE3	03016 Transfer RNA biogenesis [BR:sly03016]	B 09182 Protein families: genetic information processing
Unigene_198058	K15865	CDKAL1; threonylcarbamoyladenosine tRNA methylthiotransferase CDKAL1 [EC:2.8.4.5]	03016 Transfer RNA biogenesis [BR:sly03016]	B 09182 Protein families: genetic information processing
Unigene_22157	K15747	LUT5; beta-ring hydroxylase [EC:1.14.-.-]	00199 Cytochrome P450 [BR:sly00199]	B 09181 Protein families: metabolism
Unigene_424074	K15747	LUT5; beta-ring hydroxylase [EC:1.14.-.-]	00199 Cytochrome P450 [BR:sly00199]	B 09181 Protein families: metabolism
Unigene_91027	K15731	CTDSP; carboxy-terminal domain RNA polymerase II polypeptide A small phosphatase [EC:3.1.3.16]	03021 Transcription machinery [BR:sly03021]	B 09182 Protein families: genetic information processing
Unigene_109224	K15731	CTDSP; carboxy-terminal domain RNA polymerase II polypeptide A small phosphatase [EC:3.1.3.16]	03021 Transcription machinery [BR:sly03021]	B 09182 Protein families: genetic information processing
Unigene_202578	K15731	CTDSP; carboxy-terminal domain RNA polymerase II polypeptide A small phosphatase [EC:3.1.3.16]	03021 Transcription machinery [BR:sly03021]	B 09182 Protein families: genetic information processing
Unigene_50991	K15728	LPIN; phosphatidate phosphatase LPIN [EC:3.1.3.4]	01009 Protein phosphatases and associated proteins [BR:sly01009]	B 09181 Protein families: metabolism
Unigene_81527	K15728	LPIN; phosphatidate phosphatase LPIN [EC:3.1.3.4]	01009 Protein phosphatases and associated proteins [BR:sly01009]	B 09181 Protein families: metabolism
Unigene_143736	K15728	LPIN; phosphatidate phosphatase LPIN [EC:3.1.3.4]	01009 Protein phosphatases and associated proteins [BR:sly01009]	B 09181 Protein families: metabolism
Unigene_412349	K15728	LPIN; phosphatidate phosphatase LPIN [EC:3.1.3.4]	01009 Protein phosphatases and associated proteins [BR:sly01009]	B 09181 Protein families: metabolism
Unigene_473052	K15728	LPIN; phosphatidate phosphatase LPIN [EC:3.1.3.4]	01009 Protein phosphatases and associated proteins [BR:sly01009]	B 09181 Protein families: metabolism
Unigene_106891	K15711	SMARCA3; SWI/SNF-related matrix-associated actin-dependent regulator of chromatin subfamily A3 [EC:3.6.4.- 2.3.2.27]	03400 DNA repair and recombination proteins [BR:sly03400]	B 09182 Protein families: genetic information processing
Unigene_486090	K15710	SHPRH; E3 ubiquitin-protein ligase SHPRH [EC:3.6.4.- 2.3.2.27]	04121 Ubiquitin system [BR:sly04121]	B 09182 Protein families: genetic information processing
Unigene_156627	K15707	RNF170; RING finger protein 170 [EC:2.3.2.27]	04121 Ubiquitin system [BR:sly04121]	B 09182 Protein families: genetic information processing
Unigene_377402	K15707	RNF170; RING finger protein 170 [EC:2.3.2.27]	04121 Ubiquitin system [BR:sly04121]	B 09182 Protein families: genetic information processing
Unigene_431607	K15707	RNF170; RING finger protein 170 [EC:2.3.2.27]	04121 Ubiquitin system [BR:sly04121]	B 09182 Protein families: genetic information processing
Unigene_13902	K15692	RNF13; E3 ubiquitin-protein ligase RNF13 [EC:2.3.2.27]	04121 Ubiquitin system [BR:sly04121]	B 09182 Protein families: genetic information processing
Unigene_404943	K15692	RNF13; E3 ubiquitin-protein ligase RNF13 [EC:2.3.2.27]	04121 Ubiquitin system [BR:sly04121]	B 09182 Protein families: genetic information processing
Unigene_463333	K15692	RNF13; E3 ubiquitin-protein ligase RNF13 [EC:2.3.2.27]	04121 Ubiquitin system [BR:sly04121]	B 09182 Protein families: genetic information processing
Unigene_221308	K15691	RFWD3; E3 ubiquitin-protein ligase RFWD3 [EC:2.3.2.27]	04121 Ubiquitin system [BR:sly04121]	B 09182 Protein families: genetic information processing
Unigene_209054	K15688	MUL1; E3 ubiquitin-protein ligase MUL1 [EC:2.3.2.27]	04121 Ubiquitin system [BR:sly04121]	B 09182 Protein families: genetic information processing
Unigene_415711	K15688	MUL1; E3 ubiquitin-protein ligase MUL1 [EC:2.3.2.27]	04121 Ubiquitin system [BR:sly04121]	B 09182 Protein families: genetic information processing
Unigene_158120	K15687	MKRN; E3 ubiquitin-protein ligase makorin [EC:2.3.2.27]	04121 Ubiquitin system [BR:sly04121]	B 09182 Protein families: genetic information processing
Unigene_424090	K15687	MKRN; E3 ubiquitin-protein ligase makorin [EC:2.3.2.27]	04121 Ubiquitin system [BR:sly04121]	B 09182 Protein families: genetic information processing
Unigene_426982	K15687	MKRN; E3 ubiquitin-protein ligase makorin [EC:2.3.2.27]	04121 Ubiquitin system [BR:sly04121]	B 09182 Protein families: genetic information processing
Unigene_511575	K15687	MKRN; E3 ubiquitin-protein ligase makorin [EC:2.3.2.27]	04121 Ubiquitin system [BR:sly04121]	B 09182 Protein families: genetic information processing
Unigene_484349	K15685	CBLL1; E3 ubiquitin-protein ligase Hakai [EC:2.3.2.27]	04121 Ubiquitin system [BR:sly04121]	B 09182 Protein families: genetic information processing
Unigene_184358	K15683	NFXL1; NF-X1-type zinc finger protein NFXL1	04121 Ubiquitin system [BR:sly04121]	B 09182 Protein families: genetic information processing
Unigene_463	K15639	CYP734A1; PHYB activation tagged suppressor 1 [EC:1.14.-.-]	00199 Cytochrome P450 [BR:sly00199]	B 09181 Protein families: metabolism
Unigene_399832	K15639	CYP734A1; PHYB activation tagged suppressor 1 [EC:1.14.-.-]	00199 Cytochrome P450 [BR:sly00199]	B 09181 Protein families: metabolism
Unigene_469512	K15639	CYP734A1; PHYB activation tagged suppressor 1 [EC:1.14.-.-]	00199 Cytochrome P450 [BR:sly00199]	B 09181 Protein families: metabolism
Unigene_125026	K15601	KDM3; lysine-specific demethylase 3 [EC:1.14.11.-]	03036 Chromosome and associated proteins [BR:sly03036]	B 09182 Protein families: genetic information processing
Unigene_175291	K15601	KDM3; lysine-specific demethylase 3 [EC:1.14.11.-]	03036 Chromosome and associated proteins [BR:sly03036]	B 09182 Protein families: genetic information processing
Unigene_185589	K15601	KDM3; lysine-specific demethylase 3 [EC:1.14.11.-]	03036 Chromosome and associated proteins [BR:sly03036]	B 09182 Protein families: genetic information processing
Unigene_370357	K15601	KDM3; lysine-specific demethylase 3 [EC:1.14.11.-]	03036 Chromosome and associated proteins [BR:sly03036]	B 09182 Protein families: genetic information processing
Unigene_372204	K15601	KDM3; lysine-specific demethylase 3 [EC:1.14.11.-]	03036 Chromosome and associated proteins [BR:sly03036]	B 09182 Protein families: genetic information processing
Unigene_398006	K15601	KDM3; lysine-specific demethylase 3 [EC:1.14.11.-]	03036 Chromosome and associated proteins [BR:sly03036]	B 09182 Protein families: genetic information processing
Unigene_435824	K15601	KDM3; lysine-specific demethylase 3 [EC:1.14.11.-]	03036 Chromosome and associated proteins [BR:sly03036]	B 09182 Protein families: genetic information processing
Unigene_465964	K15601	KDM3; lysine-specific demethylase 3 [EC:1.14.11.-]	03036 Chromosome and associated proteins [BR:sly03036]	B 09182 Protein families: genetic information processing
Unigene_497016	K15601	KDM3; lysine-specific demethylase 3 [EC:1.14.11.-]	03036 Chromosome and associated proteins [BR:sly03036]	B 09182 Protein families: genetic information processing
Unigene_193952	K15559	RTT103; regulator of Ty1 transposition protein 103	03021 Transcription machinery [BR:sly03021]	B 09182 Protein families: genetic information processing
Unigene_493425	K15559	RTT103; regulator of Ty1 transposition protein 103	03021 Transcription machinery [BR:sly03021]	B 09182 Protein families: genetic information processing
Unigene_497471	K15559	RTT103; regulator of Ty1 transposition protein 103	03021 Transcription machinery [BR:sly03021]	B 09182 Protein families: genetic information processing
Unigene_514634	K15559	RTT103; regulator of Ty1 transposition protein 103	03021 Transcription machinery [BR:sly03021]	B 09182 Protein families: genetic information processing
Unigene_482495	K15544	SSU72; RNA polymerase II subunit A C-terminal domain phosphatase SSU72 [EC:3.1.3.16]	03019 Messenger RNA biogenesis [BR:sly03019]	B 09182 Protein families: genetic information processing
Unigene_59816	K15542	PFS2; polyadenylation factor subunit 2	03019 Messenger RNA biogenesis [BR:sly03019]	B 09182 Protein families: genetic information processing
Unigene_218972	K15542	PFS2; polyadenylation factor subunit 2	03019 Messenger RNA biogenesis [BR:sly03019]	B 09182 Protein families: genetic information processing
Unigene_284421	K15535	PWD; phosphoglucan, water dikinase [EC:2.7.9.5]	99980 Enzymes with EC numbers	B 09191 Unclassified: metabolism
Unigene_146188	K15523	FN3KRP; protein-ribulosamine 3-kinase [EC:2.7.1.172]	99980 Enzymes with EC numbers	B 09191 Unclassified: metabolism
Unigene_410314	K15523	FN3KRP; protein-ribulosamine 3-kinase [EC:2.7.1.172]	99980 Enzymes with EC numbers	B 09191 Unclassified: metabolism
Unigene_474921	K15507	MRM1; 21S rRNA (GM2251-2'-O)-methyltransferase [EC:2.1.1.-]	03009 Ribosome biogenesis [BR:sly03009]	B 09182 Protein families: genetic information processing
Unigene_494940	K15507	MRM1; 21S rRNA (GM2251-2'-O)-methyltransferase [EC:2.1.1.-]	03009 Ribosome biogenesis [BR:sly03009]	B 09182 Protein families: genetic information processing
Unigene_8237	K15505	RAD5; DNA repair protein RAD5 [EC:3.6.4.-]	03400 DNA repair and recombination proteins [BR:sly03400]	B 09182 Protein families: genetic information processing
Unigene_30172	K15505	RAD5; DNA repair protein RAD5 [EC:3.6.4.-]	03400 DNA repair and recombination proteins [BR:sly03400]	B 09182 Protein families: genetic information processing
Unigene_160407	K15502	ANKRD28; serine/threonine-protein phosphatase 6 regulatory ankyrin repeat subunit A	03400 DNA repair and recombination proteins [BR:sly03400]	B 09182 Protein families: genetic information processing
Unigene_92804	K15501	PPP6R3; serine/threonine-protein phosphatase 6 regulatory subunit 3	03400 DNA repair and recombination proteins [BR:sly03400]	B 09182 Protein families: genetic information processing
Unigene_130828	K15501	PPP6R3; serine/threonine-protein phosphatase 6 regulatory subunit 3	03400 DNA repair and recombination proteins [BR:sly03400]	B 09182 Protein families: genetic information processing
Unigene_134622	K15501	PPP6R3; serine/threonine-protein phosphatase 6 regulatory subunit 3	03400 DNA repair and recombination proteins [BR:sly03400]	B 09182 Protein families: genetic information processing
Unigene_215227	K15501	PPP6R3; serine/threonine-protein phosphatase 6 regulatory subunit 3	03400 DNA repair and recombination proteins [BR:sly03400]	B 09182 Protein families: genetic information processing
Unigene_2008	K15498	PPP6C; serine/threonine-protein phosphatase 6 catalytic subunit [EC:3.1.3.16]	03400 DNA repair and recombination proteins [BR:sly03400]	B 09182 Protein families: genetic information processing
Unigene_237932	K15498	PPP6C; serine/threonine-protein phosphatase 6 catalytic subunit [EC:3.1.3.16]	03400 DNA repair and recombination proteins [BR:sly03400]	B 09182 Protein families: genetic information processing
Unigene_377033	K15472	CYP71D55; premnaspirodiene oxygenase [EC:1.14.14.151]	00199 Cytochrome P450 [BR:sly00199]	B 09181 Protein families: metabolism
Unigene_451260	K15463	RIT1; tRNA A64-2'-O-ribosylphosphate transferase [EC:2.4.2.-]	03016 Transfer RNA biogenesis [BR:sly03016]	B 09182 Protein families: genetic information processing
Unigene_408486	K15456	KTI12; protein KTI12	03016 Transfer RNA biogenesis [BR:sly03016]	B 09182 Protein families: genetic information processing
Unigene_2901	K15455	DPH3; diphthamide biosynthesis protein 3	03012 Translation factors [BR:sly03012]	B 09182 Protein families: genetic information processing
Unigene_128618	K15455	DPH3; diphthamide biosynthesis protein 3	03012 Translation factors [BR:sly03012]	B 09182 Protein families: genetic information processing
Unigene_406436	K15455	DPH3; diphthamide biosynthesis protein 3	03012 Translation factors [BR:sly03012]	B 09182 Protein families: genetic information processing
Unigene_395434	K15451	PPM2; tRNA wybutosine-synthesizing protein 4 [EC:2.1.1.290 2.3.1.231]	03016 Transfer RNA biogenesis [BR:sly03016]	B 09182 Protein families: genetic information processing
Unigene_401006	K15451	PPM2; tRNA wybutosine-synthesizing protein 4 [EC:2.1.1.290 2.3.1.231]	03016 Transfer RNA biogenesis [BR:sly03016]	B 09182 Protein families: genetic information processing
Unigene_510589	K15451	PPM2; tRNA wybutosine-synthesizing protein 4 [EC:2.1.1.290 2.3.1.231]	03016 Transfer RNA biogenesis [BR:sly03016]	B 09182 Protein families: genetic information processing
Unigene_441407	K15450	TYW3; tRNA wybutosine-synthesizing protein 3 [EC:2.1.1.282]	03016 Transfer RNA biogenesis [BR:sly03016]	B 09182 Protein families: genetic information processing
Unigene_399083	K15449	TYW1; tRNA wybutosine-synthesizing protein 1 [EC:4.1.3.44]	03016 Transfer RNA biogenesis [BR:sly03016]	B 09182 Protein families: genetic information processing
Unigene_441933	K15449	TYW1; tRNA wybutosine-synthesizing protein 1 [EC:4.1.3.44]	03016 Transfer RNA biogenesis [BR:sly03016]	B 09182 Protein families: genetic information processing
Unigene_413921	K15448	TRM112; multifunctional methyltransferase subunit TRM112	03012 Translation factors [BR:sly03012]	B 09182 Protein families: genetic information processing
Unigene_124710	K15446	TRM13; tRNA:m4X modification enzyme [EC:2.1.1.225]	03016 Transfer RNA biogenesis [BR:sly03016]	B 09182 Protein families: genetic information processing
Unigene_176841	K15445	TRMT10; tRNA (guanine9-N1)-methyltransferase [EC:2.1.1.221]	03016 Transfer RNA biogenesis [BR:sly03016]	B 09182 Protein families: genetic information processing
Unigene_20632	K15443	TRM82; tRNA (guanine-N(7)-)-methyltransferase subunit TRM82	03016 Transfer RNA biogenesis [BR:sly03016]	B 09182 Protein families: genetic information processing
Unigene_434783	K15443	TRM82; tRNA (guanine-N(7)-)-methyltransferase subunit TRM82	03016 Transfer RNA biogenesis [BR:sly03016]	B 09182 Protein families: genetic information processing
Unigene_66785	K15442	TAD3; tRNA-specific adenosine deaminase 3	03016 Transfer RNA biogenesis [BR:sly03016]	B 09182 Protein families: genetic information processing
Unigene_507529	K15442	TAD3; tRNA-specific adenosine deaminase 3	03016 Transfer RNA biogenesis [BR:sly03016]	B 09182 Protein families: genetic information processing
Unigene_85379	K15441	TAD2; tRNA-specific adenosine deaminase 2 [EC:3.5.4.-]	03016 Transfer RNA biogenesis [BR:sly03016]	B 09182 Protein families: genetic information processing
Unigene_253428	K15440	TAD1; tRNA-specific adenosine deaminase 1 [EC:3.5.4.34]	03016 Transfer RNA biogenesis [BR:sly03016]	B 09182 Protein families: genetic information processing
Unigene_286168	K15440	TAD1; tRNA-specific adenosine deaminase 1 [EC:3.5.4.34]	03016 Transfer RNA biogenesis [BR:sly03016]	B 09182 Protein families: genetic information processing
Unigene_115322	K15437	AIMP1; aminoacyl tRNA synthase complex-interacting multifunctional protein 1	03016 Transfer RNA biogenesis [BR:sly03016]	B 09182 Protein families: genetic information processing
Unigene_228622	K15437	AIMP1; aminoacyl tRNA synthase complex-interacting multifunctional protein 1	03016 Transfer RNA biogenesis [BR:sly03016]	B 09182 Protein families: genetic information processing
Unigene_215008	K15436	TRPO3; transportin-3	03016 Transfer RNA biogenesis [BR:sly03016]	B 09182 Protein families: genetic information processing
Unigene_488954	K15436	TRPO3; transportin-3	03016 Transfer RNA biogenesis [BR:sly03016]	B 09182 Protein families: genetic information processing
Unigene_277586	K15430	TRM11; tRNA (guanine10-N2)-methyltransferase [EC:2.1.1.214]	03016 Transfer RNA biogenesis [BR:sly03016]	B 09182 Protein families: genetic information processing
Unigene_443656	K15430	TRM11; tRNA (guanine10-N2)-methyltransferase [EC:2.1.1.214]	03016 Transfer RNA biogenesis [BR:sly03016]	B 09182 Protein families: genetic information processing
Unigene_95629	K15429	TRM5; tRNA (guanine37-N1)-methyltransferase [EC:2.1.1.228]	03016 Transfer RNA biogenesis [BR:sly03016]	B 09182 Protein families: genetic information processing
Unigene_473274	K15429	TRM5; tRNA (guanine37-N1)-methyltransferase [EC:2.1.1.228]	03016 Transfer RNA biogenesis [BR:sly03016]	B 09182 Protein families: genetic information processing
Unigene_124598	K15425	PPP4R2; serine/threonine-protein phosphatase 4 regulatory subunit 2	03400 DNA repair and recombination proteins [BR:sly03400]	B 09182 Protein families: genetic information processing
Unigene_482179	K15423	PPP4C; serine/threonine-protein phosphatase 4 catalytic subunit [EC:3.1.3.16]	03400 DNA repair and recombination proteins [BR:sly03400]	B 09182 Protein families: genetic information processing
Unigene_418701	K15422	SAL; 3'(2'), 5'-bisphosphate nucleotidase / inositol polyphosphate 1-phosphatase [EC:3.1.3.7 3.1.3.57]	04070 Phosphatidylinositol signaling system [PATH:sly04070]	B 09132 Signal transduction
Unigene_90030	K15414	C1QBP; complement component 1 Q subcomponent-binding protein, mitochondrial	00536 Glycosaminoglycan binding proteins [BR:sly00536]	B 09183 Protein families: signaling and cellular processes
Unigene_160025	K15414	C1QBP; complement component 1 Q subcomponent-binding protein, mitochondrial	00536 Glycosaminoglycan binding proteins [BR:sly00536]	B 09183 Protein families: signaling and cellular processes
Unigene_182583	K15414	C1QBP; complement component 1 Q subcomponent-binding protein, mitochondrial	00536 Glycosaminoglycan binding proteins [BR:sly00536]	B 09183 Protein families: signaling and cellular processes
Unigene_227021	K15414	C1QBP; complement component 1 Q subcomponent-binding protein, mitochondrial	00536 Glycosaminoglycan binding proteins [BR:sly00536]	B 09183 Protein families: signaling and cellular processes
Unigene_421504	K15414	C1QBP; complement component 1 Q subcomponent-binding protein, mitochondrial	00536 Glycosaminoglycan binding proteins [BR:sly00536]	B 09183 Protein families: signaling and cellular processes
Unigene_445232	K15414	C1QBP; complement component 1 Q subcomponent-binding protein, mitochondrial	00536 Glycosaminoglycan binding proteins [BR:sly00536]	B 09183 Protein families: signaling and cellular processes
Unigene_449508	K15414	C1QBP; complement component 1 Q subcomponent-binding protein, mitochondrial	00536 Glycosaminoglycan binding proteins [BR:sly00536]	B 09183 Protein families: signaling and cellular processes
Unigene_504490	K15407	QTRTD1; queuine tRNA-ribosyltransferase subunit QTRTD1 [EC:2.4.2.29]	03016 Transfer RNA biogenesis [BR:sly03016]	B 09182 Protein families: genetic information processing
Unigene_383966	K15398	CYP86A4S; fatty acid omega-hydroxylase [EC:1.14.-.-]	00199 Cytochrome P450 [BR:sly00199]	B 09181 Protein families: metabolism
Unigene_43634	K15382	SLC50A; solute carrier family 50 (sugar transporter)	02000 Transporters [BR:sly02000]	B 09183 Protein families: signaling and cellular processes
Unigene_49475	K15382	SLC50A; solute carrier family 50 (sugar transporter)	02000 Transporters [BR:sly02000]	B 09183 Protein families: signaling and cellular processes
Unigene_111100	K15382	SLC50A; solute carrier family 50 (sugar transporter)	02000 Transporters [BR:sly02000]	B 09183 Protein families: signaling and cellular processes
Unigene_121779	K15382	SLC50A; solute carrier family 50 (sugar transporter)	02000 Transporters [BR:sly02000]	B 09183 Protein families: signaling and cellular processes
Unigene_124334	K15382	SLC50A; solute carrier family 50 (sugar transporter)	02000 Transporters [BR:sly02000]	B 09183 Protein families: signaling and cellular processes
Unigene_152368	K15382	SLC50A; solute carrier family 50 (sugar transporter)	02000 Transporters [BR:sly02000]	B 09183 Protein families: signaling and cellular processes
Unigene_185617	K15382	SLC50A; solute carrier family 50 (sugar transporter)	02000 Transporters [BR:sly02000]	B 09183 Protein families: signaling and cellular processes
Unigene_187326	K15382	SLC50A; solute carrier family 50 (sugar transporter)	02000 Transporters [BR:sly02000]	B 09183 Protein families: signaling and cellular processes
Unigene_204343	K15382	SLC50A; solute carrier family 50 (sugar transporter)	02000 Transporters [BR:sly02000]	B 09183 Protein families: signaling and cellular processes
Unigene_210364	K15382	SLC50A; solute carrier family 50 (sugar transporter)	02000 Transporters [BR:sly02000]	B 09183 Protein families: signaling and cellular processes
Unigene_214941	K15382	SLC50A; solute carrier family 50 (sugar transporter)	02000 Transporters [BR:sly02000]	B 09183 Protein families: signaling and cellular processes
Unigene_218728	K15382	SLC50A; solute carrier family 50 (sugar transporter)	02000 Transporters [BR:sly02000]	B 09183 Protein families: signaling and cellular processes
Unigene_331419	K15382	SLC50A; solute carrier family 50 (sugar transporter)	02000 Transporters [BR:sly02000]	B 09183 Protein families: signaling and cellular processes
Unigene_355820	K15382	SLC50A; solute carrier family 50 (sugar transporter)	02000 Transporters [BR:sly02000]	B 09183 Protein families: signaling and cellular processes
Unigene_357593	K15382	SLC50A; solute carrier family 50 (sugar transporter)	02000 Transporters [BR:sly02000]	B 09183 Protein families: signaling and cellular processes
Unigene_377195	K15382	SLC50A; solute carrier family 50 (sugar transporter)	02000 Transporters [BR:sly02000]	B 09183 Protein families: signaling and cellular processes
Unigene_403142	K15382	SLC50A; solute carrier family 50 (sugar transporter)	02000 Transporters [BR:sly02000]	B 09183 Protein families: signaling and cellular processes
Unigene_440002	K15382	SLC50A; solute carrier family 50 (sugar transporter)	02000 Transporters [BR:sly02000]	B 09183 Protein families: signaling and cellular processes
Unigene_451813	K15382	SLC50A; solute carrier family 50 (sugar transporter)	02000 Transporters [BR:sly02000]	B 09183 Protein families: signaling and cellular processes
Unigene_454563	K15382	SLC50A; solute carrier family 50 (sugar transporter)	02000 Transporters [BR:sly02000]	B 09183 Protein families: signaling and cellular processes
Unigene_459841	K15382	SLC50A; solute carrier family 50 (sugar transporter)	02000 Transporters [BR:sly02000]	B 09183 Protein families: signaling and cellular processes
Unigene_263016	K15378	SLC45A1_2_4; solute carrier family 45, member 1/2/4	02000 Transporters [BR:sly02000]	B 09183 Protein families: signaling and cellular processes
Unigene_278491	K15378	SLC45A1_2_4; solute carrier family 45, member 1/2/4	02000 Transporters [BR:sly02000]	B 09183 Protein families: signaling and cellular processes
Unigene_432255	K15378	SLC45A1_2_4; solute carrier family 45, member 1/2/4	02000 Transporters [BR:sly02000]	B 09183 Protein families: signaling and cellular processes
Unigene_489301	K15377	SLC44A2_4_5; solute carrier family 44 (choline transporter-like protein), member 2/4/5	04147 Exosome [BR:sly04147]	B 09183 Protein families: signaling and cellular processes
Unigene_54490	K15365	RMI2; RecQ-mediated genome instability protein 2	03400 DNA repair and recombination proteins [BR:sly03400]	B 09182 Protein families: genetic information processing
Unigene_190826	K15363	FAN1; fanconi-associated nuclease 1 [EC:3.1.21.- 3.1.4.1]	03400 DNA repair and recombination proteins [BR:sly03400]	B 09182 Protein families: genetic information processing
Unigene_42986	K15362	BRIP1; fanconi anemia group J protein [EC:3.6.4.12]	03400 DNA repair and recombination proteins [BR:sly03400]	B 09182 Protein families: genetic information processing
Unigene_326726	K15361	WDR48; WD repeat-containing protein 48	03400 DNA repair and recombination proteins [BR:sly03400]	B 09182 Protein families: genetic information processing
Unigene_116902	K15360	STRA13; centromere protein X	03400 DNA repair and recombination proteins [BR:sly03400]	B 09182 Protein families: genetic information processing
Unigene_132233	K15360	STRA13; centromere protein X	03400 DNA repair and recombination proteins [BR:sly03400]	B 09182 Protein families: genetic information processing
Unigene_229399	K15360	STRA13; centromere protein X	03400 DNA repair and recombination proteins [BR:sly03400]	B 09182 Protein families: genetic information processing
Unigene_370312	K15356	VRG4; GDP-mannose transporter	02000 Transporters [BR:sly02000]	B 09183 Protein families: signaling and cellular processes
Unigene_16411	K15341	DCLRE1B; DNA cross-link repair 1B protein [EC:3.1.-.-]	03400 DNA repair and recombination proteins [BR:sly03400]	B 09182 Protein families: genetic information processing
Unigene_92426	K15340	DCLRE1A; DNA cross-link repair 1A protein	03400 DNA repair and recombination proteins [BR:sly03400]	B 09182 Protein families: genetic information processing
Unigene_415010	K15340	DCLRE1A; DNA cross-link repair 1A protein	03400 DNA repair and recombination proteins [BR:sly03400]	B 09182 Protein families: genetic information processing
Unigene_36786	K15338	GEN1; flap endonuclease GEN [EC:3.1.-.-]	03400 DNA repair and recombination proteins [BR:sly03400]	B 09182 Protein families: genetic information processing
Unigene_74074	K15338	GEN1; flap endonuclease GEN [EC:3.1.-.-]	03400 DNA repair and recombination proteins [BR:sly03400]	B 09182 Protein families: genetic information processing
Unigene_485541	K15336	TRDMT1; tRNA (cytosine38-C5)-methyltransferase [EC:2.1.1.204]	03016 Transfer RNA biogenesis [BR:sly03016]	B 09182 Protein families: genetic information processing
Unigene_422964	K15334	NCL1; multisite-specific tRNA:(cytosine-C5)-methyltransferase [EC:2.1.1.202]	03016 Transfer RNA biogenesis [BR:sly03016]	B 09182 Protein families: genetic information processing
Unigene_408679	K15333	TRM3; tRNA guanosine-2'-O-methyltransferase [EC:2.1.1.34]	03036 Chromosome and associated proteins [BR:sly03036]	B 09182 Protein families: genetic information processing
Unigene_422913	K15332	TRMT2A; tRNA (uracil-5-)-methyltransferase [EC:2.1.1.-]	03016 Transfer RNA biogenesis [BR:sly03016]	B 09182 Protein families: genetic information processing
Unigene_179906	K15326	TSEN54; tRNA-splicing endonuclease subunit Sen54	03016 Transfer RNA biogenesis [BR:sly03016]	B 09182 Protein families: genetic information processing
Unigene_407609	K15326	TSEN54; tRNA-splicing endonuclease subunit Sen54	03016 Transfer RNA biogenesis [BR:sly03016]	B 09182 Protein families: genetic information processing
Unigene_357814	K15322	TSEN2; tRNA-splicing endonuclease subunit Sen2 [EC:4.6.1.16]	03016 Transfer RNA biogenesis [BR:sly03016]	B 09182 Protein families: genetic information processing
Unigene_448979	K15296	NAPA; alpha-soluble NSF attachment protein	04131 Membrane trafficking [BR:sly04131]	B 09182 Protein families: genetic information processing
Unigene_29830	K15292	STXBP1; syntaxin-binding protein 1	04147 Exosome [BR:sly04147]	B 09183 Protein families: signaling and cellular processes
Unigene_238035	K15289	SLC35F5; solute carrier family 35, member F5	02000 Transporters [BR:sly02000]	B 09183 Protein families: signaling and cellular processes
Unigene_328776	K15289	SLC35F5; solute carrier family 35, member F5	02000 Transporters [BR:sly02000]	B 09183 Protein families: signaling and cellular processes
Unigene_440688	K15289	SLC35F5; solute carrier family 35, member F5	02000 Transporters [BR:sly02000]	B 09183 Protein families: signaling and cellular processes
Unigene_267174	K15287	SLC35F1_2; solute carrier family 35, member F1/2	02000 Transporters [BR:sly02000]	B 09183 Protein families: signaling and cellular processes
Unigene_454625	K15287	SLC35F1_2; solute carrier family 35, member F1/2	02000 Transporters [BR:sly02000]	B 09183 Protein families: signaling and cellular processes
Unigene_10146	K15285	SLC35E3; solute carrier family 35, member E3	02000 Transporters [BR:sly02000]	B 09183 Protein families: signaling and cellular processes
Unigene_97494	K15285	SLC35E3; solute carrier family 35, member E3	02000 Transporters [BR:sly02000]	B 09183 Protein families: signaling and cellular processes
Unigene_279276	K15285	SLC35E3; solute carrier family 35, member E3	02000 Transporters [BR:sly02000]	B 09183 Protein families: signaling and cellular processes
Unigene_429667	K15285	SLC35E3; solute carrier family 35, member E3	02000 Transporters [BR:sly02000]	B 09183 Protein families: signaling and cellular processes
Unigene_491730	K15285	SLC35E3; solute carrier family 35, member E3	02000 Transporters [BR:sly02000]	B 09183 Protein families: signaling and cellular processes
Unigene_95122	K15283	SLC35E1; solute carrier family 35, member E1	02000 Transporters [BR:sly02000]	B 09183 Protein families: signaling and cellular processes
Unigene_107482	K15283	SLC35E1; solute carrier family 35, member E1	02000 Transporters [BR:sly02000]	B 09183 Protein families: signaling and cellular processes
Unigene_186449	K15283	SLC35E1; solute carrier family 35, member E1	02000 Transporters [BR:sly02000]	B 09183 Protein families: signaling and cellular processes
Unigene_205097	K15283	SLC35E1; solute carrier family 35, member E1	02000 Transporters [BR:sly02000]	B 09183 Protein families: signaling and cellular processes
Unigene_214376	K15283	SLC35E1; solute carrier family 35, member E1	02000 Transporters [BR:sly02000]	B 09183 Protein families: signaling and cellular processes
Unigene_296695	K15283	SLC35E1; solute carrier family 35, member E1	02000 Transporters [BR:sly02000]	B 09183 Protein families: signaling and cellular processes
Unigene_229152	K15281	SLC35D; solute carrier family 35	02000 Transporters [BR:sly02000]	B 09183 Protein families: signaling and cellular processes
Unigene_360029	K15281	SLC35D; solute carrier family 35	02000 Transporters [BR:sly02000]	B 09183 Protein families: signaling and cellular processes
Unigene_440193	K15281	SLC35D; solute carrier family 35	02000 Transporters [BR:sly02000]	B 09183 Protein families: signaling and cellular processes
Unigene_441036	K15280	SLC35C2; solute carrier family 35, member C2	02000 Transporters [BR:sly02000]	B 09183 Protein families: signaling and cellular processes
Unigene_158013	K15277	SLC35B3; solute carrier family 35 (adenosine 3'-phospho 5'-phosphosulfate transporter), member B3	02000 Transporters [BR:sly02000]	B 09183 Protein families: signaling and cellular processes
Unigene_380257	K15277	SLC35B3; solute carrier family 35 (adenosine 3'-phospho 5'-phosphosulfate transporter), member B3	02000 Transporters [BR:sly02000]	B 09183 Protein families: signaling and cellular processes
Unigene_20622	K15276	SLC35B2; solute carrier family 35 (adenosine 3'-phospho 5'-phosphosulfate transporter), member B2	02000 Transporters [BR:sly02000]	B 09183 Protein families: signaling and cellular processes
Unigene_137039	K15276	SLC35B2; solute carrier family 35 (adenosine 3'-phospho 5'-phosphosulfate transporter), member B2	02000 Transporters [BR:sly02000]	B 09183 Protein families: signaling and cellular processes
Unigene_425456	K15276	SLC35B2; solute carrier family 35 (adenosine 3'-phospho 5'-phosphosulfate transporter), member B2	02000 Transporters [BR:sly02000]	B 09183 Protein families: signaling and cellular processes
Unigene_18548	K15275	SLC35B1; solute carrier family 35 (UDP-galactose transporter), member B1	02000 Transporters [BR:sly02000]	B 09183 Protein families: signaling and cellular processes
Unigene_265168	K15275	SLC35B1; solute carrier family 35 (UDP-galactose transporter), member B1	02000 Transporters [BR:sly02000]	B 09183 Protein families: signaling and cellular processes
Unigene_364892	K15275	SLC35B1; solute carrier family 35 (UDP-galactose transporter), member B1	02000 Transporters [BR:sly02000]	B 09183 Protein families: signaling and cellular processes
Unigene_303744	K15272	SLC35A1_2_3; solute carrier family 35 (UDP-sugar transporter), member A1/2/3	02000 Transporters [BR:sly02000]	B 09183 Protein families: signaling and cellular processes
Unigene_382555	K15272	SLC35A1_2_3; solute carrier family 35 (UDP-sugar transporter), member A1/2/3	02000 Transporters [BR:sly02000]	B 09183 Protein families: signaling and cellular processes
Unigene_395828	K15272	SLC35A1_2_3; solute carrier family 35 (UDP-sugar transporter), member A1/2/3	02000 Transporters [BR:sly02000]	B 09183 Protein families: signaling and cellular processes
Unigene_504046	K15272	SLC35A1_2_3; solute carrier family 35 (UDP-sugar transporter), member A1/2/3	02000 Transporters [BR:sly02000]	B 09183 Protein families: signaling and cellular processes
Unigene_512250	K15272	SLC35A1_2_3; solute carrier family 35 (UDP-sugar transporter), member A1/2/3	02000 Transporters [BR:sly02000]	B 09183 Protein families: signaling and cellular processes
Unigene_422406	K15271	HFM1; ATP-dependent DNA helicase HFM1/MER3 [EC:3.6.4.12]	03400 DNA repair and recombination proteins [BR:sly03400]	B 09182 Protein families: genetic information processing
Unigene_407124	K15264	NSUN5; 25S rRNA (cytosine2278-C5)-methyltransferase [EC:2.1.1.311]	03009 Ribosome biogenesis [BR:sly03009]	B 09182 Protein families: genetic information processing
Unigene_24238	K15263	LYER; cell growth-regulating nucleolar protein	03009 Ribosome biogenesis [BR:sly03009]	B 09182 Protein families: genetic information processing
Unigene_387034	K15263	LYER; cell growth-regulating nucleolar protein	03009 Ribosome biogenesis [BR:sly03009]	B 09182 Protein families: genetic information processing
Unigene_169035	K15262	BCP1; protein BCP1	03009 Ribosome biogenesis [BR:sly03009]	B 09182 Protein families: genetic information processing
Unigene_448276	K15262	BCP1; protein BCP1	03009 Ribosome biogenesis [BR:sly03009]	B 09182 Protein families: genetic information processing
Unigene_30425	K15255	PIF1; ATP-dependent DNA helicase PIF1 [EC:3.6.4.12]	03029 Mitochondrial biogenesis [BR:sly03029]	B 09182 Protein families: genetic information processing
Unigene_443048	K15255	PIF1; ATP-dependent DNA helicase PIF1 [EC:3.6.4.12]	03029 Mitochondrial biogenesis [BR:sly03029]	B 09182 Protein families: genetic information processing
Unigene_451891	K15255	PIF1; ATP-dependent DNA helicase PIF1 [EC:3.6.4.12]	03029 Mitochondrial biogenesis [BR:sly03029]	B 09182 Protein families: genetic information processing
Unigene_77703	K15235	JOSD; josephin [EC:3.4.19.12]	04121 Ubiquitin system [BR:sly04121]	B 09182 Protein families: genetic information processing
Unigene_153898	K15235	JOSD; josephin [EC:3.4.19.12]	04121 Ubiquitin system [BR:sly04121]	B 09182 Protein families: genetic information processing
Unigene_346256	K15235	JOSD; josephin [EC:3.4.19.12]	04121 Ubiquitin system [BR:sly04121]	B 09182 Protein families: genetic information processing
Unigene_262924	K15223	UAF30; upstream activation factor subunit UAF30	03021 Transcription machinery [BR:sly03021]	B 09182 Protein families: genetic information processing
Unigene_378051	K15223	UAF30; upstream activation factor subunit UAF30	03021 Transcription machinery [BR:sly03021]	B 09182 Protein families: genetic information processing
Unigene_506196	K15223	UAF30; upstream activation factor subunit UAF30	03021 Transcription machinery [BR:sly03021]	B 09182 Protein families: genetic information processing
Unigene_424748	K15216	RRN3; RNA polymerase I-specific transcription initiation factor RRN3	03021 Transcription machinery [BR:sly03021]	B 09182 Protein families: genetic information processing
Unigene_495786	K15210	SNAPC3; snRNA-activating protein complex subunit 3	03021 Transcription machinery [BR:sly03021]	B 09182 Protein families: genetic information processing
Unigene_134595	K15208	SNAPC1; snRNA-activating protein complex subunit 1	03021 Transcription machinery [BR:sly03021]	B 09182 Protein families: genetic information processing
Unigene_335058	K15208	SNAPC1; snRNA-activating protein complex subunit 1	03021 Transcription machinery [BR:sly03021]	B 09182 Protein families: genetic information processing
Unigene_122000	K15203	GTF3C6; general transcription factor 3C polypeptide 6	03021 Transcription machinery [BR:sly03021]	B 09182 Protein families: genetic information processing
Unigene_306535	K15203	GTF3C6; general transcription factor 3C polypeptide 6	03021 Transcription machinery [BR:sly03021]	B 09182 Protein families: genetic information processing
Unigene_460274	K15202	GTF3C5; general transcription factor 3C polypeptide 5 (transcription factor C subunit 1)	03021 Transcription machinery [BR:sly03021]	B 09182 Protein families: genetic information processing
Unigene_105040	K15201	GTP3C3; general transcription factor 3C polypeptide 3 (transcription factor C subunit 4)	03021 Transcription machinery [BR:sly03021]	B 09182 Protein families: genetic information processing
Unigene_418920	K15200	GTF3C2; general transcription factor 3C polypeptide 2	03021 Transcription machinery [BR:sly03021]	B 09182 Protein families: genetic information processing
Unigene_141875	K15199	GTF3C1; general transcription factor 3C polypeptide 1	03021 Transcription machinery [BR:sly03021]	B 09182 Protein families: genetic information processing
Unigene_431058	K15198	BDP1; transcription factor TFIIIB component B''	03021 Transcription machinery [BR:sly03021]	B 09182 Protein families: genetic information processing
Unigene_496270	K15198	BDP1; transcription factor TFIIIB component B''	03021 Transcription machinery [BR:sly03021]	B 09182 Protein families: genetic information processing
Unigene_438370	K15196	BRF1; transcription factor IIIB 90 kDa subunit	03021 Transcription machinery [BR:sly03021]	B 09182 Protein families: genetic information processing
Unigene_464001	K15196	BRF1; transcription factor IIIB 90 kDa subunit	03021 Transcription machinery [BR:sly03021]	B 09182 Protein families: genetic information processing
Unigene_93191	K15193	SPTY2D1; protein SPT2	03021 Transcription machinery [BR:sly03021]	B 09182 Protein families: genetic information processing
Unigene_457029	K15193	SPTY2D1; protein SPT2	03021 Transcription machinery [BR:sly03021]	B 09182 Protein families: genetic information processing
Unigene_113201	K15192	BTAF1; TATA-binding protein-associated factor [EC:3.6.4.-]	03021 Transcription machinery [BR:sly03021]	B 09182 Protein families: genetic information processing
Unigene_30946	K15191	LARP7; La-related protein 7	03021 Transcription machinery [BR:sly03021]	B 09182 Protein families: genetic information processing
Unigene_372134	K15191	LARP7; La-related protein 7	03021 Transcription machinery [BR:sly03021]	B 09182 Protein families: genetic information processing
Unigene_396261	K15191	LARP7; La-related protein 7	03021 Transcription machinery [BR:sly03021]	B 09182 Protein families: genetic information processing
Unigene_449692	K15191	LARP7; La-related protein 7	03021 Transcription machinery [BR:sly03021]	B 09182 Protein families: genetic information processing
Unigene_463195	K15191	LARP7; La-related protein 7	03021 Transcription machinery [BR:sly03021]	B 09182 Protein families: genetic information processing
Unigene_382373	K15190	MEPCE; 7SK snRNA methylphosphate capping enzyme [EC:2.1.1.-]	03021 Transcription machinery [BR:sly03021]	B 09182 Protein families: genetic information processing
Unigene_413848	K15188	CCNT; cyclin T	03021 Transcription machinery [BR:sly03021]	B 09182 Protein families: genetic information processing
Unigene_495747	K15188	CCNT; cyclin T	03021 Transcription machinery [BR:sly03021]	B 09182 Protein families: genetic information processing
Unigene_513903	K15188	CCNT; cyclin T	03021 Transcription machinery [BR:sly03021]	B 09182 Protein families: genetic information processing
Unigene_469444	K15186	EAF; ELL-associated factor	03021 Transcription machinery [BR:sly03021]	B 09182 Protein families: genetic information processing
Unigene_172785	K15178	RTF1; RNA polymerase-associated protein RTF1	03021 Transcription machinery [BR:sly03021]	B 09182 Protein families: genetic information processing
Unigene_205686	K15177	LEO1; RNA polymerase-associated protein LEO1	03021 Transcription machinery [BR:sly03021]	B 09182 Protein families: genetic information processing
Unigene_394624	K15177	LEO1; RNA polymerase-associated protein LEO1	03021 Transcription machinery [BR:sly03021]	B 09182 Protein families: genetic information processing
Unigene_350163	K15176	CTR9; RNA polymerase-associated protein CTR9	03021 Transcription machinery [BR:sly03021]	B 09182 Protein families: genetic information processing
Unigene_88615	K15175	CDC73; parafibromin	03021 Transcription machinery [BR:sly03021]	B 09182 Protein families: genetic information processing
Unigene_403422	K15175	CDC73; parafibromin	03021 Transcription machinery [BR:sly03021]	B 09182 Protein families: genetic information processing
Unigene_428286	K15175	CDC73; parafibromin	03021 Transcription machinery [BR:sly03021]	B 09182 Protein families: genetic information processing
Unigene_96834	K15174	PAF1; RNA polymerase II-associated factor 1	03021 Transcription machinery [BR:sly03021]	B 09182 Protein families: genetic information processing
Unigene_433318	K15172	SUPT5H; transcription elongation factor SPT5	03019 Messenger RNA biogenesis [BR:sly03019]	B 09182 Protein families: genetic information processing
Unigene_424121	K15170	MED27; mediator of RNA polymerase II transcription subunit 27	03021 Transcription machinery [BR:sly03021]	B 09182 Protein families: genetic information processing
Unigene_157401	K15168	MED25; mediator of RNA polymerase II transcription subunit 25	03021 Transcription machinery [BR:sly03021]	B 09182 Protein families: genetic information processing
Unigene_162069	K15168	MED25; mediator of RNA polymerase II transcription subunit 25	03021 Transcription machinery [BR:sly03021]	B 09182 Protein families: genetic information processing
Unigene_206685	K15168	MED25; mediator of RNA polymerase II transcription subunit 25	03021 Transcription machinery [BR:sly03021]	B 09182 Protein families: genetic information processing
Unigene_21260	K15166	MED23; mediator of RNA polymerase II transcription subunit 23	03021 Transcription machinery [BR:sly03021]	B 09182 Protein families: genetic information processing
Unigene_494505	K15164	MED13; mediator of RNA polymerase II transcription subunit 13	03021 Transcription machinery [BR:sly03021]	B 09182 Protein families: genetic information processing
Unigene_214267	K15161	CCNC; cyclin-C	03021 Transcription machinery [BR:sly03021]	B 09182 Protein families: genetic information processing
Unigene_443932	K15156	MED14; mediator of RNA polymerase II transcription subunit 14	03021 Transcription machinery [BR:sly03021]	B 09182 Protein families: genetic information processing
Unigene_95162	K15153	MED31; mediator of RNA polymerase II transcription subunit 31	03021 Transcription machinery [BR:sly03021]	B 09182 Protein families: genetic information processing
Unigene_435708	K15153	MED31; mediator of RNA polymerase II transcription subunit 31	03021 Transcription machinery [BR:sly03021]	B 09182 Protein families: genetic information processing
Unigene_437018	K15153	MED31; mediator of RNA polymerase II transcription subunit 31	03021 Transcription machinery [BR:sly03021]	B 09182 Protein families: genetic information processing
Unigene_214056	K15152	MED21; mediator of RNA polymerase II transcription subunit 21	03021 Transcription machinery [BR:sly03021]	B 09182 Protein families: genetic information processing
Unigene_379302	K15152	MED21; mediator of RNA polymerase II transcription subunit 21	03021 Transcription machinery [BR:sly03021]	B 09182 Protein families: genetic information processing
Unigene_499178	K15151	MED10; mediator of RNA polymerase II transcription subunit 10	03021 Transcription machinery [BR:sly03021]	B 09182 Protein families: genetic information processing
Unigene_195136	K15148	MED7; mediator of RNA polymerase II transcription subunit 7	03021 Transcription machinery [BR:sly03021]	B 09182 Protein families: genetic information processing
Unigene_119261	K15141	MED28; mediator of RNA polymerase II transcription subunit 28	03021 Transcription machinery [BR:sly03021]	B 09182 Protein families: genetic information processing
Unigene_122430	K15141	MED28; mediator of RNA polymerase II transcription subunit 28	03021 Transcription machinery [BR:sly03021]	B 09182 Protein families: genetic information processing
Unigene_300150	K15141	MED28; mediator of RNA polymerase II transcription subunit 28	03021 Transcription machinery [BR:sly03021]	B 09182 Protein families: genetic information processing
Unigene_437036	K15141	MED28; mediator of RNA polymerase II transcription subunit 28	03021 Transcription machinery [BR:sly03021]	B 09182 Protein families: genetic information processing
Unigene_38470	K15139	MED22; mediator of RNA polymerase II transcription subunit 22	03021 Transcription machinery [BR:sly03021]	B 09182 Protein families: genetic information processing
Unigene_419270	K15139	MED22; mediator of RNA polymerase II transcription subunit 22	03021 Transcription machinery [BR:sly03021]	B 09182 Protein families: genetic information processing
Unigene_56695	K15135	MED18; mediator of RNA polymerase II transcription subunit 18	03021 Transcription machinery [BR:sly03021]	B 09182 Protein families: genetic information processing
Unigene_162337	K15135	MED18; mediator of RNA polymerase II transcription subunit 18	03021 Transcription machinery [BR:sly03021]	B 09182 Protein families: genetic information processing
Unigene_447154	K15135	MED18; mediator of RNA polymerase II transcription subunit 18	03021 Transcription machinery [BR:sly03021]	B 09182 Protein families: genetic information processing
Unigene_473784	K15133	MED17; mediator of RNA polymerase II transcription subunit 17	03021 Transcription machinery [BR:sly03021]	B 09182 Protein families: genetic information processing
Unigene_339622	K15131	MED11; mediator of RNA polymerase II transcription subunit 11	03021 Transcription machinery [BR:sly03021]	B 09182 Protein families: genetic information processing
Unigene_123215	K15128	MED6; mediator of RNA polymerase II transcription subunit 6	03021 Transcription machinery [BR:sly03021]	B 09182 Protein families: genetic information processing
Unigene_23351	K15121	SLC25A44; solute carrier family 25, member 44	02000 Transporters [BR:sly02000]	B 09183 Protein families: signaling and cellular processes
Unigene_35837	K15121	SLC25A44; solute carrier family 25, member 44	02000 Transporters [BR:sly02000]	B 09183 Protein families: signaling and cellular processes
Unigene_202301	K15121	SLC25A44; solute carrier family 25, member 44	02000 Transporters [BR:sly02000]	B 09183 Protein families: signaling and cellular processes
Unigene_367194	K15121	SLC25A44; solute carrier family 25, member 44	02000 Transporters [BR:sly02000]	B 09183 Protein families: signaling and cellular processes
Unigene_453666	K15121	SLC25A44; solute carrier family 25, member 44	02000 Transporters [BR:sly02000]	B 09183 Protein families: signaling and cellular processes
Unigene_466185	K15121	SLC25A44; solute carrier family 25, member 44	02000 Transporters [BR:sly02000]	B 09183 Protein families: signaling and cellular processes
Unigene_144405	K15119	SLC25A39_40; solute carrier family 25, member 39/40	02000 Transporters [BR:sly02000]	B 09183 Protein families: signaling and cellular processes
Unigene_418717	K15119	SLC25A39_40; solute carrier family 25, member 39/40	02000 Transporters [BR:sly02000]	B 09183 Protein families: signaling and cellular processes
Unigene_69271	K15115	SLC25A32; solute carrier family 25 (mitochondrial folate transporter), member 32	02000 Transporters [BR:sly02000]	B 09183 Protein families: signaling and cellular processes
Unigene_242192	K15115	SLC25A32; solute carrier family 25 (mitochondrial folate transporter), member 32	02000 Transporters [BR:sly02000]	B 09183 Protein families: signaling and cellular processes
Unigene_349140	K15115	SLC25A32; solute carrier family 25 (mitochondrial folate transporter), member 32	02000 Transporters [BR:sly02000]	B 09183 Protein families: signaling and cellular processes
Unigene_387432	K15115	SLC25A32; solute carrier family 25 (mitochondrial folate transporter), member 32	02000 Transporters [BR:sly02000]	B 09183 Protein families: signaling and cellular processes
Unigene_488881	K15113	SLC25A28_37; solute carrier family 25 (mitochondrial iron transporter), member 28/37	02000 Transporters [BR:sly02000]	B 09183 Protein families: signaling and cellular processes
Unigene_168195	K15112	SLC25A27; solute carrier family 25 (mitochondrial uncoupling protein), member 27	02000 Transporters [BR:sly02000]	B 09183 Protein families: signaling and cellular processes
Unigene_49383	K15111	SLC25A26; solute carrier family 25 (mitochondrial S-adenosylmethionine transporter), member 26	02000 Transporters [BR:sly02000]	B 09183 Protein families: signaling and cellular processes
Unigene_55320	K15111	SLC25A26; solute carrier family 25 (mitochondrial S-adenosylmethionine transporter), member 26	02000 Transporters [BR:sly02000]	B 09183 Protein families: signaling and cellular processes
Unigene_365641	K15111	SLC25A26; solute carrier family 25 (mitochondrial S-adenosylmethionine transporter), member 26	02000 Transporters [BR:sly02000]	B 09183 Protein families: signaling and cellular processes
Unigene_378784	K15111	SLC25A26; solute carrier family 25 (mitochondrial S-adenosylmethionine transporter), member 26	02000 Transporters [BR:sly02000]	B 09183 Protein families: signaling and cellular processes
Unigene_506370	K15111	SLC25A26; solute carrier family 25 (mitochondrial S-adenosylmethionine transporter), member 26	02000 Transporters [BR:sly02000]	B 09183 Protein families: signaling and cellular processes
Unigene_603	K15109	SLC25A20_29; solute carrier family 25 (mitochondrial carnitine/acylcarnitine transporter), member 20/29	02000 Transporters [BR:sly02000]	B 09183 Protein families: signaling and cellular processes
Unigene_91798	K15109	SLC25A20_29; solute carrier family 25 (mitochondrial carnitine/acylcarnitine transporter), member 20/29	02000 Transporters [BR:sly02000]	B 09183 Protein families: signaling and cellular processes
Unigene_124692	K15109	SLC25A20_29; solute carrier family 25 (mitochondrial carnitine/acylcarnitine transporter), member 20/29	02000 Transporters [BR:sly02000]	B 09183 Protein families: signaling and cellular processes
Unigene_134021	K15109	SLC25A20_29; solute carrier family 25 (mitochondrial carnitine/acylcarnitine transporter), member 20/29	02000 Transporters [BR:sly02000]	B 09183 Protein families: signaling and cellular processes
Unigene_162788	K15109	SLC25A20_29; solute carrier family 25 (mitochondrial carnitine/acylcarnitine transporter), member 20/29	02000 Transporters [BR:sly02000]	B 09183 Protein families: signaling and cellular processes
Unigene_262143	K15109	SLC25A20_29; solute carrier family 25 (mitochondrial carnitine/acylcarnitine transporter), member 20/29	02000 Transporters [BR:sly02000]	B 09183 Protein families: signaling and cellular processes
Unigene_390232	K15109	SLC25A20_29; solute carrier family 25 (mitochondrial carnitine/acylcarnitine transporter), member 20/29	02000 Transporters [BR:sly02000]	B 09183 Protein families: signaling and cellular processes
Unigene_401889	K15109	SLC25A20_29; solute carrier family 25 (mitochondrial carnitine/acylcarnitine transporter), member 20/29	02000 Transporters [BR:sly02000]	B 09183 Protein families: signaling and cellular processes
Unigene_480980	K15109	SLC25A20_29; solute carrier family 25 (mitochondrial carnitine/acylcarnitine transporter), member 20/29	02000 Transporters [BR:sly02000]	B 09183 Protein families: signaling and cellular processes
Unigene_87107	K15108	SLC25A19; solute carrier family 25 (mitochondrial thiamine pyrophosphate transporter), member 19	02000 Transporters [BR:sly02000]	B 09183 Protein families: signaling and cellular processes
Unigene_112737	K15104	SLC25A11; solute carrier family 25 (mitochondrial oxoglutarate transporter), member 11	02000 Transporters [BR:sly02000]	B 09183 Protein families: signaling and cellular processes
Unigene_380716	K15104	SLC25A11; solute carrier family 25 (mitochondrial oxoglutarate transporter), member 11	02000 Transporters [BR:sly02000]	B 09183 Protein families: signaling and cellular processes
Unigene_390855	K15104	SLC25A11; solute carrier family 25 (mitochondrial oxoglutarate transporter), member 11	02000 Transporters [BR:sly02000]	B 09183 Protein families: signaling and cellular processes
Unigene_400765	K15104	SLC25A11; solute carrier family 25 (mitochondrial oxoglutarate transporter), member 11	02000 Transporters [BR:sly02000]	B 09183 Protein families: signaling and cellular processes
Unigene_174287	K15103	UCP2_3; solute carrier family 25 (mitochondrial uncoupling protein), member 8/9	02000 Transporters [BR:sly02000]	B 09183 Protein families: signaling and cellular processes
Unigene_485914	K15103	UCP2_3; solute carrier family 25 (mitochondrial uncoupling protein), member 8/9	02000 Transporters [BR:sly02000]	B 09183 Protein families: signaling and cellular processes
Unigene_505377	K15103	UCP2_3; solute carrier family 25 (mitochondrial uncoupling protein), member 8/9	02000 Transporters [BR:sly02000]	B 09183 Protein families: signaling and cellular processes
Unigene_16178	K15102	SLC25A3; solute carrier family 25 (mitochondrial phosphate transporter), member 3	04147 Exosome [BR:sly04147]	B 09183 Protein families: signaling and cellular processes
Unigene_16299	K15102	SLC25A3; solute carrier family 25 (mitochondrial phosphate transporter), member 3	04147 Exosome [BR:sly04147]	B 09183 Protein families: signaling and cellular processes
Unigene_362799	K15102	SLC25A3; solute carrier family 25 (mitochondrial phosphate transporter), member 3	04147 Exosome [BR:sly04147]	B 09183 Protein families: signaling and cellular processes
Unigene_436623	K15102	SLC25A3; solute carrier family 25 (mitochondrial phosphate transporter), member 3	04147 Exosome [BR:sly04147]	B 09183 Protein families: signaling and cellular processes
Unigene_173885	K15100	SLC25A1; solute carrier family 25 (mitochondrial citrate transporter), member 1	02000 Transporters [BR:sly02000]	B 09183 Protein families: signaling and cellular processes
Unigene_386609	K15100	SLC25A1; solute carrier family 25 (mitochondrial citrate transporter), member 1	02000 Transporters [BR:sly02000]	B 09183 Protein families: signaling and cellular processes
Unigene_43906	K15084	SLC25A16; solute carrier family 25 (mitochondrial carrier protein), member 16	02000 Transporters [BR:sly02000]	B 09183 Protein families: signaling and cellular processes
Unigene_173958	K15084	SLC25A16; solute carrier family 25 (mitochondrial carrier protein), member 16	02000 Transporters [BR:sly02000]	B 09183 Protein families: signaling and cellular processes
Unigene_413223	K15084	SLC25A16; solute carrier family 25 (mitochondrial carrier protein), member 16	02000 Transporters [BR:sly02000]	B 09183 Protein families: signaling and cellular processes
Unigene_116303	K15083	RAD16; DNA repair protein RAD16	03400 DNA repair and recombination proteins [BR:sly03400]	B 09182 Protein families: genetic information processing
Unigene_182332	K15082	RAD7; DNA repair protein RAD7	03400 DNA repair and recombination proteins [BR:sly03400]	B 09182 Protein families: genetic information processing
Unigene_370223	K15082	RAD7; DNA repair protein RAD7	03400 DNA repair and recombination proteins [BR:sly03400]	B 09182 Protein families: genetic information processing
Unigene_23899	K15078	SLX1; structure-specific endonuclease subunit SLX1 [EC:3.6.1.-]	03400 DNA repair and recombination proteins [BR:sly03400]	B 09182 Protein families: genetic information processing
Unigene_104696	K15078	SLX1; structure-specific endonuclease subunit SLX1 [EC:3.6.1.-]	03400 DNA repair and recombination proteins [BR:sly03400]	B 09182 Protein families: genetic information processing
Unigene_264221	K15078	SLX1; structure-specific endonuclease subunit SLX1 [EC:3.6.1.-]	03400 DNA repair and recombination proteins [BR:sly03400]	B 09182 Protein families: genetic information processing
Unigene_398698	K15078	SLX1; structure-specific endonuclease subunit SLX1 [EC:3.6.1.-]	03400 DNA repair and recombination proteins [BR:sly03400]	B 09182 Protein families: genetic information processing
Unigene_118765	K15077	ELA1; elongin-A	03400 DNA repair and recombination proteins [BR:sly03400]	B 09182 Protein families: genetic information processing
Unigene_127788	K15075	MET18; DNA repair/transcription protein MET18/MMS19	03400 DNA repair and recombination proteins [BR:sly03400]	B 09182 Protein families: genetic information processing
Unigene_321321	K15053	CHMP7; charged multivesicular body protein 7	04147 Exosome [BR:sly04147]	B 09183 Protein families: signaling and cellular processes
Unigene_342545	K15053	CHMP7; charged multivesicular body protein 7	04147 Exosome [BR:sly04147]	B 09183 Protein families: signaling and cellular processes
Unigene_32235	K15040	VDAC2; voltage-dependent anion channel protein 2	04040 Ion channels [BR:sly04040]	B 09183 Protein families: signaling and cellular processes
Unigene_197994	K15040	VDAC2; voltage-dependent anion channel protein 2	04040 Ion channels [BR:sly04040]	B 09183 Protein families: signaling and cellular processes
Unigene_199432	K15040	VDAC2; voltage-dependent anion channel protein 2	04040 Ion channels [BR:sly04040]	B 09183 Protein families: signaling and cellular processes
Unigene_364772	K15040	VDAC2; voltage-dependent anion channel protein 2	04040 Ion channels [BR:sly04040]	B 09183 Protein families: signaling and cellular processes
Unigene_160718	K15033	ICT1; peptidyl-tRNA hydrolase ICT1 [EC:3.1.1.29]	03012 Translation factors [BR:sly03012]	B 09182 Protein families: genetic information processing
Unigene_197709	K15033	ICT1; peptidyl-tRNA hydrolase ICT1 [EC:3.1.1.29]	03012 Translation factors [BR:sly03012]	B 09182 Protein families: genetic information processing
Unigene_44452	K15032	MTERFD; mTERF domain-containing protein, mitochondrial	03029 Mitochondrial biogenesis [BR:sly03029]	B 09182 Protein families: genetic information processing
Unigene_72917	K15032	MTERFD; mTERF domain-containing protein, mitochondrial	03029 Mitochondrial biogenesis [BR:sly03029]	B 09182 Protein families: genetic information processing
Unigene_75173	K15032	MTERFD; mTERF domain-containing protein, mitochondrial	03029 Mitochondrial biogenesis [BR:sly03029]	B 09182 Protein families: genetic information processing
Unigene_104859	K15032	MTERFD; mTERF domain-containing protein, mitochondrial	03029 Mitochondrial biogenesis [BR:sly03029]	B 09182 Protein families: genetic information processing
Unigene_106022	K15032	MTERFD; mTERF domain-containing protein, mitochondrial	03029 Mitochondrial biogenesis [BR:sly03029]	B 09182 Protein families: genetic information processing
Unigene_106043	K15032	MTERFD; mTERF domain-containing protein, mitochondrial	03029 Mitochondrial biogenesis [BR:sly03029]	B 09182 Protein families: genetic information processing
Unigene_108937	K15032	MTERFD; mTERF domain-containing protein, mitochondrial	03029 Mitochondrial biogenesis [BR:sly03029]	B 09182 Protein families: genetic information processing
Unigene_136363	K15032	MTERFD; mTERF domain-containing protein, mitochondrial	03029 Mitochondrial biogenesis [BR:sly03029]	B 09182 Protein families: genetic information processing
Unigene_139810	K15032	MTERFD; mTERF domain-containing protein, mitochondrial	03029 Mitochondrial biogenesis [BR:sly03029]	B 09182 Protein families: genetic information processing
Unigene_164565	K15032	MTERFD; mTERF domain-containing protein, mitochondrial	03029 Mitochondrial biogenesis [BR:sly03029]	B 09182 Protein families: genetic information processing
Unigene_176676	K15032	MTERFD; mTERF domain-containing protein, mitochondrial	03029 Mitochondrial biogenesis [BR:sly03029]	B 09182 Protein families: genetic information processing
Unigene_178943	K15032	MTERFD; mTERF domain-containing protein, mitochondrial	03029 Mitochondrial biogenesis [BR:sly03029]	B 09182 Protein families: genetic information processing
Unigene_186036	K15032	MTERFD; mTERF domain-containing protein, mitochondrial	03029 Mitochondrial biogenesis [BR:sly03029]	B 09182 Protein families: genetic information processing
Unigene_200503	K15032	MTERFD; mTERF domain-containing protein, mitochondrial	03029 Mitochondrial biogenesis [BR:sly03029]	B 09182 Protein families: genetic information processing
Unigene_218921	K15032	MTERFD; mTERF domain-containing protein, mitochondrial	03029 Mitochondrial biogenesis [BR:sly03029]	B 09182 Protein families: genetic information processing
Unigene_247207	K15032	MTERFD; mTERF domain-containing protein, mitochondrial	03029 Mitochondrial biogenesis [BR:sly03029]	B 09182 Protein families: genetic information processing
Unigene_315441	K15032	MTERFD; mTERF domain-containing protein, mitochondrial	03029 Mitochondrial biogenesis [BR:sly03029]	B 09182 Protein families: genetic information processing
Unigene_318707	K15032	MTERFD; mTERF domain-containing protein, mitochondrial	03029 Mitochondrial biogenesis [BR:sly03029]	B 09182 Protein families: genetic information processing
Unigene_373948	K15032	MTERFD; mTERF domain-containing protein, mitochondrial	03029 Mitochondrial biogenesis [BR:sly03029]	B 09182 Protein families: genetic information processing
Unigene_400788	K15032	MTERFD; mTERF domain-containing protein, mitochondrial	03029 Mitochondrial biogenesis [BR:sly03029]	B 09182 Protein families: genetic information processing
Unigene_402893	K15032	MTERFD; mTERF domain-containing protein, mitochondrial	03029 Mitochondrial biogenesis [BR:sly03029]	B 09182 Protein families: genetic information processing
Unigene_431889	K15032	MTERFD; mTERF domain-containing protein, mitochondrial	03029 Mitochondrial biogenesis [BR:sly03029]	B 09182 Protein families: genetic information processing
Unigene_466917	K15032	MTERFD; mTERF domain-containing protein, mitochondrial	03029 Mitochondrial biogenesis [BR:sly03029]	B 09182 Protein families: genetic information processing
Unigene_469830	K15032	MTERFD; mTERF domain-containing protein, mitochondrial	03029 Mitochondrial biogenesis [BR:sly03029]	B 09182 Protein families: genetic information processing
Unigene_501647	K15032	MTERFD; mTERF domain-containing protein, mitochondrial	03029 Mitochondrial biogenesis [BR:sly03029]	B 09182 Protein families: genetic information processing
Unigene_419623	K15030	EIF3M; translation initiation factor 3 subunit M	03012 Translation factors [BR:sly03012]	B 09182 Protein families: genetic information processing
Unigene_8297	K15029	EIF3L; translation initiation factor 3 subunit L	03012 Translation factors [BR:sly03012]	B 09182 Protein families: genetic information processing
Unigene_96246	K15029	EIF3L; translation initiation factor 3 subunit L	03012 Translation factors [BR:sly03012]	B 09182 Protein families: genetic information processing
Unigene_368985	K15028	EIF3K; translation initiation factor 3 subunit K	03012 Translation factors [BR:sly03012]	B 09182 Protein families: genetic information processing
Unigene_272563	K15027	EIF2D; translation initiation factor 2D	03012 Translation factors [BR:sly03012]	B 09182 Protein families: genetic information processing
Unigene_101895	K15026	EIF2A; translation initiation factor 2A	03012 Translation factors [BR:sly03012]	B 09182 Protein families: genetic information processing
Unigene_205770	K15026	EIF2A; translation initiation factor 2A	03012 Translation factors [BR:sly03012]	B 09182 Protein families: genetic information processing
Unigene_114715	K15025	EIF1AD; probable RNA-binding protein EIF1AD	99974 Translation	B 09192 Unclassified: genetic information processing
Unigene_280059	K15025	EIF1AD; probable RNA-binding protein EIF1AD	99974 Translation	B 09192 Unclassified: genetic information processing
Unigene_126485	K15015	SLC32A; solute carrier family 32 (vesicular inhibitory amino acid transporter)	02000 Transporters [BR:sly02000]	B 09183 Protein families: signaling and cellular processes
Unigene_129970	K15015	SLC32A; solute carrier family 32 (vesicular inhibitory amino acid transporter)	02000 Transporters [BR:sly02000]	B 09183 Protein families: signaling and cellular processes
Unigene_140335	K15015	SLC32A; solute carrier family 32 (vesicular inhibitory amino acid transporter)	02000 Transporters [BR:sly02000]	B 09183 Protein families: signaling and cellular processes
Unigene_359282	K15015	SLC32A; solute carrier family 32 (vesicular inhibitory amino acid transporter)	02000 Transporters [BR:sly02000]	B 09183 Protein families: signaling and cellular processes
Unigene_374082	K15015	SLC32A; solute carrier family 32 (vesicular inhibitory amino acid transporter)	02000 Transporters [BR:sly02000]	B 09183 Protein families: signaling and cellular processes
Unigene_497591	K15015	SLC32A; solute carrier family 32 (vesicular inhibitory amino acid transporter)	02000 Transporters [BR:sly02000]	B 09183 Protein families: signaling and cellular processes
Unigene_111955	K15014	SLC29A1_2_3; solute carrier family 29 (equilibrative nucleoside transporter), member 1/2/3	02000 Transporters [BR:sly02000]	B 09183 Protein families: signaling and cellular processes
Unigene_194029	K15014	SLC29A1_2_3; solute carrier family 29 (equilibrative nucleoside transporter), member 1/2/3	02000 Transporters [BR:sly02000]	B 09183 Protein families: signaling and cellular processes
Unigene_398205	K15014	SLC29A1_2_3; solute carrier family 29 (equilibrative nucleoside transporter), member 1/2/3	02000 Transporters [BR:sly02000]	B 09183 Protein families: signaling and cellular processes
Unigene_400087	K15014	SLC29A1_2_3; solute carrier family 29 (equilibrative nucleoside transporter), member 1/2/3	02000 Transporters [BR:sly02000]	B 09183 Protein families: signaling and cellular processes
Unigene_414827	K15014	SLC29A1_2_3; solute carrier family 29 (equilibrative nucleoside transporter), member 1/2/3	02000 Transporters [BR:sly02000]	B 09183 Protein families: signaling and cellular processes
Unigene_459200	K15014	SLC29A1_2_3; solute carrier family 29 (equilibrative nucleoside transporter), member 1/2/3	02000 Transporters [BR:sly02000]	B 09183 Protein families: signaling and cellular processes
Unigene_81752	K14998	SURF1; surfeit locus 1 family protein	03029 Mitochondrial biogenesis [BR:sly03029]	B 09182 Protein families: genetic information processing
Unigene_188573	K14972	PAXIP1; PAX-interacting protein 1	03036 Chromosome and associated proteins [BR:sly03036]	B 09182 Protein families: genetic information processing
Unigene_443109	K14964	ASH2; Set1/Ash2 histone methyltransferase complex subunit ASH2	03036 Chromosome and associated proteins [BR:sly03036]	B 09182 Protein families: genetic information processing
Unigene_73288	K14963	WDR5; COMPASS component SWD3	03036 Chromosome and associated proteins [BR:sly03036]	B 09182 Protein families: genetic information processing
Unigene_271097	K14963	WDR5; COMPASS component SWD3	03036 Chromosome and associated proteins [BR:sly03036]	B 09182 Protein families: genetic information processing
Unigene_284453	K14963	WDR5; COMPASS component SWD3	03036 Chromosome and associated proteins [BR:sly03036]	B 09182 Protein families: genetic information processing
Unigene_500409	K14963	WDR5; COMPASS component SWD3	03036 Chromosome and associated proteins [BR:sly03036]	B 09182 Protein families: genetic information processing
Unigene_48296	K14962	WDR82; COMPASS component SWD2	03036 Chromosome and associated proteins [BR:sly03036]	B 09182 Protein families: genetic information processing
[truncated: 5,926 more rows]
