# Supplementary material for: Understanding salt tolerance mechanism using transcriptome profiling and de novo assembly of wild tomato Solanum chilense
Source: Sci Rep. 2020 Sep 28;10:15835. doi: 10.1038/s41598-020-72474-w (PMC7523002; doi:10.1038/s41598-020-72474-w)
Supplement: Supplementary file 3 — Supplementary Table 4. [file 41598_2020_72474_MOESM3_ESM.xlsx]

## Sheet:  KOG_Annotation
Title: Understanding salt tolerance mechanism using transcriptome profiling and de novo assembly of wild tomato Solanum chilense Authors: SP Kashyap 1, 2, HC Prasanna 1, 3*, Nishi Kumari 2, Pallavi Mishra 1 and B Singh 1 Author’s affiliations: 1 Division of Crop Improvement and Biotechnology, Indian Institute of Vegetable Research, Indian Council of Agricultural Research, Varanasi-221 305, Uttar …
Table S4 Karyotic Orthologous Groups (KOG) functional classification of assembled unigenes.
Query_ID	Query_length	Subject_ID	Subject_length	%Identity	Alignment_length	Query_coverage	Subject_coverage	No.Of_mismatches	No.Of_gaps	Query_start	Query_end	Subject_start	Subject_end	E-value	Score	KOG_ID	Protein_function	Organism	Functional_classification	Functional_description	GI_number
Unigene_5837	336	Hs20473312	102	100	45	40.18	44.12	0	0	200	334	1	45	1.8e-18	91.3	KOG0001	Ubiquitin and ubiquitin+AC0-like proteins	Homo sapiens	Cellular process and signalling+ACQ-Poorly characterised	Posttranslational modification, protein turnover, chaperones+ACQ-General function prediction only	17487291
Unigene_7046	670	Hs4826774	165	91.6	154	68.96	93.33	13	0	120	581	2	155	1.4e-75	282	KOG0001	Ubiquitin and ubiquitin+AC0-like proteins	Homo sapiens	Cellular process and signalling+ACQ-Poorly characterised	Posttranslational modification, protein turnover, chaperones+ACQ-General function prediction only	4826774
Unigene_41360	429	At5g20620	382	90	40	27.97	10.47	2	1	316	429	69	108	1.1e-09	62.4	KOG0001	Ubiquitin and ubiquitin+AC0-like proteins	Arabidopsis thaliana	Cellular process and signalling+ACQ-Poorly characterised	Posttranslational modification, protein turnover, chaperones+ACQ-General function prediction only	18420267
Unigene_78788	1203	At5g20620	382	100	320	79.8	83.77	0	0	1202	243	51	370	3.3e-176	617.1	KOG0001	Ubiquitin and ubiquitin+AC0-like proteins	Arabidopsis thaliana	Cellular process and signalling+ACQ-Poorly characterised	Posttranslational modification, protein turnover, chaperones+ACQ-General function prediction only	18420267
Unigene_82324	790	At5g20620	382	100	262	99.49	68.59	0	0	789	4	64	325	6e-142	502.7	KOG0001	Ubiquitin and ubiquitin+AC0-like proteins	Arabidopsis thaliana	Cellular process and signalling+ACQ-Poorly characterised	Posttranslational modification, protein turnover, chaperones+ACQ-General function prediction only	18420267
Unigene_102341	576	At4g02890	305	50	188	97.92	61.64	82	4	2	547	2	183	2.4e-39	161.4	KOG0001	Ubiquitin and ubiquitin+AC0-like proteins	Arabidopsis thaliana	Cellular process and signalling+ACQ-Poorly characterised	Posttranslational modification, protein turnover, chaperones+ACQ-General function prediction only	18412077
Unigene_126746	322	Hs4826774	165	100	48	44.72	29.09	0	0	1	144	108	155	3.3e-22	103.6	KOG0001	Ubiquitin and ubiquitin+AC0-like proteins	Homo sapiens	Cellular process and signalling+ACQ-Poorly characterised	Posttranslational modification, protein turnover, chaperones+ACQ-General function prediction only	4826774
Unigene_136730	514	Hs7657667	157	97.3	37	21.6	23.57	1	0	142	252	121	157	9e-14	76.3	KOG0001	Ubiquitin and ubiquitin+AC0-like proteins	Homo sapiens	Cellular process and signalling+ACQ-Poorly characterised	Posttranslational modification, protein turnover, chaperones+ACQ-General function prediction only	7657667
Unigene_186822	312	7292401	171	94.7	57	54.81	33.33	2	1	173	3	72	127	7.1e-22	102.4	KOG0001	Ubiquitin and ubiquitin+AC0-like proteins	Drosophila melanogaster	Cellular process and signalling+ACQ-Poorly characterised	Posttranslational modification, protein turnover, chaperones+ACQ-General function prediction only	7292401
Unigene_193075	341	Hs18549673	174	62.2	74	65.1	42.53	28	0	341	120	101	174	6.4e-16	82.8	KOG0001	Ubiquitin and ubiquitin+AC0-like proteins	Homo sapiens	Cellular process and signalling+ACQ-Poorly characterised	Posttranslational modification, protein turnover, chaperones+ACQ-General function prediction only	18549673
Unigene_194927	501	At5g03240	306	100	142	85.03	46.41	0	0	1	426	1	142	1.3e-73	275	KOG0001	Ubiquitin and ubiquitin+AC0-like proteins	Arabidopsis thaliana	Cellular process and signalling+ACQ-Poorly characterised	Posttranslational modification, protein turnover, chaperones+ACQ-General function prediction only	11275233
Unigene_212147	703	Hs20482695	377	86.9	107	45.66	28.38	1	1	36	356	92	185	2.5e-43	174.9	KOG0001	Ubiquitin and ubiquitin+AC0-like proteins	Homo sapiens	Cellular process and signalling+ACQ-Poorly characterised	Posttranslational modification, protein turnover, chaperones+ACQ-General function prediction only	20482695
Unigene_220008	452	At5g03240	306	100	150	99.56	49.02	0	0	1	450	64	213	1.6e-78	291.2	KOG0001	Ubiquitin and ubiquitin+AC0-like proteins	Arabidopsis thaliana	Cellular process and signalling+ACQ-Poorly characterised	Posttranslational modification, protein turnover, chaperones+ACQ-General function prediction only	11275233
Unigene_225019	680	At5g20620	382	100	41	18.09	10.73	0	0	556	678	1	41	4.8e-15	80.9	KOG0001	Ubiquitin and ubiquitin+AC0-like proteins	Arabidopsis thaliana	Cellular process and signalling+ACQ-Poorly characterised	Posttranslational modification, protein turnover, chaperones+ACQ-General function prediction only	18420267
Unigene_227816	501	Hs18549673	174	100	76	45.51	43.68	0	0	274	501	1	76	1.6e-36	151.8	KOG0001	Ubiquitin and ubiquitin+AC0-like proteins	Homo sapiens	Cellular process and signalling+ACQ-Poorly characterised	Posttranslational modification, protein turnover, chaperones+ACQ-General function prediction only	18549673
Unigene_232367	559	At5g20620	382	99.5	185	99.28	48.43	1	0	556	2	38	222	4.4e-99	359.8	KOG0001	Ubiquitin and ubiquitin+AC0-like proteins	Arabidopsis thaliana	Cellular process and signalling+ACQ-Poorly characterised	Posttranslational modification, protein turnover, chaperones+ACQ-General function prediction only	18420267
Unigene_232595	1149	CE01921	838	95.8	383	100	45.7	16	0	1149	1	423	805	2.5e-205	713.8	KOG0001	Ubiquitin and ubiquitin+AC0-like proteins	Caenorhabditis elegans	Cellular process and signalling+ACQ-Poorly characterised	Posttranslational modification, protein turnover, chaperones+ACQ-General function prediction only	17554760
Unigene_232976	326	At5g03240	306	96.6	89	81.9	29.08	3	0	2	268	69	157	1.4e-41	167.9	KOG0001	Ubiquitin and ubiquitin+AC0-like proteins	Arabidopsis thaliana	Cellular process and signalling+ACQ-Poorly characterised	Posttranslational modification, protein turnover, chaperones+ACQ-General function prediction only	11275233
Unigene_247528	345	At5g03240	306	100	114	99.13	37.25	0	0	2	343	69	182	2.2e-56	217.2	KOG0001	Ubiquitin and ubiquitin+AC0-like proteins	Arabidopsis thaliana	Cellular process and signalling+ACQ-Poorly characterised	Posttranslational modification, protein turnover, chaperones+ACQ-General function prediction only	11275233
Unigene_276251	303	At5g03240	306	100	100	99.01	32.68	0	0	301	2	11	110	1.1e-48	191.4	KOG0001	Ubiquitin and ubiquitin+AC0-like proteins	Arabidopsis thaliana	Cellular process and signalling+ACQ-Poorly characterised	Posttranslational modification, protein turnover, chaperones+ACQ-General function prediction only	11275233
Unigene_284780	479	At5g03240	306	100	159	99.58	51.96	0	0	479	3	17	175	5e-83	306.2	KOG0001	Ubiquitin and ubiquitin+AC0-like proteins	Arabidopsis thaliana	Cellular process and signalling+ACQ-Poorly characterised	Posttranslational modification, protein turnover, chaperones+ACQ-General function prediction only	11275233
Unigene_286262	314	At5g03240	306	94.2	104	99.36	33.99	6	0	1	312	21	124	4e-49	193	KOG0001	Ubiquitin and ubiquitin+AC0-like proteins	Arabidopsis thaliana	Cellular process and signalling+ACQ-Poorly characterised	Posttranslational modification, protein turnover, chaperones+ACQ-General function prediction only	11275233
Unigene_291213	302	At4g05050	229	100	46	45.7	20.09	0	0	301	164	184	229	1.7e-20	97.8	KOG0001	Ubiquitin and ubiquitin+AC0-like proteins	Arabidopsis thaliana	Cellular process and signalling+ACQ-Poorly characterised	Posttranslational modification, protein turnover, chaperones+ACQ-General function prediction only	18412785
Unigene_294425	464	At5g03240	306	100	154	99.57	50.33	0	0	464	3	13	166	1.3e-80	298.1	KOG0001	Ubiquitin and ubiquitin+AC0-like proteins	Arabidopsis thaliana	Cellular process and signalling+ACQ-Poorly characterised	Posttranslational modification, protein turnover, chaperones+ACQ-General function prediction only	11275233
Unigene_296124	325	At4g05050	229	87.5	40	36.92	17.47	5	0	320	201	190	229	1.6e-13	74.7	KOG0001	Ubiquitin and ubiquitin+AC0-like proteins	Arabidopsis thaliana	Cellular process and signalling+ACQ-Poorly characterised	Posttranslational modification, protein turnover, chaperones+ACQ-General function prediction only	18412785
Unigene_302474	1372	At1g31340	260	71.2	177	38.7	68.08	15	1	741	319	1	177	2.1e-57	222.6	KOG0001	Ubiquitin and ubiquitin+AC0-like proteins	Arabidopsis thaliana	Cellular process and signalling+ACQ-Poorly characterised	Posttranslational modification, protein turnover, chaperones+ACQ-General function prediction only	15221683
Unigene_307638	346	At5g03240	306	100	76	65.9	24.84	0	0	346	119	1	76	2.5e-36	150.6	KOG0001	Ubiquitin and ubiquitin+AC0-like proteins	Arabidopsis thaliana	Cellular process and signalling+ACQ-Poorly characterised	Posttranslational modification, protein turnover, chaperones+ACQ-General function prediction only	11275233
Unigene_309443	380	At5g03240	306	100	126	99.47	41.18	0	0	1	378	60	185	1.2e-63	241.5	KOG0001	Ubiquitin and ubiquitin+AC0-like proteins	Arabidopsis thaliana	Cellular process and signalling+ACQ-Poorly characterised	Posttranslational modification, protein turnover, chaperones+ACQ-General function prediction only	11275233
Unigene_314277	781	At5g20620	382	100	260	99.87	68.06	0	0	1	780	56	315	1.3e-141	501.5	KOG0001	Ubiquitin and ubiquitin+AC0-like proteins	Arabidopsis thaliana	Cellular process and signalling+ACQ-Poorly characterised	Posttranslational modification, protein turnover, chaperones+ACQ-General function prediction only	18420267
Unigene_318121	609	Hs5454144	165	99.4	154	75.86	93.33	1	0	82	543	10	163	9.2e-82	302.4	KOG0001	Ubiquitin and ubiquitin+AC0-like proteins	Homo sapiens	Cellular process and signalling+ACQ-Poorly characterised	Posttranslational modification, protein turnover, chaperones+ACQ-General function prediction only	5454144
Unigene_328594	535	At5g03240	306	98.1	159	89.16	51.96	3	0	1	477	75	233	2.1e-82	304.3	KOG0001	Ubiquitin and ubiquitin+AC0-like proteins	Arabidopsis thaliana	Cellular process and signalling+ACQ-Poorly characterised	Posttranslational modification, protein turnover, chaperones+ACQ-General function prediction only	11275233
Unigene_332201	348	At5g03240	306	100	58	50	18.95	0	0	173	346	1	58	1.5e-25	114.8	KOG0001	Ubiquitin and ubiquitin+AC0-like proteins	Arabidopsis thaliana	Cellular process and signalling+ACQ-Poorly characterised	Posttranslational modification, protein turnover, chaperones+ACQ-General function prediction only	11275233
Unigene_338482	1215	At3g09790	631	44.9	138	34.07	21.87	71	3	886	485	255	391	3.7e-18	92	KOG0001	Ubiquitin and ubiquitin+AC0-like proteins	Arabidopsis thaliana	Cellular process and signalling+ACQ-Poorly characterised	Posttranslational modification, protein turnover, chaperones+ACQ-General function prediction only	18398638
Unigene_343718	629	Hs11024714	229	100	209	99.68	91.27	0	0	629	3	19	227	2.1e-113	407.5	KOG0001	Ubiquitin and ubiquitin+AC0-like proteins	Homo sapiens	Cellular process and signalling+ACQ-Poorly characterised	Posttranslational modification, protein turnover, chaperones+ACQ-General function prediction only	11024714
Unigene_346076	314	At1g65350	294	98	51	48.73	17.35	1	0	314	162	26	76	3.2e-22	103.6	KOG0001	Ubiquitin and ubiquitin+AC0-like proteins	Arabidopsis thaliana	Cellular process and signalling+ACQ-Poorly characterised	Posttranslational modification, protein turnover, chaperones+ACQ-General function prediction only	15218646
Unigene_350339	461	At1g31340	260	93.3	30	19.52	11.54	2	0	2	91	127	156	3.5e-09	60.8	KOG0001	Ubiquitin and ubiquitin+AC0-like proteins	Arabidopsis thaliana	Cellular process and signalling+ACQ-Poorly characterised	Posttranslational modification, protein turnover, chaperones+ACQ-General function prediction only	15221683
Unigene_351962	455	At5g03240	306	100	151	99.56	49.35	0	0	455	3	1	151	7.1e-79	292.4	KOG0001	Ubiquitin and ubiquitin+AC0-like proteins	Arabidopsis thaliana	Cellular process and signalling+ACQ-Poorly characterised	Posttranslational modification, protein turnover, chaperones+ACQ-General function prediction only	11275233
Unigene_356409	339	CE01921	838	79.2	72	63.72	8.59	15	0	294	79	1	72	1.8e-26	117.9	KOG0001	Ubiquitin and ubiquitin+AC0-like proteins	Caenorhabditis elegans	Cellular process and signalling+ACQ-Poorly characterised	Posttranslational modification, protein turnover, chaperones+ACQ-General function prediction only	17554760
Unigene_367048	386	Hs22064818	224	80.8	120	93.26	53.57	22	1	386	30	83	202	5.7e-45	179.5	KOG0001	Ubiquitin and ubiquitin+AC0-like proteins	Homo sapiens	Cellular process and signalling+ACQ-Poorly characterised	Posttranslational modification, protein turnover, chaperones+ACQ-General function prediction only	17481486
Unigene_370046	479	Hs16163829	685	100	159	99.58	23.21	0	0	479	3	7	165	1e-83	308.5	KOG0001	Ubiquitin and ubiquitin+AC0-like proteins	Homo sapiens	Cellular process and signalling+ACQ-Poorly characterised	Posttranslational modification, protein turnover, chaperones+ACQ-General function prediction only	16163829
Unigene_374655	383	At5g03240	306	100	127	99.48	41.5	0	0	383	3	59	185	1.9e-64	244.2	KOG0001	Ubiquitin and ubiquitin+AC0-like proteins	Arabidopsis thaliana	Cellular process and signalling+ACQ-Poorly characterised	Posttranslational modification, protein turnover, chaperones+ACQ-General function prediction only	11275233
Unigene_390948	781	At5g20620	382	100	184	70.68	48.17	0	0	781	230	37	220	3.6e-99	360.5	KOG0001	Ubiquitin and ubiquitin+AC0-like proteins	Arabidopsis thaliana	Cellular process and signalling+ACQ-Poorly characterised	Posttranslational modification, protein turnover, chaperones+ACQ-General function prediction only	18420267
Unigene_400092	553	At4g05250	318	48.7	78	42.31	24.53	37	1	447	223	1	78	4.8e-13	73.9	KOG0001	Ubiquitin and ubiquitin+AC0-like proteins	Arabidopsis thaliana	Cellular process and signalling+ACQ-Poorly characterised	Posttranslational modification, protein turnover, chaperones+ACQ-General function prediction only	15234692
Unigene_401540	361	Hs5454144	165	100	78	64.82	47.27	0	0	128	361	10	87	2.8e-38	157.1	KOG0001	Ubiquitin and ubiquitin+AC0-like proteins	Homo sapiens	Cellular process and signalling+ACQ-Poorly characterised	Posttranslational modification, protein turnover, chaperones+ACQ-General function prediction only	5454144
Unigene_403020	365	At4g05230	206	60	50	41.1	24.27	20	0	155	6	1	50	9.2e-13	72.4	KOG0001	Ubiquitin and ubiquitin+AC0-like proteins	Arabidopsis thaliana	Cellular process and signalling+ACQ-Poorly characterised	Posttranslational modification, protein turnover, chaperones+ACQ-General function prediction only	15234664
Unigene_403792	1305	At3g09790	631	44.9	138	31.72	21.87	71	3	488	889	255	391	4e-18	92	KOG0001	Ubiquitin and ubiquitin+AC0-like proteins	Arabidopsis thaliana	Cellular process and signalling+ACQ-Poorly characterised	Posttranslational modification, protein turnover, chaperones+ACQ-General function prediction only	18398638
Unigene_413492	395	At5g03240	306	87.8	90	68.35	29.41	11	0	42	311	216	305	9.9e-37	152.1	KOG0001	Ubiquitin and ubiquitin+AC0-like proteins	Arabidopsis thaliana	Cellular process and signalling+ACQ-Poorly characterised	Posttranslational modification, protein turnover, chaperones+ACQ-General function prediction only	11275233
Unigene_416611	1056	At5g20620	382	100	184	52.27	48.17	0	0	1056	505	37	220	4.9e-99	360.5	KOG0001	Ubiquitin and ubiquitin+AC0-like proteins	Arabidopsis thaliana	Cellular process and signalling+ACQ-Poorly characterised	Posttranslational modification, protein turnover, chaperones+ACQ-General function prediction only	18420267
Unigene_420878	479	At5g20620	382	100	159	99.58	41.62	0	0	2	478	18	176	2.9e-83	307	KOG0001	Ubiquitin and ubiquitin+AC0-like proteins	Arabidopsis thaliana	Cellular process and signalling+ACQ-Poorly characterised	Posttranslational modification, protein turnover, chaperones+ACQ-General function prediction only	18420267
Unigene_423983	479	Hs16163829	685	100	159	99.58	23.21	0	0	1	477	24	182	7.7e-84	308.9	KOG0001	Ubiquitin and ubiquitin+AC0-like proteins	Homo sapiens	Cellular process and signalling+ACQ-Poorly characterised	Posttranslational modification, protein turnover, chaperones+ACQ-General function prediction only	16163829
Unigene_440152	479	Hs11024714	229	100	159	99.58	69.43	0	0	1	477	37	195	1.5e-84	311.2	KOG0001	Ubiquitin and ubiquitin+AC0-like proteins	Homo sapiens	Cellular process and signalling+ACQ-Poorly characterised	Posttranslational modification, protein turnover, chaperones+ACQ-General function prediction only	11024714
Unigene_444876	380	At5g03240	306	93.9	66	52.11	21.57	2	1	189	380	69	134	2.2e-25	114.4	KOG0001	Ubiquitin and ubiquitin+AC0-like proteins	Arabidopsis thaliana	Cellular process and signalling+ACQ-Poorly characterised	Posttranslational modification, protein turnover, chaperones+ACQ-General function prediction only	11275233
Unigene_462296	538	At1g31340	260	52.6	76	42.38	29.23	33	1	14	232	185	260	2e-16	85.1	KOG0001	Ubiquitin and ubiquitin+AC0-like proteins	Arabidopsis thaliana	Cellular process and signalling+ACQ-Poorly characterised	Posttranslational modification, protein turnover, chaperones+ACQ-General function prediction only	15221683
Unigene_463239	1295	At5g37640	322	55.4	65	15.06	20.19	18	2	1091	1285	49	102	3.9e-05	48.9	KOG0001	Ubiquitin and ubiquitin+AC0-like proteins	Arabidopsis thaliana	Cellular process and signalling+ACQ-Poorly characterised	Posttranslational modification, protein turnover, chaperones+ACQ-General function prediction only	18421671
Unigene_476915	497	Hs16163829	685	95.3	148	89.34	21.61	7	0	52	495	68	215	2.8e-73	273.9	KOG0001	Ubiquitin and ubiquitin+AC0-like proteins	Homo sapiens	Cellular process and signalling+ACQ-Poorly characterised	Posttranslational modification, protein turnover, chaperones+ACQ-General function prediction only	16163829
Unigene_482689	416	At5g20620	382	94.1	34	24.52	8.9	2	0	416	315	67	100	1.4e-09	62	KOG0001	Ubiquitin and ubiquitin+AC0-like proteins	Arabidopsis thaliana	Cellular process and signalling+ACQ-Poorly characterised	Posttranslational modification, protein turnover, chaperones+ACQ-General function prediction only	18420267
Unigene_491273	326	Hs11024714	229	100	86	79.14	37.55	0	0	1	258	59	144	1.3e-42	171.4	KOG0001	Ubiquitin and ubiquitin+AC0-like proteins	Homo sapiens	Cellular process and signalling+ACQ-Poorly characterised	Posttranslational modification, protein turnover, chaperones+ACQ-General function prediction only	11024714
Unigene_512408	365	At5g03240	306	88.7	53	43.56	17.32	6	0	1	159	254	306	2.7e-20	97.4	KOG0001	Ubiquitin and ubiquitin+AC0-like proteins	Arabidopsis thaliana	Cellular process and signalling+ACQ-Poorly characterised	Posttranslational modification, protein turnover, chaperones+ACQ-General function prediction only	11275233
Unigene_55921	623	At2g25210	44	90	40	19.26	90.91	4	0	489	370	1	40	1.7e-14	79	KOG0002	60s ribosomal protein L39	Arabidopsis thaliana	Information storage and processing	Translation, ribosomal structure and biogenesis	15224691
Unigene_57321	512	Hs4506647	51	98	51	29.88	100	1	0	415	263	1	51	1.8e-22	105.1	KOG0002	60s ribosomal protein L39	Homo sapiens	Information storage and processing	Translation, ribosomal structure and biogenesis	4506647
Unigene_119617	514	7291732	51	87.9	33	19.26	64.71	4	0	279	181	19	51	1.9e-11	68.6	KOG0002	60s ribosomal protein L39	Drosophila melanogaster	Information storage and processing	Translation, ribosomal structure and biogenesis	17137474
Unigene_144365	350	Hs4506647	51	94	50	42.86	98.04	3	0	1	150	2	51	2e-20	97.8	KOG0002	60s ribosomal protein L39	Homo sapiens	Information storage and processing	Translation, ribosomal structure and biogenesis	4506647
Unigene_149130	320	Hs4506647	51	82.4	34	31.87	66.67	6	0	213	314	2	35	1.9e-09	61.2	KOG0002	60s ribosomal protein L39	Homo sapiens	Information storage and processing	Translation, ribosomal structure and biogenesis	4506647
Unigene_177727	379	7291732	51	87.9	33	26.12	64.71	4	0	277	179	19	51	1.1e-11	68.9	KOG0002	60s ribosomal protein L39	Drosophila melanogaster	Information storage and processing	Translation, ribosomal structure and biogenesis	17137474
Unigene_189482	621	At2g25210	44	90.9	44	21.26	100	4	0	191	322	1	44	2.8e-17	88.2	KOG0002	60s ribosomal protein L39	Arabidopsis thaliana	Information storage and processing	Translation, ribosomal structure and biogenesis	15224691
Unigene_373685	673	Hs4506647	51	96.1	51	22.73	100	2	0	226	378	1	51	4e-22	104.4	KOG0002	60s ribosomal protein L39	Homo sapiens	Information storage and processing	Translation, ribosomal structure and biogenesis	4506647
Unigene_379388	564	At2g25210	44	90.9	44	23.4	100	4	0	57	188	1	44	2.5e-17	88.2	KOG0002	60s ribosomal protein L39	Arabidopsis thaliana	Information storage and processing	Translation, ribosomal structure and biogenesis	15224691
Unigene_426732	318	Hs4506647	51	100	51	48.11	100	0	0	285	133	1	51	1.7e-23	107.8	KOG0002	60s ribosomal protein L39	Homo sapiens	Information storage and processing	Translation, ribosomal structure and biogenesis	4506647
Unigene_449014	650	At2g25210	44	90	40	18.46	90.91	4	0	100	219	1	40	1.8e-14	79	KOG0002	60s ribosomal protein L39	Arabidopsis thaliana	Information storage and processing	Translation, ribosomal structure and biogenesis	15224691
Unigene_27888	796	7295730	128	94.9	99	37.31	77.34	5	0	299	3	1	99	4.6e-49	194.1	KOG0003	Ubiquitin/60s ribosomal protein L40 fusion	Drosophila melanogaster	Information storage and processing	Translation, ribosomal structure and biogenesis	17136570
Unigene_37196	587	7295730	128	90.2	123	62.86	96.09	12	0	111	479	1	123	3.6e-59	227.3	KOG0003	Ubiquitin/60s ribosomal protein L40 fusion	Drosophila melanogaster	Information storage and processing	Translation, ribosomal structure and biogenesis	17136570
Unigene_95532	541	CE15495	128	100	59	32.72	46.09	0	0	2	178	8	66	4.8e-26	117.1	KOG0003	Ubiquitin/60s ribosomal protein L40 fusion	Caenorhabditis elegans	Information storage and processing	Translation, ribosomal structure and biogenesis	17554758
Unigene_192735	416	At2g36170	128	70.2	104	75	81.25	5	1	2	313	44	121	3.1e-33	140.6	KOG0003	Ubiquitin/60s ribosomal protein L40 fusion	Arabidopsis thaliana	Information storage and processing	Translation, ribosomal structure and biogenesis	18404062
Unigene_225352	616	At3g52590	128	98.3	118	57.47	92.19	2	0	597	244	11	128	4e-61	233.8	KOG0003	Ubiquitin/60s ribosomal protein L40 fusion	Arabidopsis thaliana	Information storage and processing	Translation, ribosomal structure and biogenesis	15231263
Unigene_230424	378	At3g52590	128	72.6	113	89.68	88.28	5	1	22	360	35	121	7.8e-39	159.1	KOG0003	Ubiquitin/60s ribosomal protein L40 fusion	Arabidopsis thaliana	Information storage and processing	Translation, ribosomal structure and biogenesis	15231263
Unigene_230806	372	At3g52590	128	80.8	120	96.77	93.75	6	1	46	354	2	121	2.9e-46	183.7	KOG0003	Ubiquitin/60s ribosomal protein L40 fusion	Arabidopsis thaliana	Information storage and processing	Translation, ribosomal structure and biogenesis	15231263
Unigene_239590	461	At2g36170	128	98.4	128	83.3	100	2	0	11	394	1	128	3.7e-67	253.4	KOG0003	Ubiquitin/60s ribosomal protein L40 fusion	Arabidopsis thaliana	Information storage and processing	Translation, ribosomal structure and biogenesis	18404062
Unigene_277908	429	7295730	128	100	33	23.08	25.78	0	0	66	164	1	33	5.9e-11	66.6	KOG0003	Ubiquitin/60s ribosomal protein L40 fusion	Drosophila melanogaster	Information storage and processing	Translation, ribosomal structure and biogenesis	17136570
Unigene_283791	301	At3g52590	128	100	68	67.77	53.12	0	0	301	98	61	128	1.7e-33	141	KOG0003	Ubiquitin/60s ribosomal protein L40 fusion	Arabidopsis thaliana	Information storage and processing	Translation, ribosomal structure and biogenesis	15231263
Unigene_290369	332	At3g52590	128	90	60	54.22	46.88	6	0	135	314	62	121	1.5e-25	114.8	KOG0003	Ubiquitin/60s ribosomal protein L40 fusion	Arabidopsis thaliana	Information storage and processing	Translation, ribosomal structure and biogenesis	15231263
Unigene_338342	314	At2g36170	128	98.8	85	81.21	66.41	1	0	257	3	1	85	2.6e-40	163.7	KOG0003	Ubiquitin/60s ribosomal protein L40 fusion	Arabidopsis thaliana	Information storage and processing	Translation, ribosomal structure and biogenesis	18404062
Unigene_344901	326	At2g36170	128	97.8	92	84.66	71.88	2	0	49	324	1	92	1.4e-44	177.9	KOG0003	Ubiquitin/60s ribosomal protein L40 fusion	Arabidopsis thaliana	Information storage and processing	Translation, ribosomal structure and biogenesis	18404062
Unigene_357303	509	At2g36170	128	91.7	24	14.15	18.75	2	0	404	475	98	121	9.5e-08	56.2	KOG0003	Ubiquitin/60s ribosomal protein L40 fusion	Arabidopsis thaliana	Information storage and processing	Translation, ribosomal structure and biogenesis	18404062
Unigene_384110	404	At2g36170	128	86.7	75	55.69	58.59	10	0	11	235	11	85	7e-30	129.4	KOG0003	Ubiquitin/60s ribosomal protein L40 fusion	Arabidopsis thaliana	Information storage and processing	Translation, ribosomal structure and biogenesis	18404062
Unigene_387750	591	7295730	128	100	68	34.52	53.12	0	0	206	3	1	68	1.1e-31	136	KOG0003	Ubiquitin/60s ribosomal protein L40 fusion	Drosophila melanogaster	Information storage and processing	Translation, ribosomal structure and biogenesis	17136570
Unigene_412138	332	At2g36170	128	64	75	67.77	58.59	1	1	107	331	35	83	5.6e-17	86.3	KOG0003	Ubiquitin/60s ribosomal protein L40 fusion	Arabidopsis thaliana	Information storage and processing	Translation, ribosomal structure and biogenesis	18404062
Unigene_415680	840	At2g36170	128	96.6	29	10.36	22.66	1	0	705	791	98	126	5.8e-10	64.3	KOG0003	Ubiquitin/60s ribosomal protein L40 fusion	Arabidopsis thaliana	Information storage and processing	Translation, ribosomal structure and biogenesis	18404062
Unigene_441802	1263	At3g52590	128	95.7	47	11.16	36.72	2	0	3	143	52	98	1.2e-19	97.1	KOG0003	Ubiquitin/60s ribosomal protein L40 fusion	Arabidopsis thaliana	Information storage and processing	Translation, ribosomal structure and biogenesis	15231263
Unigene_450215	879	At2g36170	128	98.4	128	43.69	100	2	0	43	426	1	128	9.2e-67	253.1	KOG0003	Ubiquitin/60s ribosomal protein L40 fusion	Arabidopsis thaliana	Information storage and processing	Translation, ribosomal structure and biogenesis	18404062
Unigene_454021	363	Hs4507761	128	75.7	115	95.04	89.84	0	1	363	19	42	128	9.4e-42	168.7	KOG0003	Ubiquitin/60s ribosomal protein L40 fusion	Homo sapiens	Information storage and processing	Translation, ribosomal structure and biogenesis	4507761
Unigene_484419	930	At3g52590	128	97.9	94	30.32	73.44	2	0	1	282	35	128	2e-48	192.2	KOG0003	Ubiquitin/60s ribosomal protein L40 fusion	Arabidopsis thaliana	Information storage and processing	Translation, ribosomal structure and biogenesis	15231263
Unigene_494135	542	At2g36170	128	95.7	47	26.01	36.72	2	0	540	400	82	128	6.8e-20	96.7	KOG0003	Ubiquitin/60s ribosomal protein L40 fusion	Arabidopsis thaliana	Information storage and processing	Translation, ribosomal structure and biogenesis	18404062
Unigene_16661	352	At3g62250	157	100	58	49.43	36.94	0	0	32	205	100	157	4.7e-30	129.8	KOG0004	Ubiquitin/40S ribosomal protein S27a fusion	Arabidopsis thaliana	Information storage and processing	Translation, ribosomal structure and biogenesis	15228715
Unigene_30492	623	At1g23410	156	68.8	77	37.08	49.36	23	1	274	501	1	77	1.4e-21	102.4	KOG0004	Ubiquitin/40S ribosomal protein S27a fusion	Arabidopsis thaliana	Information storage and processing	Translation, ribosomal structure and biogenesis	15220742
Unigene_65875	822	At2g47110	157	74	96	35.04	61.15	25	0	821	534	57	152	1.1e-34	146.4	KOG0004	Ubiquitin/40S ribosomal protein S27a fusion	Arabidopsis thaliana	Information storage and processing	Translation, ribosomal structure and biogenesis	18407264
Unigene_207188	599	7297689	156	58.3	156	78.13	100	65	0	498	31	1	156	1.7e-48	191.8	KOG0004	Ubiquitin/40S ribosomal protein S27a fusion	Drosophila melanogaster	Information storage and processing	Translation, ribosomal structure and biogenesis	17136574
Unigene_240853	433	Hs4506713	156	76.1	138	95.61	88.46	33	0	433	20	16	153	4e-55	213.4	KOG0004	Ubiquitin/40S ribosomal protein S27a fusion	Homo sapiens	Information storage and processing	Translation, ribosomal structure and biogenesis	4506713
Unigene_282246	365	At1g23410	156	100	77	63.29	49.36	0	0	278	48	1	77	9.1e-37	152.1	KOG0004	Ubiquitin/40S ribosomal protein S27a fusion	Arabidopsis thaliana	Information storage and processing	Translation, ribosomal structure and biogenesis	15220742
Unigene_313139	639	At3g62250	157	68.8	77	36.15	49.04	23	1	333	106	1	77	5e-22	104	KOG0004	Ubiquitin/40S ribosomal protein S27a fusion	Arabidopsis thaliana	Information storage and processing	Translation, ribosomal structure and biogenesis	15228715
Unigene_318610	1345	At1g23410	156	100	33	7.36	21.15	0	0	102	4	1	33	9.3e-10	64.3	KOG0004	Ubiquitin/40S ribosomal protein S27a fusion	Arabidopsis thaliana	Information storage and processing	Translation, ribosomal structure and biogenesis	15220742
Unigene_387553	402	Hs4506713	156	75.2	129	96.27	82.69	32	0	2	388	28	156	5.5e-51	199.5	KOG0004	Ubiquitin/40S ribosomal protein S27a fusion	Homo sapiens	Information storage and processing	Translation, ribosomal structure and biogenesis	4506713
Unigene_410188	335	Hs4506713	156	70.5	105	94.03	67.31	31	0	1	315	52	156	1.3e-37	154.8	KOG0004	Ubiquitin/40S ribosomal protein S27a fusion	Homo sapiens	Information storage and processing	Translation, ribosomal structure and biogenesis	4506713
Unigene_431677	640	At3g62250	157	68.8	77	36.09	49.04	23	1	423	196	1	77	5e-22	104	KOG0004	Ubiquitin/40S ribosomal protein S27a fusion	Arabidopsis thaliana	Information storage and processing	Translation, ribosomal structure and biogenesis	15228715
Unigene_452593	990	At2g47110	157	79.8	124	37.58	78.98	25	0	988	617	29	152	3.6e-51	201.4	KOG0004	Ubiquitin/40S ribosomal protein S27a fusion	Arabidopsis thaliana	Information storage and processing	Translation, ribosomal structure and biogenesis	18407264
Unigene_477361	615	At2g47110	157	79.4	126	61.46	80.25	26	0	613	236	29	154	3.4e-52	204.1	KOG0004	Ubiquitin/40S ribosomal protein S27a fusion	Arabidopsis thaliana	Information storage and processing	Translation, ribosomal structure and biogenesis	18407264
Unigene_500256	955	At2g47110	157	77	122	38.32	77.71	28	0	951	586	33	154	4.2e-49	194.5	KOG0004	Ubiquitin/40S ribosomal protein S27a fusion	Arabidopsis thaliana	Information storage and processing	Translation, ribosomal structure and biogenesis	18407264
Unigene_514743	472	At3g62250	157	68.8	77	48.94	49.04	23	1	385	158	1	77	6.3e-22	103.2	KOG0004	Ubiquitin/40S ribosomal protein S27a fusion	Arabidopsis thaliana	Information storage and processing	Translation, ribosomal structure and biogenesis	15228715
Unigene_101253	475	7298505	84	76.9	65	41.05	77.38	15	0	3	197	12	76	1.2e-20	99	KOG0005	Ubiquitin+AC0-like protein	Drosophila melanogaster	Cellular process and signalling+ACQ-Cellular process and signalling	Cell cycle control, cell division, chromosome partitioning+ACQ-Posttranslational modification, protein turnover, chaperones	7298505
Unigene_30311	301	Hs4758884	465	70.7	41	40.86	8.82	12	0	135	257	389	429	7.8e-10	62.4	KOG0006	E3 ubiquitin+AC0-protein ligase (Parkin protein)	Homo sapiens	Cellular process and signalling	Posttranslational modification, protein turnover, chaperones	4758884
Unigene_56091	358	Hs7669538	437	83.7	49	41.06	11.21	8	0	293	147	169	217	3.5e-17	87	KOG0006	E3 ubiquitin+AC0-protein ligase (Parkin protein)	Homo sapiens	Cellular process and signalling	Posttranslational modification, protein turnover, chaperones	7669538
Unigene_164517	505	Hs4758884	465	84	25	14.85	5.38	4	0	333	259	291	315	1.8e-06	52	KOG0006	E3 ubiquitin+AC0-protein ligase (Parkin protein)	Homo sapiens	Cellular process and signalling	Posttranslational modification, protein turnover, chaperones	4758884
Unigene_223641	350	Hs4758884	465	100	28	24	6.02	0	0	87	4	362	389	2.4e-10	64.3	KOG0006	E3 ubiquitin+AC0-protein ligase (Parkin protein)	Homo sapiens	Cellular process and signalling	Posttranslational modification, protein turnover, chaperones	4758884
Unigene_384999	419	Hs4758884	465	96.6	29	20.76	6.24	1	0	255	169	178	206	3.1e-12	70.9	KOG0006	E3 ubiquitin+AC0-protein ligase (Parkin protein)	Homo sapiens	Cellular process and signalling	Posttranslational modification, protein turnover, chaperones	4758884
Unigene_493438	305	Hs4758884	465	100	42	41.31	9.03	0	0	1	126	96	137	6.7e-17	85.9	KOG0006	E3 ubiquitin+AC0-protein ligase (Parkin protein)	Homo sapiens	Cellular process and signalling	Posttranslational modification, protein turnover, chaperones	4758884
Unigene_3337	1109	At1g14650	785	50.5	200	54.1	25.48	72	5	45	620	605	785	1e-38	160.2	KOG0007	Splicing factor 3a, subunit 1	Arabidopsis thaliana	Information storage and processing	RNA processing and modification	15223846
Unigene_10067	338	Hs5032087	793	93.1	29	25.74	3.66	2	0	156	70	759	787	3.3e-09	60.5	KOG0007	Splicing factor 3a, subunit 1	Homo sapiens	Information storage and processing	RNA processing and modification	5032087
Unigene_55946	2231	At4g31200	650	58.9	562	75.57	86.46	184	10	1866	214	125	650	5e-170	597.4	KOG0007	Splicing factor 3a, subunit 1	Arabidopsis thaliana	Information storage and processing	RNA processing and modification	15235849
Unigene_79273	1475	At1g14650	785	55	169	34.37	21.53	69	3	117	620	623	785	6.1e-39	161.4	KOG0007	Splicing factor 3a, subunit 1	Arabidopsis thaliana	Information storage and processing	RNA processing and modification	15223846
Unigene_96242	1398	At1g14650	785	55	169	36.27	21.53	69	3	117	620	623	785	5.8e-39	161.4	KOG0007	Splicing factor 3a, subunit 1	Arabidopsis thaliana	Information storage and processing	RNA processing and modification	15223846
Unigene_131982	2544	At1g14650	785	74.1	355	41.86	45.22	85	2	1	1062	171	519	3.5e-143	508.4	KOG0007	Splicing factor 3a, subunit 1	Arabidopsis thaliana	Information storage and processing	RNA processing and modification	15223846
Unigene_148767	317	Hs5032087	793	64.2	67	63.41	8.45	24	0	95	295	293	359	3.5e-16	83.6	KOG0007	Splicing factor 3a, subunit 1	Homo sapiens	Information storage and processing	RNA processing and modification	5032087
Unigene_216420	2516	At1g14650	785	74.1	355	42.33	45.22	85	2	1	1062	171	519	3.5e-143	508.4	KOG0007	Splicing factor 3a, subunit 1	Arabidopsis thaliana	Information storage and processing	RNA processing and modification	15223846
Unigene_219743	318	Hs5032087	793	100	42	39.62	5.3	0	0	214	89	21	62	3.1e-17	87	KOG0007	Splicing factor 3a, subunit 1	Homo sapiens	Information storage and processing	RNA processing and modification	5032087
Unigene_265046	401	At1g14650	785	73	89	66.58	11.34	20	1	300	34	701	785	4.5e-29	126.7	KOG0007	Splicing factor 3a, subunit 1	Arabidopsis thaliana	Information storage and processing	RNA processing and modification	15223846
Unigene_291538	2602	At1g14650	785	65.3	522	60.18	66.5	169	6	614	2164	16	530	5.9e-178	624	KOG0007	Splicing factor 3a, subunit 1	Arabidopsis thaliana	Information storage and processing	RNA processing and modification	15223846
Unigene_346973	312	Hs5032087	793	81.6	76	73.08	9.58	14	0	247	20	61	136	2.7e-29	127.1	KOG0007	Splicing factor 3a, subunit 1	Homo sapiens	Information storage and processing	RNA processing and modification	5032087
Unigene_402631	2677	At1g14650	785	62.3	204	22.86	25.99	70	2	2641	2033	322	519	1.8e-60	233.8	KOG0007	Splicing factor 3a, subunit 1	Arabidopsis thaliana	Information storage and processing	RNA processing and modification	15223846
Unigene_418107	1404	At1g14650	785	55.6	169	36.11	21.53	68	3	837	334	623	785	3.4e-39	162.2	KOG0007	Splicing factor 3a, subunit 1	Arabidopsis thaliana	Information storage and processing	RNA processing and modification	15223846
Unigene_426368	4036	At1g14650	785	65.8	512	38.06	65.22	163	6	3847	2324	16	519	2.2e-176	619.4	KOG0007	Splicing factor 3a, subunit 1	Arabidopsis thaliana	Information storage and processing	RNA processing and modification	15223846
Unigene_431806	4202	At1g14650	785	65.8	512	36.55	65.22	163	6	4013	2490	16	519	2.3e-176	619.4	KOG0007	Splicing factor 3a, subunit 1	Arabidopsis thaliana	Information storage and processing	RNA processing and modification	15223846
Unigene_441242	492	Hs5032087	793	86.9	84	51.22	10.59	11	0	126	377	499	582	2e-34	144.8	KOG0007	Splicing factor 3a, subunit 1	Homo sapiens	Information storage and processing	RNA processing and modification	5032087
Unigene_461666	4313	At1g14650	785	63.2	524	36.45	66.75	176	6	3693	2146	16	530	1.1e-173	610.5	KOG0007	Splicing factor 3a, subunit 1	Arabidopsis thaliana	Information storage and processing	RNA processing and modification	15223846
Unigene_471512	3731	At1g14650	785	63.4	513	41.25	65.35	172	5	3569	2052	16	519	5.3e-172	604.7	KOG0007	Splicing factor 3a, subunit 1	Arabidopsis thaliana	Information storage and processing	RNA processing and modification	15223846
Unigene_475278	3950	At1g14650	785	63.2	524	39.8	66.75	176	6	3788	2241	16	530	1e-173	610.5	KOG0007	Splicing factor 3a, subunit 1	Arabidopsis thaliana	Information storage and processing	RNA processing and modification	15223846
Unigene_482576	1645	At1g14650	785	55.6	169	30.82	21.53	68	3	1078	575	623	785	4e-39	162.2	KOG0007	Splicing factor 3a, subunit 1	Arabidopsis thaliana	Information storage and processing	RNA processing and modification	15223846
Unigene_495387	938	At1g14650	785	74.5	110	35.18	14.01	24	1	818	489	680	785	2.3e-39	162.2	KOG0007	Splicing factor 3a, subunit 1	Arabidopsis thaliana	Information storage and processing	RNA processing and modification	15223846
Unigene_160992	1351	At1g32750	1919	44.8	270	59.96	14.07	145	2	1332	532	1647	1915	7.5e-52	204.1	KOG0008	Transcription initiation factor TFIID, subunit TAF1	Arabidopsis thaliana	Information storage and processing	Transcription	15223289
Unigene_184750	1456	At1g32750	1919	45	271	55.84	14.12	145	2	1437	634	1647	1916	2.5e-53	209.1	KOG0008	Transcription initiation factor TFIID, subunit TAF1	Arabidopsis thaliana	Information storage and processing	Transcription	15223289
Unigene_207677	4966	At1g32750	1919	49.9	1582	95.57	82.44	721	28	287	4921	30	1576	0	1332.4	KOG0008	Transcription initiation factor TFIID, subunit TAF1	Arabidopsis thaliana	Information storage and processing	Transcription	15223289
Unigene_338194	2762	At1g32750	1919	42.9	322	34.97	16.78	178	3	1584	628	1598	1916	2.4e-60	233.4	KOG0008	Transcription initiation factor TFIID, subunit TAF1	Arabidopsis thaliana	Information storage and processing	Transcription	15223289
Unigene_437862	5054	At1g32750	1919	55.8	898	53.3	46.8	365	13	2654	12	694	1576	7.5e-254	877.1	KOG0008	Transcription initiation factor TFIID, subunit TAF1	Arabidopsis thaliana	Information storage and processing	Transcription	15223289
Unigene_38586	553	At4g29390	62	80.6	62	33.63	100	12	0	85	270	1	62	9.7e-22	102.8	KOG0009	Ubiquitin+AC0-like/40S ribosomal S30 protein fusion	Arabidopsis thaliana	Information storage and processing+ACQ-Cellular process and signalling	Translation, ribosomal structure and biogenesis+ACQ-Posttranslational modification, protein turnover, chaperones	15233565
Unigene_43550	523	At4g29390	62	80.6	62	35.56	100	12	0	85	270	1	62	9.1e-22	102.8	KOG0009	Ubiquitin+AC0-like/40S ribosomal S30 protein fusion	Arabidopsis thaliana	Information storage and processing+ACQ-Cellular process and signalling	Translation, ribosomal structure and biogenesis+ACQ-Posttranslational modification, protein turnover, chaperones	15233565
Unigene_363004	430	At2g19750	68	89.7	29	20.23	42.65	3	0	430	344	25	53	1.8e-07	55.1	KOG0009	Ubiquitin+AC0-like/40S ribosomal S30 protein fusion	Arabidopsis thaliana	Information storage and processing+ACQ-Cellular process and signalling	Translation, ribosomal structure and biogenesis+ACQ-Posttranslational modification, protein turnover, chaperones	19884115
Unigene_429976	605	At4g29390	62	80.6	62	30.74	100	12	0	508	323	1	62	1.1e-21	102.8	KOG0009	Ubiquitin+AC0-like/40S ribosomal S30 protein fusion	Arabidopsis thaliana	Information storage and processing+ACQ-Cellular process and signalling	Translation, ribosomal structure and biogenesis+ACQ-Posttranslational modification, protein turnover, chaperones	15233565
Unigene_442354	634	At4g29390	62	80.6	62	29.34	100	12	0	537	352	1	62	1.9e-21	102.1	KOG0009	Ubiquitin+AC0-like/40S ribosomal S30 protein fusion	Arabidopsis thaliana	Information storage and processing+ACQ-Cellular process and signalling	Translation, ribosomal structure and biogenesis+ACQ-Posttranslational modification, protein turnover, chaperones	15233565
Unigene_103	814	At2g17190	536	48.2	191	70.39	35.63	89	4	563	3	15	199	2.9e-35	148.3	KOG0010	Ubiquitin+AC0-like protein	Arabidopsis thaliana	Cellular process and signalling+ACQ-Poorly characterised	Posttranslational modification, protein turnover, chaperones+ACQ-General function prediction only	15227387
Unigene_3674	501	Hs9910115	601	100	44	26.35	7.32	0	0	379	248	551	594	5e-17	87	KOG0010	Ubiquitin+AC0-like protein	Homo sapiens	Cellular process and signalling+ACQ-Poorly characterised	Posttranslational modification, protein turnover, chaperones+ACQ-General function prediction only	9910115
Unigene_10925	1535	At2g17200	551	53.7	227	44.36	41.2	90	4	1095	451	328	551	4.1e-54	211.8	KOG0010	Ubiquitin+AC0-like protein	Arabidopsis thaliana	Cellular process and signalling+ACQ-Poorly characterised	Posttranslational modification, protein turnover, chaperones+ACQ-General function prediction only	15227388
Unigene_19012	385	Hs9910115	601	94.7	57	44.42	9.48	3	0	157	327	247	303	2.5e-24	110.9	KOG0010	Ubiquitin+AC0-like protein	Homo sapiens	Cellular process and signalling+ACQ-Poorly characterised	Posttranslational modification, protein turnover, chaperones+ACQ-General function prediction only	9910115
Unigene_21903	630	Hs21450810	465	88.2	195	92.86	41.94	23	0	628	44	208	402	1.8e-88	324.7	KOG0010	Ubiquitin+AC0-like protein	Homo sapiens	Cellular process and signalling+ACQ-Poorly characterised	Posttranslational modification, protein turnover, chaperones+ACQ-General function prediction only	15082550
Unigene_36665	1377	At2g17200	551	48.2	330	71.9	59.89	149	6	1375	419	233	551	1.8e-69	262.7	KOG0010	Ubiquitin+AC0-like protein	Arabidopsis thaliana	Cellular process and signalling+ACQ-Poorly characterised	Posttranslational modification, protein turnover, chaperones+ACQ-General function prediction only	15227388
Unigene_88674	1084	Hs8567418	655	85	360	99.63	54.96	54	0	1082	3	7	366	5.6e-175	612.8	KOG0010	Ubiquitin+AC0-like protein	Homo sapiens	Cellular process and signalling+ACQ-Poorly characterised	Posttranslational modification, protein turnover, chaperones+ACQ-General function prediction only	8567418
Unigene_89233	363	7293631	547	44.2	120	99.17	21.94	61	1	2	361	55	168	1.2e-17	88.6	KOG0010	Ubiquitin+AC0-like protein	Drosophila melanogaster	Cellular process and signalling+ACQ-Poorly characterised	Posttranslational modification, protein turnover, chaperones+ACQ-General function prediction only	20129061
Unigene_91491	456	Hs9910115	601	38.9	108	71.05	17.97	60	2	20	328	493	599	3.1e-10	64.3	KOG0010	Ubiquitin+AC0-like protein	Homo sapiens	Cellular process and signalling+ACQ-Poorly characterised	Posttranslational modification, protein turnover, chaperones+ACQ-General function prediction only	9910115
Unigene_91566	338	Hs16753207	624	100	112	99.41	17.95	0	0	336	1	381	492	5.8e-54	209.1	KOG0010	Ubiquitin+AC0-like protein	Homo sapiens	Cellular process and signalling+ACQ-Poorly characterised	Posttranslational modification, protein turnover, chaperones+ACQ-General function prediction only	16753207
Unigene_104943	500	Hs21450810	465	78.9	166	99.6	35.7	35	0	500	3	279	444	1e-62	238.8	KOG0010	Ubiquitin+AC0-like protein	Homo sapiens	Cellular process and signalling+ACQ-Poorly characterised	Posttranslational modification, protein turnover, chaperones+ACQ-General function prediction only	15082550
Unigene_117071	351	Hs8567418	655	99.1	116	99.15	17.71	1	0	349	2	504	619	9.6e-60	228.4	KOG0010	Ubiquitin+AC0-like protein	Homo sapiens	Cellular process and signalling+ACQ-Poorly characterised	Posttranslational modification, protein turnover, chaperones+ACQ-General function prediction only	8567418
Unigene_120531	2248	At2g17200	551	49.9	567	75.67	102.9	254	9	210	1868	1	551	5.9e-134	477.6	KOG0010	Ubiquitin+AC0-like protein	Arabidopsis thaliana	Cellular process and signalling+ACQ-Poorly characterised	Posttranslational modification, protein turnover, chaperones+ACQ-General function prediction only	15227388
Unigene_126410	495	Hs16753203	589	100	74	44.85	12.56	0	0	361	140	164	237	7.5e-34	142.9	KOG0010	Ubiquitin+AC0-like protein	Homo sapiens	Cellular process and signalling+ACQ-Poorly characterised	Posttranslational modification, protein turnover, chaperones+ACQ-General function prediction only	16753203
Unigene_129983	413	Hs9910115	601	43.6	78	56.66	12.98	43	1	15	248	523	599	4.1e-09	60.5	KOG0010	Ubiquitin+AC0-like protein	Homo sapiens	Cellular process and signalling+ACQ-Poorly characterised	Posttranslational modification, protein turnover, chaperones+ACQ-General function prediction only	9910115
Unigene_213011	312	Hs14249682	380	87	23	22.12	6.05	3	0	183	251	216	238	1.6e-05	48.1	KOG0010	Ubiquitin+AC0-like protein	Homo sapiens	Cellular process and signalling+ACQ-Poorly characterised	Posttranslational modification, protein turnover, chaperones+ACQ-General function prediction only	14249682
Unigene_262667	1187	At2g17200	551	57.4	183	46.25	33.21	70	3	10	552	375	551	1.7e-47	189.5	KOG0010	Ubiquitin+AC0-like protein	Arabidopsis thaliana	Cellular process and signalling+ACQ-Poorly characterised	Posttranslational modification, protein turnover, chaperones+ACQ-General function prediction only	15227388
Unigene_317971	403	At2g17200	551	50	80	59.55	14.52	33	2	84	323	5	77	4.1e-14	77	KOG0010	Ubiquitin+AC0-like protein	Arabidopsis thaliana	Cellular process and signalling+ACQ-Poorly characterised	Posttranslational modification, protein turnover, chaperones+ACQ-General function prediction only	15227388
Unigene_322337	348	Hs16753203	589	92.5	53	45.69	9	4	0	228	70	367	419	3.3e-20	97.1	KOG0010	Ubiquitin+AC0-like protein	Homo sapiens	Cellular process and signalling+ACQ-Poorly characterised	Posttranslational modification, protein turnover, chaperones+ACQ-General function prediction only	16753203
Unigene_325003	2200	At2g17200	551	52.5	562	76.64	102	238	8	2096	462	2	551	1.4e-143	509.6	KOG0010	Ubiquitin+AC0-like protein	Arabidopsis thaliana	Cellular process and signalling+ACQ-Poorly characterised	Posttranslational modification, protein turnover, chaperones+ACQ-General function prediction only	15227388
Unigene_405269	2268	At2g17200	551	50.1	513	67.86	93.1	227	8	149	1636	2	502	9.8e-121	433.7	KOG0010	Ubiquitin+AC0-like protein	Arabidopsis thaliana	Cellular process and signalling+ACQ-Poorly characterised	Posttranslational modification, protein turnover, chaperones+ACQ-General function prediction only	15227388
Unigene_472496	339	At2g17200	551	56.5	108	95.58	19.6	46	1	19	339	169	276	5e-29	126.3	KOG0010	Ubiquitin+AC0-like protein	Arabidopsis thaliana	Cellular process and signalling+ACQ-Poorly characterised	Posttranslational modification, protein turnover, chaperones+ACQ-General function prediction only	15227388
Unigene_484485	1177	At2g17200	551	54.2	118	30.08	21.42	47	2	7	354	375	487	4e-25	115.2	KOG0010	Ubiquitin+AC0-like protein	Arabidopsis thaliana	Cellular process and signalling+ACQ-Poorly characterised	Posttranslational modification, protein turnover, chaperones+ACQ-General function prediction only	15227388
Unigene_488297	413	Hs9910115	601	85.7	98	71.19	16.31	14	0	120	413	176	273	1.1e-38	158.7	KOG0010	Ubiquitin+AC0-like protein	Homo sapiens	Cellular process and signalling+ACQ-Poorly characterised	Posttranslational modification, protein turnover, chaperones+ACQ-General function prediction only	9910115
Unigene_495318	1314	At2g17190	536	74	73	16.67	13.62	19	0	438	220	18	90	1.2e-25	117.1	KOG0010	Ubiquitin+AC0-like protein	Arabidopsis thaliana	Cellular process and signalling+ACQ-Poorly characterised	Posttranslational modification, protein turnover, chaperones+ACQ-General function prediction only	15227387
Unigene_502763	1218	At2g17200	551	47.3	55	13.55	9.98	28	1	1056	1217	6	60	1.3e-05	50.4	KOG0010	Ubiquitin+AC0-like protein	Arabidopsis thaliana	Cellular process and signalling+ACQ-Poorly characterised	Posttranslational modification, protein turnover, chaperones+ACQ-General function prediction only	15227388
Unigene_513900	516	Hs21450810	465	98.8	172	100	36.99	2	0	1	516	5	176	1.2e-93	341.7	KOG0010	Ubiquitin+AC0-like protein	Homo sapiens	Cellular process and signalling+ACQ-Poorly characterised	Posttranslational modification, protein turnover, chaperones+ACQ-General function prediction only	15082550
Unigene_33435	1351	At5g38470	378	76.4	246	54.63	65.08	52	2	1313	594	132	377	3.7e-99	361.3	KOG0011	Nucleotide excision repair factor NEF2, RAD23 component	Arabidopsis thaliana	Information storage and processing	Replication, recombination and repair	15240922
Unigene_39484	1081	At3g02540	419	85.1	74	20.54	17.66	11	0	607	828	1	74	8.5e-30	130.6	KOG0011	Nucleotide excision repair factor NEF2, RAD23 component	Arabidopsis thaliana	Information storage and processing	Replication, recombination and repair	15232924
Unigene_59452	326	At3g02540	419	88	83	76.38	19.81	7	1	3	242	337	419	7.6e-35	145.6	KOG0011	Nucleotide excision repair factor NEF2, RAD23 component	Arabidopsis thaliana	Information storage and processing	Replication, recombination and repair	15232924
Unigene_84923	392	At5g38470	378	96.7	92	70.41	24.34	3	0	390	115	287	378	1.3e-44	178.3	KOG0011	Nucleotide excision repair factor NEF2, RAD23 component	Arabidopsis thaliana	Information storage and processing	Replication, recombination and repair	15240922
Unigene_93336	312	Hs4506387	409	84.6	26	25	6.36	4	0	70	147	221	246	1.6e-05	48.1	KOG0011	Nucleotide excision repair factor NEF2, RAD23 component	Homo sapiens	Information storage and processing	Replication, recombination and repair	4506387
Unigene_97813	705	At5g38470	378	84.1	88	37.45	23.28	14	0	700	437	290	377	6.1e-37	153.7	KOG0011	Nucleotide excision repair factor NEF2, RAD23 component	Arabidopsis thaliana	Information storage and processing	Replication, recombination and repair	15240922
Unigene_119119	331	Hs4506387	409	56.9	51	46.22	12.47	22	0	59	211	273	323	5.3e-07	53.1	KOG0011	Nucleotide excision repair factor NEF2, RAD23 component	Homo sapiens	Information storage and processing	Replication, recombination and repair	4506387
Unigene_190687	1772	At3g02540	419	72.1	251	42.49	59.9	64	4	1113	370	172	419	1.1e-90	333.6	KOG0011	Nucleotide excision repair factor NEF2, RAD23 component	Arabidopsis thaliana	Information storage and processing	Replication, recombination and repair	15232924
Unigene_262351	1633	At5g38470	378	69.2	393	72.2	103.97	95	7	1460	312	1	377	6.6e-135	480.3	KOG0011	Nucleotide excision repair factor NEF2, RAD23 component	Arabidopsis thaliana	Information storage and processing	Replication, recombination and repair	15240922
Unigene_264157	1091	At5g38470	378	72.9	258	70.94	68.25	59	2	1	765	128	377	2.1e-97	355.1	KOG0011	Nucleotide excision repair factor NEF2, RAD23 component	Arabidopsis thaliana	Information storage and processing	Replication, recombination and repair	15240922
Unigene_310838	313	At5g38470	378	97.1	102	97.76	26.98	3	0	3	308	277	378	4.7e-50	196.1	KOG0011	Nucleotide excision repair factor NEF2, RAD23 component	Arabidopsis thaliana	Information storage and processing	Replication, recombination and repair	15240922
Unigene_334609	1802	At3g02540	419	72.1	251	41.79	59.9	64	4	583	1326	172	419	1.1e-90	333.6	KOG0011	Nucleotide excision repair factor NEF2, RAD23 component	Arabidopsis thaliana	Information storage and processing	Replication, recombination and repair	15232924
Unigene_386523	340	At3g02540	419	88	25	22.06	5.97	3	0	266	340	381	405	4.6e-06	50.1	KOG0011	Nucleotide excision repair factor NEF2, RAD23 component	Arabidopsis thaliana	Information storage and processing	Replication, recombination and repair	15232924
Unigene_401813	1552	At1g16190	368	69.7	211	40.79	57.34	56	4	984	361	140	345	4.4e-72	271.6	KOG0011	Nucleotide excision repair factor NEF2, RAD23 component	Arabidopsis thaliana	Information storage and processing	Replication, recombination and repair	15221013
Unigene_404965	1541	At5g38470	378	81.7	246	47.89	65.08	36	4	993	283	132	377	5.1e-105	380.9	KOG0011	Nucleotide excision repair factor NEF2, RAD23 component	Arabidopsis thaliana	Information storage and processing	Replication, recombination and repair	15240922
Unigene_407375	359	Hs4826964	363	95.7	47	39.28	12.95	2	0	141	1	153	199	3.2e-18	90.5	KOG0011	Nucleotide excision repair factor NEF2, RAD23 component	Homo sapiens	Information storage and processing	Replication, recombination and repair	4826964
Unigene_414020	304	Hs4826964	363	54.8	62	61.18	17.08	24	1	52	225	227	288	1e-09	62	KOG0011	Nucleotide excision repair factor NEF2, RAD23 component	Homo sapiens	Information storage and processing	Replication, recombination and repair	4826964
Unigene_439888	413	At5g38470	378	59.5	158	114.77	41.8	34	3	1	411	24	172	1.8e-36	151.4	KOG0011	Nucleotide excision repair factor NEF2, RAD23 component	Arabidopsis thaliana	Information storage and processing	Replication, recombination and repair	15240922
Unigene_511837	470	At5g38470	378	58.2	158	100.85	41.8	55	3	1	468	24	172	2e-36	151.4	KOG0011	Nucleotide excision repair factor NEF2, RAD23 component	Arabidopsis thaliana	Information storage and processing	Replication, recombination and repair	15240922
Unigene_52324	773	Hs14150130	211	63.6	209	81.11	99.05	68	2	1	627	5	205	4.7e-67	253.8	KOG0012	DNA damage inducible protein	Homo sapiens	Information storage and processing	Replication, recombination and repair	14150130
Unigene_146246	643	7293232	458	47.3	110	51.32	24.02	58	0	3	332	283	392	2.6e-26	118.2	KOG0012	DNA damage inducible protein	Drosophila melanogaster	Information storage and processing	Replication, recombination and repair	18859851
Unigene_156868	851	Hs11034819	241	96.9	32	11.28	13.28	1	0	575	480	205	236	2.4e-11	68.9	KOG0012	DNA damage inducible protein	Homo sapiens	Information storage and processing	Replication, recombination and repair	11034819
Unigene_159148	375	Hs14150130	211	97.5	40	32	18.96	1	0	2	121	8	47	2e-15	81.3	KOG0012	DNA damage inducible protein	Homo sapiens	Information storage and processing	Replication, recombination and repair	14150130
Unigene_163518	357	Hs14150130	211	97.2	36	30.25	17.06	1	0	250	357	90	125	9.1e-13	72.4	KOG0012	DNA damage inducible protein	Homo sapiens	Information storage and processing	Replication, recombination and repair	14150130
Unigene_170495	308	Hs13899327	281	88.6	35	34.09	12.46	4	0	81	185	247	281	1e-12	72	KOG0012	DNA damage inducible protein	Homo sapiens	Information storage and processing	Replication, recombination and repair	13899327
Unigene_406548	372	7293232	458	72.3	94	75.81	20.52	26	0	90	371	235	328	2.3e-35	147.5	KOG0012	DNA damage inducible protein	Drosophila melanogaster	Information storage and processing	Replication, recombination and repair	18859851
Unigene_436263	1871	7293232	458	40.6	310	49.71	67.69	174	3	1279	359	139	441	1.5e-58	226.9	KOG0012	DNA damage inducible protein	Drosophila melanogaster	Information storage and processing	Replication, recombination and repair	18859851
Unigene_479198	309	Hs13899327	281	88.2	102	99.03	36.3	12	0	307	2	7	108	2.7e-42	170.2	KOG0012	DNA damage inducible protein	Homo sapiens	Information storage and processing	Replication, recombination and repair	13899327
Unigene_488329	317	7293232	458	70.5	44	41.64	9.61	13	0	43	174	216	259	2e-11	67.8	KOG0012	DNA damage inducible protein	Drosophila melanogaster	Information storage and processing	Replication, recombination and repair	18859851
Unigene_34195	680	At1g53400	114	77.2	114	50.29	100	23	1	180	512	1	114	3.3e-48	191	KOG0013	Uncharacterized conserved protein	Arabidopsis thaliana	Poorly characterised	Function unknown	18404455
Unigene_136336	806	At1g53400	114	80.7	83	30.89	72.81	16	0	209	457	28	110	1.5e-36	152.5	KOG0013	Uncharacterized conserved protein	Arabidopsis thaliana	Poorly characterised	Function unknown	18404455
Unigene_213148	1067	At1g53400	114	78.1	114	32.05	100	25	0	787	446	1	114	3.3e-50	198.4	KOG0013	Uncharacterized conserved protein	Arabidopsis thaliana	Poorly characterised	Function unknown	18404455
Unigene_345071	792	At1g53400	114	77.2	114	43.18	100	23	1	453	121	1	114	2.3e-48	191.8	KOG0013	Uncharacterized conserved protein	Arabidopsis thaliana	Poorly characterised	Function unknown	18404455
Unigene_381196	481	Hs22047392	106	100	106	66.11	100	0	0	411	94	1	106	4.7e-57	219.9	KOG0013	Uncharacterized conserved protein	Homo sapiens	Poorly characterised	Function unknown	19848940
Unigene_450128	884	At1g53400	114	73	111	37.67	97.37	29	1	693	361	1	110	8.4e-44	176.8	KOG0013	Uncharacterized conserved protein	Arabidopsis thaliana	Poorly characterised	Function unknown	18404455
Unigene_490591	1336	At1g53400	114	78.1	114	25.6	100	25	0	1006	665	1	114	5.3e-50	198	KOG0013	Uncharacterized conserved protein	Arabidopsis thaliana	Poorly characterised	Function unknown	18404455
Unigene_7379	398	Hs5031907	507	91.3	69	52.01	13.61	6	0	187	393	84	152	2.5e-32	137.5	KOG0014	MADS box transcription factor	Homo sapiens	Information storage and processing	Transcription	5031907
Unigene_10831	371	At2g14210	234	89.8	59	47.71	25.21	6	0	259	83	1	59	2e-23	107.8	KOG0014	MADS box transcription factor	Arabidopsis thaliana	Information storage and processing	Transcription	15225607
Unigene_15144	832	At2g45650	252	61.5	257	92.67	101.98	89	6	8	763	1	252	2.1e-73	275	KOG0014	MADS box transcription factor	Arabidopsis thaliana	Information storage and processing	Transcription	15225532
Unigene_18944	333	Hs19923215	473	80.8	104	93.69	21.99	20	0	313	2	363	466	5.2e-39	159.5	KOG0014	MADS box transcription factor	Homo sapiens	Information storage and processing	Transcription	19923215
Unigene_19413	962	At5g60440	299	35.7	182	56.76	60.87	102	4	666	139	2	174	6.4e-21	100.9	KOG0014	MADS box transcription factor	Arabidopsis thaliana	Information storage and processing	Transcription	15239333
Unigene_19922	1151	At2g34440	172	45.5	77	20.07	44.77	35	2	519	749	9	78	8.8e-09	60.8	KOG0014	MADS box transcription factor	Arabidopsis thaliana	Information storage and processing	Transcription	15226309
Unigene_20424	1284	At4g22950	219	53.7	216	50.47	98.63	91	4	915	283	1	212	1.3e-48	193.4	KOG0014	MADS box transcription factor	Arabidopsis thaliana	Information storage and processing	Transcription	15235869
Unigene_23464	1400	At1g69120	256	68.3	208	44.57	81.25	65	1	1010	390	1	208	1.8e-72	272.7	KOG0014	MADS box transcription factor	Arabidopsis thaliana	Information storage and processing	Transcription	15222220
Unigene_24033	363	Hs5174545	521	100	64	52.89	12.28	0	0	288	97	222	285	2.2e-30	131	KOG0014	MADS box transcription factor	Homo sapiens	Information storage and processing	Transcription	5174545
Unigene_42039	2638	At2g03060	337	37.5	168	19.11	49.85	80	3	2186	1686	1	144	3e-20	100.1	KOG0014	MADS box transcription factor	Arabidopsis thaliana	Information storage and processing	Transcription	15227526
Unigene_51023	2117	At2g45660	214	65.7	210	29.76	98.13	70	2	941	315	1	209	9.9e-67	254.2	KOG0014	MADS box transcription factor	Arabidopsis thaliana	Information storage and processing	Transcription	15225534
Unigene_59879	375	Hs5031907	507	78.7	75	60	14.79	16	0	18	242	224	298	1.3e-25	115.2	KOG0014	MADS box transcription factor	Homo sapiens	Information storage and processing	Transcription	5031907
Unigene_62538	2154	At3g57230	239	67.6	34	4.74	14.23	11	0	1165	1064	107	140	2.2e-05	50.4	KOG0014	MADS box transcription factor	Arabidopsis thaliana	Information storage and processing	Transcription	15230259
Unigene_63608	932	At1g69120	256	61	182	58.58	71.09	68	1	321	857	1	182	5.5e-54	210.7	KOG0014	MADS box transcription factor	Arabidopsis thaliana	Information storage and processing	Transcription	15222220
Unigene_69463	541	At1g69120	256	65.4	127	70.43	49.61	43	1	539	159	32	157	1.1e-38	159.1	KOG0014	MADS box transcription factor	Arabidopsis thaliana	Information storage and processing	Transcription	15222220
Unigene_71060	1355	At2g45660	214	54.8	228	50.48	106.54	84	3	1063	380	1	209	6.6e-56	217.6	KOG0014	MADS box transcription factor	Arabidopsis thaliana	Information storage and processing	Transcription	15225534
Unigene_82864	796	At1g69120	256	69.8	96	36.18	37.5	22	1	321	587	1	96	2.6e-28	125.2	KOG0014	MADS box transcription factor	Arabidopsis thaliana	Information storage and processing	Transcription	15222220
Unigene_83079	1046	At4g36590	248	62.3	53	15.2	21.37	20	0	887	729	2	54	2.9e-11	68.9	KOG0014	MADS box transcription factor	Arabidopsis thaliana	Information storage and processing	Transcription	15234456
Unigene_94624	379	Hs5174545	521	100	69	54.62	13.24	0	0	172	378	18	86	4.4e-34	143.3	KOG0014	MADS box transcription factor	Homo sapiens	Information storage and processing	Transcription	5174545
Unigene_94953	1166	At1g69120	256	67.3	223	57.38	87.11	67	2	980	330	1	223	1e-73	276.6	KOG0014	MADS box transcription factor	Arabidopsis thaliana	Information storage and processing	Transcription	15222220
Unigene_99874	494	At1g69120	256	49.3	73	44.33	28.52	37	0	201	419	110	182	1.6e-12	72	KOG0014	MADS box transcription factor	Arabidopsis thaliana	Information storage and processing	Transcription	15222220
Unigene_101130	358	Hs5174545	521	88.7	53	44.41	10.17	6	0	317	159	283	335	1.9e-18	91.3	KOG0014	MADS box transcription factor	Homo sapiens	Information storage and processing	Transcription	5174545
Unigene_101399	433	Hs19923215	473	80.2	101	69.98	21.35	20	0	433	131	373	473	2.6e-38	157.5	KOG0014	MADS box transcription factor	Homo sapiens	Information storage and processing	Transcription	19923215
Unigene_104199	948	At2g03710	258	47.6	227	71.84	87.98	101	5	947	312	35	258	5.1e-47	187.6	KOG0014	MADS box transcription factor	Arabidopsis thaliana	Information storage and processing	Transcription	15227694
Unigene_122690	731	At2g22540	210	78.6	112	45.96	53.33	24	0	377	42	60	171	2.7e-40	164.9	KOG0014	MADS box transcription factor	Arabidopsis thaliana	Information storage and processing	Transcription	15227241
Unigene_122838	1079	At5g48670	321	63.1	157	43.65	48.91	57	1	116	583	1	157	2.6e-47	188.7	KOG0014	MADS box transcription factor	Arabidopsis thaliana	Information storage and processing	Transcription	15239669
Unigene_124390	912	At3g54340	232	65.9	138	45.39	59.48	47	0	415	2	1	138	1.6e-45	182.6	KOG0014	MADS box transcription factor	Arabidopsis thaliana	Information storage and processing	Transcription	15232493
Unigene_124796	432	Hs5174545	521	61.5	104	72.22	19.96	40	0	430	119	417	520	1.6e-27	121.7	KOG0014	MADS box transcription factor	Homo sapiens	Information storage and processing	Transcription	5174545
Unigene_125594	819	At5g13790	268	54.3	162	59.34	60.45	54	1	487	2	1	142	4.3e-34	144.4	KOG0014	MADS box transcription factor	Arabidopsis thaliana	Information storage and processing	Transcription	15240706
Unigene_126751	480	At5g60440	299	44.1	68	42.5	22.74	32	1	143	328	16	83	1.2e-07	55.8	KOG0014	MADS box transcription factor	Arabidopsis thaliana	Information storage and processing	Transcription	15239333
Unigene_127090	598	At2g45660	214	85	60	30.1	28.04	9	0	292	471	1	60	8e-22	103.2	KOG0014	MADS box transcription factor	Arabidopsis thaliana	Information storage and processing	Transcription	15225534
Unigene_127993	526	At3g54340	232	48.6	107	61.03	46.12	52	2	526	215	124	230	3.5e-21	100.9	KOG0014	MADS box transcription factor	Arabidopsis thaliana	Information storage and processing	Transcription	15232493
Unigene_128807	453	At1g18750	404	66.1	62	41.06	15.35	21	0	453	268	1	62	9.1e-18	89.4	KOG0014	MADS box transcription factor	Arabidopsis thaliana	Information storage and processing	Transcription	15221859
Unigene_131750	347	Hs5174543	365	59.6	52	44.96	14.25	21	0	346	191	314	365	1.2e-09	62	KOG0014	MADS box transcription factor	Homo sapiens	Information storage and processing	Transcription	5174543
Unigene_141122	1447	At2g03060	337	37.5	168	34.83	49.85	80	3	500	1000	1	144	1.6e-20	100.1	KOG0014	MADS box transcription factor	Arabidopsis thaliana	Information storage and processing	Transcription	15227526
Unigene_143398	784	At5g65060	196	46	63	24.11	32.14	34	0	216	404	103	165	4.6e-09	61.2	KOG0014	MADS box transcription factor	Arabidopsis thaliana	Information storage and processing	Transcription	15238340
Unigene_146969	1782	At1g22130	335	33	112	18.86	33.43	66	1	865	557	5	116	2.2e-11	70.1	KOG0014	MADS box transcription factor	Arabidopsis thaliana	Information storage and processing	Transcription	15219223
Unigene_149530	2589	At1g69120	256	69.8	96	11.12	37.5	22	1	248	514	1	96	1.5e-27	124.4	KOG0014	MADS box transcription factor	Arabidopsis thaliana	Information storage and processing	Transcription	15222220
Unigene_150291	763	At2g45650	252	44.4	178	69.99	70.63	94	2	62	592	1	174	4.9e-32	137.5	KOG0014	MADS box transcription factor	Arabidopsis thaliana	Information storage and processing	Transcription	15225532
Unigene_152999	700	At1g22130	335	74.5	55	23.57	16.42	14	0	510	674	1	55	1.1e-17	89.7	KOG0014	MADS box transcription factor	Arabidopsis thaliana	Information storage and processing	Transcription	15219223
Unigene_155050	1393	At5g65060	196	38.3	149	32.09	76.02	87	2	368	814	1	144	3.2e-21	102.4	KOG0014	MADS box transcription factor	Arabidopsis thaliana	Information storage and processing	Transcription	15238340
Unigene_158500	435	At5g15800	262	35.8	215	148.28	82.06	67	6	434	3	46	260	1.7e-21	101.7	KOG0014	MADS box transcription factor	Arabidopsis thaliana	Information storage and processing	Transcription	11278949
Unigene_158839	1159	At2g45660	214	55.1	214	55.39	100	91	2	957	316	1	209	2.1e-50	199.1	KOG0014	MADS box transcription factor	Arabidopsis thaliana	Information storage and processing	Transcription	15225534
Unigene_164135	982	At5g60440	299	35.7	230	70.26	76.92	117	8	917	282	3	219	6.3e-24	110.9	KOG0014	MADS box transcription factor	Arabidopsis thaliana	Information storage and processing	Transcription	15239333
Unigene_168526	318	Hs19923215	473	86.7	83	78.3	17.55	2	1	17	265	19	92	1.4e-33	141.4	KOG0014	MADS box transcription factor	Homo sapiens	Information storage and processing	Transcription	19923215
Unigene_168902	376	Hs5174543	365	70.5	44	35.11	12.05	13	0	252	121	184	227	4.4e-10	63.5	KOG0014	MADS box transcription factor	Homo sapiens	Information storage and processing	Transcription	5174543
Unigene_173119	820	At2g45650	252	45.9	157	57.44	62.3	85	0	62	532	1	157	2.6e-31	135.2	KOG0014	MADS box transcription factor	Arabidopsis thaliana	Information storage and processing	Transcription	15225532
Unigene_174251	311	At4g24540	220	65.2	92	88.75	41.82	28	1	306	31	1	88	6.4e-23	105.9	KOG0014	MADS box transcription factor	Arabidopsis thaliana	Information storage and processing	Transcription	15233857
Unigene_179235	381	Hs5174545	521	100	64	50.39	12.28	0	0	155	346	222	285	2.3e-30	131	KOG0014	MADS box transcription factor	Homo sapiens	Information storage and processing	Transcription	5174545
Unigene_179578	382	At5g20240	208	59.7	129	101.31	62.02	50	1	2	382	20	148	3.9e-38	156.8	KOG0014	MADS box transcription factor	Arabidopsis thaliana	Information storage and processing	Transcription	15241299
Unigene_186531	489	Hs5174545	521	93.5	31	19.02	5.95	2	0	390	298	334	364	2.2e-09	61.6	KOG0014	MADS box transcription factor	Homo sapiens	Information storage and processing	Transcription	5174545
Unigene_193687	1522	At1g22130	335	30	170	33.51	50.75	103	2	567	106	5	174	2.9e-15	82.8	KOG0014	MADS box transcription factor	Arabidopsis thaliana	Information storage and processing	Transcription	15219223
Unigene_195143	320	Hs5031907	507	55.8	77	72.19	15.19	33	1	75	305	56	131	1.4e-17	88.2	KOG0014	MADS box transcription factor	Homo sapiens	Information storage and processing	Transcription	5031907
Unigene_202053	1212	At1g69120	256	61.6	177	43.81	69.14	65	1	248	769	1	177	1.2e-53	209.9	KOG0014	MADS box transcription factor	Arabidopsis thaliana	Information storage and processing	Transcription	15222220
Unigene_202779	1029	At2g03710	258	50.9	265	77.26	102.71	108	5	936	187	1	258	1.6e-62	239.2	KOG0014	MADS box transcription factor	Arabidopsis thaliana	Information storage and processing	Transcription	15227694
Unigene_203111	939	At5g13790	268	71.7	60	19.17	22.39	17	0	618	797	1	60	1.9e-17	89.4	KOG0014	MADS box transcription factor	Arabidopsis thaliana	Information storage and processing	Transcription	15240706
Unigene_207637	532	At5g60440	299	34.5	84	47.37	28.09	54	1	381	130	3	85	2.9e-07	54.7	KOG0014	MADS box transcription factor	Arabidopsis thaliana	Information storage and processing	Transcription	15239333
Unigene_221710	873	At2g45660	214	85	60	20.62	28.04	9	0	124	303	1	60	5.3e-22	104.4	KOG0014	MADS box transcription factor	Arabidopsis thaliana	Information storage and processing	Transcription	15225534
Unigene_231483	350	At5g48670	321	84.8	66	56.57	20.56	10	0	200	3	1	66	1.4e-26	118.2	KOG0014	MADS box transcription factor	Arabidopsis thaliana	Information storage and processing	Transcription	15239669
Unigene_248114	1030	At2g45660	214	58	212	61.75	99.07	78	3	206	817	1	209	1.6e-54	212.6	KOG0014	MADS box transcription factor	Arabidopsis thaliana	Information storage and processing	Transcription	15225534
Unigene_248901	905	At1g69120	256	57	114	37.79	44.53	43	2	531	208	110	223	1.3e-23	109.8	KOG0014	MADS box transcription factor	Arabidopsis thaliana	Information storage and processing	Transcription	15222220
Unigene_249976	422	At5g20240	208	56.5	108	76.78	51.92	20	1	3	326	5	85	1.6e-24	111.7	KOG0014	MADS box transcription factor	Arabidopsis thaliana	Information storage and processing	Transcription	15241299
Unigene_250796	979	At5g60440	299	35.5	183	56.08	61.2	102	4	806	276	2	174	8.5e-21	100.5	KOG0014	MADS box transcription factor	Arabidopsis thaliana	Information storage and processing	Transcription	15239333
Unigene_252139	327	Hs19923215	473	100	47	43.12	9.94	0	0	3	143	88	134	2.8e-21	100.5	KOG0014	MADS box transcription factor	Homo sapiens	Information storage and processing	Transcription	19923215
Unigene_254980	607	At1g69120	256	62.3	114	56.34	44.53	19	1	144	485	1	90	2e-28	125.2	KOG0014	MADS box transcription factor	Arabidopsis thaliana	Information storage and processing	Transcription	15222220
Unigene_260269	676	At1g17310	217	51.1	47	20.86	21.66	23	0	414	554	63	109	6.9e-06	50.4	KOG0014	MADS box transcription factor	Arabidopsis thaliana	Information storage and processing	Transcription	15220084
Unigene_268356	1369	At4g24540	220	53.4	234	51.28	106.36	91	5	295	993	1	217	4e-53	208.4	KOG0014	MADS box transcription factor	Arabidopsis thaliana	Information storage and processing	Transcription	15233857
Unigene_268611	1035	At1g22130	335	30	170	49.28	50.75	103	2	758	297	5	174	3.3e-15	82	KOG0014	MADS box transcription factor	Arabidopsis thaliana	Information storage and processing	Transcription	15219223
Unigene_272010	1259	At1g69120	256	54.8	228	54.33	89.06	84	4	1258	617	28	250	1.4e-55	216.5	KOG0014	MADS box transcription factor	Arabidopsis thaliana	Information storage and processing	Transcription	15222220
Unigene_273612	1346	At2g45660	214	53.6	209	46.58	97.66	92	1	802	191	1	209	7.5e-52	204.1	KOG0014	MADS box transcription factor	Arabidopsis thaliana	Information storage and processing	Transcription	15225534
Unigene_283404	1123	At1g22130	335	29.7	185	49.42	55.22	112	4	246	746	1	185	8.8e-14	77.4	KOG0014	MADS box transcription factor	Arabidopsis thaliana	Information storage and processing	Transcription	15219223
Unigene_284323	354	At2g45660	214	95.7	23	19.49	10.75	1	0	284	352	1	23	8.9e-05	45.8	KOG0014	MADS box transcription factor	Arabidopsis thaliana	Information storage and processing	Transcription	15225534
Unigene_291451	810	At2g45660	214	33.8	142	52.59	66.36	87	2	810	397	39	177	5.4e-13	74.3	KOG0014	MADS box transcription factor	Arabidopsis thaliana	Information storage and processing	Transcription	15225534
Unigene_292947	382	At4g22950	219	88.9	54	42.41	24.66	6	0	3	164	7	60	4.7e-20	96.7	KOG0014	MADS box transcription factor	Arabidopsis thaliana	Information storage and processing	Transcription	15235869
Unigene_297465	772	At1g22130	335	34.8	112	43.52	33.43	62	2	246	548	1	112	1.3e-11	69.7	KOG0014	MADS box transcription factor	Arabidopsis thaliana	Information storage and processing	Transcription	15219223
Unigene_301025	790	At5g60910	154	88.6	35	13.29	22.73	4	0	789	685	28	62	6.4e-11	67.4	KOG0014	MADS box transcription factor	Arabidopsis thaliana	Information storage and processing	Transcription	15239470
Unigene_307209	1485	At1g18750	404	48.3	58	11.72	14.36	30	0	1208	1035	5	62	2.1e-10	66.6	KOG0014	MADS box transcription factor	Arabidopsis thaliana	Information storage and processing	Transcription	15221859
Unigene_307272	1401	At1g22130	335	40	80	17.13	23.88	48	0	1124	885	5	84	6e-12	71.6	KOG0014	MADS box transcription factor	Arabidopsis thaliana	Information storage and processing	Transcription	15219223
Unigene_310888	1037	At1g71692	211	61.1	211	61.04	100	72	2	195	797	1	211	2e-65	248.8	KOG0014	MADS box transcription factor	Arabidopsis thaliana	Information storage and processing	Transcription	18409883
Unigene_317361	421	At2g42830	258	37.3	118	84.09	45.74	73	1	421	71	54	171	1e-15	82.4	KOG0014	MADS box transcription factor	Arabidopsis thaliana	Information storage and processing	Transcription	15228009
Unigene_321377	1289	At5g65060	196	40.6	143	33.28	72.96	83	1	881	453	1	141	1.2e-22	107.1	KOG0014	MADS box transcription factor	Arabidopsis thaliana	Information storage and processing	Transcription	15238340
Unigene_326520	735	At4g18960	311	97.7	44	17.96	14.15	1	0	139	8	87	130	8.6e-18	90.1	KOG0014	MADS box transcription factor	Arabidopsis thaliana	Information storage and processing	Transcription	15234076
Unigene_330219	465	At1g22130	335	75.8	62	40	18.51	15	0	64	249	1	62	2e-20	98.2	KOG0014	MADS box transcription factor	Arabidopsis thaliana	Information storage and processing	Transcription	15219223
Unigene_330963	1110	At5g65060	196	43	149	40.27	76.02	80	2	923	477	1	144	9.9e-26	117.1	KOG0014	MADS box transcription factor	Arabidopsis thaliana	Information storage and processing	Transcription	15238340
Unigene_331226	485	At5g20240	208	72.3	47	29.07	22.6	13	0	3	143	58	104	8.5e-14	76.3	KOG0014	MADS box transcription factor	Arabidopsis thaliana	Information storage and processing	Transcription	15241299
Unigene_333889	1204	At5g26625	211	44.7	76	18.94	36.02	41	1	2	226	76	151	7.8e-08	57.8	KOG0014	MADS box transcription factor	Arabidopsis thaliana	Information storage and processing	Transcription	15240337
Unigene_335227	766	At1g69120	256	58.8	85	33.29	33.2	33	1	765	511	28	110	2.5e-20	98.6	KOG0014	MADS box transcription factor	Arabidopsis thaliana	Information storage and processing	Transcription	15222220
Unigene_339230	796	At3g54340	232	84.1	63	23.74	27.16	10	0	519	707	1	63	4.3e-23	107.8	KOG0014	MADS box transcription factor	Arabidopsis thaliana	Information storage and processing	Transcription	15232493
Unigene_358685	1022	At4g18960	311	62.3	273	80.14	87.78	75	7	6	752	43	311	1e-77	289.7	KOG0014	MADS box transcription factor	Arabidopsis thaliana	Information storage and processing	Transcription	15234076
Unigene_359310	1264	At1g22130	335	57.1	49	11.63	14.63	21	0	1164	1018	14	62	4.8e-08	58.5	KOG0014	MADS box transcription factor	Arabidopsis thaliana	Information storage and processing	Transcription	15219223
Unigene_366194	1060	At1g26310	253	59.5	37	10.47	14.62	15	0	949	1059	87	123	2e-07	56.2	KOG0014	MADS box transcription factor	Arabidopsis thaliana	Information storage and processing	Transcription	15222684
Unigene_368702	795	At2g45660	214	72	157	59.25	73.36	43	1	647	177	1	156	1e-56	219.5	KOG0014	MADS box transcription factor	Arabidopsis thaliana	Information storage and processing	Transcription	15225534
Unigene_369352	342	At5g60910	154	96.8	62	54.39	40.26	2	0	246	61	1	62	3.6e-27	120.2	KOG0014	MADS box transcription factor	Arabidopsis thaliana	Information storage and processing	Transcription	15239470
Unigene_372351	1366	At5g60910	154	86.2	29	6.37	18.83	4	0	1	87	34	62	3.4e-07	55.8	KOG0014	MADS box transcription factor	Arabidopsis thaliana	Information storage and processing	Transcription	15239470
Unigene_376585	1562	At5g65060	196	45.9	170	32.65	86.73	87	2	569	1078	1	165	3.1e-33	142.5	KOG0014	MADS box transcription factor	Arabidopsis thaliana	Information storage and processing	Transcription	15238340
Unigene_376761	539	At1g17310	217	51.1	47	26.16	21.66	23	0	228	368	63	109	5.5e-06	50.4	KOG0014	MADS box transcription factor	Arabidopsis thaliana	Information storage and processing	Transcription	15220084
Unigene_379312	348	Hs5174545	521	87	115	99.14	22.07	15	0	2	346	86	200	1.4e-50	198	KOG0014	MADS box transcription factor	Homo sapiens	Information storage and processing	Transcription	5174545
Unigene_380500	672	At1g72350	224	31.1	135	60.27	60.27	71	4	437	54	44	163	6.9e-06	50.4	KOG0014	MADS box transcription factor	Arabidopsis thaliana	Information storage and processing	Transcription	15218456
Unigene_380736	355	At4g09960	230	91.1	56	47.32	24.35	5	0	3	170	5	60	1.5e-23	108.2	KOG0014	MADS box transcription factor	Arabidopsis thaliana	Information storage and processing	Transcription	15234874
Unigene_383093	1055	At2g45650	252	43.8	178	50.62	70.63	95	2	244	774	1	174	2.3e-32	139	KOG0014	MADS box transcription factor	Arabidopsis thaliana	Information storage and processing	Transcription	15225532
Unigene_384561	1423	At3g57230	239	85.3	34	7.17	14.23	5	0	556	657	107	140	1.2e-07	57.4	KOG0014	MADS box transcription factor	Arabidopsis thaliana	Information storage and processing	Transcription	15230259
Unigene_387233	902	At4g11880	221	39.5	220	73.17	99.55	68	4	754	257	1	209	4e-25	114.8	KOG0014	MADS box transcription factor	Arabidopsis thaliana	Information storage and processing	Transcription	15234342
Unigene_389086	6395	At3g57230	239	67.6	34	1.59	14.23	11	0	5124	5023	107	140	6.6e-05	50.4	KOG0014	MADS box transcription factor	Arabidopsis thaliana	Information storage and processing	Transcription	15230259
Unigene_392247	1439	At2g45660	214	64.8	216	45.03	100.93	73	3	1291	647	1	214	3e-67	255.4	KOG0014	MADS box transcription factor	Arabidopsis thaliana	Information storage and processing	Transcription	15225534
Unigene_396219	379	At5g26645	327	45.8	48	37.99	14.68	26	0	273	130	1	48	1e-06	52.4	KOG0014	MADS box transcription factor	Arabidopsis thaliana	Information storage and processing	Transcription	15240341
Unigene_398825	348	At1g22130	335	58.5	53	45.69	15.82	22	0	184	342	5	57	8.3e-11	65.9	KOG0014	MADS box transcription factor	Arabidopsis thaliana	Information storage and processing	Transcription	15219223
Unigene_398861	793	At5g20240	208	77.9	104	39.34	50	23	0	587	276	1	104	2.1e-41	168.7	KOG0014	MADS box transcription factor	Arabidopsis thaliana	Information storage and processing	Transcription	15241299
Unigene_399976	1055	At1g22130	335	55.8	52	14.79	15.52	23	0	1053	898	11	62	8e-09	60.8	KOG0014	MADS box transcription factor	Arabidopsis thaliana	Information storage and processing	Transcription	15219223
Unigene_403212	660	At1g22130	335	83.9	62	28.18	18.51	10	0	507	322	1	62	1.2e-23	109.4	KOG0014	MADS box transcription factor	Arabidopsis thaliana	Information storage and processing	Transcription	15219223
Unigene_404773	860	At1g18750	404	44	50	17.44	12.38	28	0	30	179	14	63	2.1e-07	55.8	KOG0014	MADS box transcription factor	Arabidopsis thaliana	Information storage and processing	Transcription	15221859
Unigene_405048	369	At2g45660	214	44.8	87	70.73	40.65	19	1	369	109	88	145	9.7e-10	62.4	KOG0014	MADS box transcription factor	Arabidopsis thaliana	Information storage and processing	Transcription	15225534
Unigene_405796	1709	At2g34440	172	53.7	54	9.48	31.4	23	1	1068	1229	19	70	7.1e-07	55.1	KOG0014	MADS box transcription factor	Arabidopsis thaliana	Information storage and processing	Transcription	15226309
Unigene_408393	552	At2g45650	252	70.1	67	36.41	26.59	20	0	532	332	107	173	1.1e-17	89.4	KOG0014	MADS box transcription factor	Arabidopsis thaliana	Information storage and processing	Transcription	15225532
Unigene_408396	1051	At2g45660	214	62.7	142	40.53	66.36	53	0	903	478	1	142	5.7e-39	161	KOG0014	MADS box transcription factor	Arabidopsis thaliana	Information storage and processing	Transcription	15225534
Unigene_409012	641	At1g24260	251	48.1	52	24.34	20.72	27	0	532	377	93	144	1.5e-05	49.3	KOG0014	MADS box transcription factor	Arabidopsis thaliana	Information storage and processing	Transcription	3912988
Unigene_413965	568	At1g69120	256	86.7	30	15.85	11.72	4	0	568	479	55	84	6.2e-08	57	KOG0014	MADS box transcription factor	Arabidopsis thaliana	Information storage and processing	Transcription	15222220
Unigene_417301	1064	At4g18960	311	66.7	273	76.97	87.78	77	6	6	794	43	311	1.5e-87	322.4	KOG0014	MADS box transcription factor	Arabidopsis thaliana	Information storage and processing	Transcription	15234076
Unigene_417692	693	At5g13790	268	50.6	83	35.93	30.97	41	0	444	692	81	163	1.6e-10	65.9	KOG0014	MADS box transcription factor	Arabidopsis thaliana	Information storage and processing	Transcription	15240706
Unigene_420131	1447	At3g54340	232	77.3	66	13.68	28.45	15	0	1199	1002	1	66	6e-23	108.2	KOG0014	MADS box transcription factor	Arabidopsis thaliana	Information storage and processing	Transcription	15232493
Unigene_422151	1074	At2g03060	337	40.9	66	18.44	19.58	39	0	242	439	1	66	4.1e-08	58.5	KOG0014	MADS box transcription factor	Arabidopsis thaliana	Information storage and processing	Transcription	15227526
Unigene_425968	543	At5g48670	321	47.6	63	34.81	19.63	28	1	130	318	1	58	1.4e-09	62.4	KOG0014	MADS box transcription factor	Arabidopsis thaliana	Information storage and processing	Transcription	15239669
Unigene_426193	1554	At1g24260	251	42	81	15.64	32.27	21	1	1244	1002	106	160	4.2e-06	52.4	KOG0014	MADS box transcription factor	Arabidopsis thaliana	Information storage and processing	Transcription	3912988
Unigene_431190	1544	At2g45660	214	56.2	224	43.52	104.67	83	3	1058	387	1	209	2e-56	219.5	KOG0014	MADS box transcription factor	Arabidopsis thaliana	Information storage and processing	Transcription	15225534
Unigene_434135	1024	At1g69120	256	59.8	107	31.35	41.8	16	1	797	477	1	80	1.7e-24	112.8	KOG0014	MADS box transcription factor	Arabidopsis thaliana	Information storage and processing	Transcription	15222220
Unigene_435337	582	At2g03710	258	81.4	59	30.41	22.87	11	0	244	420	1	59	6.6e-21	100.1	KOG0014	MADS box transcription factor	Arabidopsis thaliana	Information storage and processing	Transcription	15227694
Unigene_436189	544	At5g20240	208	46.6	103	56.8	49.52	27	1	496	188	11	85	1.9e-17	88.6	KOG0014	MADS box transcription factor	Arabidopsis thaliana	Information storage and processing	Transcription	15241299
Unigene_436880	1132	At2g45660	214	62.7	142	37.63	66.36	53	0	984	559	1	142	6.1e-39	161	KOG0014	MADS box transcription factor	Arabidopsis thaliana	Information storage and processing	Transcription	15225534
Unigene_437816	830	At1g18750	404	44	50	18.07	12.38	28	0	30	179	14	63	2e-07	55.8	KOG0014	MADS box transcription factor	Arabidopsis thaliana	Information storage and processing	Transcription	15221859
Unigene_438252	419	At5g60910	154	85.2	61	43.68	39.61	9	0	2	184	2	62	3.5e-24	110.5	KOG0014	MADS box transcription factor	Arabidopsis thaliana	Information storage and processing	Transcription	15239470
Unigene_438377	949	At2g22540	210	81	174	55.01	82.86	33	0	827	306	1	174	8.7e-71	266.5	KOG0014	MADS box transcription factor	Arabidopsis thaliana	Information storage and processing	Transcription	15227241
Unigene_438799	469	At2g42830	258	42.6	54	34.54	20.93	31	0	3	164	118	171	5.3e-05	47	KOG0014	MADS box transcription factor	Arabidopsis thaliana	Information storage and processing	Transcription	15228009
Unigene_440304	900	At4g11880	221	83.3	60	20	27.15	10	0	232	411	1	60	1.6e-21	102.8	KOG0014	MADS box transcription factor	Arabidopsis thaliana	Information storage and processing	Transcription	15234342
Unigene_440849	631	At4g18960	311	92.2	51	24.25	16.4	4	0	424	576	87	137	2.7e-20	98.2	KOG0014	MADS box transcription factor	Arabidopsis thaliana	Information storage and processing	Transcription	15234076
Unigene_441249	1450	At5g65060	196	45.9	170	35.17	86.73	87	2	457	966	1	165	2.9e-33	142.5	KOG0014	MADS box transcription factor	Arabidopsis thaliana	Information storage and processing	Transcription	15238340
Unigene_443510	307	At5g20240	208	55.3	38	37.13	18.27	17	0	19	132	106	143	2.7e-05	47.4	KOG0014	MADS box transcription factor	Arabidopsis thaliana	Information storage and processing	Transcription	15241299
Unigene_448168	1239	At3g54340	232	31.2	205	49.64	88.36	139	2	978	367	5	208	4e-23	108.6	KOG0014	MADS box transcription factor	Arabidopsis thaliana	Information storage and processing	Transcription	15232493
Unigene_450140	1295	At4g37940	228	75.9	141	32.66	61.84	34	0	107	529	1	141	2.2e-53	209.1	KOG0014	MADS box transcription factor	Arabidopsis thaliana	Information storage and processing	Transcription	15235748
Unigene_454353	1003	At5g20240	208	59.8	214	64.01	102.88	74	3	797	156	1	202	7e-63	240.4	KOG0014	MADS box transcription factor	Arabidopsis thaliana	Information storage and processing	Transcription	15241299
Unigene_455354	1137	At2g22540	210	82.5	171	45.12	81.43	30	0	1015	503	1	171	1e-70	266.5	KOG0014	MADS box transcription factor	Arabidopsis thaliana	Information storage and processing	Transcription	15227241
Unigene_456567	344	At1g22130	335	64.9	57	49.71	17.01	20	0	337	167	6	62	1.3e-16	85.1	KOG0014	MADS box transcription factor	Arabidopsis thaliana	Information storage and processing	Transcription	15219223
Unigene_459024	591	At5g13790	268	81.7	60	30.46	22.39	11	0	373	552	1	60	2e-20	98.6	KOG0014	MADS box transcription factor	Arabidopsis thaliana	Information storage and processing	Transcription	15240706
Unigene_460223	1346	At3g54340	232	77.3	66	14.71	28.45	15	0	1098	901	1	66	5.6e-23	108.2	KOG0014	MADS box transcription factor	Arabidopsis thaliana	Information storage and processing	Transcription	15232493
Unigene_463824	454	At5g20240	208	64	75	49.56	36.06	25	1	406	188	11	85	8.8e-21	99.4	KOG0014	MADS box transcription factor	Arabidopsis thaliana	Information storage and processing	Transcription	15241299
Unigene_465113	969	At1g18750	404	51.6	62	19.2	15.35	30	0	215	400	1	62	4.9e-13	74.7	KOG0014	MADS box transcription factor	Arabidopsis thaliana	Information storage and processing	Transcription	15221859
Unigene_467580	709	At3g30260	68	56.2	48	20.31	70.59	21	0	625	482	3	50	3.9e-07	54.7	KOG0014	MADS box transcription factor	Arabidopsis thaliana	Information storage and processing	Transcription	15230738
Unigene_471455	1943	At1g22130	335	30	170	26.25	50.75	103	2	1042	1503	5	174	6.2e-15	82	KOG0014	MADS box transcription factor	Arabidopsis thaliana	Information storage and processing	Transcription	15219223
Unigene_472420	878	At5g60440	299	35.5	183	62.53	61.2	102	4	827	297	2	174	7.6e-21	100.5	KOG0014	MADS box transcription factor	Arabidopsis thaliana	Information storage and processing	Transcription	15239333
Unigene_476526	2474	At2g03060	337	32.5	271	32.86	80.42	129	8	2005	1202	1	220	1.9e-21	104	KOG0014	MADS box transcription factor	Arabidopsis thaliana	Information storage and processing	Transcription	15227526
Unigene_478143	340	At2g24840	210	37.5	48	42.35	22.86	30	0	254	111	30	77	2.9e-05	47.4	KOG0014	MADS box transcription factor	Arabidopsis thaliana	Information storage and processing	Transcription	15224629
Unigene_479264	1277	At2g22540	210	48	175	41.11	83.33	83	2	311	826	1	170	3.5e-35	148.7	KOG0014	MADS box transcription factor	Arabidopsis thaliana	Information storage and processing	Transcription	15227241
Unigene_479390	758	At2g45650	252	95.1	61	24.14	24.21	3	0	337	519	1	61	6.8e-26	117.1	KOG0014	MADS box transcription factor	Arabidopsis thaliana	Information storage and processing	Transcription	15225532
Unigene_485611	300	At5g60440	299	50	46	46	15.38	23	0	160	297	3	48	4.5e-05	46.6	KOG0014	MADS box transcription factor	Arabidopsis thaliana	Information storage and processing	Transcription	15239333
Unigene_486171	608	At1g65360	226	29	145	71.55	64.16	89	3	606	196	28	166	3e-08	58.2	KOG0014	MADS box transcription factor	Arabidopsis thaliana	Information storage and processing	Transcription	15218647
Unigene_487059	614	At5g20240	208	58	112	54.72	53.85	20	1	408	73	1	85	2.2e-27	121.7	KOG0014	MADS box transcription factor	Arabidopsis thaliana	Information storage and processing	Transcription	15241299
Unigene_487208	1176	At2g03710	258	38.9	108	27.55	41.86	39	2	860	537	105	185	6.2e-10	64.7	KOG0014	MADS box transcription factor	Arabidopsis thaliana	Information storage and processing	Transcription	15227694
Unigene_489707	830	At2g14210	234	93	57	20.6	24.36	4	0	107	277	1	57	1e-22	106.7	KOG0014	MADS box transcription factor	Arabidopsis thaliana	Information storage and processing	Transcription	15225607
Unigene_489793	1080	At4g18960	311	56.1	82	22.78	26.37	36	0	1026	781	67	148	5.2e-19	94.7	KOG0014	MADS box transcription factor	Arabidopsis thaliana	Information storage and processing	Transcription	15234076
Unigene_492294	339	Hs5031907	507	44.1	68	60.18	13.41	30	2	5	184	96	163	7e-07	52.8	KOG0014	MADS box transcription factor	Homo sapiens	Information storage and processing	Transcription	5031907
Unigene_495045	587	At4g11880	221	83.3	60	30.66	27.15	10	0	160	339	1	60	1.3e-21	102.4	KOG0014	MADS box transcription factor	Arabidopsis thaliana	Information storage and processing	Transcription	15234342
Unigene_499322	1670	At1g69120	256	68.8	199	35.75	77.73	61	1	349	942	1	199	5.3e-71	268.1	KOG0014	MADS box transcription factor	Arabidopsis thaliana	Information storage and processing	Transcription	15222220
Unigene_501383	616	At2g24840	210	25.8	132	64.29	62.86	88	2	530	165	30	161	1.1e-05	49.7	KOG0014	MADS box transcription factor	Arabidopsis thaliana	Information storage and processing	Transcription	15224629
Unigene_508570	1047	At1g22130	335	31.6	174	49.86	51.94	103	2	215	688	1	174	9.4e-18	90.5	KOG0014	MADS box transcription factor	Arabidopsis thaliana	Information storage and processing	Transcription	15219223
Unigene_511018	322	At4g22950	219	90	60	55.9	27.4	6	0	80	259	1	60	1.3e-23	108.2	KOG0014	MADS box transcription factor	Arabidopsis thaliana	Information storage and processing	Transcription	15235869
Unigene_513207	752	At2g24840	210	49.3	69	27.53	32.86	35	0	623	417	10	78	4.2e-12	71.2	KOG0014	MADS box transcription factor	Arabidopsis thaliana	Information storage and processing	Transcription	15224629
Unigene_34925	382	Hs4507205	508	83	88	69.11	17.32	15	0	298	35	261	348	5.4e-32	136.3	KOG0015	Regulator of arginine metabolism and related MADS box+AC0-containing transcription factors	Homo sapiens	Information storage and processing	Transcription	4507205
Unigene_125624	374	Hs4507205	508	100	32	25.67	6.3	0	0	38	133	477	508	7.5e-10	62.8	KOG0015	Regulator of arginine metabolism and related MADS box+AC0-containing transcription factors	Homo sapiens	Information storage and processing	Transcription	4507205
Unigene_184709	596	Hs4507205	508	84.4	90	45.3	17.72	14	0	200	469	171	260	9.1e-34	142.9	KOG0015	Regulator of arginine metabolism and related MADS box+AC0-containing transcription factors	Homo sapiens	Information storage and processing	Transcription	4507205
Unigene_225989	327	Hs4507205	508	100	32	29.36	6.3	0	0	253	158	477	508	6.5e-10	62.8	KOG0015	Regulator of arginine metabolism and related MADS box+AC0-containing transcription factors	Homo sapiens	Information storage and processing	Transcription	4507205
Unigene_143110	508	7292008	262	23.5	153	90.35	58.4	114	1	2	451	67	219	4.1e-11	67.4	KOG0016	Enoyl+AC0-CoA hydratase/isomerase	Drosophila melanogaster	Metabolism	Lipid transport and metabolism	7292008
Unigene_113	507	At5g35820	1342	48	127	75.15	9.46	59	2	147	506	785	911	5.3e-27	120.2	KOG0017	FOG	Arabidopsis thaliana	Poorly characterised	General function prediction only	15239208
Unigene_119	830	At1g41795	530	30.9	207	74.82	39.06	123	6	689	81	123	313	1.7e-17	89.4	KOG0017	FOG	Arabidopsis thaliana	Poorly characterised	General function prediction only	15222299
Unigene_230	358	At4g03810	964	26.9	119	99.72	12.34	84	1	8	355	2	120	2.6e-07	54.3	KOG0017	FOG	Arabidopsis thaliana	Poorly characterised	General function prediction only	15237089
Unigene_452	341	At1g42375	1773	48.2	112	98.53	6.32	58	0	2	337	1588	1699	3.1e-23	107.1	KOG0017	FOG	Arabidopsis thaliana	Poorly characterised	General function prediction only	15223982
Unigene_1018	3703	At2g10780	1611	54.3	985	79.8	61.14	425	9	2937	4	495	1461	5.4e-310	1063.1	KOG0017	FOG	Arabidopsis thaliana	Poorly characterised	General function prediction only	15227314
Unigene_1475	434	At3g60170	1339	55.3	94	64.98	7.02	41	1	281	3	870	963	2.4e-20	97.8	KOG0017	FOG	Arabidopsis thaliana	Poorly characterised	General function prediction only	15232265
Unigene_1805	329	At2g06470	899	64	50	45.59	5.56	18	0	3	152	477	526	1.1e-12	72	KOG0017	FOG	Arabidopsis thaliana	Poorly characterised	General function prediction only	15225115
Unigene_1812	2308	At1g48710	1352	43.6	94	12.22	6.95	53	0	284	3	550	643	6.2e-14	79	KOG0017	FOG	Arabidopsis thaliana	Poorly characterised	General function prediction only	15221940
Unigene_2006	482	At2g11140	411	37.7	114	70.95	27.74	70	1	403	62	43	155	2.6e-15	81.3	KOG0017	FOG	Arabidopsis thaliana	Poorly characterised	General function prediction only	15227405
Unigene_2316	310	At1g36035	1418	70.2	47	45.48	3.31	14	0	168	308	1060	1106	1.6e-10	64.7	KOG0017	FOG	Arabidopsis thaliana	Poorly characterised	General function prediction only	18399993
Unigene_2378	364	At4g22040	1120	49.6	117	96.43	10.45	59	0	12	362	898	1014	2.8e-30	130.6	KOG0017	FOG	Arabidopsis thaliana	Poorly characterised	General function prediction only	15234694
Unigene_2835	329	At4g07850	1138	75.2	109	99.39	9.58	27	0	327	1	617	725	8.2e-45	178.7	KOG0017	FOG	Arabidopsis thaliana	Poorly characterised	General function prediction only	15235863
Unigene_3154	377	At1g47360	1182	48.6	74	58.89	6.26	38	0	4	225	281	354	2.7e-15	80.9	KOG0017	FOG	Arabidopsis thaliana	Poorly characterised	General function prediction only	15220180
Unigene_3348	989	At2g15100	1329	44.2	154	46.71	11.59	79	2	14	454	1175	1328	4.8e-32	137.9	KOG0017	FOG	Arabidopsis thaliana	Poorly characterised	General function prediction only	15226056
Unigene_3421	325	At1g20390	1791	46.4	112	103.38	6.25	45	2	5	319	1114	1217	2.8e-21	100.5	KOG0017	FOG	Arabidopsis thaliana	Poorly characterised	General function prediction only	15217931
Unigene_3452	336	At4g02960	1456	41.1	107	95.54	7.35	62	1	9	329	309	414	3e-18	90.5	KOG0017	FOG	Arabidopsis thaliana	Poorly characterised	General function prediction only	15236226
Unigene_3731	4739	At3g29510	1158	63.5	1167	73.88	100.78	401	10	962	4414	1	1158	0	1516.1	KOG0017	FOG	Arabidopsis thaliana	Poorly characterised	General function prediction only	15229998
Unigene_3843	1504	At1g42375	1773	60.4	444	88.56	25.04	164	2	1299	4	744	1187	8.4e-161	566.2	KOG0017	FOG	Arabidopsis thaliana	Poorly characterised	General function prediction only	15223982
Unigene_3865	548	At1g36035	1418	52.2	180	98.54	12.69	65	2	8	547	1204	1362	3.9e-47	187.2	KOG0017	FOG	Arabidopsis thaliana	Poorly characterised	General function prediction only	18399993
Unigene_3885	486	At2g16670	1333	58.6	58	35.8	4.35	24	0	180	353	1027	1084	7.9e-12	69.7	KOG0017	FOG	Arabidopsis thaliana	Poorly characterised	General function prediction only	15227276
Unigene_3961	317	At1g26990	1425	34.2	79	74.76	5.54	52	0	2	238	441	519	9.5e-06	48.9	KOG0017	FOG	Arabidopsis thaliana	Poorly characterised	General function prediction only	15223403
Unigene_4066	352	At2g14650	1328	69.6	92	78.41	6.93	28	0	351	76	786	877	3.1e-34	143.7	KOG0017	FOG	Arabidopsis thaliana	Poorly characterised	General function prediction only	15225982
Unigene_4121	356	At1g36035	1418	52.1	71	59.83	5.01	33	1	141	350	591	661	2.6e-12	70.9	KOG0017	FOG	Arabidopsis thaliana	Poorly characterised	General function prediction only	18399993
Unigene_4253	517	At4g03810	964	66.3	172	99.81	17.84	58	0	1	516	656	827	2.5e-64	244.2	KOG0017	FOG	Arabidopsis thaliana	Poorly characterised	General function prediction only	15237089
Unigene_4488	631	At2g06470	899	53.3	60	28.53	6.67	28	0	631	452	784	843	1e-11	69.7	KOG0017	FOG	Arabidopsis thaliana	Poorly characterised	General function prediction only	15225115
Unigene_4935	392	At1g20390	1791	38	129	98.72	7.2	79	1	1	387	988	1115	1.8e-22	104.8	KOG0017	FOG	Arabidopsis thaliana	Poorly characterised	General function prediction only	15217931
Unigene_5291	312	At4g10580	1240	66.7	84	80.77	6.77	28	0	252	1	506	589	1.8e-28	124.4	KOG0017	FOG	Arabidopsis thaliana	Poorly characterised	General function prediction only	15235173
Unigene_5420	312	At1g26990	1425	48.1	52	50	3.65	26	1	124	279	63	113	3.6e-05	47	KOG0017	FOG	Arabidopsis thaliana	Poorly characterised	General function prediction only	15223403
Unigene_5816	648	At1g26990	1425	32.2	121	56.02	8.49	74	2	2	361	718	831	1.1e-11	69.7	KOG0017	FOG	Arabidopsis thaliana	Poorly characterised	General function prediction only	15223403
Unigene_6039	396	At2g04490	1015	62.2	135	102.27	13.3	46	1	394	5	659	793	3.8e-44	176.8	KOG0017	FOG	Arabidopsis thaliana	Poorly characterised	General function prediction only	15228150
Unigene_6109	957	At2g15650	1347	40.3	206	64.58	15.29	102	3	957	382	1143	1341	5.2e-31	134.4	KOG0017	FOG	Arabidopsis thaliana	Poorly characterised	General function prediction only	15226587
Unigene_6131	626	At3g60170	1339	37.7	77	36.9	5.75	46	1	330	554	1125	1201	1.4e-08	59.3	KOG0017	FOG	Arabidopsis thaliana	Poorly characterised	General function prediction only	15232265
Unigene_6283	491	At2g15410	1787	48.4	159	97.15	8.9	82	0	490	14	755	913	7e-40	162.9	KOG0017	FOG	Arabidopsis thaliana	Poorly characterised	General function prediction only	15226511
Unigene_6384	339	At2g04670	1411	46.2	78	69.03	5.53	41	1	106	339	470	546	4.1e-15	80.1	KOG0017	FOG	Arabidopsis thaliana	Poorly characterised	General function prediction only	15224043
Unigene_6601	412	At2g07660	949	61.4	70	50.97	7.38	27	0	201	410	298	367	1.8e-20	98.2	KOG0017	FOG	Arabidopsis thaliana	Poorly characterised	General function prediction only	15226039
Unigene_6751	403	At2g14400	1466	33.6	107	79.65	7.3	70	1	396	79	1171	1277	4.7e-10	63.5	KOG0017	FOG	Arabidopsis thaliana	Poorly characterised	General function prediction only	15225653
Unigene_6941	714	At1g31210	1415	48.3	234	98.32	16.54	118	3	2	697	1091	1323	7.7e-56	216.5	KOG0017	FOG	Arabidopsis thaliana	Poorly characterised	General function prediction only	15221647
Unigene_7404	370	At2g10780	1611	54.5	123	99.73	7.64	55	1	369	4	1171	1293	1e-35	148.7	KOG0017	FOG	Arabidopsis thaliana	Poorly characterised	General function prediction only	15227314
Unigene_7647	434	At1g35647	1495	70.1	144	99.54	9.63	43	0	1	432	1004	1147	5.9e-59	226.1	KOG0017	FOG	Arabidopsis thaliana	Poorly characterised	General function prediction only	15219687
Unigene_7957	326	At1g42375	1773	67	106	97.55	5.98	35	0	3	320	1416	1521	2.7e-40	163.7	KOG0017	FOG	Arabidopsis thaliana	Poorly characterised	General function prediction only	15223982
Unigene_7969	443	At1g36830	257	40.2	127	86	49.42	75	1	443	66	53	179	1.7e-21	101.7	KOG0017	FOG	Arabidopsis thaliana	Poorly characterised	General function prediction only	15221176
Unigene_8542	855	At2g04670	1411	65.8	266	93.33	18.85	91	0	855	58	667	932	5e-102	370.2	KOG0017	FOG	Arabidopsis thaliana	Poorly characterised	General function prediction only	15224043
Unigene_8630	379	At4g03810	964	65	117	92.61	12.14	41	0	2	352	264	380	1.7e-41	167.9	KOG0017	FOG	Arabidopsis thaliana	Poorly characterised	General function prediction only	15237089
Unigene_8740	699	At2g14400	1466	51.1	88	37.77	6	39	2	2	265	1087	1170	3.4e-16	84.7	KOG0017	FOG	Arabidopsis thaliana	Poorly characterised	General function prediction only	15225653
Unigene_8948	373	At2g10780	1611	50	120	96.51	7.45	59	1	363	4	615	733	7.2e-29	125.9	KOG0017	FOG	Arabidopsis thaliana	Poorly characterised	General function prediction only	15227314
Unigene_9034	547	At1g26990	1425	33.1	169	92.69	11.86	97	5	24	515	195	352	3.5e-16	84.3	KOG0017	FOG	Arabidopsis thaliana	Poorly characterised	General function prediction only	15223403
Unigene_9053	302	At1g57640	1468	49.4	89	88.41	6.06	45	0	8	274	560	648	9.9e-21	98.6	KOG0017	FOG	Arabidopsis thaliana	Poorly characterised	General function prediction only	15223634
Unigene_9159	1855	At5g35820	1342	51.4	521	84.26	38.82	251	2	188	1744	822	1342	4.1e-149	527.7	KOG0017	FOG	Arabidopsis thaliana	Poorly characterised	General function prediction only	15239208
Unigene_9676	573	At4g04410	1017	55	189	98.95	18.58	85	0	3	569	773	961	6.2e-56	216.5	KOG0017	FOG	Arabidopsis thaliana	Poorly characterised	General function prediction only	15233487
Unigene_9817	469	At2g10780	1611	50	118	75.48	7.32	58	1	434	84	1148	1265	1.3e-30	132.1	KOG0017	FOG	Arabidopsis thaliana	Poorly characterised	General function prediction only	15227314
Unigene_9864	649	At1g37200	1564	42.4	184	85.05	11.76	101	2	108	647	602	784	3.3e-37	154.5	KOG0017	FOG	Arabidopsis thaliana	Poorly characterised	General function prediction only	15221356
Unigene_10282	693	At1g42375	1773	40.4	198	85.71	11.17	116	2	12	599	472	669	1.1e-38	159.5	KOG0017	FOG	Arabidopsis thaliana	Poorly characterised	General function prediction only	15223982
Unigene_10570	2497	At2g21460	1333	40.8	850	102.12	63.77	475	12	3	2495	322	1162	1.9e-178	625.5	KOG0017	FOG	Arabidopsis thaliana	Poorly characterised	General function prediction only	15226548
Unigene_10753	491	At1g56675	1486	48.5	163	99.59	10.97	80	1	477	1	923	1085	8.5e-38	156	KOG0017	FOG	Arabidopsis thaliana	Poorly characterised	General function prediction only	15223588
Unigene_11044	566	At1g58140	1320	54.5	143	75.8	10.83	65	0	432	4	556	698	1.8e-39	161.8	KOG0017	FOG	Arabidopsis thaliana	Poorly characterised	General function prediction only	15217880
Unigene_11088	309	At3g59720	1272	47.7	111	107.77	8.73	49	1	2	307	621	731	5e-20	96.3	KOG0017	FOG	Arabidopsis thaliana	Poorly characterised	General function prediction only	15231741
Unigene_11490	377	At2g05960	1200	35.6	135	107.43	11.25	71	3	2	361	595	728	6.2e-12	69.7	KOG0017	FOG	Arabidopsis thaliana	Poorly characterised	General function prediction only	15225024
Unigene_11600	1094	At4g03810	964	59.9	207	56.76	21.47	80	1	750	130	1	204	2.6e-71	268.5	KOG0017	FOG	Arabidopsis thaliana	Poorly characterised	General function prediction only	15237089
Unigene_11811	310	At2g06470	899	60	70	67.74	7.79	28	0	309	100	311	380	1.1e-17	88.6	KOG0017	FOG	Arabidopsis thaliana	Poorly characterised	General function prediction only	15225115
Unigene_11822	325	At1g20390	1791	39.3	107	98.77	5.97	64	1	3	323	1510	1615	5.6e-22	102.8	KOG0017	FOG	Arabidopsis thaliana	Poorly characterised	General function prediction only	15217931
Unigene_11842	381	At2g07660	949	57.4	122	96.06	12.86	52	0	3	368	133	254	9.8e-34	142.1	KOG0017	FOG	Arabidopsis thaliana	Poorly characterised	General function prediction only	15226039
Unigene_11907	603	At4g04410	1017	45.4	108	53.73	10.62	58	1	366	46	480	587	3.6e-22	104.4	KOG0017	FOG	Arabidopsis thaliana	Poorly characterised	General function prediction only	15233487
Unigene_11984	329	At2g14650	1328	55.1	78	71.12	5.87	35	0	2	235	736	813	1.3e-18	91.7	KOG0017	FOG	Arabidopsis thaliana	Poorly characterised	General function prediction only	15225982
Unigene_11995	1181	At3g29775	1348	48	394	100.08	29.23	204	1	1179	1	847	1240	1.4e-102	372.5	KOG0017	FOG	Arabidopsis thaliana	Poorly characterised	General function prediction only	15230082
Unigene_12047	623	At2g07010	1413	54.4	79	38.04	5.59	33	2	389	619	508	585	4e-16	84.3	KOG0017	FOG	Arabidopsis thaliana	Poorly characterised	General function prediction only	15225640
Unigene_12127	642	At3g29775	1348	31.5	124	57.94	9.2	85	0	373	2	91	214	1.9e-13	75.5	KOG0017	FOG	Arabidopsis thaliana	Poorly characterised	General function prediction only	15230082
Unigene_12191	665	At1g36035	1418	53.4	189	85.26	13.33	67	2	661	95	1251	1418	2.5e-48	191.4	KOG0017	FOG	Arabidopsis thaliana	Poorly characterised	General function prediction only	18399993
Unigene_12306	332	At2g07550	1356	46.6	73	65.96	5.38	39	0	114	332	335	407	1.1e-12	72	KOG0017	FOG	Arabidopsis thaliana	Poorly characterised	General function prediction only	15225746
Unigene_12533	416	At5g35820	1342	40.3	77	55.53	5.74	36	1	130	330	986	1062	8.3e-10	62.8	KOG0017	FOG	Arabidopsis thaliana	Poorly characterised	General function prediction only	15239208
Unigene_12539	388	At1g37060	1734	37.8	98	75.77	5.65	57	4	103	387	524	620	2.3e-09	61.2	KOG0017	FOG	Arabidopsis thaliana	Poorly characterised	General function prediction only	15221270
Unigene_12696	405	At1g42375	1773	58.5	41	30.37	2.31	17	0	405	283	1701	1741	2.2e-07	54.7	KOG0017	FOG	Arabidopsis thaliana	Poorly characterised	General function prediction only	15223982
Unigene_13078	313	Hs8923124	392	100	92	88.18	23.47	0	0	37	312	113	204	8.9e-49	191.8	KOG0017	FOG	Homo sapiens	Poorly characterised	General function prediction only	8923124
Unigene_13258	436	At3g31970	1329	51.1	94	64.68	7.07	46	0	282	1	1118	1211	1.4e-20	98.6	KOG0017	FOG	Arabidopsis thaliana	Poorly characterised	General function prediction only	15231995
Unigene_13343	338	At4g16910	687	60	100	88.76	14.56	40	0	37	336	334	433	1.8e-31	134.4	KOG0017	FOG	Arabidopsis thaliana	Poorly characterised	General function prediction only	15235925
Unigene_13444	337	At4g10580	1240	69.4	111	98.81	8.95	34	0	336	4	508	618	1.6e-43	174.5	KOG0017	FOG	Arabidopsis thaliana	Poorly characterised	General function prediction only	15235173
Unigene_13640	366	At5g35820	1342	57.3	89	72.95	6.63	38	0	99	365	823	911	5.6e-26	116.3	KOG0017	FOG	Arabidopsis thaliana	Poorly characterised	General function prediction only	15239208
Unigene_13658	547	At1g32590	1334	47.7	88	48.26	6.6	46	0	546	283	1141	1228	4.6e-16	84	KOG0017	FOG	Arabidopsis thaliana	Poorly characterised	General function prediction only	15223249
Unigene_13681	517	At1g20390	1791	54.5	99	57.45	5.53	45	0	215	511	815	913	3.5e-26	117.5	KOG0017	FOG	Arabidopsis thaliana	Poorly characterised	General function prediction only	15217931
Unigene_13715	367	At2g04670	1411	57	121	98.91	8.58	52	0	366	4	682	802	4.9e-38	156.4	KOG0017	FOG	Arabidopsis thaliana	Poorly characterised	General function prediction only	15224043
Unigene_14044	649	At1g11265	1352	41.2	204	94.3	15.09	116	1	50	649	283	486	9.9e-42	169.5	KOG0017	FOG	Arabidopsis thaliana	Poorly characterised	General function prediction only	15220332
Unigene_14157	357	At2g15650	1347	42.6	115	96.64	8.54	63	2	13	357	420	531	4.1e-21	100.1	KOG0017	FOG	Arabidopsis thaliana	Poorly characterised	General function prediction only	15226587
Unigene_14309	402	Hs22065753	458	100	42	31.34	9.17	0	0	241	116	1	42	4.2e-19	93.6	KOG0017	FOG	Homo sapiens	Poorly characterised	General function prediction only	22065753
Unigene_14414	648	At2g06890	1215	53.3	182	84.26	14.98	84	1	544	2	617	798	1.1e-53	209.1	KOG0017	FOG	Arabidopsis thaliana	Poorly characterised	General function prediction only	15225616
Unigene_14432	793	At2g13930	1335	35.7	277	104.79	20.75	152	6	780	10	192	462	4.9e-35	147.5	KOG0017	FOG	Arabidopsis thaliana	Poorly characterised	General function prediction only	15225537
Unigene_14433	528	At1g34904	413	53.1	81	46.02	19.61	38	0	38	280	289	369	2e-21	101.7	KOG0017	FOG	Arabidopsis thaliana	Poorly characterised	General function prediction only	15219464
Unigene_14649	2386	At1g37110	1356	34.7	645	81.1	47.57	396	11	2076	166	107	734	1.1e-103	377.1	KOG0017	FOG	Arabidopsis thaliana	Poorly characterised	General function prediction only	15221311
Unigene_14855	304	At3g29775	1348	37.6	101	99.67	7.49	56	2	5	286	6	106	1.2e-13	75.1	KOG0017	FOG	Arabidopsis thaliana	Poorly characterised	General function prediction only	15230082
Unigene_15024	323	At4g16910	687	61.7	107	99.38	15.57	41	0	2	322	345	451	7.6e-35	145.6	KOG0017	FOG	Arabidopsis thaliana	Poorly characterised	General function prediction only	15235925
Unigene_15518	312	At1g11265	1352	38.2	102	98.08	7.54	63	0	4	309	993	1094	6.5e-15	79.3	KOG0017	FOG	Arabidopsis thaliana	Poorly characterised	General function prediction only	15220332
Unigene_15771	306	At3g31970	1329	50.6	81	79.41	6.09	40	0	61	303	907	987	1.7e-15	81.3	KOG0017	FOG	Arabidopsis thaliana	Poorly characterised	General function prediction only	15231995
Unigene_15891	415	At2g15410	1787	49.2	130	93.98	7.27	65	1	26	415	1490	1618	6.5e-31	132.9	KOG0017	FOG	Arabidopsis thaliana	Poorly characterised	General function prediction only	15226511
Unigene_16111	346	At4g04290	403	44.1	68	58.96	16.87	38	0	247	44	327	394	9.1e-10	62.4	KOG0017	FOG	Arabidopsis thaliana	Poorly characterised	General function prediction only	15233447
Unigene_16146	1356	At2g13940	1501	46.2	186	41.15	12.39	100	0	858	301	1268	1453	4.2e-42	171.8	KOG0017	FOG	Arabidopsis thaliana	Poorly characterised	General function prediction only	15225539
Unigene_16604	402	At4g16910	687	45.1	133	99.25	19.36	72	1	7	402	299	431	1.6e-29	128.3	KOG0017	FOG	Arabidopsis thaliana	Poorly characterised	General function prediction only	15235925
Unigene_16678	548	At2g10780	1611	71.1	142	77.74	8.81	41	0	2	427	927	1068	5e-55	213.4	KOG0017	FOG	Arabidopsis thaliana	Poorly characterised	General function prediction only	15227314
Unigene_16880	909	At4g07830	611	49.7	306	100.99	50.08	134	6	1	909	55	343	9.2e-78	289.7	KOG0017	FOG	Arabidopsis thaliana	Poorly characterised	General function prediction only	15235836
Unigene_16922	337	At1g37200	1564	51.5	68	60.53	4.35	33	0	133	336	648	715	6.5e-13	72.8	KOG0017	FOG	Arabidopsis thaliana	Poorly characterised	General function prediction only	15221356
Unigene_17039	558	At2g23330	1496	53.2	186	100	12.43	86	1	1	558	1045	1229	1.2e-51	202.2	KOG0017	FOG	Arabidopsis thaliana	Poorly characterised	General function prediction only	15227813
Unigene_17400	426	At2g16670	1333	46.1	141	99.3	10.58	76	0	2	424	1057	1197	9.3e-33	139	KOG0017	FOG	Arabidopsis thaliana	Poorly characterised	General function prediction only	15227276
Unigene_17430	362	At2g13940	1501	58	119	98.62	7.93	50	0	360	4	1291	1409	2e-36	151	KOG0017	FOG	Arabidopsis thaliana	Poorly characterised	General function prediction only	15225539
Unigene_17441	367	At2g21460	1333	24.3	111	90.74	8.33	84	0	337	5	313	423	1.2e-07	55.5	KOG0017	FOG	Arabidopsis thaliana	Poorly characterised	General function prediction only	15226548
Unigene_17985	334	At4g10580	1240	60.4	101	90.72	8.15	40	0	27	329	603	703	2.2e-29	127.5	KOG0017	FOG	Arabidopsis thaliana	Poorly characterised	General function prediction only	15235173
Unigene_18590	365	At2g17490	822	55.3	114	93.7	13.87	51	0	1	342	343	456	1e-32	138.7	KOG0017	FOG	Arabidopsis thaliana	Poorly characterised	General function prediction only	15227852
Unigene_18717	578	At2g15650	1347	50	84	43.6	6.24	42	0	5	256	1259	1342	1.5e-17	89	KOG0017	FOG	Arabidopsis thaliana	Poorly characterised	General function prediction only	15226587
Unigene_18946	426	At2g10780	1611	50	136	95.77	8.44	67	1	416	12	1142	1277	2e-35	147.9	KOG0017	FOG	Arabidopsis thaliana	Poorly characterised	General function prediction only	15227314
Unigene_19481	1512	At3g29775	1348	50.9	57	11.31	4.23	25	1	1511	1350	607	663	8.8e-09	61.2	KOG0017	FOG	Arabidopsis thaliana	Poorly characterised	General function prediction only	15230082
Unigene_19512	332	At2g04670	1411	52.6	78	70.48	5.53	37	0	99	332	652	729	3.3e-17	87	KOG0017	FOG	Arabidopsis thaliana	Poorly characterised	General function prediction only	15224043
Unigene_19609	374	At2g13940	1501	35.3	102	81.82	6.8	64	1	369	64	1355	1454	2.1e-12	71.2	KOG0017	FOG	Arabidopsis thaliana	Poorly characterised	General function prediction only	15225539
Unigene_19655	367	At3g30655	949	46.6	118	96.46	12.43	63	0	11	364	589	706	7.1e-29	125.9	KOG0017	FOG	Arabidopsis thaliana	Poorly characterised	General function prediction only	15229499
Unigene_19744	335	At3g31970	1329	60	110	98.51	8.28	44	0	6	335	1083	1192	4.2e-36	149.8	KOG0017	FOG	Arabidopsis thaliana	Poorly characterised	General function prediction only	15231995
Unigene_19857	503	At3g31970	1329	56.9	167	99.6	12.57	72	0	502	2	1026	1192	4e-51	200.3	KOG0017	FOG	Arabidopsis thaliana	Poorly characterised	General function prediction only	15231995
Unigene_19926	325	Hs8923124	392	97.9	48	44.31	12.24	1	0	180	37	1	48	1.1e-20	98.6	KOG0017	FOG	Homo sapiens	Poorly characterised	General function prediction only	8923124
Unigene_19966	409	At2g12020	976	66.7	132	96.82	13.52	44	0	399	4	175	306	3.8e-47	186.8	KOG0017	FOG	Arabidopsis thaliana	Poorly characterised	General function prediction only	15224331
Unigene_20226	549	At3g29510	1158	61	77	42.08	6.65	30	0	307	77	1020	1096	3.6e-21	100.9	KOG0017	FOG	Arabidopsis thaliana	Poorly characterised	General function prediction only	15229998
Unigene_20305	308	At5g35820	1342	45.5	44	42.86	3.28	24	0	146	15	1138	1181	2.4e-06	50.8	KOG0017	FOG	Arabidopsis thaliana	Poorly characterised	General function prediction only	15239208
Unigene_20556	368	At2g10780	1611	38.6	114	92.93	7.08	70	0	5	346	1469	1582	1.5e-18	91.7	KOG0017	FOG	Arabidopsis thaliana	Poorly characterised	General function prediction only	15227314
Unigene_20864	309	At1g11265	1352	54.3	92	89.32	6.8	42	0	297	22	578	669	1.1e-22	105.1	KOG0017	FOG	Arabidopsis thaliana	Poorly characterised	General function prediction only	15220332
Unigene_20903	1328	At2g10780	1611	46	274	61.9	17.01	148	0	1325	504	1316	1589	4.9e-72	271.2	KOG0017	FOG	Arabidopsis thaliana	Poorly characterised	General function prediction only	15227314
Unigene_21379	305	At2g12920	863	51.1	94	92.46	10.89	45	1	23	304	388	480	1.8e-22	104.4	KOG0017	FOG	Arabidopsis thaliana	Poorly characterised	General function prediction only	15224917
Unigene_21636	350	At4g10580	1240	59.5	116	99.43	9.35	47	0	350	3	567	682	3.7e-35	146.7	KOG0017	FOG	Arabidopsis thaliana	Poorly characterised	General function prediction only	15235173
Unigene_21879	324	At2g10780	1611	51.9	108	100	6.7	51	1	323	3	1216	1323	9.3e-25	112.1	KOG0017	FOG	Arabidopsis thaliana	Poorly characterised	General function prediction only	15227314
Unigene_21996	550	At1g56675	1486	36.5	156	85.09	10.5	88	2	101	550	1115	1265	5.8e-19	93.6	KOG0017	FOG	Arabidopsis thaliana	Poorly characterised	General function prediction only	15223588
Unigene_22124	312	At3g32290	612	42.3	71	68.27	11.6	41	0	308	96	541	611	1.4e-09	61.6	KOG0017	FOG	Arabidopsis thaliana	Poorly characterised	General function prediction only	15232106
Unigene_22148	954	At2g15650	1347	32.4	176	55.35	13.07	113	3	950	438	1012	1186	5e-18	91.3	KOG0017	FOG	Arabidopsis thaliana	Poorly characterised	General function prediction only	15226587
Unigene_22170	594	At4g03840	973	65.5	55	27.78	5.65	19	0	428	592	433	487	7.7e-17	86.7	KOG0017	FOG	Arabidopsis thaliana	Poorly characterised	General function prediction only	15237106
Unigene_22363	465	At1g36035	1418	56.5	92	59.35	6.49	40	0	5	280	1327	1418	7.6e-28	122.9	KOG0017	FOG	Arabidopsis thaliana	Poorly characterised	General function prediction only	18399993
Unigene_22572	382	At1g20390	1791	35.3	102	80.1	5.7	65	1	381	79	1689	1790	1.8e-11	68.2	KOG0017	FOG	Arabidopsis thaliana	Poorly characterised	General function prediction only	15217931
Unigene_22856	345	At4g10580	1240	63.2	38	33.04	3.06	14	0	345	232	869	906	8.5e-08	55.8	KOG0017	FOG	Arabidopsis thaliana	Poorly characterised	General function prediction only	15235173
Unigene_23231	1163	At1g57640	1468	52.9	238	61.39	16.21	110	1	833	120	564	799	2.4e-70	265.4	KOG0017	FOG	Arabidopsis thaliana	Poorly characterised	General function prediction only	15223634
Unigene_23330	1556	At1g70010	1315	69.4	36	6.94	2.74	11	0	1437	1544	472	507	1.5e-08	60.5	KOG0017	FOG	Arabidopsis thaliana	Poorly characterised	General function prediction only	15222522
Unigene_24208	354	At4g16870	1474	44.7	123	104.24	8.34	57	3	353	3	1337	1454	4.7e-22	103.2	KOG0017	FOG	Arabidopsis thaliana	Poorly characterised	General function prediction only	15235901
Unigene_24330	324	At2g16670	1333	58.4	101	93.52	7.58	41	1	311	9	998	1097	3.9e-23	106.7	KOG0017	FOG	Arabidopsis thaliana	Poorly characterised	General function prediction only	15227276
Unigene_24769	622	At4g10580	1240	59.9	192	92.6	15.48	76	1	578	3	455	645	1.5e-60	231.9	KOG0017	FOG	Arabidopsis thaliana	Poorly characterised	General function prediction only	15235173
Unigene_24780	1030	At1g48710	1352	43.6	94	27.38	6.95	53	0	284	3	550	643	2.8e-14	79	KOG0017	FOG	Arabidopsis thaliana	Poorly characterised	General function prediction only	15221940
Unigene_25235	503	At2g13940	1501	51.6	153	91.25	10.19	74	0	7	465	1345	1497	8.4e-41	166	KOG0017	FOG	Arabidopsis thaliana	Poorly characterised	General function prediction only	15225539
Unigene_25240	325	At2g14650	1328	43	107	98.77	8.06	58	1	2	322	1181	1284	5.1e-23	106.3	KOG0017	FOG	Arabidopsis thaliana	Poorly characterised	General function prediction only	15225982
Unigene_25318	319	At2g15100	1329	32	103	96.87	7.75	67	1	14	313	1218	1320	1.1e-06	52	KOG0017	FOG	Arabidopsis thaliana	Poorly characterised	General function prediction only	15226056
Unigene_25469	302	At1g36035	1418	50.8	65	64.57	4.58	32	0	196	2	1159	1223	2.6e-13	73.9	KOG0017	FOG	Arabidopsis thaliana	Poorly characterised	General function prediction only	18399993
Unigene_25890	582	At2g07010	1413	59.5	84	43.3	5.94	34	0	573	322	1330	1413	5.4e-23	107.1	KOG0017	FOG	Arabidopsis thaliana	Poorly characterised	General function prediction only	15225640
Unigene_25985	304	At1g36035	1418	45.2	93	91.78	6.56	48	1	1	279	591	680	7.4e-16	82.4	KOG0017	FOG	Arabidopsis thaliana	Poorly characterised	General function prediction only	18399993
Unigene_26037	1251	At1g53810	1522	40.5	79	18.94	5.19	37	1	652	446	1291	1369	7.3e-09	61.2	KOG0017	FOG	Arabidopsis thaliana	Poorly characterised	General function prediction only	15220936
Unigene_26043	567	At1g44510	1459	43.1	72	38.1	4.93	41	0	88	303	1242	1313	7.1e-12	70.1	KOG0017	FOG	Arabidopsis thaliana	Poorly characterised	General function prediction only	15219414
Unigene_26228	324	At4g03810	964	63	108	100	11.2	39	1	323	3	710	817	6e-32	136	KOG0017	FOG	Arabidopsis thaliana	Poorly characterised	General function prediction only	15237089
Unigene_26577	1247	At2g16670	1333	55.4	370	89.01	27.76	165	0	1245	136	964	1333	9.5e-118	422.9	KOG0017	FOG	Arabidopsis thaliana	Poorly characterised	General function prediction only	15227276
Unigene_26590	468	At2g17490	822	32.7	98	62.82	11.92	61	2	160	444	25	120	1.5e-07	55.5	KOG0017	FOG	Arabidopsis thaliana	Poorly characterised	General function prediction only	15227852
Unigene_26674	311	At4g10580	1240	67.7	99	95.5	7.98	32	0	1	297	806	904	1.2e-34	144.8	KOG0017	FOG	Arabidopsis thaliana	Poorly characterised	General function prediction only	15235173
Unigene_26836	327	At3g29510	1158	65.4	104	95.41	8.98	36	0	2	313	922	1025	3.2e-33	140.2	KOG0017	FOG	Arabidopsis thaliana	Poorly characterised	General function prediction only	15229998
Unigene_26867	324	At1g36035	1418	67.1	85	78.7	5.99	28	0	260	6	1036	1120	1.6e-24	111.3	KOG0017	FOG	Arabidopsis thaliana	Poorly characterised	General function prediction only	18399993
Unigene_27174	310	At2g07660	949	45.6	103	99.68	10.85	56	0	2	310	762	864	3.9e-20	96.7	KOG0017	FOG	Arabidopsis thaliana	Poorly characterised	General function prediction only	15226039
Unigene_27217	2258	At2g13930	1335	32.3	508	67.49	38.05	332	5	745	2253	73	573	4.4e-73	275.4	KOG0017	FOG	Arabidopsis thaliana	Poorly characterised	General function prediction only	15225537
Unigene_27229	468	At1g32590	1334	48	75	48.08	5.62	39	0	242	466	554	628	1.6e-14	78.6	KOG0017	FOG	Arabidopsis thaliana	Poorly characterised	General function prediction only	15223249
Unigene_27252	4113	At1g37110	1356	43.4	1344	98.03	99.12	692	15	40	3891	9	1343	0	1075.5	KOG0017	FOG	Arabidopsis thaliana	Poorly characterised	General function prediction only	15221311
Unigene_27495	537	At1g42375	1773	50	116	64.8	6.54	44	1	11	316	869	984	3.1e-25	114.4	KOG0017	FOG	Arabidopsis thaliana	Poorly characterised	General function prediction only	15223982
Unigene_27498	347	At2g13330	889	39.6	101	87.32	11.36	59	2	347	45	568	666	1.8e-13	74.7	KOG0017	FOG	Arabidopsis thaliana	Poorly characterised	General function prediction only	15225007
Unigene_27699	437	At1g35647	1495	37	119	81.69	7.96	74	1	79	435	1007	1124	9.3e-20	95.9	KOG0017	FOG	Arabidopsis thaliana	Poorly characterised	General function prediction only	15219687
Unigene_27947	315	At1g37060	1734	46.3	67	63.81	3.86	36	0	114	314	1575	1641	2.8e-10	63.9	KOG0017	FOG	Arabidopsis thaliana	Poorly characterised	General function prediction only	15221270
Unigene_27970	325	At1g42375	1773	70	80	73.85	4.51	24	0	80	319	1463	1542	2.4e-28	124	KOG0017	FOG	Arabidopsis thaliana	Poorly characterised	General function prediction only	15223982
Unigene_28194	420	At3g29775	1348	48.3	58	41.43	4.3	30	0	218	391	685	742	6.4e-10	63.2	KOG0017	FOG	Arabidopsis thaliana	Poorly characterised	General function prediction only	15230082
Unigene_28337	900	At2g16670	1333	70	70	23.33	5.25	21	0	689	898	901	970	1.1e-25	116.7	KOG0017	FOG	Arabidopsis thaliana	Poorly characterised	General function prediction only	15227276
Unigene_28524	572	At1g37110	1356	50.9	175	91.78	12.91	84	1	522	4	838	1012	5.6e-41	166.8	KOG0017	FOG	Arabidopsis thaliana	Poorly characterised	General function prediction only	15221311
Unigene_28587	301	At2g12020	976	63	100	99.67	10.25	37	0	1	300	227	326	1.4e-30	131.3	KOG0017	FOG	Arabidopsis thaliana	Poorly characterised	General function prediction only	15224331
Unigene_28605	450	At4g03840	973	69.6	79	52.67	8.12	24	0	449	213	431	509	1.3e-29	128.6	KOG0017	FOG	Arabidopsis thaliana	Poorly characterised	General function prediction only	15237106
Unigene_28664	314	At1g70010	1315	38.9	108	103.18	8.21	59	2	310	2	394	499	1.5e-16	84.7	KOG0017	FOG	Arabidopsis thaliana	Poorly characterised	General function prediction only	15222522
Unigene_28829	362	At1g56675	1486	42	119	98.62	8.01	56	2	359	3	1206	1311	8.5e-19	92.4	KOG0017	FOG	Arabidopsis thaliana	Poorly characterised	General function prediction only	15223588
Unigene_29014	333	At1g57640	1468	52.7	110	99.1	7.49	50	1	4	333	571	678	1.1e-28	125.2	KOG0017	FOG	Arabidopsis thaliana	Poorly characterised	General function prediction only	15223634
Unigene_29063	330	At4g03840	973	42.5	106	96.36	10.89	56	2	2	319	802	902	1.1e-17	88.6	KOG0017	FOG	Arabidopsis thaliana	Poorly characterised	General function prediction only	15237106
Unigene_29112	340	At1g20390	1791	47.3	112	98.82	6.25	59	0	5	340	712	823	2e-25	114.4	KOG0017	FOG	Arabidopsis thaliana	Poorly characterised	General function prediction only	15217931
Unigene_29862	334	At2g11140	411	38.3	81	72.75	19.71	49	1	92	334	57	136	7.9e-11	65.9	KOG0017	FOG	Arabidopsis thaliana	Poorly characterised	General function prediction only	15227405
Unigene_29983	334	At2g02830	104	43.9	57	51.2	54.81	32	0	152	322	30	86	5.7e-09	59.7	KOG0017	FOG	Arabidopsis thaliana	Poorly characterised	General function prediction only	15227046
Unigene_30267	739	At4g03530	374	35.6	101	41	27.01	58	1	338	57	85	185	3.2e-12	71.6	KOG0017	FOG	Arabidopsis thaliana	Poorly characterised	General function prediction only	15236328
Unigene_30420	394	At2g14650	1328	35.2	122	92.89	9.19	76	1	5	361	1140	1261	6.2e-15	79.7	KOG0017	FOG	Arabidopsis thaliana	Poorly characterised	General function prediction only	15225982
Unigene_30560	416	At4g04280	1104	39.4	66	47.6	5.98	39	1	361	167	401	466	3e-07	54.3	KOG0017	FOG	Arabidopsis thaliana	Poorly characterised	General function prediction only	15233445
Unigene_30787	438	At3g31970	1329	47.3	146	100	10.99	74	2	438	1	1152	1294	1.4e-31	135.2	KOG0017	FOG	Arabidopsis thaliana	Poorly characterised	General function prediction only	15231995
Unigene_30964	329	At2g04670	1411	54	87	79.33	6.17	40	0	58	318	1140	1226	7.5e-22	102.4	KOG0017	FOG	Arabidopsis thaliana	Poorly characterised	General function prediction only	15224043
Unigene_31477	621	At2g10780	1611	48.3	201	97.1	12.48	104	0	604	2	1340	1540	7.4e-55	213	KOG0017	FOG	Arabidopsis thaliana	Poorly characterised	General function prediction only	15227314
Unigene_31662	327	At1g32590	1334	40.9	93	85.32	6.97	55	0	324	46	926	1018	6.6e-18	89.4	KOG0017	FOG	Arabidopsis thaliana	Poorly characterised	General function prediction only	15223249
Unigene_31700	1221	At1g37110	1356	52.1	330	81.08	24.34	154	2	4	990	1018	1344	6.5e-95	347.1	KOG0017	FOG	Arabidopsis thaliana	Poorly characterised	General function prediction only	15221311
Unigene_31991	361	At1g42375	1773	56.7	120	99.72	6.77	50	1	359	6	1435	1554	4.3e-31	133.3	KOG0017	FOG	Arabidopsis thaliana	Poorly characterised	General function prediction only	15223982
Unigene_32695	920	At2g13940	1501	59.5	37	12.07	2.47	15	0	469	579	1289	1325	4.7e-05	48.1	KOG0017	FOG	Arabidopsis thaliana	Poorly characterised	General function prediction only	15225539
Unigene_32718	587	At3g31970	1329	48	125	63.88	9.41	62	2	3	377	1178	1299	2e-25	115.2	KOG0017	FOG	Arabidopsis thaliana	Poorly characterised	General function prediction only	15231995
Unigene_32866	374	At1g20390	1791	46.8	124	99.47	6.92	66	0	372	1	1100	1223	4.2e-29	126.7	KOG0017	FOG	Arabidopsis thaliana	Poorly characterised	General function prediction only	15217931
Unigene_33124	485	At4g16910	687	46.8	109	67.42	15.87	47	3	3	302	58	164	1.7e-17	88.6	KOG0017	FOG	Arabidopsis thaliana	Poorly characterised	General function prediction only	15235925
Unigene_33166	333	At2g12020	976	49.4	79	71.17	8.09	40	0	95	331	221	299	2.5e-17	87.4	KOG0017	FOG	Arabidopsis thaliana	Poorly characterised	General function prediction only	15224331
Unigene_33541	336	At2g07660	949	61.1	113	100.89	11.91	41	1	2	331	240	352	2.8e-32	137.1	KOG0017	FOG	Arabidopsis thaliana	Poorly characterised	General function prediction only	15226039
Unigene_33636	322	At2g04490	1015	37.1	105	97.83	10.34	61	2	322	11	95	195	2.4e-12	70.9	KOG0017	FOG	Arabidopsis thaliana	Poorly characterised	General function prediction only	15228150
Unigene_33710	465	At2g07010	1413	50.6	83	53.55	5.87	38	1	458	219	1331	1413	6.6e-16	83.2	KOG0017	FOG	Arabidopsis thaliana	Poorly characterised	General function prediction only	15225640
Unigene_33751	408	At2g13940	1501	41.8	134	98.53	8.93	65	4	15	407	499	622	1.9e-22	104.8	KOG0017	FOG	Arabidopsis thaliana	Poorly characterised	General function prediction only	15225539
Unigene_33888	456	At2g10780	1611	36.3	168	110.53	10.43	89	3	3	455	525	691	7.9e-22	102.8	KOG0017	FOG	Arabidopsis thaliana	Poorly characterised	General function prediction only	15227314
Unigene_34093	360	At3g29775	1348	47.5	122	101.67	9.05	62	1	360	1	580	701	8.8e-32	135.6	KOG0017	FOG	Arabidopsis thaliana	Poorly characterised	General function prediction only	15230082
Unigene_34279	530	At1g70010	1315	33.5	155	87.74	11.79	96	3	2	463	92	240	1.2e-16	85.9	KOG0017	FOG	Arabidopsis thaliana	Poorly characterised	General function prediction only	15222522
Unigene_34753	706	At3g29510	1158	45.2	155	65.86	13.39	78	2	257	706	6	158	5e-31	134	KOG0017	FOG	Arabidopsis thaliana	Poorly characterised	General function prediction only	15229998
Unigene_35205	581	At2g06470	899	40.7	118	60.93	13.13	63	3	6	353	464	576	2.9e-16	84.7	KOG0017	FOG	Arabidopsis thaliana	Poorly characterised	General function prediction only	15225115
Unigene_35405	352	At4g16910	687	45	60	51.14	8.73	31	1	3	182	127	184	1.1e-07	55.5	KOG0017	FOG	Arabidopsis thaliana	Poorly characterised	General function prediction only	15235925
Unigene_35645	468	At2g10780	1611	50	88	56.41	5.46	44	0	133	396	982	1069	6.9e-21	99.8	KOG0017	FOG	Arabidopsis thaliana	Poorly characterised	General function prediction only	15227314
Unigene_35759	497	At2g10780	1611	62.3	122	73.64	7.57	46	0	2	367	873	994	2.7e-39	161	KOG0017	FOG	Arabidopsis thaliana	Poorly characterised	General function prediction only	15227314
Unigene_35898	390	At4g04290	403	39.6	101	77.69	25.06	61	0	3	305	125	225	5e-17	86.7	KOG0017	FOG	Arabidopsis thaliana	Poorly characterised	General function prediction only	15233447
Unigene_36067	322	At2g14380	764	52	102	95.03	13.35	49	0	2	307	645	746	4.4e-27	119.8	KOG0017	FOG	Arabidopsis thaliana	Poorly characterised	General function prediction only	15225651
Unigene_36079	328	At2g06470	899	58.8	34	31.1	3.78	14	0	195	94	821	854	1.7e-05	48.1	KOG0017	FOG	Arabidopsis thaliana	Poorly characterised	General function prediction only	15225115
Unigene_36101	346	At2g10780	1611	64.9	114	98.84	7.08	40	0	343	2	1278	1391	4.9e-40	162.9	KOG0017	FOG	Arabidopsis thaliana	Poorly characterised	General function prediction only	15227314
Unigene_36131	424	At2g07660	949	54.7	139	98.35	14.65	63	0	417	1	697	835	1.2e-40	165.2	KOG0017	FOG	Arabidopsis thaliana	Poorly characterised	General function prediction only	15226039
Unigene_36418	1746	At3g60170	1339	50.8	120	20.62	8.96	59	0	1382	1741	960	1079	4e-29	129	KOG0017	FOG	Arabidopsis thaliana	Poorly characterised	General function prediction only	15232265
Unigene_36766	331	At1g20390	1791	48.1	108	97.89	6.03	56	0	330	7	961	1068	4.3e-25	113.2	KOG0017	FOG	Arabidopsis thaliana	Poorly characterised	General function prediction only	15217931
Unigene_36789	708	At1g62460	1304	32.5	123	52.12	9.43	70	3	501	133	11	120	8.3e-10	63.5	KOG0017	FOG	Arabidopsis thaliana	Poorly characterised	General function prediction only	15220784
Unigene_37035	379	At2g07660	949	64.1	64	50.66	6.74	23	0	2	193	715	778	4e-19	93.6	KOG0017	FOG	Arabidopsis thaliana	Poorly characterised	General function prediction only	15226039
Unigene_37626	735	At1g42375	1773	62.2	172	70.2	9.7	64	1	154	669	1584	1754	2.2e-58	224.9	KOG0017	FOG	Arabidopsis thaliana	Poorly characterised	General function prediction only	15223982
Unigene_37947	349	At1g32590	1334	42.6	108	92.84	8.1	61	1	29	349	488	595	2.8e-19	94	KOG0017	FOG	Arabidopsis thaliana	Poorly characterised	General function prediction only	15223249
Unigene_38407	453	At2g15650	1347	45.7	105	69.54	7.8	57	0	353	39	1225	1329	2.1e-19	94.7	KOG0017	FOG	Arabidopsis thaliana	Poorly characterised	General function prediction only	15226587
Unigene_38448	307	At4g10580	1240	69.4	49	47.88	3.95	15	0	161	307	529	577	3.5e-13	73.6	KOG0017	FOG	Arabidopsis thaliana	Poorly characterised	General function prediction only	15235173
Unigene_38667	375	At2g16000	1454	38	121	96.8	8.32	72	1	372	10	457	574	1.2e-15	82	KOG0017	FOG	Arabidopsis thaliana	Poorly characterised	General function prediction only	15226657
Unigene_38997	1050	At2g10780	1611	54.6	350	100	21.73	158	1	2	1048	1143	1492	9.8e-116	416	KOG0017	FOG	Arabidopsis thaliana	Poorly characterised	General function prediction only	15227314
Unigene_39034	441	At2g21460	1333	42.1	126	85.71	9.45	70	2	441	73	971	1096	2.7e-19	94.4	KOG0017	FOG	Arabidopsis thaliana	Poorly characterised	General function prediction only	15226548
Unigene_39606	362	At3g29775	1348	50.4	119	98.62	8.83	59	0	4	360	920	1038	1.5e-28	124.8	KOG0017	FOG	Arabidopsis thaliana	Poorly characterised	General function prediction only	15230082
Unigene_39919	1272	At2g10780	1611	45.9	218	51.42	13.53	108	4	1044	403	1163	1374	4.2e-44	178.3	KOG0017	FOG	Arabidopsis thaliana	Poorly characterised	General function prediction only	15227314
Unigene_40111	315	At4g19780	312	51.9	104	99.05	33.33	38	2	315	7	37	129	6.1e-21	99.4	KOG0017	FOG	Arabidopsis thaliana	Poorly characterised	General function prediction only	15235193
Unigene_40127	486	At2g21460	1333	49.1	108	66.67	8.1	54	1	454	134	832	939	6.9e-24	109.8	KOG0017	FOG	Arabidopsis thaliana	Poorly characterised	General function prediction only	15226548
Unigene_40720	316	At4g20490	853	28.6	105	99.68	12.31	75	0	316	2	463	567	3.5e-08	57	KOG0017	FOG	Arabidopsis thaliana	Poorly characterised	General function prediction only	15237107
Unigene_40726	2343	At1g48710	1352	43.6	94	12.04	6.95	53	0	284	3	550	643	6.3e-14	79	KOG0017	FOG	Arabidopsis thaliana	Poorly characterised	General function prediction only	15221940
Unigene_40938	307	At1g70010	1315	41.8	79	77.2	6.01	35	3	5	223	399	472	1.5e-08	58.2	KOG0017	FOG	Arabidopsis thaliana	Poorly characterised	General function prediction only	15222522
Unigene_41003	703	At3g29775	1348	36.8	106	45.23	7.86	67	0	290	607	99	204	1.3e-15	82.8	KOG0017	FOG	Arabidopsis thaliana	Poorly characterised	General function prediction only	15230082
Unigene_41361	312	At3g29775	1348	40.8	71	68.27	5.27	42	0	305	93	672	742	9e-09	58.9	KOG0017	FOG	Arabidopsis thaliana	Poorly characterised	General function prediction only	15230082
Unigene_41713	341	At3g31970	1329	54.8	104	91.5	7.83	47	0	335	24	1096	1199	1.3e-29	128.3	KOG0017	FOG	Arabidopsis thaliana	Poorly characterised	General function prediction only	15231995
Unigene_42103	420	At1g21945	1311	55	109	77.86	8.31	49	0	1	327	1005	1113	5.8e-27	119.8	KOG0017	FOG	Arabidopsis thaliana	Poorly characterised	General function prediction only	15219148
Unigene_42215	314	At2g07660	949	41.4	87	83.12	9.17	51	0	45	305	773	859	4.6e-13	73.2	KOG0017	FOG	Arabidopsis thaliana	Poorly characterised	General function prediction only	15226039
Unigene_42244	441	At2g13230	353	36.8	117	79.59	33.14	74	0	363	13	230	346	1.3e-16	85.5	KOG0017	FOG	Arabidopsis thaliana	Poorly characterised	General function prediction only	15224981
Unigene_42432	547	At2g15100	1329	38.9	185	101.46	13.92	105	3	2	547	1102	1281	6e-32	136.7	KOG0017	FOG	Arabidopsis thaliana	Poorly characterised	General function prediction only	15226056
Unigene_42634	628	At2g10780	1611	56.2	32	15.29	1.99	14	0	69	164	1028	1059	4.9e-06	50.8	KOG0017	FOG	Arabidopsis thaliana	Poorly characterised	General function prediction only	15227314
Unigene_42955	542	At4g03810	964	52.2	90	49.82	9.34	43	0	454	185	547	636	2.3e-20	98.2	KOG0017	FOG	Arabidopsis thaliana	Poorly characterised	General function prediction only	15237089
Unigene_43182	1461	At2g11140	411	36	214	43.94	52.07	128	4	1359	739	65	276	1e-33	144.1	KOG0017	FOG	Arabidopsis thaliana	Poorly characterised	General function prediction only	15227405
Unigene_43203	350	At2g15650	1347	64.7	34	29.14	2.52	12	0	349	248	957	990	1.2e-06	52	KOG0017	FOG	Arabidopsis thaliana	Poorly characterised	General function prediction only	15226587
Unigene_43955	307	At4g16910	687	63.6	33	32.25	4.8	12	0	306	208	130	162	4.1e-06	50.1	KOG0017	FOG	Arabidopsis thaliana	Poorly characterised	General function prediction only	15235925
Unigene_44127	797	At1g36035	1418	51.1	233	87.7	16.43	111	1	723	34	911	1143	6.4e-59	226.9	KOG0017	FOG	Arabidopsis thaliana	Poorly characterised	General function prediction only	18399993
Unigene_44196	1128	At1g36035	1418	30.4	299	79.52	21.09	186	7	265	1101	15	311	1.4e-30	133.3	KOG0017	FOG	Arabidopsis thaliana	Poorly characterised	General function prediction only	18399993
Unigene_44202	1559	At5g35820	1342	34.3	397	76.4	29.58	241	6	357	1502	68	459	4.5e-56	218.4	KOG0017	FOG	Arabidopsis thaliana	Poorly characterised	General function prediction only	15239208
Unigene_44318	1233	At1g57640	1468	59.6	47	11.44	3.2	19	0	1229	1089	1323	1369	3e-07	55.8	KOG0017	FOG	Arabidopsis thaliana	Poorly characterised	General function prediction only	15223634
Unigene_44475	361	At2g04670	1411	62.5	80	66.48	5.67	29	1	301	62	600	678	5.3e-21	99.8	KOG0017	FOG	Arabidopsis thaliana	Poorly characterised	General function prediction only	15224043
Unigene_44489	744	At3g31970	1329	55.4	56	22.58	4.21	25	0	177	10	1081	1136	1.7e-08	59.3	KOG0017	FOG	Arabidopsis thaliana	Poorly characterised	General function prediction only	15231995
Unigene_44729	402	At4g04050	681	31.9	113	84.33	16.59	70	3	44	379	525	631	2.1e-10	64.7	KOG0017	FOG	Arabidopsis thaliana	Poorly characterised	General function prediction only	15233376
Unigene_44751	392	At1g38048	273	54.8	84	64.29	30.77	38	0	1	252	37	120	4.4e-21	100.1	KOG0017	FOG	Arabidopsis thaliana	Poorly characterised	General function prediction only	15221397
Unigene_45192	330	At4g03840	973	49.1	55	50	5.65	28	0	293	129	826	880	6.6e-10	62.8	KOG0017	FOG	Arabidopsis thaliana	Poorly characterised	General function prediction only	15237106
Unigene_45805	654	At4g10580	1240	52.4	126	57.8	10.16	60	0	3	380	713	838	4.6e-31	134	KOG0017	FOG	Arabidopsis thaliana	Poorly characterised	General function prediction only	15235173
Unigene_45951	321	At2g10690	622	53.8	104	97.2	16.72	47	1	317	9	243	346	3.2e-25	113.6	KOG0017	FOG	Arabidopsis thaliana	Poorly characterised	General function prediction only	15226845
Unigene_46281	441	At1g35647	1495	68.1	138	93.88	9.23	44	0	9	422	1051	1188	1.8e-55	214.5	KOG0017	FOG	Arabidopsis thaliana	Poorly characterised	General function prediction only	15219687
Unigene_46350	1125	At2g17490	822	33.8	77	20.53	9.37	50	1	567	340	4	80	4.7e-07	55.1	KOG0017	FOG	Arabidopsis thaliana	Poorly characterised	General function prediction only	15227852
Unigene_46549	762	At2g11140	411	42	50	19.69	12.17	27	1	671	528	286	335	6.6e-05	47.4	KOG0017	FOG	Arabidopsis thaliana	Poorly characterised	General function prediction only	15227405
Unigene_46562	318	At4g04410	1017	39.7	68	64.15	6.69	41	0	85	288	915	982	6e-08	56.2	KOG0017	FOG	Arabidopsis thaliana	Poorly characterised	General function prediction only	15233487
Unigene_47044	419	At4g16910	687	57.7	137	98.09	19.94	58	0	7	417	335	471	4e-44	176.8	KOG0017	FOG	Arabidopsis thaliana	Poorly characterised	General function prediction only	15235925
Unigene_47065	465	At2g13330	889	42.1	140	90.32	15.75	81	0	454	35	640	779	5.4e-26	116.7	KOG0017	FOG	Arabidopsis thaliana	Poorly characterised	General function prediction only	15225007
Unigene_47121	358	At4g03840	973	46	63	52.79	6.47	34	0	273	85	587	649	5e-11	66.6	KOG0017	FOG	Arabidopsis thaliana	Poorly characterised	General function prediction only	15237106
Unigene_47207	379	At4g16910	687	26.6	128	101.32	18.63	88	2	379	2	342	465	2.3e-06	51.2	KOG0017	FOG	Arabidopsis thaliana	Poorly characterised	General function prediction only	15235925
Unigene_47399	363	At2g24660	1156	52	75	61.98	6.49	36	0	27	251	654	728	8.8e-16	82.4	KOG0017	FOG	Arabidopsis thaliana	Poorly characterised	General function prediction only	15224181
Unigene_47507	658	At3g60170	1339	44.2	206	93.92	15.38	115	0	657	40	966	1171	4.8e-52	203.8	KOG0017	FOG	Arabidopsis thaliana	Poorly characterised	General function prediction only	15232265
Unigene_47554	319	At2g07660	949	48	98	92.16	10.33	51	0	299	6	790	887	6.7e-20	95.9	KOG0017	FOG	Arabidopsis thaliana	Poorly characterised	General function prediction only	15226039
Unigene_48321	650	At2g14400	1466	55.6	216	99.69	14.73	96	0	1	648	508	723	1.2e-66	252.3	KOG0017	FOG	Arabidopsis thaliana	Poorly characterised	General function prediction only	15225653
Unigene_48538	682	At4g10580	1240	66.1	227	99.85	18.31	77	0	2	682	510	736	2.9e-92	337.4	KOG0017	FOG	Arabidopsis thaliana	Poorly characterised	General function prediction only	15235173
Unigene_48606	304	At1g44510	1459	41.3	75	74.01	5.14	31	2	188	3	286	360	4.8e-07	53.1	KOG0017	FOG	Arabidopsis thaliana	Poorly characterised	General function prediction only	15219414
Unigene_49017	458	At2g16000	1454	37.3	118	77.29	8.12	73	1	17	367	151	268	7.7e-17	86.3	KOG0017	FOG	Arabidopsis thaliana	Poorly characterised	General function prediction only	15226657
Unigene_49278	396	At1g36035	1418	37	127	96.21	8.96	80	0	1	381	36	162	2.5e-19	94.4	KOG0017	FOG	Arabidopsis thaliana	Poorly characterised	General function prediction only	18399993
Unigene_49301	303	At2g10780	1611	51.7	87	86.14	5.4	41	1	42	299	1159	1245	9.6e-24	108.6	KOG0017	FOG	Arabidopsis thaliana	Poorly characterised	General function prediction only	15227314
Unigene_49561	427	At2g24660	1156	39.8	133	93.44	11.51	75	1	19	417	222	349	4.4e-22	103.6	KOG0017	FOG	Arabidopsis thaliana	Poorly characterised	General function prediction only	15224181
Unigene_49652	330	At2g07660	949	39.3	122	110.91	12.86	56	2	326	15	747	868	1.6e-16	84.7	KOG0017	FOG	Arabidopsis thaliana	Poorly characterised	General function prediction only	15226039
Unigene_49728	586	At2g10780	1611	47.4	152	77.82	9.44	79	1	586	134	1431	1582	1.2e-33	142.5	KOG0017	FOG	Arabidopsis thaliana	Poorly characterised	General function prediction only	15227314
Unigene_49846	796	At1g21945	1311	40.9	208	78.39	15.87	116	4	38	646	7	212	1e-32	139.8	KOG0017	FOG	Arabidopsis thaliana	Poorly characterised	General function prediction only	15219148
Unigene_50529	448	At4g08100	1054	27.9	122	81.7	11.57	85	2	436	80	162	283	2.4e-07	54.7	KOG0017	FOG	Arabidopsis thaliana	Poorly characterised	General function prediction only	15236400
Unigene_51137	371	At4g16910	687	35.9	117	94.61	17.03	75	0	351	1	360	476	2e-15	81.3	KOG0017	FOG	Arabidopsis thaliana	Poorly characterised	General function prediction only	15235925
Unigene_51155	466	At4g03650	839	33.3	132	84.98	15.73	86	2	9	398	156	287	5.8e-12	70.1	KOG0017	FOG	Arabidopsis thaliana	Poorly characterised	General function prediction only	15236360
Unigene_51353	467	At2g15650	1347	55.6	151	97	11.21	67	0	1	453	955	1105	1.4e-45	181.8	KOG0017	FOG	Arabidopsis thaliana	Poorly characterised	General function prediction only	15226587
Unigene_51393	349	At1g35647	1495	32.7	110	94.56	7.36	74	0	4	333	1183	1292	3.7e-11	67	KOG0017	FOG	Arabidopsis thaliana	Poorly characterised	General function prediction only	15219687
Unigene_51447	435	At2g14380	764	68.8	138	95.17	18.06	43	0	423	10	531	668	2.1e-56	217.6	KOG0017	FOG	Arabidopsis thaliana	Poorly characterised	General function prediction only	15225651
Unigene_51508	408	At4g07810	1366	46.3	121	88.97	8.86	55	3	366	10	1104	1216	3.8e-23	107.1	KOG0017	FOG	Arabidopsis thaliana	Poorly characterised	General function prediction only	15235834
Unigene_51692	776	At1g36035	1418	51.2	258	99.74	18.19	105	3	775	2	1165	1401	3.6e-67	254.2	KOG0017	FOG	Arabidopsis thaliana	Poorly characterised	General function prediction only	18399993
Unigene_51694	475	At1g11265	1352	50.5	101	63.79	7.47	43	2	346	65	1161	1261	1.1e-18	92.4	KOG0017	FOG	Arabidopsis thaliana	Poorly characterised	General function prediction only	15220332
Unigene_51699	1344	At1g57640	1468	39.9	476	106.25	32.43	241	5	1343	27	622	1089	1.5e-92	339.3	KOG0017	FOG	Arabidopsis thaliana	Poorly characterised	General function prediction only	15223634
Unigene_51717	318	At2g05390	1307	59.6	57	53.77	4.36	23	0	147	317	792	848	9.4e-14	75.5	KOG0017	FOG	Arabidopsis thaliana	Poorly characterised	General function prediction only	15224525
Unigene_51731	1231	At2g10780	1611	60	408	99.43	25.33	163	0	2	1225	669	1076	3.9e-148	523.9	KOG0017	FOG	Arabidopsis thaliana	Poorly characterised	General function prediction only	15227314
Unigene_51765	328	At2g23330	1496	62	50	45.73	3.34	19	0	326	177	1069	1118	2.6e-11	67.4	KOG0017	FOG	Arabidopsis thaliana	Poorly characterised	General function prediction only	15227813
Unigene_52099	547	At2g10780	1611	43.5	177	97.07	10.99	100	0	9	539	1400	1576	3.3e-38	157.5	KOG0017	FOG	Arabidopsis thaliana	Poorly characterised	General function prediction only	15227314
Unigene_52238	371	At2g14400	1466	67.5	123	99.46	8.39	40	0	1	369	523	645	1.7e-43	174.5	KOG0017	FOG	Arabidopsis thaliana	Poorly characterised	General function prediction only	15225653
Unigene_52313	411	At3g31970	1329	48.4	93	67.88	7	48	0	354	76	892	984	2.7e-21	100.9	KOG0017	FOG	Arabidopsis thaliana	Poorly characterised	General function prediction only	15231995
Unigene_52351	1316	At2g10780	1611	46.9	277	63.15	17.19	144	3	830	3	512	786	2.9e-64	245.4	KOG0017	FOG	Arabidopsis thaliana	Poorly characterised	General function prediction only	15227314
Unigene_52393	328	At2g07660	949	40	115	105.18	12.12	61	2	8	328	737	851	9.5e-17	85.5	KOG0017	FOG	Arabidopsis thaliana	Poorly characterised	General function prediction only	15226039
Unigene_52499	367	At2g13330	889	37.5	120	98.09	13.5	73	1	2	361	616	733	5.6e-18	89.7	KOG0017	FOG	Arabidopsis thaliana	Poorly characterised	General function prediction only	15225007
Unigene_52604	391	At4g03650	839	50.8	118	90.54	14.06	58	0	388	35	521	638	1.3e-25	115.2	KOG0017	FOG	Arabidopsis thaliana	Poorly characterised	General function prediction only	15236360
Unigene_52655	479	At2g15100	1329	36.5	159	99.58	11.96	87	1	2	478	1008	1152	6.2e-25	113.2	KOG0017	FOG	Arabidopsis thaliana	Poorly characterised	General function prediction only	15226056
Unigene_52889	1882	At1g57640	1468	48.9	94	14.98	6.4	46	2	441	166	1371	1464	6.4e-17	88.6	KOG0017	FOG	Arabidopsis thaliana	Poorly characterised	General function prediction only	15223634
Unigene_52972	354	At4g03650	839	53.4	118	100	14.06	55	0	1	354	615	732	2.5e-31	134	KOG0017	FOG	Arabidopsis thaliana	Poorly characterised	General function prediction only	15236360
Unigene_53185	347	At1g57640	1468	52.7	93	80.4	6.34	35	1	2	280	1220	1303	9.6e-20	95.5	KOG0017	FOG	Arabidopsis thaliana	Poorly characterised	General function prediction only	15223634
Unigene_53665	598	At2g13940	1501	51.8	199	99.83	13.26	84	1	597	1	1241	1427	3.9e-53	207.2	KOG0017	FOG	Arabidopsis thaliana	Poorly characterised	General function prediction only	15225539
Unigene_53860	503	At2g07420	1664	33.8	154	91.85	9.25	77	5	75	503	543	682	1e-14	79.3	KOG0017	FOG	Arabidopsis thaliana	Poorly characterised	General function prediction only	15225718
Unigene_53911	453	At2g13940	1501	55.4	121	80.13	8.06	54	0	7	369	1353	1473	8.2e-35	146	KOG0017	FOG	Arabidopsis thaliana	Poorly characterised	General function prediction only	15225539
Unigene_54078	359	At1g44510	1459	55.9	118	98.61	8.09	52	0	1	354	1066	1183	3.3e-31	133.7	KOG0017	FOG	Arabidopsis thaliana	Poorly characterised	General function prediction only	15219414
Unigene_54227	317	At1g70010	1315	43.1	65	61.51	4.94	37	0	26	220	30	94	1.4e-12	71.6	KOG0017	FOG	Arabidopsis thaliana	Poorly characterised	General function prediction only	15222522
Unigene_54776	317	At2g06170	587	38.7	62	58.68	10.56	37	1	300	118	286	347	3.5e-08	57	KOG0017	FOG	Arabidopsis thaliana	Poorly characterised	General function prediction only	15225069
Unigene_55783	458	At2g23330	1496	49.3	152	99.56	10.16	77	0	2	457	1098	1249	9.1e-34	142.5	KOG0017	FOG	Arabidopsis thaliana	Poorly characterised	General function prediction only	15227813
Unigene_55915	387	At1g37110	1356	52.4	84	65.12	6.19	40	0	129	380	532	615	6.3e-20	96.3	KOG0017	FOG	Arabidopsis thaliana	Poorly characterised	General function prediction only	15221311
Unigene_56146	450	At1g36035	1418	57.3	110	73.33	7.76	47	0	2	331	1309	1418	3.2e-31	134	KOG0017	FOG	Arabidopsis thaliana	Poorly characterised	General function prediction only	18399993
Unigene_56189	578	At2g07010	1413	57.6	85	44.12	6.02	36	0	2	256	1325	1409	7e-23	106.7	KOG0017	FOG	Arabidopsis thaliana	Poorly characterised	General function prediction only	15225640
Unigene_56483	316	At2g07660	949	52.5	80	75.95	8.43	38	0	76	315	115	194	4.5e-16	83.2	KOG0017	FOG	Arabidopsis thaliana	Poorly characterised	General function prediction only	15226039
Unigene_56735	413	At1g20390	1791	48.9	137	99.52	7.65	70	0	411	1	1087	1223	5.7e-35	146.4	KOG0017	FOG	Arabidopsis thaliana	Poorly characterised	General function prediction only	15217931
Unigene_56835	352	At1g35647	1495	52.1	119	101.42	7.96	54	1	5	352	975	1093	1e-32	138.7	KOG0017	FOG	Arabidopsis thaliana	Poorly characterised	General function prediction only	15219687
Unigene_56957	400	Hs18570033	474	95.6	45	33.75	9.49	2	0	258	124	380	424	2e-21	101.3	KOG0017	FOG	Homo sapiens	Poorly characterised	General function prediction only	18570033
Unigene_57190	631	At2g10780	1611	47.9	146	69.41	9.06	76	0	1	438	1441	1586	7.6e-31	133.3	KOG0017	FOG	Arabidopsis thaliana	Poorly characterised	General function prediction only	15227314
Unigene_57269	600	At2g07660	949	56	193	96.5	20.34	85	0	600	22	718	910	2.2e-64	244.6	KOG0017	FOG	Arabidopsis thaliana	Poorly characterised	General function prediction only	15226039
Unigene_58038	306	At4g03810	964	72.7	99	97.06	10.27	27	0	306	10	516	614	3.8e-36	149.8	KOG0017	FOG	Arabidopsis thaliana	Poorly characterised	General function prediction only	15237089
Unigene_58236	425	At2g07660	949	67.1	82	57.88	8.64	27	0	424	179	217	298	2.4e-28	124.4	KOG0017	FOG	Arabidopsis thaliana	Poorly characterised	General function prediction only	15226039
Unigene_58470	360	At2g13930	1335	37.7	122	101.67	9.14	68	2	12	353	1028	1149	2.5e-15	80.9	KOG0017	FOG	Arabidopsis thaliana	Poorly characterised	General function prediction only	15225537
Unigene_58533	315	At1g56675	1486	44.3	97	92.38	6.53	54	0	9	299	638	734	1.3e-18	91.7	KOG0017	FOG	Arabidopsis thaliana	Poorly characterised	General function prediction only	15223588
Unigene_58870	402	At3g25450	1343	43.8	80	59.7	5.96	37	3	225	1	810	886	2.3e-09	61.2	KOG0017	FOG	Arabidopsis thaliana	Poorly characterised	General function prediction only	15230839
Unigene_58940	313	At2g14380	764	68.9	103	98.72	13.48	32	0	312	4	566	668	1.4e-38	157.9	KOG0017	FOG	Arabidopsis thaliana	Poorly characterised	General function prediction only	15225651
Unigene_58951	359	At1g37200	1564	45.5	77	64.35	4.92	42	0	231	1	926	1002	2.8e-14	77.4	KOG0017	FOG	Arabidopsis thaliana	Poorly characterised	General function prediction only	15221356
Unigene_59134	402	At1g42375	1773	70.5	88	65.67	4.96	26	0	2	265	994	1081	1.4e-33	141.7	KOG0017	FOG	Arabidopsis thaliana	Poorly characterised	General function prediction only	15223982
Unigene_59904	1562	At1g37110	1356	53.7	488	93.73	35.99	221	3	6	1463	860	1344	1.5e-144	512.3	KOG0017	FOG	Arabidopsis thaliana	Poorly characterised	General function prediction only	15221311
Unigene_60373	301	At2g12920	863	50	96	95.68	11.12	47	1	293	6	400	494	1.5e-21	101.3	KOG0017	FOG	Arabidopsis thaliana	Poorly characterised	General function prediction only	15224917
Unigene_60419	1409	At3g29775	1348	47.8	136	28.96	10.09	71	0	811	1218	1209	1344	1.9e-34	146.4	KOG0017	FOG	Arabidopsis thaliana	Poorly characterised	General function prediction only	15230082
Unigene_60436	324	At2g13940	1501	62.1	58	53.7	3.86	22	0	175	2	1347	1404	4.3e-14	76.6	KOG0017	FOG	Arabidopsis thaliana	Poorly characterised	General function prediction only	15225539
Unigene_60689	1091	At5g48050	369	38.7	93	25.57	25.2	56	1	147	425	110	201	3.7e-09	62	KOG0017	FOG	Arabidopsis thaliana	Poorly characterised	General function prediction only	15238877
Unigene_60815	369	At2g07420	1664	39.4	66	53.66	3.97	36	1	21	218	956	1017	1.9e-05	48.1	KOG0017	FOG	Arabidopsis thaliana	Poorly characterised	General function prediction only	15225718
Unigene_61005	679	At1g62460	1304	48.8	43	19	3.3	22	0	2	130	542	584	4.5e-05	47.8	KOG0017	FOG	Arabidopsis thaliana	Poorly characterised	General function prediction only	15220784
Unigene_61360	1966	At1g48710	1352	32.3	294	44.86	21.75	193	4	1496	633	271	564	4.2e-35	149.1	KOG0017	FOG	Arabidopsis thaliana	Poorly characterised	General function prediction only	15221940
Unigene_61381	1601	At2g20460	1461	31.2	234	43.85	16.02	119	5	701	21	442	640	1.9e-25	116.7	KOG0017	FOG	Arabidopsis thaliana	Poorly characterised	General function prediction only	15225357
Unigene_61412	332	At4g03650	839	54.1	109	98.49	12.99	50	0	1	327	572	680	2.3e-31	134	KOG0017	FOG	Arabidopsis thaliana	Poorly characterised	General function prediction only	15236360
Unigene_61494	479	At1g42375	1773	60.9	156	97.7	8.8	61	0	476	9	1391	1546	5.5e-58	223	KOG0017	FOG	Arabidopsis thaliana	Poorly characterised	General function prediction only	15223982
Unigene_61521	383	At2g04670	1411	58.3	127	99.48	9	53	0	381	1	589	715	4.6e-39	159.8	KOG0017	FOG	Arabidopsis thaliana	Poorly characterised	General function prediction only	15224043
Unigene_61810	348	At2g13930	1335	42.6	108	93.1	8.09	60	1	2	319	426	533	1.1e-20	98.6	KOG0017	FOG	Arabidopsis thaliana	Poorly characterised	General function prediction only	15225537
Unigene_61832	448	At3g31970	1329	29.6	135	90.4	10.16	91	3	2	397	945	1078	2.5e-12	71.2	KOG0017	FOG	Arabidopsis thaliana	Poorly characterised	General function prediction only	15231995
Unigene_61895	382	At1g42375	1773	67.7	127	99.74	7.16	41	0	381	1	994	1120	7.8e-47	185.7	KOG0017	FOG	Arabidopsis thaliana	Poorly characterised	General function prediction only	15223982
Unigene_62175	1101	At1g57640	1468	47.4	156	42.51	10.63	80	2	753	289	660	814	1.7e-33	142.9	KOG0017	FOG	Arabidopsis thaliana	Poorly characterised	General function prediction only	15223634
Unigene_62667	428	At4g14460	1489	55	140	98.13	9.4	60	1	8	427	684	820	7.2e-41	166	KOG0017	FOG	Arabidopsis thaliana	Poorly characterised	General function prediction only	15233456
Unigene_63294	331	At1g39030	391	36.9	65	58.91	16.62	41	0	12	206	64	128	2.8e-08	57.4	KOG0017	FOG	Arabidopsis thaliana	Poorly characterised	General function prediction only	15222094
Unigene_63300	352	At1g32590	1334	54.7	53	45.17	3.97	24	0	168	10	825	877	7.1e-10	62.8	KOG0017	FOG	Arabidopsis thaliana	Poorly characterised	General function prediction only	15223249
Unigene_63922	403	At2g10780	1611	43	135	100.5	8.38	70	2	395	3	1096	1227	4e-25	113.6	KOG0017	FOG	Arabidopsis thaliana	Poorly characterised	General function prediction only	15227314
Unigene_64122	1090	At2g13940	1501	48.2	114	31.38	7.59	59	0	3	344	1383	1496	2.8e-25	115.5	KOG0017	FOG	Arabidopsis thaliana	Poorly characterised	General function prediction only	15225539
Unigene_64571	444	At2g20460	1461	63.4	41	27.7	2.81	15	0	50	172	1006	1046	4.4e-09	60.5	KOG0017	FOG	Arabidopsis thaliana	Poorly characterised	General function prediction only	15225357
Unigene_64632	343	At1g57640	1468	45.1	113	98.83	7.7	53	1	4	342	1219	1322	6.4e-24	109.4	KOG0017	FOG	Arabidopsis thaliana	Poorly characterised	General function prediction only	15223634
Unigene_64707	348	At4g17450	1433	59.3	113	97.41	7.89	46	0	340	2	927	1039	7.4e-36	149.1	KOG0017	FOG	Arabidopsis thaliana	Poorly characterised	General function prediction only	15236074
Unigene_64761	616	At2g15650	1347	42.9	49	23.86	3.64	28	0	411	265	1291	1339	8.3e-06	50.1	KOG0017	FOG	Arabidopsis thaliana	Poorly characterised	General function prediction only	15226587
Unigene_64835	320	At2g04670	1411	35.4	99	92.81	7.02	62	2	2	295	1308	1405	9.2e-09	58.9	KOG0017	FOG	Arabidopsis thaliana	Poorly characterised	General function prediction only	15224043
Unigene_64856	1087	At4g03810	964	61.4	319	88.04	33.09	103	5	1085	150	248	553	1.3e-102	372.5	KOG0017	FOG	Arabidopsis thaliana	Poorly characterised	General function prediction only	15237089
Unigene_64909	747	At2g14400	1466	31.1	183	73.49	12.48	120	4	28	561	1096	1277	2.2e-13	75.5	KOG0017	FOG	Arabidopsis thaliana	Poorly characterised	General function prediction only	15225653
Unigene_65251	473	At4g03810	964	40.7	91	57.72	9.44	54	0	15	287	816	906	3.8e-11	67.4	KOG0017	FOG	Arabidopsis thaliana	Poorly characterised	General function prediction only	15237089
Unigene_65340	308	At1g35647	1495	56.4	101	98.38	6.76	44	0	2	304	1176	1276	1.2e-29	128.3	KOG0017	FOG	Arabidopsis thaliana	Poorly characterised	General function prediction only	15219687
Unigene_65349	1820	At2g14400	1466	34.1	364	60	24.83	192	8	581	1666	951	1268	2.8e-49	196.1	KOG0017	FOG	Arabidopsis thaliana	Poorly characterised	General function prediction only	15225653
Unigene_66007	375	At1g36035	1418	72.9	48	38.4	3.39	13	0	371	228	1040	1087	1.9e-13	74.7	KOG0017	FOG	Arabidopsis thaliana	Poorly characterised	General function prediction only	18399993
Unigene_66008	354	At1g36035	1418	60.4	53	44.92	3.74	21	0	9	167	1232	1284	1.3e-11	68.6	KOG0017	FOG	Arabidopsis thaliana	Poorly characterised	General function prediction only	18399993
Unigene_66484	385	7292616	1062	62.5	128	99.74	12.05	48	0	385	2	229	356	3e-46	183.7	KOG0017	FOG	Drosophila melanogaster	Poorly characterised	General function prediction only	7292616
Unigene_66695	338	At1g44510	1459	53.1	98	86.98	6.72	37	1	336	70	1320	1417	1e-21	102.1	KOG0017	FOG	Arabidopsis thaliana	Poorly characterised	General function prediction only	15219414
Unigene_67369	584	At1g36035	1418	48.7	193	99.14	13.61	78	1	580	2	1172	1343	2.3e-45	181.4	KOG0017	FOG	Arabidopsis thaliana	Poorly characterised	General function prediction only	18399993
Unigene_67913	482	At3g60170	1339	46.3	82	51.04	6.12	44	0	60	305	948	1029	4.5e-15	80.5	KOG0017	FOG	Arabidopsis thaliana	Poorly characterised	General function prediction only	15232265
Unigene_68113	335	At2g11940	1212	33.3	72	64.48	5.94	48	0	333	118	364	435	5.3e-07	53.1	KOG0017	FOG	Arabidopsis thaliana	Poorly characterised	General function prediction only	15224311
Unigene_68171	386	At2g07660	949	60.4	96	74.61	10.12	38	0	13	300	408	503	4.5e-26	116.7	KOG0017	FOG	Arabidopsis thaliana	Poorly characterised	General function prediction only	15226039
Unigene_68199	376	At2g14650	1328	58.3	108	86.17	8.13	45	0	1	324	1154	1261	3.3e-29	127.1	KOG0017	FOG	Arabidopsis thaliana	Poorly characterised	General function prediction only	15225982
Unigene_68264	348	At2g06470	899	46.8	62	53.45	6.9	33	0	344	159	797	858	9.1e-10	62.4	KOG0017	FOG	Arabidopsis thaliana	Poorly characterised	General function prediction only	15225115
Unigene_68308	388	At1g26990	1425	40.8	76	58.76	5.33	45	0	230	3	1137	1212	2.2e-09	61.2	KOG0017	FOG	Arabidopsis thaliana	Poorly characterised	General function prediction only	15223403
Unigene_68435	339	At4g10580	1240	59.5	42	37.17	3.39	17	0	161	36	509	550	1.4e-07	55.1	KOG0017	FOG	Arabidopsis thaliana	Poorly characterised	General function prediction only	15235173
Unigene_68693	423	At1g31210	1415	45.7	138	97.87	9.75	74	1	415	2	946	1082	3.1e-28	124	KOG0017	FOG	Arabidopsis thaliana	Poorly characterised	General function prediction only	15221647
Unigene_68759	324	At1g36620	1152	60.5	43	39.81	3.73	17	0	324	196	758	800	4.5e-11	66.6	KOG0017	FOG	Arabidopsis thaliana	Poorly characterised	General function prediction only	15221108
Unigene_68971	3557	At2g07660	949	49.4	180	15.18	18.97	91	0	573	34	717	896	8.6e-47	188.7	KOG0017	FOG	Arabidopsis thaliana	Poorly characterised	General function prediction only	15226039
Unigene_68990	1613	At4g08100	1054	35.8	179	33.29	16.98	112	1	1602	1075	92	270	1.4e-28	127.1	KOG0017	FOG	Arabidopsis thaliana	Poorly characterised	General function prediction only	15236400
Unigene_69223	437	At1g36035	1418	63.9	133	91.3	9.38	48	0	37	435	1003	1135	6.2e-48	189.5	KOG0017	FOG	Arabidopsis thaliana	Poorly characterised	General function prediction only	18399993
Unigene_69279	527	At2g14650	1328	60.6	175	99.62	13.18	69	0	2	526	548	722	9.4e-59	225.7	KOG0017	FOG	Arabidopsis thaliana	Poorly characterised	General function prediction only	15225982
Unigene_69344	347	At1g20390	1791	26.7	86	74.35	4.8	60	1	12	260	1705	1790	1.3e-08	58.5	KOG0017	FOG	Arabidopsis thaliana	Poorly characterised	General function prediction only	15217931
Unigene_69597	363	At4g07840	769	52.3	44	36.36	5.72	21	0	3	134	708	751	3.4e-07	53.9	KOG0017	FOG	Arabidopsis thaliana	Poorly characterised	General function prediction only	15235860
Unigene_69652	323	Hs22065753	458	84.1	107	99.38	23.36	17	0	2	322	317	423	1.9e-46	184.1	KOG0017	FOG	Homo sapiens	Poorly characterised	General function prediction only	22065753
Unigene_69677	337	At1g42375	1773	51	98	87.24	5.53	48	0	42	335	805	902	5.3e-23	106.3	KOG0017	FOG	Arabidopsis thaliana	Poorly characterised	General function prediction only	15223982
Unigene_69741	1429	At1g57640	1468	52.7	169	35.48	11.51	78	1	509	3	547	713	7.7e-47	187.6	KOG0017	FOG	Arabidopsis thaliana	Poorly characterised	General function prediction only	15223634
Unigene_69833	459	At4g03810	964	46.3	149	97.39	15.46	78	2	19	459	103	251	6.6e-32	136.3	KOG0017	FOG	Arabidopsis thaliana	Poorly characterised	General function prediction only	15237089
Unigene_69933	581	At2g07420	1664	53.4	58	29.95	3.49	27	0	481	308	1505	1562	2e-09	62	KOG0017	FOG	Arabidopsis thaliana	Poorly characterised	General function prediction only	15225718
Unigene_70030	321	At2g16670	1333	34.6	107	100	8.03	69	1	3	320	395	501	1e-15	82	KOG0017	FOG	Arabidopsis thaliana	Poorly characterised	General function prediction only	15227276
Unigene_70047	837	At2g14400	1466	48.2	114	40.86	7.78	59	0	342	1	507	620	2.2e-25	115.5	KOG0017	FOG	Arabidopsis thaliana	Poorly characterised	General function prediction only	15225653
Unigene_70057	637	At2g16000	1454	34.6	133	62.64	9.15	81	3	257	637	858	990	3.7e-09	61.2	KOG0017	FOG	Arabidopsis thaliana	Poorly characterised	General function prediction only	15226657
Unigene_70086	386	At1g35647	1495	41.5	106	82.38	7.09	61	1	68	385	357	461	1.7e-17	88.2	KOG0017	FOG	Arabidopsis thaliana	Poorly characterised	General function prediction only	15219687
Unigene_70098	438	At2g05960	1200	41.4	116	79.45	9.67	55	3	113	436	503	613	2.5e-17	87.8	KOG0017	FOG	Arabidopsis thaliana	Poorly characterised	General function prediction only	15225024
Unigene_70126	559	At2g07660	949	25.2	135	72.45	14.23	75	4	229	558	7	140	1.5e-06	52.4	KOG0017	FOG	Arabidopsis thaliana	Poorly characterised	General function prediction only	15226039
Unigene_70278	1406	At1g70010	1315	69.4	36	7.68	2.74	11	0	1287	1394	472	507	1.4e-08	60.5	KOG0017	FOG	Arabidopsis thaliana	Poorly characterised	General function prediction only	15222522
Unigene_70280	365	At1g36035	1418	61.7	115	94.52	8.11	44	0	348	4	972	1086	2.8e-38	157.1	KOG0017	FOG	Arabidopsis thaliana	Poorly characterised	General function prediction only	18399993
Unigene_70387	601	At3g31970	1329	52.5	198	98.84	14.9	91	2	600	7	1096	1290	7e-58	223	KOG0017	FOG	Arabidopsis thaliana	Poorly characterised	General function prediction only	15231995
Unigene_71213	1381	At2g13940	1501	58.1	62	13.47	4.13	26	0	1381	1196	1439	1500	6.4e-14	78.2	KOG0017	FOG	Arabidopsis thaliana	Poorly characterised	General function prediction only	15225539
Unigene_71671	528	At2g07660	949	56.6	53	30.11	5.58	23	0	159	1	675	727	5.1e-12	70.5	KOG0017	FOG	Arabidopsis thaliana	Poorly characterised	General function prediction only	15226039
Unigene_71881	300	At1g35647	1495	69.7	99	99	6.62	30	0	299	3	527	625	5.5e-40	162.5	KOG0017	FOG	Arabidopsis thaliana	Poorly characterised	General function prediction only	15219687
Unigene_72072	472	At2g07010	1413	50	88	55.93	6.23	38	2	322	62	652	734	2.2e-14	78.2	KOG0017	FOG	Arabidopsis thaliana	Poorly characterised	General function prediction only	15225640
Unigene_72074	499	At4g02960	1456	48.3	60	36.07	4.12	31	0	187	8	627	686	1e-09	62.8	KOG0017	FOG	Arabidopsis thaliana	Poorly characterised	General function prediction only	15236226
Unigene_72383	1909	At2g21310	838	31.8	471	74.02	56.21	293	9	554	1906	7	469	9e-59	227.6	KOG0017	FOG	Arabidopsis thaliana	Poorly characterised	General function prediction only	15226514
Unigene_72518	368	At1g37200	1564	46.9	113	92.12	7.23	60	0	362	24	684	796	5.6e-26	116.3	KOG0017	FOG	Arabidopsis thaliana	Poorly characterised	General function prediction only	15221356
Unigene_72952	372	At1g20390	1791	38.8	121	97.58	6.76	73	1	2	364	995	1114	5.5e-21	99.8	KOG0017	FOG	Arabidopsis thaliana	Poorly characterised	General function prediction only	15217931
Unigene_73026	355	At1g36110	745	59.3	118	99.72	15.84	48	0	2	355	531	648	6.2e-38	156	KOG0017	FOG	Arabidopsis thaliana	Poorly characterised	General function prediction only	15220318
Unigene_73245	335	At4g03810	964	67.9	109	97.61	11.31	35	0	1	327	575	683	3.4e-38	156.8	KOG0017	FOG	Arabidopsis thaliana	Poorly characterised	General function prediction only	15237089
Unigene_73388	341	At1g70010	1315	43.8	112	98.53	8.52	63	0	5	340	773	884	5.9e-22	102.8	KOG0017	FOG	Arabidopsis thaliana	Poorly characterised	General function prediction only	15222522
Unigene_73543	374	At2g14650	1328	46.2	80	64.17	6.02	43	0	135	374	636	715	8.2e-17	85.9	KOG0017	FOG	Arabidopsis thaliana	Poorly characterised	General function prediction only	15225982
Unigene_73710	307	At3g29775	1348	35	103	100.65	7.64	65	1	1	303	621	723	1.6e-18	91.3	KOG0017	FOG	Arabidopsis thaliana	Poorly characterised	General function prediction only	15230082
Unigene_73830	485	At2g10780	1611	62.7	161	99.59	9.99	60	0	1	483	877	1037	5.1e-59	226.5	KOG0017	FOG	Arabidopsis thaliana	Poorly characterised	General function prediction only	15227314
Unigene_73921	321	At2g20460	1461	36.2	105	98.13	7.19	63	2	320	9	450	551	8.9e-12	68.9	KOG0017	FOG	Arabidopsis thaliana	Poorly characterised	General function prediction only	15225357
Unigene_74133	5156	At2g10780	1611	52	1088	63.3	67.54	507	8	1596	4853	512	1586	0	1097.8	KOG0017	FOG	Arabidopsis thaliana	Poorly characterised	General function prediction only	15227314
Unigene_74141	983	At3g29775	1348	40.5	205	62.56	15.21	115	2	749	144	14	214	7.2e-36	150.6	KOG0017	FOG	Arabidopsis thaliana	Poorly characterised	General function prediction only	15230082
Unigene_74227	331	At2g15100	1329	40.6	106	96.07	7.98	63	0	330	13	941	1046	9.9e-22	102.1	KOG0017	FOG	Arabidopsis thaliana	Poorly characterised	General function prediction only	15226056
Unigene_74258	380	At4g02960	1456	46	113	89.21	7.76	60	1	19	354	309	421	1.1e-21	102.1	KOG0017	FOG	Arabidopsis thaliana	Poorly characterised	General function prediction only	15236226
Unigene_74262	461	At1g36035	1418	40.1	137	89.15	9.66	81	1	49	459	715	850	1.3e-24	112.1	KOG0017	FOG	Arabidopsis thaliana	Poorly characterised	General function prediction only	18399993
Unigene_74300	734	At4g03810	964	54.5	211	86.24	21.89	80	5	125	733	373	575	1.1e-52	206.1	KOG0017	FOG	Arabidopsis thaliana	Poorly characterised	General function prediction only	15237089
Unigene_74332	326	At1g56675	1486	46.3	108	99.39	7.27	58	0	2	325	1132	1239	1.4e-17	88.2	KOG0017	FOG	Arabidopsis thaliana	Poorly characterised	General function prediction only	15223588
Unigene_74375	535	At2g14400	1466	43.6	165	92.52	11.26	88	4	45	533	1087	1248	2.4e-25	114.8	KOG0017	FOG	Arabidopsis thaliana	Poorly characterised	General function prediction only	15225653
Unigene_74395	323	At2g13330	889	48.1	104	96.59	11.7	54	0	312	1	657	760	1.6e-21	101.3	KOG0017	FOG	Arabidopsis thaliana	Poorly characterised	General function prediction only	15225007
Unigene_74397	476	At2g13940	1501	55.7	158	99.58	10.53	61	1	475	2	1238	1386	7e-45	179.5	KOG0017	FOG	Arabidopsis thaliana	Poorly characterised	General function prediction only	15225539
Unigene_74401	401	At2g07660	949	48.6	111	83.04	11.7	57	0	14	346	792	902	4e-25	113.6	KOG0017	FOG	Arabidopsis thaliana	Poorly characterised	General function prediction only	15226039
Unigene_74786	652	At1g36035	1418	53.3	152	69.94	10.72	67	2	449	3	949	1099	4e-35	147.5	KOG0017	FOG	Arabidopsis thaliana	Poorly characterised	General function prediction only	18399993
Unigene_75130	447	At2g13940	1501	54.1	146	97.99	9.73	67	0	439	2	1303	1448	3.6e-43	173.7	KOG0017	FOG	Arabidopsis thaliana	Poorly characterised	General function prediction only	15225539
Unigene_75195	382	At4g07830	611	44.8	134	105.24	21.93	60	3	382	2	243	369	3.8e-25	113.6	KOG0017	FOG	Arabidopsis thaliana	Poorly characterised	General function prediction only	15235836
Unigene_75693	302	At4g04410	1017	44.3	97	96.36	9.54	54	0	292	2	477	573	3.5e-18	90.1	KOG0017	FOG	Arabidopsis thaliana	Poorly characterised	General function prediction only	15233487
Unigene_75746	677	At2g07010	1413	43.5	232	102.81	16.42	118	4	5	676	349	575	4e-46	184.1	KOG0017	FOG	Arabidopsis thaliana	Poorly characterised	General function prediction only	15225640
Unigene_75750	539	At4g03650	839	49.7	179	99.63	21.33	90	0	538	2	633	811	4.2e-46	183.7	KOG0017	FOG	Arabidopsis thaliana	Poorly characterised	General function prediction only	15236360
Unigene_75895	328	At4g16910	687	66.3	86	78.66	12.52	29	0	4	261	364	449	7.5e-30	129	KOG0017	FOG	Arabidopsis thaliana	Poorly characterised	General function prediction only	15235925
Unigene_75930	313	At1g35647	1495	56.2	73	69.97	4.88	32	0	3	221	625	697	1.6e-18	91.3	KOG0017	FOG	Arabidopsis thaliana	Poorly characterised	General function prediction only	15219687
Unigene_76051	322	At2g06190	280	69.8	106	98.76	37.86	32	0	3	320	7	112	9.1e-41	165.2	KOG0017	FOG	Arabidopsis thaliana	Poorly characterised	General function prediction only	15225071
Unigene_76375	1467	At1g37060	1734	34.9	192	39.26	11.07	110	4	5	562	1534	1716	1.4e-19	97.1	KOG0017	FOG	Arabidopsis thaliana	Poorly characterised	General function prediction only	15221270
Unigene_76544	348	At2g15650	1347	34.5	113	97.41	8.39	74	0	342	4	997	1109	1.7e-16	84.7	KOG0017	FOG	Arabidopsis thaliana	Poorly characterised	General function prediction only	15226587
Unigene_76615	302	At2g10780	1611	52	100	99.34	6.21	47	1	300	4	1235	1334	2.4e-22	104	KOG0017	FOG	Arabidopsis thaliana	Poorly characterised	General function prediction only	15227314
Unigene_76647	553	At1g20390	1791	56	182	98.73	10.16	80	0	2	547	818	999	2.7e-56	217.6	KOG0017	FOG	Arabidopsis thaliana	Poorly characterised	General function prediction only	15217931
Unigene_77391	308	At1g42375	1773	46.5	71	69.16	4	34	2	296	84	1522	1588	1.1e-11	68.6	KOG0017	FOG	Arabidopsis thaliana	Poorly characterised	General function prediction only	15223982
Unigene_77728	336	At5g35820	1342	45.5	44	39.29	3.28	24	0	146	15	1138	1181	2.6e-06	50.8	KOG0017	FOG	Arabidopsis thaliana	Poorly characterised	General function prediction only	15239208
Unigene_77800	635	At2g04670	1411	64.2	120	56.69	8.5	43	0	62	421	813	932	7.4e-42	169.9	KOG0017	FOG	Arabidopsis thaliana	Poorly characterised	General function prediction only	15224043
Unigene_78064	396	At2g14650	1328	73.5	117	88.64	8.81	31	0	3	353	761	877	1.2e-47	188.3	KOG0017	FOG	Arabidopsis thaliana	Poorly characterised	General function prediction only	15225982
Unigene_78323	923	At2g13330	889	25.5	141	45.83	15.86	103	2	784	365	47	186	3e-07	55.5	KOG0017	FOG	Arabidopsis thaliana	Poorly characterised	General function prediction only	15225007
Unigene_78392	709	At4g22040	1120	48	175	74.05	15.62	88	2	708	187	406	578	1.5e-43	175.6	KOG0017	FOG	Arabidopsis thaliana	Poorly characterised	General function prediction only	15234694
Unigene_78742	563	At2g14400	1466	52	123	65.54	8.39	59	0	2	370	624	746	3e-31	134.4	KOG0017	FOG	Arabidopsis thaliana	Poorly characterised	General function prediction only	15225653
Unigene_79233	312	At2g04670	1411	46.7	75	72.12	5.32	38	1	7	225	1102	1176	2.3e-12	70.9	KOG0017	FOG	Arabidopsis thaliana	Poorly characterised	General function prediction only	15224043
Unigene_79715	444	At4g16910	687	60.8	148	100	21.54	57	1	4	444	298	445	8.8e-50	195.7	KOG0017	FOG	Arabidopsis thaliana	Poorly characterised	General function prediction only	15235925
Unigene_79762	436	At1g37110	1356	49.3	146	100.46	10.77	73	1	2	436	859	1004	1.3e-32	138.7	KOG0017	FOG	Arabidopsis thaliana	Poorly characterised	General function prediction only	15221311
Unigene_79983	406	At1g20390	1791	42.1	133	98.28	7.43	77	0	402	4	947	1079	3e-28	124	KOG0017	FOG	Arabidopsis thaliana	Poorly characterised	General function prediction only	15217931
Unigene_80330	449	At2g17490	822	30.1	146	97.55	17.76	96	3	23	448	369	512	2.4e-07	54.7	KOG0017	FOG	Arabidopsis thaliana	Poorly characterised	General function prediction only	15227852
Unigene_80573	602	At1g20390	1791	44.4	198	98.67	11.06	108	1	600	7	924	1119	1.7e-43	175.3	KOG0017	FOG	Arabidopsis thaliana	Poorly characterised	General function prediction only	15217931
Unigene_80665	359	At2g07010	1413	50.4	117	97.77	8.28	58	0	353	3	1276	1392	2.2e-27	120.9	KOG0017	FOG	Arabidopsis thaliana	Poorly characterised	General function prediction only	15225640
Unigene_80842	690	At1g57640	1468	35.4	79	34.35	5.38	49	1	233	3	514	592	8.1e-10	63.5	KOG0017	FOG	Arabidopsis thaliana	Poorly characterised	General function prediction only	15223634
Unigene_81019	420	At2g14380	764	34.5	110	78.57	14.4	65	3	343	14	347	449	2.1e-08	58.2	KOG0017	FOG	Arabidopsis thaliana	Poorly characterised	General function prediction only	15225651
Unigene_81202	317	At1g42375	1773	42.7	82	77.6	4.62	46	1	59	301	1559	1640	1.2e-11	68.6	KOG0017	FOG	Arabidopsis thaliana	Poorly characterised	General function prediction only	15223982
Unigene_81643	323	At4g10580	1240	53.9	76	70.59	6.13	35	0	228	1	615	690	7.9e-16	82.4	KOG0017	FOG	Arabidopsis thaliana	Poorly characterised	General function prediction only	15235173
Unigene_81687	639	At1g36035	1418	37.2	164	77	11.57	101	2	148	636	53	215	1.3e-22	105.9	KOG0017	FOG	Arabidopsis thaliana	Poorly characterised	General function prediction only	18399993
Unigene_81874	357	At2g19840	1137	35.3	116	97.48	10.2	68	1	5	331	877	992	7.3e-15	79.3	KOG0017	FOG	Arabidopsis thaliana	Poorly characterised	General function prediction only	15224855
Unigene_82105	785	At3g29775	1348	27.6	203	77.58	15.06	140	2	2	592	102	303	1.9e-15	82.4	KOG0017	FOG	Arabidopsis thaliana	Poorly characterised	General function prediction only	15230082
Unigene_82507	509	At2g14650	1328	66.3	169	99.61	12.73	57	0	2	508	697	865	1.7e-60	231.5	KOG0017	FOG	Arabidopsis thaliana	Poorly characterised	General function prediction only	15225982
Unigene_82523	367	At3g29775	1348	48.8	121	98.91	8.98	61	1	365	6	1030	1150	2.9e-27	120.6	KOG0017	FOG	Arabidopsis thaliana	Poorly characterised	General function prediction only	15230082
Unigene_82580	336	At2g21310	838	35.8	106	94.64	12.65	61	2	11	328	699	797	5.1e-10	63.2	KOG0017	FOG	Arabidopsis thaliana	Poorly characterised	General function prediction only	15226514
Unigene_83171	632	At2g10780	1611	46.6	208	98.73	12.91	111	0	1	624	1369	1576	4.6e-52	203.8	KOG0017	FOG	Arabidopsis thaliana	Poorly characterised	General function prediction only	15227314
Unigene_83188	374	At1g36035	1418	46.7	90	72.19	6.35	48	0	9	278	750	839	2.8e-17	87.4	KOG0017	FOG	Arabidopsis thaliana	Poorly characterised	General function prediction only	18399993
Unigene_83299	357	At4g03810	964	48.1	106	89.08	11	54	1	320	3	30	134	2.1e-22	104.4	KOG0017	FOG	Arabidopsis thaliana	Poorly characterised	General function prediction only	15237089
Unigene_83420	303	At2g04670	1411	40.8	49	48.51	3.47	29	0	241	95	1358	1406	9e-06	48.9	KOG0017	FOG	Arabidopsis thaliana	Poorly characterised	General function prediction only	15224043
Unigene_83455	401	At2g05960	1200	49.5	93	69.58	7.75	46	1	125	400	444	536	3.6e-18	90.5	KOG0017	FOG	Arabidopsis thaliana	Poorly characterised	General function prediction only	15225024
Unigene_84117	360	At1g20390	1791	29	100	83.33	5.58	66	2	2	286	179	278	2.4e-05	47.8	KOG0017	FOG	Arabidopsis thaliana	Poorly characterised	General function prediction only	15217931
Unigene_84216	381	At1g20390	1791	44	125	98.43	6.98	70	0	6	380	902	1026	5.8e-26	116.3	KOG0017	FOG	Arabidopsis thaliana	Poorly characterised	General function prediction only	15217931
Unigene_84525	388	At3g60170	1339	47.3	129	99.74	9.63	68	0	2	388	947	1075	6.8e-30	129.4	KOG0017	FOG	Arabidopsis thaliana	Poorly characterised	General function prediction only	15232265
Unigene_84589	375	At2g14400	1466	42.9	126	100.8	8.59	66	2	1	372	1100	1221	5.8e-18	89.7	KOG0017	FOG	Arabidopsis thaliana	Poorly characterised	General function prediction only	15225653
Unigene_84659	334	At3g29510	1158	71.8	110	98.8	9.5	31	0	332	3	994	1103	2.3e-42	170.6	KOG0017	FOG	Arabidopsis thaliana	Poorly characterised	General function prediction only	15229998
Unigene_84828	842	At2g20460	1461	32.5	283	100.83	19.37	138	7	20	826	98	341	2e-39	162.2	KOG0017	FOG	Arabidopsis thaliana	Poorly characterised	General function prediction only	15225357
Unigene_84833	847	At3g29775	1348	31.7	230	81.46	17.06	130	5	186	824	215	434	2.2e-25	115.5	KOG0017	FOG	Arabidopsis thaliana	Poorly characterised	General function prediction only	15230082
Unigene_84924	880	At1g34904	413	53.2	62	21.14	15.01	29	0	872	687	245	306	4.9e-12	71.2	KOG0017	FOG	Arabidopsis thaliana	Poorly characterised	General function prediction only	15219464
Unigene_85003	461	At4g03840	973	37.4	99	64.43	10.17	62	0	14	310	776	874	6.2e-14	76.6	KOG0017	FOG	Arabidopsis thaliana	Poorly characterised	General function prediction only	15237106
Unigene_85755	449	At2g13940	1501	58.7	138	92.2	9.19	57	0	1	414	1343	1480	2.5e-44	177.6	KOG0017	FOG	Arabidopsis thaliana	Poorly characterised	General function prediction only	15225539
Unigene_86258	643	At2g16670	1333	44.7	114	53.19	8.55	63	0	643	302	1157	1270	1.5e-21	102.4	KOG0017	FOG	Arabidopsis thaliana	Poorly characterised	General function prediction only	15227276
Unigene_86818	309	At1g36035	1418	58.6	87	84.47	6.14	33	1	45	305	1277	1360	2.4e-22	104	KOG0017	FOG	Arabidopsis thaliana	Poorly characterised	General function prediction only	18399993
Unigene_86897	303	At1g27285	1432	58.8	34	33.66	2.37	14	0	129	28	1218	1251	3.1e-06	50.4	KOG0017	FOG	Arabidopsis thaliana	Poorly characterised	General function prediction only	15223470
Unigene_86971	361	At1g20390	1791	55.6	117	97.23	6.53	52	0	9	359	921	1037	5.5e-34	142.9	KOG0017	FOG	Arabidopsis thaliana	Poorly characterised	General function prediction only	15217931
Unigene_87035	335	At1g35647	1495	56.4	101	90.45	6.76	44	0	31	333	1006	1106	9e-31	132.1	KOG0017	FOG	Arabidopsis thaliana	Poorly characterised	General function prediction only	15219687
Unigene_87098	1802	At4g03810	964	49.8	400	66.59	41.49	191	3	575	1771	3	393	2e-108	392.5	KOG0017	FOG	Arabidopsis thaliana	Poorly characterised	General function prediction only	15237089
Unigene_87147	557	At1g36035	1418	41.7	96	51.71	6.77	53	1	279	557	950	1045	2.7e-16	84.7	KOG0017	FOG	Arabidopsis thaliana	Poorly characterised	General function prediction only	18399993
Unigene_87192	328	At1g70010	1315	51.4	109	99.7	8.29	50	1	1	327	495	600	2.4e-28	124	KOG0017	FOG	Arabidopsis thaliana	Poorly characterised	General function prediction only	15222522
Unigene_87261	525	At2g10780	1611	39.7	63	36	3.91	37	1	155	340	507	569	1.6e-05	48.9	KOG0017	FOG	Arabidopsis thaliana	Poorly characterised	General function prediction only	15227314
Unigene_87629	307	At2g13930	1335	51	100	97.72	7.49	48	1	9	305	413	512	2.3e-25	114	KOG0017	FOG	Arabidopsis thaliana	Poorly characterised	General function prediction only	15225537
Unigene_87714	447	At2g06470	899	60.8	130	87.25	14.46	51	0	447	58	395	524	1.7e-40	164.9	KOG0017	FOG	Arabidopsis thaliana	Poorly characterised	General function prediction only	15225115
Unigene_88022	613	At4g03650	839	53.8	52	25.45	6.2	24	0	63	218	523	574	2.7e-09	61.6	KOG0017	FOG	Arabidopsis thaliana	Poorly characterised	General function prediction only	15236360
Unigene_88048	461	At3g31023	1098	27.1	140	91.11	12.75	100	2	38	457	13	150	4.7e-14	77	KOG0017	FOG	Arabidopsis thaliana	Poorly characterised	General function prediction only	15231509
Unigene_88180	974	At4g03810	964	38.5	296	91.17	30.71	172	3	970	113	665	960	2.6e-54	211.8	KOG0017	FOG	Arabidopsis thaliana	Poorly characterised	General function prediction only	15237089
Unigene_88330	486	At2g11140	411	30.3	122	75.31	29.68	80	2	31	396	88	204	1.6e-12	72	KOG0017	FOG	Arabidopsis thaliana	Poorly characterised	General function prediction only	15227405
Unigene_88397	313	At1g48710	1352	51	49	46.96	3.62	23	1	147	4	641	689	5.5e-06	49.7	KOG0017	FOG	Arabidopsis thaliana	Poorly characterised	General function prediction only	15221940
Unigene_88453	302	At2g10780	1611	70	100	99.34	6.21	30	0	302	3	682	781	5.2e-38	156	KOG0017	FOG	Arabidopsis thaliana	Poorly characterised	General function prediction only	15227314
Unigene_88642	973	At2g04670	1411	45.9	333	102.67	23.6	156	5	973	2	726	1043	1.3e-74	279.3	KOG0017	FOG	Arabidopsis thaliana	Poorly characterised	General function prediction only	15224043
Unigene_88693	301	At1g36035	1418	47.9	96	95.68	6.77	48	1	18	299	1149	1244	4.1e-19	93.2	KOG0017	FOG	Arabidopsis thaliana	Poorly characterised	General function prediction only	18399993
Unigene_88761	1205	At2g07010	1413	31.5	371	92.37	26.26	220	9	1091	3	259	603	1.3e-42	173.3	KOG0017	FOG	Arabidopsis thaliana	Poorly characterised	General function prediction only	15225640
Unigene_88775	2566	7292616	1062	40.1	162	18.94	15.25	95	2	1856	2335	205	366	2e-29	130.6	KOG0017	FOG	Drosophila melanogaster	Poorly characterised	General function prediction only	7292616
Unigene_89256	1211	At4g07840	769	42	50	12.39	6.5	29	0	3	152	716	765	2.5e-06	52.8	KOG0017	FOG	Arabidopsis thaliana	Poorly characterised	General function prediction only	15235860
Unigene_89481	341	At2g10780	1611	29.9	127	111.73	7.88	72	3	333	1	524	649	6.6e-05	46.2	KOG0017	FOG	Arabidopsis thaliana	Poorly characterised	General function prediction only	15227314
Unigene_89489	426	At2g07010	1413	46.9	49	34.51	3.47	26	0	425	279	1360	1408	1.1e-06	52.4	KOG0017	FOG	Arabidopsis thaliana	Poorly characterised	General function prediction only	15225640
Unigene_89685	931	At4g07840	769	53.8	52	16.76	6.76	24	0	3	158	707	758	5.2e-12	71.2	KOG0017	FOG	Arabidopsis thaliana	Poorly characterised	General function prediction only	15235860
Unigene_89894	1149	At2g10780	1611	51.7	389	101.57	24.15	174	5	1	1149	1040	1420	8e-111	399.8	KOG0017	FOG	Arabidopsis thaliana	Poorly characterised	General function prediction only	15227314
Unigene_89897	309	At2g14400	1466	41.4	58	56.31	3.96	34	0	180	7	208	265	1.2e-05	48.5	KOG0017	FOG	Arabidopsis thaliana	Poorly characterised	General function prediction only	15225653
Unigene_90942	538	At4g04560	590	27.6	145	80.86	24.58	105	0	23	457	388	532	8.8e-12	69.7	KOG0017	FOG	Arabidopsis thaliana	Poorly characterised	General function prediction only	15233560
Unigene_91108	384	At3g29775	1348	37.7	77	60.16	5.71	48	0	66	296	531	607	1.4e-11	68.6	KOG0017	FOG	Arabidopsis thaliana	Poorly characterised	General function prediction only	15230082
Unigene_91145	345	At2g10780	1611	47.9	94	81.74	5.83	49	0	51	332	1356	1449	1.1e-18	92	KOG0017	FOG	Arabidopsis thaliana	Poorly characterised	General function prediction only	15227314
Unigene_91331	412	At1g37060	1734	51.8	141	102.67	8.13	62	2	410	3	1239	1378	1.5e-35	148.3	KOG0017	FOG	Arabidopsis thaliana	Poorly characterised	General function prediction only	15221270
Unigene_91541	321	At1g36110	745	57.3	103	96.26	13.83	44	0	320	12	534	636	7.3e-30	129	KOG0017	FOG	Arabidopsis thaliana	Poorly characterised	General function prediction only	15220318
Unigene_91623	652	At4g03810	964	42.5	106	48.77	11	61	0	299	616	668	773	7.4e-21	100.1	KOG0017	FOG	Arabidopsis thaliana	Poorly characterised	General function prediction only	15237089
Unigene_91806	319	At3g29775	1348	36.2	105	98.75	7.79	67	0	318	4	995	1099	3.9e-15	80.1	KOG0017	FOG	Arabidopsis thaliana	Poorly characterised	General function prediction only	15230082
Unigene_91926	490	At1g20390	1791	66.9	163	99.8	9.1	54	0	489	1	869	1031	7.2e-61	232.6	KOG0017	FOG	Arabidopsis thaliana	Poorly characterised	General function prediction only	15217931
Unigene_92086	304	At4g07810	1366	53.9	89	87.83	6.52	41	0	24	290	901	989	5.6e-24	109.4	KOG0017	FOG	Arabidopsis thaliana	Poorly characterised	General function prediction only	15235834
Unigene_92302	397	At1g57640	1468	60.3	131	98.99	8.92	50	1	3	395	606	734	3.5e-42	170.2	KOG0017	FOG	Arabidopsis thaliana	Poorly characterised	General function prediction only	15223634
Unigene_92471	732	At2g16000	1454	31.4	207	84.84	14.24	123	4	5	613	431	622	1.7e-18	92.4	KOG0017	FOG	Arabidopsis thaliana	Poorly characterised	General function prediction only	15226657
Unigene_92674	401	At3g29510	1158	58.6	128	95.76	11.05	52	1	1	381	744	871	1.5e-40	164.9	KOG0017	FOG	Arabidopsis thaliana	Poorly characterised	General function prediction only	15229998
Unigene_92902	431	At4g03650	839	63.1	141	98.14	16.81	52	0	429	7	533	673	7.7e-51	199.1	KOG0017	FOG	Arabidopsis thaliana	Poorly characterised	General function prediction only	15236360
Unigene_92965	331	Hs8923124	392	97	67	60.73	17.09	2	0	292	92	47	113	2.8e-32	137.1	KOG0017	FOG	Homo sapiens	Poorly characterised	General function prediction only	8923124
Unigene_93039	343	At1g36035	1418	47.9	94	82.22	6.63	48	1	316	35	794	886	5.6e-20	96.3	KOG0017	FOG	Arabidopsis thaliana	Poorly characterised	General function prediction only	18399993
Unigene_93061	1099	At1g57640	1468	48.9	94	25.66	6.4	46	2	441	166	1371	1464	3.8e-17	88.6	KOG0017	FOG	Arabidopsis thaliana	Poorly characterised	General function prediction only	15223634
Unigene_93075	523	At3g29510	1158	64.1	131	75.14	11.31	47	0	116	508	856	986	3.3e-48	190.7	KOG0017	FOG	Arabidopsis thaliana	Poorly characterised	General function prediction only	15229998
Unigene_93266	777	At1g37200	1564	28.9	97	37.45	6.2	69	0	446	736	610	706	8.5e-08	57	KOG0017	FOG	Arabidopsis thaliana	Poorly characterised	General function prediction only	15221356
Unigene_93277	304	At2g15700	1166	41.4	99	97.7	8.49	57	1	302	9	994	1092	3.5e-18	90.1	KOG0017	FOG	Arabidopsis thaliana	Poorly characterised	General function prediction only	15226597
Unigene_93361	359	At4g04410	1017	48.1	79	66.02	7.77	40	1	42	275	470	548	1e-16	85.5	KOG0017	FOG	Arabidopsis thaliana	Poorly characterised	General function prediction only	15233487
Unigene_93749	563	At1g70010	1315	57	179	95.38	13.61	74	1	16	552	463	638	1.1e-60	232.3	KOG0017	FOG	Arabidopsis thaliana	Poorly characterised	General function prediction only	15222522
Unigene_93870	330	At2g10780	1611	58.1	86	78.18	5.34	36	0	328	71	830	915	1.3e-26	118.2	KOG0017	FOG	Arabidopsis thaliana	Poorly characterised	General function prediction only	15227314
Unigene_93882	303	At4g16870	1474	65.4	78	77.23	5.29	27	0	301	68	1019	1096	6e-26	115.9	KOG0017	FOG	Arabidopsis thaliana	Poorly characterised	General function prediction only	15235901
Unigene_94106	302	At2g13330	889	38.4	86	85.43	9.67	53	0	43	300	632	717	9e-14	75.5	KOG0017	FOG	Arabidopsis thaliana	Poorly characterised	General function prediction only	15225007
Unigene_94671	340	AtMi070	158	55.3	47	41.47	29.75	21	0	244	104	86	132	6.6e-05	46.2	KOG0017	FOG	Arabidopsis thaliana	Poorly characterised	General function prediction only	13449360
Unigene_94696	948	Hs22065753	458	95.6	275	87.03	60.04	12	0	826	2	49	323	4.6e-149	526.6	KOG0017	FOG	Homo sapiens	Poorly characterised	General function prediction only	22065753
Unigene_94783	454	At2g23330	1496	50.5	95	62.78	6.35	46	1	168	452	637	730	2.1e-22	104.8	KOG0017	FOG	Arabidopsis thaliana	Poorly characterised	General function prediction only	15227813
Unigene_94871	345	At2g15410	1787	49.6	115	100	6.44	58	0	345	1	762	876	1.2e-30	131.7	KOG0017	FOG	Arabidopsis thaliana	Poorly characterised	General function prediction only	15226511
Unigene_95186	926	At1g20390	1791	60.7	257	83.26	14.35	101	0	156	926	720	976	9.3e-94	342.8	KOG0017	FOG	Arabidopsis thaliana	Poorly characterised	General function prediction only	15217931
Unigene_95270	458	At4g08100	1054	29.9	117	76.64	11.1	82	0	105	455	60	176	9.2e-10	62.8	KOG0017	FOG	Arabidopsis thaliana	Poorly characterised	General function prediction only	15236400
Unigene_95426	639	At2g14650	1328	57.8	211	99.06	15.89	89	0	6	638	566	776	3.7e-65	247.3	KOG0017	FOG	Arabidopsis thaliana	Poorly characterised	General function prediction only	15225982
Unigene_95461	396	At2g07660	949	41	134	101.52	14.12	76	1	3	395	791	924	3e-25	114	KOG0017	FOG	Arabidopsis thaliana	Poorly characterised	General function prediction only	15226039
Unigene_95525	357	At4g10690	1515	39.5	119	100	7.85	71	1	2	355	462	580	1.9e-15	81.3	KOG0017	FOG	Arabidopsis thaliana	Poorly characterised	General function prediction only	15236896
Unigene_95650	793	At2g13940	1501	49.6	254	96.09	16.92	128	0	9	770	1241	1494	1.4e-69	262.3	KOG0017	FOG	Arabidopsis thaliana	Poorly characterised	General function prediction only	15225539
Unigene_95697	599	At2g04670	1411	64.8	196	98.16	13.89	69	0	590	3	558	753	2e-73	274.6	KOG0017	FOG	Arabidopsis thaliana	Poorly characterised	General function prediction only	15224043
Unigene_95792	319	At2g06470	899	50	88	82.76	9.79	44	0	267	4	779	866	3.1e-20	97.1	KOG0017	FOG	Arabidopsis thaliana	Poorly characterised	General function prediction only	15225115
Unigene_96119	306	At2g15650	1347	36.8	95	93.14	7.05	49	2	53	304	10	104	3.9e-09	60.1	KOG0017	FOG	Arabidopsis thaliana	Poorly characterised	General function prediction only	15226587
Unigene_96255	540	At4g14460	1489	43.7	103	57.22	6.92	58	0	4	312	1233	1335	2.8e-21	101.3	KOG0017	FOG	Arabidopsis thaliana	Poorly characterised	General function prediction only	15233456
Unigene_96269	555	At3g61330	1352	47	185	100	13.68	97	1	1	555	553	736	2.2e-45	181.4	KOG0017	FOG	Arabidopsis thaliana	Poorly characterised	General function prediction only	15233083
Unigene_96302	1892	At1g56675	1486	35.9	181	28.7	12.18	100	3	1312	1842	429	597	7.4e-21	101.7	KOG0017	FOG	Arabidopsis thaliana	Poorly characterised	General function prediction only	15223588
Unigene_96432	310	At4g03790	1064	40.8	71	68.71	6.67	42	0	301	89	29	99	6.9e-09	59.3	KOG0017	FOG	Arabidopsis thaliana	Poorly characterised	General function prediction only	15237085
Unigene_96583	346	At2g15410	1787	48.6	109	94.51	6.1	55	1	19	345	1490	1597	1.3e-24	111.7	KOG0017	FOG	Arabidopsis thaliana	Poorly characterised	General function prediction only	15226511
Unigene_96590	513	At2g24660	1156	55.9	68	39.77	5.88	30	0	328	125	919	986	2.4e-14	78.2	KOG0017	FOG	Arabidopsis thaliana	Poorly characterised	General function prediction only	15224181
Unigene_96801	518	At2g21460	1333	26.3	167	96.72	12.53	121	1	506	6	312	476	5e-12	70.5	KOG0017	FOG	Arabidopsis thaliana	Poorly characterised	General function prediction only	15226548
Unigene_97010	512	At4g17450	1433	41.3	109	63.87	7.61	64	0	2	328	1073	1181	7.3e-16	83.2	KOG0017	FOG	Arabidopsis thaliana	Poorly characterised	General function prediction only	15236074
Unigene_97375	321	At1g35647	1495	46.7	105	98.13	7.02	54	1	4	312	585	689	1.3e-21	101.7	KOG0017	FOG	Arabidopsis thaliana	Poorly characterised	General function prediction only	15219687
Unigene_97714	768	At1g58140	1320	54.5	110	42.97	8.33	50	0	55	384	841	950	3.2e-31	134.8	KOG0017	FOG	Arabidopsis thaliana	Poorly characterised	General function prediction only	15217880
Unigene_98023	375	At1g60020	1194	29	93	74.4	7.79	60	2	272	9	416	507	1.6e-07	55.1	KOG0017	FOG	Arabidopsis thaliana	Poorly characterised	General function prediction only	15218974
Unigene_98341	562	At1g34904	413	39.6	144	76.87	34.87	87	0	128	559	227	370	4.3e-25	114	KOG0017	FOG	Arabidopsis thaliana	Poorly characterised	General function prediction only	15219464
Unigene_98409	650	At2g06950	1402	33.3	102	47.08	7.28	66	1	303	4	45	146	1.9e-08	58.9	KOG0017	FOG	Arabidopsis thaliana	Poorly characterised	General function prediction only	15225624
Unigene_98428	405	At1g31210	1415	59.4	133	98.52	9.4	54	0	400	2	919	1051	4.4e-40	163.3	KOG0017	FOG	Arabidopsis thaliana	Poorly characterised	General function prediction only	15221647
Unigene_98429	369	At1g47360	1182	46.2	52	42.28	4.4	27	1	205	357	303	354	1.3e-06	52	KOG0017	FOG	Arabidopsis thaliana	Poorly characterised	General function prediction only	15220180
Unigene_98682	615	At2g15410	1787	29.2	120	58.54	6.72	78	2	1	348	938	1054	5.9e-12	70.5	KOG0017	FOG	Arabidopsis thaliana	Poorly characterised	General function prediction only	15226511
Unigene_98956	414	At2g16000	1454	43.9	123	89.13	8.46	69	0	45	413	80	202	3.9e-28	123.6	KOG0017	FOG	Arabidopsis thaliana	Poorly characterised	General function prediction only	15226657
Unigene_99017	516	At2g07010	1413	55.8	77	44.77	5.45	34	0	14	244	1333	1409	1.9e-19	95.1	KOG0017	FOG	Arabidopsis thaliana	Poorly characterised	General function prediction only	15225640
Unigene_99147	317	At2g15100	1329	41	105	99.37	7.9	58	1	3	317	1104	1204	2.6e-19	94	KOG0017	FOG	Arabidopsis thaliana	Poorly characterised	General function prediction only	15226056
Unigene_99193	533	At1g70010	1315	36.1	155	87.24	11.79	77	4	2	424	372	518	1.1e-17	89.4	KOG0017	FOG	Arabidopsis thaliana	Poorly characterised	General function prediction only	15222522
Unigene_99213	376	At2g14650	1328	47.9	121	96.54	9.11	63	0	376	14	1172	1292	1.8e-27	121.3	KOG0017	FOG	Arabidopsis thaliana	Poorly characterised	General function prediction only	15225982
Unigene_99507	348	At2g06170	587	46.3	108	93.1	18.4	58	0	20	343	221	328	2.4e-26	117.5	KOG0017	FOG	Arabidopsis thaliana	Poorly characterised	General function prediction only	15225069
Unigene_99566	335	At1g20390	1791	47.2	108	96.72	6.03	56	1	12	335	1503	1609	1.2e-22	105.1	KOG0017	FOG	Arabidopsis thaliana	Poorly characterised	General function prediction only	15217931
Unigene_99734	1261	At1g42375	1773	61.9	336	79.94	18.95	125	2	1261	254	1438	1770	2.5e-121	434.9	KOG0017	FOG	Arabidopsis thaliana	Poorly characterised	General function prediction only	15223982
Unigene_99888	510	At2g10780	1611	44	84	49.41	5.21	46	1	3	251	1208	1291	5.2e-14	77	KOG0017	FOG	Arabidopsis thaliana	Poorly characterised	General function prediction only	15227314
Unigene_99963	378	At1g35647	1495	75.6	123	97.62	8.23	30	0	371	3	617	739	1.4e-51	201.4	KOG0017	FOG	Arabidopsis thaliana	Poorly characterised	General function prediction only	15219687
Unigene_100212	741	At1g35647	1495	33.3	123	49.8	8.23	76	2	373	14	1140	1259	4.3e-09	61.2	KOG0017	FOG	Arabidopsis thaliana	Poorly characterised	General function prediction only	15219687
Unigene_100508	675	At2g14400	1466	44.9	89	39.56	6.07	42	2	572	318	1083	1168	1.7e-12	72.4	KOG0017	FOG	Arabidopsis thaliana	Poorly characterised	General function prediction only	15225653
Unigene_100631	1017	At4g03810	964	67.1	283	83.48	29.36	91	2	2	844	554	836	8e-107	386.3	KOG0017	FOG	Arabidopsis thaliana	Poorly characterised	General function prediction only	15237089
Unigene_100691	300	At4g03650	839	55.1	69	69	8.22	31	0	83	289	608	676	6.6e-17	85.9	KOG0017	FOG	Arabidopsis thaliana	Poorly characterised	General function prediction only	15236360
Unigene_101144	346	At2g14400	1466	44.7	114	98.84	7.78	63	0	2	343	611	724	9e-26	115.5	KOG0017	FOG	Arabidopsis thaliana	Poorly characterised	General function prediction only	15225653
Unigene_101150	369	At2g06890	1215	57.8	64	52.03	5.27	27	0	176	367	398	461	1.8e-16	84.7	KOG0017	FOG	Arabidopsis thaliana	Poorly characterised	General function prediction only	15225616
Unigene_101397	1027	At1g27285	1432	41.4	128	37.39	8.94	58	1	786	403	1212	1322	1.8e-21	102.8	KOG0017	FOG	Arabidopsis thaliana	Poorly characterised	General function prediction only	15223470
Unigene_101813	2631	At1g11265	1352	49.5	212	24.17	15.68	102	2	1122	499	515	725	7e-54	211.8	KOG0017	FOG	Arabidopsis thaliana	Poorly characterised	General function prediction only	15220332
Unigene_101906	412	At1g42375	1773	73.7	137	99.76	7.73	36	0	1	411	897	1033	2.3e-60	230.7	KOG0017	FOG	Arabidopsis thaliana	Poorly characterised	General function prediction only	15223982
Unigene_102208	453	At1g58889	1466	38.3	167	110.6	11.39	74	2	453	40	1187	1353	6.1e-22	103.2	KOG0017	FOG	Arabidopsis thaliana	Poorly characterised	General function prediction only	15217982
Unigene_102388	324	At4g03840	973	55	60	55.56	6.17	27	0	2	181	623	682	4.6e-16	83.2	KOG0017	FOG	Arabidopsis thaliana	Poorly characterised	General function prediction only	15237106
Unigene_102410	651	At3g29775	1348	38.2	110	50.69	8.16	68	0	646	317	96	205	2.4e-16	85.1	KOG0017	FOG	Arabidopsis thaliana	Poorly characterised	General function prediction only	15230082
Unigene_102579	1026	At2g07420	1664	37.9	169	49.42	10.16	87	2	353	850	1102	1255	3.1e-21	102.1	KOG0017	FOG	Arabidopsis thaliana	Poorly characterised	General function prediction only	15225718
Unigene_102900	506	At2g13940	1501	57.3	124	73.52	8.26	53	0	505	134	1374	1497	3.8e-33	140.6	KOG0017	FOG	Arabidopsis thaliana	Poorly characterised	General function prediction only	15225539
Unigene_102909	321	At2g14400	1466	47.2	108	100.93	7.37	55	1	320	3	1090	1197	6.6e-23	105.9	KOG0017	FOG	Arabidopsis thaliana	Poorly characterised	General function prediction only	15225653
Unigene_103027	402	At4g04440	570	61.9	134	100	23.51	50	1	4	402	221	354	2.1e-42	171	KOG0017	FOG	Arabidopsis thaliana	Poorly characterised	General function prediction only	15233514
Unigene_103359	368	At3g29510	1158	54.9	122	99.46	10.54	54	1	3	368	1004	1124	1.8e-32	137.9	KOG0017	FOG	Arabidopsis thaliana	Poorly characterised	General function prediction only	15229998
Unigene_103633	403	At2g07660	949	44	134	99.75	14.12	74	1	2	403	743	875	4e-25	113.6	KOG0017	FOG	Arabidopsis thaliana	Poorly characterised	General function prediction only	15226039
Unigene_103862	665	At2g23330	1496	53.6	183	82.56	12.23	85	0	104	652	986	1168	6.1e-55	213.4	KOG0017	FOG	Arabidopsis thaliana	Poorly characterised	General function prediction only	15227813
Unigene_103926	630	At1g36035	1418	36.8	209	99.52	14.74	125	4	2	628	657	858	2.9e-30	131.3	KOG0017	FOG	Arabidopsis thaliana	Poorly characterised	General function prediction only	18399993
Unigene_104034	301	At4g03810	964	62.9	35	34.88	3.63	13	0	136	240	790	824	4e-06	50.1	KOG0017	FOG	Arabidopsis thaliana	Poorly characterised	General function prediction only	15237089
Unigene_104582	342	At1g20390	1791	45.1	102	89.47	5.7	53	1	46	342	727	828	3.1e-18	90.5	KOG0017	FOG	Arabidopsis thaliana	Poorly characterised	General function prediction only	15217931
Unigene_104597	1008	At2g13940	1501	62.8	43	12.8	2.86	16	0	543	671	1411	1453	1.4e-07	56.6	KOG0017	FOG	Arabidopsis thaliana	Poorly characterised	General function prediction only	15225539
Unigene_104782	338	At2g06190	280	36.8	106	94.08	37.86	67	0	327	10	151	256	9.1e-15	79	KOG0017	FOG	Arabidopsis thaliana	Poorly characterised	General function prediction only	15225071
Unigene_105114	2071	At2g15920	1100	24.7	255	36.94	23.18	144	6	1348	2037	244	475	7.3e-14	78.6	KOG0017	FOG	Arabidopsis thaliana	Poorly characterised	General function prediction only	15226650
Unigene_105152	306	At1g57640	1468	51.6	95	93.14	6.47	44	2	279	1	1012	1106	2.9e-20	97.1	KOG0017	FOG	Arabidopsis thaliana	Poorly characterised	General function prediction only	15223634
Unigene_105330	509	At2g07660	949	58.5	164	96.66	17.28	68	0	15	506	672	835	1.4e-51	201.8	KOG0017	FOG	Arabidopsis thaliana	Poorly characterised	General function prediction only	15226039
Unigene_105519	300	At2g10780	1611	51	98	98	6.08	48	0	1	294	763	860	9e-22	102.1	KOG0017	FOG	Arabidopsis thaliana	Poorly characterised	General function prediction only	15227314
Unigene_106003	315	At4g04410	1017	44.9	89	84.76	8.75	49	0	268	2	478	566	1.7e-15	81.3	KOG0017	FOG	Arabidopsis thaliana	Poorly characterised	General function prediction only	15233487
Unigene_106209	546	At1g36035	1418	60	135	74.18	9.52	54	0	476	72	1284	1418	9.1e-41	166	KOG0017	FOG	Arabidopsis thaliana	Poorly characterised	General function prediction only	18399993
Unigene_106508	546	At1g44510	1459	44.8	58	31.87	3.98	32	0	82	255	1047	1104	7.1e-09	60.1	KOG0017	FOG	Arabidopsis thaliana	Poorly characterised	General function prediction only	15219414
Unigene_106580	539	At2g10780	1611	35.4	79	43.97	4.9	51	0	147	383	1479	1557	2.7e-08	58.2	KOG0017	FOG	Arabidopsis thaliana	Poorly characterised	General function prediction only	15227314
Unigene_106603	330	At3g31970	1329	40	80	72.73	6.02	44	2	2	238	1245	1321	1.4e-07	55.1	KOG0017	FOG	Arabidopsis thaliana	Poorly characterised	General function prediction only	15231995
Unigene_106675	447	At1g36035	1418	52.9	121	81.21	8.53	54	1	365	3	1277	1394	1.8e-31	134.8	KOG0017	FOG	Arabidopsis thaliana	Poorly characterised	General function prediction only	18399993
Unigene_106679	516	At2g13940	1501	48.5	165	95.93	10.99	73	1	495	1	1181	1333	5.6e-40	163.3	KOG0017	FOG	Arabidopsis thaliana	Poorly characterised	General function prediction only	15225539
Unigene_106705	356	At1g36035	1418	59	117	98.6	8.25	48	0	352	2	1299	1415	2e-36	151	KOG0017	FOG	Arabidopsis thaliana	Poorly characterised	General function prediction only	18399993
Unigene_106815	539	At2g04820	387	32.4	108	60.11	27.91	73	0	26	349	99	206	6.8e-12	70.1	KOG0017	FOG	Arabidopsis thaliana	Poorly characterised	General function prediction only	15224407
Unigene_106863	327	At2g15870	1264	43	107	98.17	8.47	61	0	1	321	964	1070	2.3e-18	90.9	KOG0017	FOG	Arabidopsis thaliana	Poorly characterised	General function prediction only	15226638
Unigene_107037	670	At1g36620	1152	37.4	227	101.64	19.7	134	2	1	669	411	633	2.4e-38	158.3	KOG0017	FOG	Arabidopsis thaliana	Poorly characterised	General function prediction only	15221108
Unigene_107256	793	At3g29775	1348	47.5	118	44.64	8.75	61	1	161	514	1229	1345	1.1e-23	109.8	KOG0017	FOG	Arabidopsis thaliana	Poorly characterised	General function prediction only	15230082
Unigene_107402	438	At2g10780	1611	44.5	146	100	9.06	81	0	1	438	1434	1579	2e-30	131.3	KOG0017	FOG	Arabidopsis thaliana	Poorly characterised	General function prediction only	15227314
Unigene_107556	1945	At4g14460	1489	29.1	261	40.26	17.53	161	3	1266	526	57	307	3.6e-31	136	KOG0017	FOG	Arabidopsis thaliana	Poorly characterised	General function prediction only	15233456
Unigene_107571	330	At4g16910	687	56.9	72	65.45	10.48	31	0	330	115	364	435	2.3e-18	90.9	KOG0017	FOG	Arabidopsis thaliana	Poorly characterised	General function prediction only	15235925
Unigene_107602	892	At1g56675	1486	37.1	143	48.09	9.62	74	3	438	854	467	597	4.7e-18	91.3	KOG0017	FOG	Arabidopsis thaliana	Poorly characterised	General function prediction only	15223588
Unigene_107833	468	At3g29510	1158	64.1	39	25	3.37	14	0	351	467	631	669	1.6e-09	62	KOG0017	FOG	Arabidopsis thaliana	Poorly characterised	General function prediction only	15229998
Unigene_107959	428	At4g03810	964	61.3	111	77.8	11.51	43	0	1	333	615	725	4.2e-33	140.2	KOG0017	FOG	Arabidopsis thaliana	Poorly characterised	General function prediction only	15237089
Unigene_108167	313	At4g04290	403	55.4	83	79.55	20.6	37	0	49	297	282	364	1e-20	98.6	KOG0017	FOG	Arabidopsis thaliana	Poorly characterised	General function prediction only	15233447
Unigene_108184	704	At1g70010	1315	30.2	222	94.6	16.88	129	4	1	654	41	240	1.7e-23	109	KOG0017	FOG	Arabidopsis thaliana	Poorly characterised	General function prediction only	15222522
Unigene_108275	300	At2g07660	949	65.7	99	99	10.43	34	0	3	299	686	784	2.9e-33	140.2	KOG0017	FOG	Arabidopsis thaliana	Poorly characterised	General function prediction only	15226039
Unigene_108306	517	At2g07660	949	58.7	179	103.87	18.86	66	1	513	1	150	328	6e-58	223	KOG0017	FOG	Arabidopsis thaliana	Poorly characterised	General function prediction only	15226039
Unigene_108374	694	At2g14650	1328	66.5	161	69.6	12.12	54	0	694	212	717	877	4.6e-61	233.8	KOG0017	FOG	Arabidopsis thaliana	Poorly characterised	General function prediction only	15225982
Unigene_108416	371	At2g07660	949	68.9	74	59.84	7.8	23	0	366	145	692	765	5.6e-26	116.3	KOG0017	FOG	Arabidopsis thaliana	Poorly characterised	General function prediction only	15226039
Unigene_108637	381	At2g15100	1329	38.6	114	89.76	8.58	66	1	1	342	1102	1211	3.1e-19	94	KOG0017	FOG	Arabidopsis thaliana	Poorly characterised	General function prediction only	15226056
Unigene_108692	479	Hs8923124	392	68.1	144	90.19	36.73	13	2	46	477	210	320	8.3e-46	182.6	KOG0017	FOG	Homo sapiens	Poorly characterised	General function prediction only	8923124
Unigene_108717	376	At3g29775	1348	34.7	75	59.84	5.56	45	1	214	2	531	605	9.2e-08	55.8	KOG0017	FOG	Arabidopsis thaliana	Poorly characterised	General function prediction only	15230082
Unigene_109009	1588	At1g56675	1486	37.2	145	27.39	9.76	75	3	1128	1550	465	597	8.4e-18	91.3	KOG0017	FOG	Arabidopsis thaliana	Poorly characterised	General function prediction only	15223588
Unigene_109214	426	At2g14400	1466	54.9	142	100	9.69	64	0	426	1	523	664	2.6e-43	174.1	KOG0017	FOG	Arabidopsis thaliana	Poorly characterised	General function prediction only	15225653
Unigene_109478	1225	At3g29510	1158	67.2	338	82.78	29.19	111	0	1217	204	821	1158	1.2e-136	485.7	KOG0017	FOG	Arabidopsis thaliana	Poorly characterised	General function prediction only	15229998
Unigene_109672	1810	At3g60170	1339	39.1	110	18.23	8.22	64	2	1148	1468	432	541	7.1e-13	75.1	KOG0017	FOG	Arabidopsis thaliana	Poorly characterised	General function prediction only	15232265
Unigene_109674	302	At1g42375	1773	62	100	99.34	5.64	38	0	302	3	896	995	1.3e-33	141.4	KOG0017	FOG	Arabidopsis thaliana	Poorly characterised	General function prediction only	15223982
Unigene_109769	511	At2g04490	1015	56.9	58	34.05	5.71	25	0	347	174	689	746	4.4e-13	73.9	KOG0017	FOG	Arabidopsis thaliana	Poorly characterised	General function prediction only	15228150
Unigene_109835	374	At3g29775	1348	53.7	54	43.32	4.01	25	0	162	1	840	893	8e-12	69.3	KOG0017	FOG	Arabidopsis thaliana	Poorly characterised	General function prediction only	15230082
Unigene_109995	1455	7292616	1062	34.1	370	76.29	34.84	226	9	352	1440	205	563	4.9e-49	194.9	KOG0017	FOG	Drosophila melanogaster	Poorly characterised	General function prediction only	7292616
Unigene_110094	1018	At4g07810	1366	36.4	165	48.62	12.08	101	2	951	469	1032	1196	1.5e-20	99.8	KOG0017	FOG	Arabidopsis thaliana	Poorly characterised	General function prediction only	15235834
Unigene_110099	391	At4g04410	1017	49.2	128	98.21	12.59	65	0	384	1	881	1008	1.5e-29	128.3	KOG0017	FOG	Arabidopsis thaliana	Poorly characterised	General function prediction only	15233487
Unigene_110257	450	At3g29775	1348	36.3	102	68	7.57	58	2	163	447	8	109	9.7e-12	69.3	KOG0017	FOG	Arabidopsis thaliana	Poorly characterised	General function prediction only	15230082
Unigene_110347	517	At1g37060	1734	64.5	93	53.97	5.36	33	0	383	105	868	960	8.1e-31	132.9	KOG0017	FOG	Arabidopsis thaliana	Poorly characterised	General function prediction only	15221270
Unigene_110421	406	At4g17450	1433	60	85	62.81	5.93	34	0	2	256	963	1047	1.7e-23	108.2	KOG0017	FOG	Arabidopsis thaliana	Poorly characterised	General function prediction only	15236074
Unigene_110533	432	At2g07420	1664	42.2	64	44.44	3.85	37	0	23	214	554	617	8.6e-10	62.8	KOG0017	FOG	Arabidopsis thaliana	Poorly characterised	General function prediction only	15225718
Unigene_110594	393	At1g35647	1495	41.3	92	70.23	6.15	51	1	391	125	978	1069	7.8e-18	89.4	KOG0017	FOG	Arabidopsis thaliana	Poorly characterised	General function prediction only	15219687
Unigene_110784	557	At2g15100	1329	34.1	185	99.64	13.92	103	3	556	5	1045	1211	1.7e-26	118.6	KOG0017	FOG	Arabidopsis thaliana	Poorly characterised	General function prediction only	15226056
Unigene_110989	736	At2g07420	1664	44.2	233	94.97	14	125	3	1	699	496	723	9.8e-54	209.5	KOG0017	FOG	Arabidopsis thaliana	Poorly characterised	General function prediction only	15225718
Unigene_110991	411	At3g31970	1329	42.9	140	102.19	10.53	59	5	3	374	771	905	1.6e-18	91.7	KOG0017	FOG	Arabidopsis thaliana	Poorly characterised	General function prediction only	15231995
Unigene_111624	938	At3g29775	1348	38.2	110	35.18	8.16	68	0	933	604	96	205	3.5e-16	85.1	KOG0017	FOG	Arabidopsis thaliana	Poorly characterised	General function prediction only	15230082
Unigene_111886	1107	At1g42375	1773	55.9	381	103.25	21.49	151	1	6	1097	1310	1690	1.2e-127	455.7	KOG0017	FOG	Arabidopsis thaliana	Poorly characterised	General function prediction only	15223982
Unigene_111908	350	At2g14650	1328	39.4	109	93.43	8.21	64	2	2	325	1194	1301	7.7e-17	85.9	KOG0017	FOG	Arabidopsis thaliana	Poorly characterised	General function prediction only	15225982
Unigene_112041	1064	At4g03810	964	38.8	343	96.71	35.58	200	7	1063	53	17	355	2.9e-59	228.4	KOG0017	FOG	Arabidopsis thaliana	Poorly characterised	General function prediction only	15237089
Unigene_112437	306	At4g28900	1415	53.8	80	78.43	5.65	37	0	240	1	979	1058	7.7e-21	99	KOG0017	FOG	Arabidopsis thaliana	Poorly characterised	General function prediction only	15235485
Unigene_112519	400	At1g37060	1734	43.3	134	100.5	7.73	74	2	400	5	512	645	4.8e-23	106.7	KOG0017	FOG	Arabidopsis thaliana	Poorly characterised	General function prediction only	15221270
Unigene_112610	539	At1g70010	1315	47.3	167	92.95	12.7	84	1	525	25	426	588	2.3e-36	151.4	KOG0017	FOG	Arabidopsis thaliana	Poorly characterised	General function prediction only	15222522
Unigene_112841	731	At1g37110	1356	33.2	253	103.83	18.66	141	7	685	2	939	1188	3.3e-17	88.2	KOG0017	FOG	Arabidopsis thaliana	Poorly characterised	General function prediction only	15221311
Unigene_112982	390	At2g15100	1329	38.7	137	105.38	10.31	74	3	383	3	1189	1325	5.4e-19	93.2	KOG0017	FOG	Arabidopsis thaliana	Poorly characterised	General function prediction only	15226056
Unigene_113660	389	At3g25450	1343	49.1	108	83.29	8.04	52	1	54	377	813	917	1.1e-24	112.1	KOG0017	FOG	Arabidopsis thaliana	Poorly characterised	General function prediction only	15230839
Unigene_113836	3007	At2g06890	1215	50.1	983	98.07	80.91	392	13	57	3002	1	885	1.1e-260	899	KOG0017	FOG	Arabidopsis thaliana	Poorly characterised	General function prediction only	15225616
Unigene_113860	326	At2g04670	1411	53.3	107	98.47	7.58	50	0	324	4	589	695	4.1e-28	123.2	KOG0017	FOG	Arabidopsis thaliana	Poorly characterised	General function prediction only	15224043
Unigene_114456	360	At1g57640	1468	51.5	101	84.17	6.88	49	0	2	304	674	774	2.9e-27	120.6	KOG0017	FOG	Arabidopsis thaliana	Poorly characterised	General function prediction only	15223634
Unigene_114567	347	At3g60170	1339	40.2	87	75.22	6.5	52	0	347	87	1033	1119	6.1e-14	76.3	KOG0017	FOG	Arabidopsis thaliana	Poorly characterised	General function prediction only	15232265
Unigene_114868	1492	At1g37110	1356	52.4	468	94.1	34.51	217	3	6	1400	880	1344	7.1e-136	483.4	KOG0017	FOG	Arabidopsis thaliana	Poorly characterised	General function prediction only	15221311
Unigene_115070	325	At2g07660	949	49.2	63	58.15	6.64	32	0	286	98	697	759	4.4e-14	76.6	KOG0017	FOG	Arabidopsis thaliana	Poorly characterised	General function prediction only	15226039
Unigene_115498	549	At4g10580	1240	41.7	168	91.8	13.55	86	3	59	544	519	680	4.3e-30	130.6	KOG0017	FOG	Arabidopsis thaliana	Poorly characterised	General function prediction only	15235173
Unigene_115655	406	At1g43755	783	37.2	129	95.32	16.48	81	0	402	16	84	212	2.7e-21	100.9	KOG0017	FOG	Arabidopsis thaliana	Poorly characterised	General function prediction only	15218481
Unigene_115667	513	At1g36035	1418	55.2	163	95.32	11.5	52	2	6	494	1204	1345	3.2e-43	174.1	KOG0017	FOG	Arabidopsis thaliana	Poorly characterised	General function prediction only	18399993
Unigene_115782	1436	At2g13930	1335	33.3	135	28.2	10.11	85	3	1035	1436	101	231	2.2e-09	63.2	KOG0017	FOG	Arabidopsis thaliana	Poorly characterised	General function prediction only	15225537
Unigene_116161	370	At3g29510	1158	53	66	53.51	5.7	31	0	8	205	916	981	3.7e-17	87	KOG0017	FOG	Arabidopsis thaliana	Poorly characterised	General function prediction only	15229998
Unigene_116177	817	At1g36035	1418	39.8	269	98.78	18.97	142	4	1	786	622	877	5.2e-48	190.7	KOG0017	FOG	Arabidopsis thaliana	Poorly characterised	General function prediction only	18399993
Unigene_116254	310	At2g15410	1787	50.5	103	99.68	5.76	51	0	2	310	1567	1669	4.1e-22	103.2	KOG0017	FOG	Arabidopsis thaliana	Poorly characterised	General function prediction only	15226511
Unigene_116590	378	At4g04410	1017	51.3	76	60.32	7.47	37	0	332	105	498	573	1.9e-16	84.7	KOG0017	FOG	Arabidopsis thaliana	Poorly characterised	General function prediction only	15233487
Unigene_116940	495	At4g28900	1415	46.6	58	35.15	4.1	31	0	4	177	1266	1323	7.1e-08	56.6	KOG0017	FOG	Arabidopsis thaliana	Poorly characterised	General function prediction only	15235485
Unigene_117010	423	At2g13940	1501	54.8	62	43.97	4.13	28	0	423	238	1440	1501	5.7e-14	76.6	KOG0017	FOG	Arabidopsis thaliana	Poorly characterised	General function prediction only	15225539
Unigene_117267	426	At2g11940	1212	41.7	96	67.61	7.92	56	0	348	61	641	736	7.7e-19	92.8	KOG0017	FOG	Arabidopsis thaliana	Poorly characterised	General function prediction only	15224311
Unigene_117343	1283	At1g20390	1791	38	434	101.48	24.23	259	3	1278	1	1152	1583	3.6e-88	324.7	KOG0017	FOG	Arabidopsis thaliana	Poorly characterised	General function prediction only	15217931
Unigene_117363	354	At4g03810	964	44.8	116	98.31	12.03	64	0	349	2	831	946	9.8e-20	95.5	KOG0017	FOG	Arabidopsis thaliana	Poorly characterised	General function prediction only	15237089
Unigene_117612	346	At2g10780	1611	43.5	108	93.64	6.7	50	2	36	326	813	920	3.6e-19	93.6	KOG0017	FOG	Arabidopsis thaliana	Poorly characterised	General function prediction only	15227314
Unigene_117985	799	At2g10780	1611	43.5	115	43.18	7.14	58	1	80	403	1142	1256	7.4e-23	107.1	KOG0017	FOG	Arabidopsis thaliana	Poorly characterised	General function prediction only	15227314
Unigene_118544	348	At2g12020	976	46.5	71	61.21	7.27	34	1	1	213	318	384	1.5e-12	71.6	KOG0017	FOG	Arabidopsis thaliana	Poorly characterised	General function prediction only	15224331
Unigene_118638	324	At2g10780	1611	56.6	106	98.15	6.58	45	1	9	323	1225	1330	4.3e-30	129.8	KOG0017	FOG	Arabidopsis thaliana	Poorly characterised	General function prediction only	15227314
Unigene_118844	367	At4g02960	1456	46.5	71	58.04	4.88	38	0	367	155	1386	1456	3.5e-12	70.5	KOG0017	FOG	Arabidopsis thaliana	Poorly characterised	General function prediction only	15236226
Unigene_119048	433	Hs22065753	458	99.3	144	99.77	31.44	1	0	1	432	260	403	6.7e-79	292.4	KOG0017	FOG	Homo sapiens	Poorly characterised	General function prediction only	22065753
Unigene_119103	658	At4g03810	964	36.8	144	65.65	14.94	91	0	9	440	817	960	4.7e-23	107.5	KOG0017	FOG	Arabidopsis thaliana	Poorly characterised	General function prediction only	15237089
Unigene_119240	341	At2g07010	1413	32.8	122	107.33	8.63	62	2	28	333	192	313	3.5e-14	77	KOG0017	FOG	Arabidopsis thaliana	Poorly characterised	General function prediction only	15225640
Unigene_119361	769	At2g15100	1329	37.9	232	90.51	17.46	125	4	1	681	1111	1328	1.7e-32	139	KOG0017	FOG	Arabidopsis thaliana	Poorly characterised	General function prediction only	15226056
Unigene_119435	411	At4g07840	769	56.9	123	89.78	15.99	51	1	48	410	46	168	3.7e-34	143.7	KOG0017	FOG	Arabidopsis thaliana	Poorly characterised	General function prediction only	15235860
Unigene_119484	1709	At2g15100	1329	38.9	398	69.87	29.95	222	3	107	1279	945	1328	4.8e-80	298.1	KOG0017	FOG	Arabidopsis thaliana	Poorly characterised	General function prediction only	15226056
Unigene_119752	1932	At1g70010	1315	44.4	72	11.18	5.48	39	1	581	369	309	380	6.2e-07	55.5	KOG0017	FOG	Arabidopsis thaliana	Poorly characterised	General function prediction only	15222522
Unigene_120003	653	At1g42375	1773	28.8	111	51	6.26	60	4	484	161	1493	1587	4.4e-05	47.8	KOG0017	FOG	Arabidopsis thaliana	Poorly characterised	General function prediction only	15223982
Unigene_120059	395	At1g21945	1311	43.3	127	96.46	9.69	70	2	389	15	549	675	6.2e-23	106.3	KOG0017	FOG	Arabidopsis thaliana	Poorly characterised	General function prediction only	15219148
Unigene_120079	481	At3g31970	1329	41	100	62.37	7.52	59	0	480	181	1220	1319	5.3e-16	83.6	KOG0017	FOG	Arabidopsis thaliana	Poorly characterised	General function prediction only	15231995
Unigene_120382	409	At3g60170	1339	67.4	43	31.54	3.21	14	0	233	361	1	43	2.3e-12	71.2	KOG0017	FOG	Arabidopsis thaliana	Poorly characterised	General function prediction only	15232265
Unigene_120820	2267	At2g13930	1335	37.7	515	68.15	38.58	310	7	44	1567	118	628	6.6e-93	341.3	KOG0017	FOG	Arabidopsis thaliana	Poorly characterised	General function prediction only	15225537
Unigene_120973	475	At4g04560	590	36.1	108	68.21	18.31	69	0	152	475	399	506	2.6e-15	81.3	KOG0017	FOG	Arabidopsis thaliana	Poorly characterised	General function prediction only	15233560
Unigene_121019	493	At1g35647	1495	51.5	103	62.68	6.89	50	0	360	52	382	484	5.6e-29	126.7	KOG0017	FOG	Arabidopsis thaliana	Poorly characterised	General function prediction only	15219687
Unigene_121223	596	At1g48710	1352	44.6	56	28.19	4.14	31	0	594	427	1286	1341	2.3e-08	58.5	KOG0017	FOG	Arabidopsis thaliana	Poorly characterised	General function prediction only	15221940
Unigene_121412	357	At1g37110	1356	42.6	54	45.38	3.98	31	0	271	110	839	892	1.8e-08	58.2	KOG0017	FOG	Arabidopsis thaliana	Poorly characterised	General function prediction only	15221311
Unigene_121711	316	At1g20390	1791	51	102	96.84	5.7	50	0	309	4	767	868	4.8e-26	116.3	KOG0017	FOG	Arabidopsis thaliana	Poorly characterised	General function prediction only	15217931
Unigene_121938	811	At1g11265	1352	44.4	133	49.2	9.84	73	1	332	727	1079	1211	2.1e-25	115.5	KOG0017	FOG	Arabidopsis thaliana	Poorly characterised	General function prediction only	15220332
Unigene_122044	582	At4g08050	1428	44.9	78	40.21	5.46	31	4	552	319	648	713	4.2e-07	54.3	KOG0017	FOG	Arabidopsis thaliana	Poorly characterised	General function prediction only	18413073
Unigene_122413	363	At4g20490	853	34.9	109	90.08	12.78	66	2	327	4	459	563	4.6e-12	70.1	KOG0017	FOG	Arabidopsis thaliana	Poorly characterised	General function prediction only	15237107
Unigene_122501	366	At2g06470	899	58.3	60	49.18	6.67	25	0	45	224	461	520	5.2e-16	83.2	KOG0017	FOG	Arabidopsis thaliana	Poorly characterised	General function prediction only	15225115
Unigene_122504	1219	At3g29510	1158	43.3	67	16.49	5.79	38	0	1019	1219	957	1023	7.1e-09	61.2	KOG0017	FOG	Arabidopsis thaliana	Poorly characterised	General function prediction only	15229998
Unigene_122646	442	At1g70010	1315	40.8	76	51.58	5.78	45	0	3	230	1185	1260	6.3e-08	56.6	KOG0017	FOG	Arabidopsis thaliana	Poorly characterised	General function prediction only	15222522
Unigene_122747	1846	At1g36035	1418	33.9	124	20.15	8.74	82	0	1465	1836	75	198	3.1e-16	86.3	KOG0017	FOG	Arabidopsis thaliana	Poorly characterised	General function prediction only	18399993
Unigene_123114	991	At2g11140	411	37.8	275	83.25	66.91	161	6	55	864	65	334	6.8e-42	170.6	KOG0017	FOG	Arabidopsis thaliana	Poorly characterised	General function prediction only	15227405
Unigene_123123	319	At4g19780	312	44.7	85	79.94	27.24	47	0	256	2	114	198	4.1e-17	86.7	KOG0017	FOG	Arabidopsis thaliana	Poorly characterised	General function prediction only	15235193
Unigene_123227	412	At2g06890	1215	38.1	139	101.21	11.44	83	1	1	408	782	920	1.7e-23	108.2	KOG0017	FOG	Arabidopsis thaliana	Poorly characterised	General function prediction only	15225616
Unigene_123484	1316	At2g10780	1611	47.9	359	81.84	22.28	168	3	1020	1	520	878	1.3e-88	326.2	KOG0017	FOG	Arabidopsis thaliana	Poorly characterised	General function prediction only	15227314
Unigene_123584	350	At1g36120	1235	43	107	91.71	8.66	56	3	308	3	826	932	1.4e-18	91.7	KOG0017	FOG	Arabidopsis thaliana	Poorly characterised	General function prediction only	15220320
Unigene_123980	514	At1g70010	1315	39.8	113	65.95	8.59	63	2	512	186	851	962	1.6e-15	82	KOG0017	FOG	Arabidopsis thaliana	Poorly characterised	General function prediction only	15222522
Unigene_124313	302	At3g29775	1348	40.4	99	98.34	7.34	59	0	299	3	1033	1131	3.3e-16	83.6	KOG0017	FOG	Arabidopsis thaliana	Poorly characterised	General function prediction only	15230082
Unigene_124541	401	At2g23330	1496	30.7	75	56.11	5.01	52	0	22	246	1246	1320	8.3e-07	52.8	KOG0017	FOG	Arabidopsis thaliana	Poorly characterised	General function prediction only	15227813
Unigene_124615	761	At2g16000	1454	31.3	233	91.85	16.02	139	7	80	718	308	539	5.8e-17	87.4	KOG0017	FOG	Arabidopsis thaliana	Poorly characterised	General function prediction only	15226657
Unigene_124716	307	At4g10580	1240	57.6	92	89.9	7.42	37	1	2	277	840	929	4.1e-22	103.2	KOG0017	FOG	Arabidopsis thaliana	Poorly characterised	General function prediction only	15235173
Unigene_124864	1528	At2g11140	411	35.7	213	41.82	51.82	128	4	845	1462	65	275	8.9e-33	141	KOG0017	FOG	Arabidopsis thaliana	Poorly characterised	General function prediction only	15227405
Unigene_124888	359	At2g07010	1413	51.4	105	87.74	7.43	51	0	357	43	1307	1411	1e-24	112.1	KOG0017	FOG	Arabidopsis thaliana	Poorly characterised	General function prediction only	15225640
Unigene_124958	1096	At1g42375	1773	61.5	247	67.61	13.93	94	1	1096	356	1509	1754	5.5e-85	313.9	KOG0017	FOG	Arabidopsis thaliana	Poorly characterised	General function prediction only	15223982
Unigene_125058	465	At2g10780	1611	64.3	154	99.35	9.56	54	1	2	463	621	773	4.7e-54	209.9	KOG0017	FOG	Arabidopsis thaliana	Poorly characterised	General function prediction only	15227314
Unigene_125563	576	At2g13940	1501	59.6	89	46.35	5.93	36	0	574	308	1413	1501	5.5e-28	123.6	KOG0017	FOG	Arabidopsis thaliana	Poorly characterised	General function prediction only	15225539
Unigene_126071	467	At2g07660	949	50.6	154	98.93	16.23	76	0	467	6	771	924	9.3e-42	169.1	KOG0017	FOG	Arabidopsis thaliana	Poorly characterised	General function prediction only	15226039
Unigene_126119	393	At2g04490	1015	44.2	129	98.47	12.71	68	2	12	392	569	695	2.3e-25	114.4	KOG0017	FOG	Arabidopsis thaliana	Poorly characterised	General function prediction only	15228150
Unigene_126257	327	At2g07660	949	61.7	107	98.17	11.28	41	0	3	323	713	819	1.1e-33	141.7	KOG0017	FOG	Arabidopsis thaliana	Poorly characterised	General function prediction only	15226039
Unigene_126496	340	At1g11265	1352	38	121	106.76	8.95	56	5	2	331	906	1018	9.8e-09	58.9	KOG0017	FOG	Arabidopsis thaliana	Poorly characterised	General function prediction only	15220332
Unigene_126558	418	At1g20390	1791	47.4	137	98.33	7.65	72	0	414	4	1113	1249	1.1e-33	142.1	KOG0017	FOG	Arabidopsis thaliana	Poorly characterised	General function prediction only	15217931
Unigene_127006	343	At1g20390	1791	47.3	110	96.21	6.14	58	0	11	340	952	1061	3.1e-26	117.1	KOG0017	FOG	Arabidopsis thaliana	Poorly characterised	General function prediction only	15217931
Unigene_127196	400	At1g37060	1734	62.3	53	39.75	3.06	20	0	263	105	908	960	4.1e-14	77	KOG0017	FOG	Arabidopsis thaliana	Poorly characterised	General function prediction only	15221270
Unigene_127526	322	At1g37200	1564	61.3	106	98.76	6.78	41	0	320	3	667	772	8.9e-36	148.7	KOG0017	FOG	Arabidopsis thaliana	Poorly characterised	General function prediction only	15221356
Unigene_127567	364	At2g15100	1329	55.8	120	98.9	9.03	52	1	4	363	426	544	5.5e-34	142.9	KOG0017	FOG	Arabidopsis thaliana	Poorly characterised	General function prediction only	15226056
Unigene_127688	329	At4g03810	964	47	83	75.68	8.61	43	1	249	1	30	111	1.5e-14	78.2	KOG0017	FOG	Arabidopsis thaliana	Poorly characterised	General function prediction only	15237089
Unigene_127745	658	At4g04560	590	26.5	132	60.18	22.37	93	2	390	4	344	474	6.3e-12	70.5	KOG0017	FOG	Arabidopsis thaliana	Poorly characterised	General function prediction only	15233560
Unigene_127787	840	At2g10780	1611	53.8	279	99.64	17.32	128	1	836	3	1225	1503	2.1e-92	338.2	KOG0017	FOG	Arabidopsis thaliana	Poorly characterised	General function prediction only	15227314
Unigene_127858	480	At2g04670	1411	42.1	57	35.62	4.04	33	0	153	323	998	1054	2.8e-09	61.2	KOG0017	FOG	Arabidopsis thaliana	Poorly characterised	General function prediction only	15224043
Unigene_127871	307	At4g16910	687	29.9	87	85.02	12.66	59	1	2	256	340	426	1.6e-05	48.1	KOG0017	FOG	Arabidopsis thaliana	Poorly characterised	General function prediction only	15235925
Unigene_128157	1606	At2g10780	1611	55.2	489	91.34	30.35	216	3	143	1606	512	998	2.6e-152	538.1	KOG0017	FOG	Arabidopsis thaliana	Poorly characterised	General function prediction only	15227314
Unigene_128337	413	At2g13330	889	46.3	121	87.89	13.61	65	0	411	49	648	768	1.1e-25	115.5	KOG0017	FOG	Arabidopsis thaliana	Poorly characterised	General function prediction only	15225007
Unigene_128709	383	At3g59720	1272	41.7	127	99.48	9.98	74	0	3	383	837	963	7.4e-21	99.4	KOG0017	FOG	Arabidopsis thaliana	Poorly characterised	General function prediction only	15231741
Unigene_128844	316	At2g13020	930	40	50	47.47	5.38	30	0	118	267	137	186	3.8e-07	53.5	KOG0017	FOG	Arabidopsis thaliana	Poorly characterised	General function prediction only	15224943
Unigene_129110	412	At2g06470	899	52.6	135	98.3	15.02	59	2	2	406	441	570	2.6e-32	137.5	KOG0017	FOG	Arabidopsis thaliana	Poorly characterised	General function prediction only	15225115
Unigene_129196	320	At1g11265	1352	44.2	77	72.19	5.7	43	0	12	242	665	741	8.1e-13	72.4	KOG0017	FOG	Arabidopsis thaliana	Poorly characterised	General function prediction only	15220332
Unigene_129467	686	At1g43745	781	43	86	37.61	11.01	48	1	2	256	571	656	5.4e-14	77.4	KOG0017	FOG	Arabidopsis thaliana	Poorly characterised	General function prediction only	15218478
Unigene_129690	394	At3g29510	1158	40.3	119	90.61	10.28	71	0	29	385	5	123	5.8e-21	99.8	KOG0017	FOG	Arabidopsis thaliana	Poorly characterised	General function prediction only	15229998
Unigene_130007	3002	At2g13930	1335	34.7	643	64.26	48.16	405	6	630	2543	73	705	4.8e-107	388.7	KOG0017	FOG	Arabidopsis thaliana	Poorly characterised	General function prediction only	15225537
Unigene_130324	337	At1g20390	1791	50	110	97.92	6.14	55	0	333	4	866	975	1.2e-27	121.7	KOG0017	FOG	Arabidopsis thaliana	Poorly characterised	General function prediction only	15217931
Unigene_130357	367	At2g14400	1466	42.3	123	100.54	8.39	65	3	5	367	1099	1217	2.4e-16	84.3	KOG0017	FOG	Arabidopsis thaliana	Poorly characterised	General function prediction only	15225653
Unigene_130391	323	At2g07420	1664	33.3	117	108.67	7.03	53	5	318	1	590	692	5.1e-07	53.1	KOG0017	FOG	Arabidopsis thaliana	Poorly characterised	General function prediction only	15225718
Unigene_130512	976	At1g70010	1315	40.4	329	101.13	25.02	188	4	12	974	547	875	1.9e-60	232.3	KOG0017	FOG	Arabidopsis thaliana	Poorly characterised	General function prediction only	15222522
Unigene_130622	392	At1g35647	1495	68.8	109	83.42	7.29	34	0	329	3	594	702	2e-42	171	KOG0017	FOG	Arabidopsis thaliana	Poorly characterised	General function prediction only	15219687
Unigene_130842	328	At1g56675	1486	62.7	51	46.65	3.43	19	0	195	43	1200	1250	1.6e-11	68.2	KOG0017	FOG	Arabidopsis thaliana	Poorly characterised	General function prediction only	15223588
Unigene_131142	386	At1g20390	1791	36.7	109	84.72	6.09	69	0	39	365	1210	1318	1.1e-16	85.5	KOG0017	FOG	Arabidopsis thaliana	Poorly characterised	General function prediction only	15217931
Unigene_131451	579	At1g26990	1425	34.9	186	96.37	13.05	114	4	12	554	410	593	3.7e-24	110.9	KOG0017	FOG	Arabidopsis thaliana	Poorly characterised	General function prediction only	15223403
Unigene_131487	354	At2g07660	949	61.2	116	98.31	12.22	45	0	7	354	144	259	2.5e-39	160.6	KOG0017	FOG	Arabidopsis thaliana	Poorly characterised	General function prediction only	15226039
Unigene_131771	409	At2g14400	1466	67.6	136	99.76	9.28	44	0	409	2	536	671	1.1e-51	201.8	KOG0017	FOG	Arabidopsis thaliana	Poorly characterised	General function prediction only	15225653
Unigene_131899	587	At2g07010	1413	45.4	130	66.44	9.2	71	0	4	393	1221	1350	1.4e-26	119	KOG0017	FOG	Arabidopsis thaliana	Poorly characterised	General function prediction only	15225640
Unigene_131934	506	At4g03840	973	64.6	48	28.46	4.93	17	0	505	362	420	467	9.2e-11	66.2	KOG0017	FOG	Arabidopsis thaliana	Poorly characterised	General function prediction only	15237106
Unigene_132301	336	At1g36035	1418	53.7	95	84.82	6.7	44	0	2	286	1315	1409	1.1e-23	108.6	KOG0017	FOG	Arabidopsis thaliana	Poorly characterised	General function prediction only	18399993
Unigene_132311	1149	At2g07683	385	32.5	209	54.57	54.29	122	5	879	283	156	355	5.5e-19	94.7	KOG0017	FOG	Arabidopsis thaliana	Poorly characterised	General function prediction only	15226075
Unigene_132367	721	At2g16670	1333	37.4	230	95.7	17.25	141	2	685	2	970	1198	3.9e-39	161	KOG0017	FOG	Arabidopsis thaliana	Poorly characterised	General function prediction only	15227276
Unigene_132464	361	At4g03650	839	71.7	120	99.72	14.3	34	0	361	2	538	657	6.9e-45	179.1	KOG0017	FOG	Arabidopsis thaliana	Poorly characterised	General function prediction only	15236360
Unigene_132911	302	At2g07660	949	56.1	98	97.35	10.33	43	0	2	295	712	809	3.1e-30	130.2	KOG0017	FOG	Arabidopsis thaliana	Poorly characterised	General function prediction only	15226039
Unigene_133107	352	At1g35647	1495	62.8	94	80.11	6.29	35	0	1	282	521	614	5.9e-33	139.4	KOG0017	FOG	Arabidopsis thaliana	Poorly characterised	General function prediction only	15219687
Unigene_133241	344	At1g58140	1320	61.4	114	99.42	8.64	44	0	342	1	594	707	2.7e-38	157.1	KOG0017	FOG	Arabidopsis thaliana	Poorly characterised	General function prediction only	15217880
Unigene_133535	459	At4g07810	1366	30.2	116	75.82	8.49	65	2	29	376	163	262	1.5e-07	55.5	KOG0017	FOG	Arabidopsis thaliana	Poorly characterised	General function prediction only	15235834
Unigene_133710	311	At3g29775	1348	51.5	103	99.36	7.64	50	0	2	310	559	661	1.1e-25	115.2	KOG0017	FOG	Arabidopsis thaliana	Poorly characterised	General function prediction only	15230082
Unigene_134078	370	At4g04410	1017	51.2	82	66.49	8.06	40	0	369	124	498	579	1.2e-20	98.6	KOG0017	FOG	Arabidopsis thaliana	Poorly characterised	General function prediction only	15233487
Unigene_134143	358	At2g06890	1215	39.5	114	95.53	9.38	61	1	10	351	859	964	1.4e-18	91.7	KOG0017	FOG	Arabidopsis thaliana	Poorly characterised	General function prediction only	15225616
Unigene_134372	455	At3g29775	1348	44.4	63	41.54	4.67	35	0	263	451	63	125	1.6e-06	52	KOG0017	FOG	Arabidopsis thaliana	Poorly characterised	General function prediction only	15230082
Unigene_134475	835	At4g03810	964	49	255	91.62	26.45	130	0	70	834	577	831	1.3e-67	255.8	KOG0017	FOG	Arabidopsis thaliana	Poorly characterised	General function prediction only	15237089
Unigene_134778	325	At4g07850	1138	57.5	106	97.85	9.31	45	0	6	323	832	937	7.3e-30	129	KOG0017	FOG	Arabidopsis thaliana	Poorly characterised	General function prediction only	15235863
Unigene_134805	348	At2g10780	1611	50.4	115	99.14	7.14	57	0	4	348	1395	1509	9.4e-31	132.1	KOG0017	FOG	Arabidopsis thaliana	Poorly characterised	General function prediction only	15227314
Unigene_134917	356	At3g45520	1363	44.8	96	80.9	7.04	53	0	68	355	337	432	7.3e-15	79.3	KOG0017	FOG	Arabidopsis thaliana	Poorly characterised	General function prediction only	15230716
Unigene_135216	332	At1g32590	1334	55.3	85	76.81	6.37	38	0	1	255	841	925	3.4e-22	103.6	KOG0017	FOG	Arabidopsis thaliana	Poorly characterised	General function prediction only	15223249
Unigene_135223	382	At2g07010	1413	52.4	84	65.97	5.94	38	1	4	255	626	707	2.4e-19	94.4	KOG0017	FOG	Arabidopsis thaliana	Poorly characterised	General function prediction only	15225640
Unigene_135396	305	At1g36035	1418	56.6	83	81.64	5.85	33	1	249	1	1277	1356	1.7e-20	97.8	KOG0017	FOG	Arabidopsis thaliana	Poorly characterised	General function prediction only	18399993
Unigene_135479	511	At1g56675	1486	40	70	41.1	4.71	38	1	506	309	1189	1258	5.6e-08	57	KOG0017	FOG	Arabidopsis thaliana	Poorly characterised	General function prediction only	15223588
Unigene_135482	418	At1g37060	1734	56	100	71.77	5.77	41	1	297	7	956	1055	2.7e-24	110.9	KOG0017	FOG	Arabidopsis thaliana	Poorly characterised	General function prediction only	15221270
Unigene_135522	689	At3g31970	1329	44	184	80.12	13.84	103	0	1	552	1117	1300	6.1e-42	170.2	KOG0017	FOG	Arabidopsis thaliana	Poorly characterised	General function prediction only	15231995
Unigene_135528	478	At3g29775	1348	42.1	126	79.08	9.35	71	2	478	107	617	742	7.3e-18	89.7	KOG0017	FOG	Arabidopsis thaliana	Poorly characterised	General function prediction only	15230082
Unigene_135638	319	At2g16000	1454	38.5	78	73.35	5.36	47	1	236	3	430	506	1.1e-06	52	KOG0017	FOG	Arabidopsis thaliana	Poorly characterised	General function prediction only	15226657
Unigene_135780	490	At4g10580	1240	50	78	47.76	6.29	39	0	166	399	692	769	1.1e-16	85.9	KOG0017	FOG	Arabidopsis thaliana	Poorly characterised	General function prediction only	15235173
Unigene_136113	443	At3g29510	1158	68.9	45	30.47	3.89	14	0	307	441	215	259	7.2e-12	69.7	KOG0017	FOG	Arabidopsis thaliana	Poorly characterised	General function prediction only	15229998
Unigene_136511	403	At4g16910	687	60	135	100.5	19.65	53	1	403	2	299	433	1.9e-43	174.5	KOG0017	FOG	Arabidopsis thaliana	Poorly characterised	General function prediction only	15235925
Unigene_136719	390	At4g03650	839	54.3	129	99.23	15.38	59	0	2	388	673	801	7e-35	146	KOG0017	FOG	Arabidopsis thaliana	Poorly characterised	General function prediction only	15236360
Unigene_136808	345	At2g10780	1611	56.9	109	94.78	6.77	47	0	332	6	1136	1244	9.5e-36	148.7	KOG0017	FOG	Arabidopsis thaliana	Poorly characterised	General function prediction only	15227314
Unigene_136958	331	At3g31970	1329	47.9	73	66.16	5.49	38	0	331	113	1126	1198	3.4e-14	77	KOG0017	FOG	Arabidopsis thaliana	Poorly characterised	General function prediction only	15231995
Unigene_137609	403	At4g04410	1017	56.5	46	34.24	4.52	20	0	141	4	795	840	1.2e-10	65.5	KOG0017	FOG	Arabidopsis thaliana	Poorly characterised	General function prediction only	15233487
Unigene_137619	313	At4g07850	1138	57.7	104	99.68	9.14	44	0	2	313	635	738	2.2e-31	134	KOG0017	FOG	Arabidopsis thaliana	Poorly characterised	General function prediction only	15235863
Unigene_137643	664	At1g31210	1415	48.7	197	89.01	13.92	98	3	664	83	1175	1371	2.4e-43	174.9	KOG0017	FOG	Arabidopsis thaliana	Poorly characterised	General function prediction only	15221647
Unigene_137748	301	At2g15100	1329	40	100	99.67	7.52	56	1	1	300	1109	1204	3e-17	87	KOG0017	FOG	Arabidopsis thaliana	Poorly characterised	General function prediction only	15226056
Unigene_138231	369	At4g07810	1366	44.9	98	79.67	7.17	45	1	57	350	1095	1183	1.3e-14	78.6	KOG0017	FOG	Arabidopsis thaliana	Poorly characterised	General function prediction only	15235834
Unigene_138536	833	At2g10780	1611	53.3	270	97.24	16.76	126	0	12	821	1290	1559	2.5e-82	304.7	KOG0017	FOG	Arabidopsis thaliana	Poorly characterised	General function prediction only	15227314
Unigene_138633	514	At2g10780	1611	37.8	135	78.79	8.38	83	1	96	497	1448	1582	6e-18	90.1	KOG0017	FOG	Arabidopsis thaliana	Poorly characterised	General function prediction only	15227314
Unigene_138782	315	At4g14460	1489	41	61	58.1	4.1	34	1	291	109	199	257	5.5e-06	49.7	KOG0017	FOG	Arabidopsis thaliana	Poorly characterised	General function prediction only	15233456
Unigene_138970	420	At2g15410	1787	35.4	96	68.57	5.37	62	0	302	15	1416	1511	4.6e-16	83.6	KOG0017	FOG	Arabidopsis thaliana	Poorly characterised	General function prediction only	15226511
Unigene_139165	934	At2g13940	1501	55	229	73.55	15.26	103	0	689	3	1272	1500	6.5e-71	266.9	KOG0017	FOG	Arabidopsis thaliana	Poorly characterised	General function prediction only	15225539
Unigene_139306	659	At4g07850	1138	33.8	219	99.7	19.24	122	1	658	2	105	300	1.6e-31	135.6	KOG0017	FOG	Arabidopsis thaliana	Poorly characterised	General function prediction only	15235863
Unigene_139761	437	At1g20390	1791	46.8	109	74.83	6.09	58	0	437	111	937	1045	2.7e-27	120.9	KOG0017	FOG	Arabidopsis thaliana	Poorly characterised	General function prediction only	15217931
Unigene_139779	338	At1g37200	1564	38.7	75	66.57	4.8	46	0	38	262	622	696	2.6e-09	60.8	KOG0017	FOG	Arabidopsis thaliana	Poorly characterised	General function prediction only	15221356
Unigene_139830	731	At1g35647	1495	30.5	236	96.85	15.79	153	3	707	6	502	728	5.4e-28	124	KOG0017	FOG	Arabidopsis thaliana	Poorly characterised	General function prediction only	15219687
Unigene_139930	331	At3g29510	1158	71.6	102	92.45	8.81	28	1	26	328	778	879	2.6e-38	157.1	KOG0017	FOG	Arabidopsis thaliana	Poorly characterised	General function prediction only	15229998
Unigene_140722	325	At2g14650	1328	65.7	105	96.92	7.91	36	0	323	9	583	687	2.4e-36	150.6	KOG0017	FOG	Arabidopsis thaliana	Poorly characterised	General function prediction only	15225982
Unigene_140830	325	At1g36035	1418	52.4	105	96.92	7.4	49	1	324	13	998	1102	2.7e-24	110.5	KOG0017	FOG	Arabidopsis thaliana	Poorly characterised	General function prediction only	18399993
Unigene_141019	503	At3g29775	1348	45.8	168	100.2	12.46	89	1	499	2	1108	1275	8.2e-36	149.4	KOG0017	FOG	Arabidopsis thaliana	Poorly characterised	General function prediction only	15230082
Unigene_141039	334	At2g07660	949	46.7	107	96.11	11.28	57	0	323	3	790	896	4.1e-20	96.7	KOG0017	FOG	Arabidopsis thaliana	Poorly characterised	General function prediction only	15226039
Unigene_141114	3784	At2g21460	1333	42.5	929	73.65	69.69	510	11	1	2736	407	1328	1.4e-207	723	KOG0017	FOG	Arabidopsis thaliana	Poorly characterised	General function prediction only	15226548
Unigene_141439	828	At2g23330	1496	52.9	51	18.48	3.41	24	0	505	353	1264	1314	3.9e-11	68.2	KOG0017	FOG	Arabidopsis thaliana	Poorly characterised	General function prediction only	15227813
Unigene_141893	1911	At2g13940	1501	50.5	465	73	30.98	219	2	365	1753	1045	1500	5.3e-128	457.6	KOG0017	FOG	Arabidopsis thaliana	Poorly characterised	General function prediction only	15225539
Unigene_142206	1012	At4g03810	964	44.5	164	48.62	17.01	89	1	519	1010	1	162	1.3e-40	166.4	KOG0017	FOG	Arabidopsis thaliana	Poorly characterised	General function prediction only	15237089
Unigene_142250	921	At2g16670	1333	69.9	306	99.67	22.96	92	0	919	2	938	1243	3.4e-128	457.2	KOG0017	FOG	Arabidopsis thaliana	Poorly characterised	General function prediction only	15227276
Unigene_142332	398	At1g70010	1315	37.2	145	109.3	11.03	76	4	1	396	340	482	2.2e-15	81.3	KOG0017	FOG	Arabidopsis thaliana	Poorly characterised	General function prediction only	15222522
Unigene_142595	303	At2g07010	1413	62	79	78.22	5.59	30	0	244	8	1290	1368	6.2e-23	105.9	KOG0017	FOG	Arabidopsis thaliana	Poorly characterised	General function prediction only	15225640
Unigene_142772	342	At2g14650	1328	35.3	116	101.75	8.73	60	3	21	341	1209	1318	7.3e-12	69.3	KOG0017	FOG	Arabidopsis thaliana	Poorly characterised	General function prediction only	15225982
Unigene_142799	375	At1g60020	1194	54.8	124	99.2	10.39	56	0	3	374	888	1011	7.9e-36	149.1	KOG0017	FOG	Arabidopsis thaliana	Poorly characterised	General function prediction only	15218974
Unigene_143162	673	At3g60170	1339	47.3	222	98.96	16.58	117	0	671	6	936	1157	4.1e-59	227.3	KOG0017	FOG	Arabidopsis thaliana	Poorly characterised	General function prediction only	15232265
Unigene_143337	1875	At3g29775	1348	40	648	103.68	48.07	330	10	41	1807	239	886	1.5e-127	456.1	KOG0017	FOG	Arabidopsis thaliana	Poorly characterised	General function prediction only	15230082
Unigene_143407	377	At3g31023	1098	44.6	65	51.72	5.92	35	1	377	186	729	793	1.1e-08	58.9	KOG0017	FOG	Arabidopsis thaliana	Poorly characterised	General function prediction only	15231509
Unigene_143512	430	At2g16000	1454	33.3	144	100.47	9.9	87	3	1	429	432	567	6.8e-15	79.7	KOG0017	FOG	Arabidopsis thaliana	Poorly characterised	General function prediction only	15226657
Unigene_143556	457	At1g37060	1734	77.3	128	84.03	7.38	29	0	456	73	1011	1138	1.4e-55	214.9	KOG0017	FOG	Arabidopsis thaliana	Poorly characterised	General function prediction only	15221270
Unigene_143804	305	At3g31970	1329	46.3	67	65.9	5.04	33	2	3	203	1219	1282	2.8e-07	53.9	KOG0017	FOG	Arabidopsis thaliana	Poorly characterised	General function prediction only	15231995
Unigene_143852	910	At3g29775	1348	46.6	131	43.19	9.72	70	0	675	283	1164	1294	2.7e-29	128.6	KOG0017	FOG	Arabidopsis thaliana	Poorly characterised	General function prediction only	15230082
Unigene_144051	379	At1g26990	1425	48.1	52	41.16	3.65	26	1	214	369	63	113	3.3e-05	47.4	KOG0017	FOG	Arabidopsis thaliana	Poorly characterised	General function prediction only	15223403
Unigene_144308	767	At2g10780	1611	50.6	255	99.74	15.83	126	0	2	766	1258	1512	2.5e-76	284.6	KOG0017	FOG	Arabidopsis thaliana	Poorly characterised	General function prediction only	15227314
Unigene_144482	1001	At4g03810	964	69.1	330	98.9	34.23	102	0	996	7	440	769	1.8e-130	464.9	KOG0017	FOG	Arabidopsis thaliana	Poorly characterised	General function prediction only	15237089
Unigene_144655	302	At4g16910	687	54.2	59	58.61	8.59	27	0	301	125	368	426	2.2e-12	70.9	KOG0017	FOG	Arabidopsis thaliana	Poorly characterised	General function prediction only	15235925
Unigene_144854	394	At2g15700	1166	47.4	135	102.79	11.58	66	2	392	3	703	837	5.4e-27	119.8	KOG0017	FOG	Arabidopsis thaliana	Poorly characterised	General function prediction only	15226597
Unigene_145096	645	At1g42375	1773	45.2	62	28.84	3.5	34	0	552	367	1465	1526	2.1e-07	55.5	KOG0017	FOG	Arabidopsis thaliana	Poorly characterised	General function prediction only	15223982
Unigene_145143	1249	At4g04560	590	28.9	201	48.28	34.07	133	1	461	1033	344	544	5.2e-23	108.2	KOG0017	FOG	Arabidopsis thaliana	Poorly characterised	General function prediction only	15233560
Unigene_145579	443	At4g03810	964	34.5	113	76.52	11.72	74	0	440	102	835	947	1.6e-14	78.6	KOG0017	FOG	Arabidopsis thaliana	Poorly characterised	General function prediction only	15237089
Unigene_146709	445	At2g06470	899	61.8	34	22.92	3.78	13	0	226	327	621	654	4.1e-07	53.9	KOG0017	FOG	Arabidopsis thaliana	Poorly characterised	General function prediction only	15225115
Unigene_146921	2601	At2g04490	1015	25.3	380	43.83	37.44	234	11	1698	661	597	960	2.8e-18	93.6	KOG0017	FOG	Arabidopsis thaliana	Poorly characterised	General function prediction only	15228150
Unigene_147030	407	At2g11940	1212	44.1	136	100.25	11.22	68	2	2	406	608	736	9e-25	112.5	KOG0017	FOG	Arabidopsis thaliana	Poorly characterised	General function prediction only	15224311
Unigene_147153	784	At2g14930	1149	45.7	127	48.6	11.05	68	1	205	582	607	733	7e-26	117.1	KOG0017	FOG	Arabidopsis thaliana	Poorly characterised	General function prediction only	15226030
Unigene_147230	355	At1g11265	1352	44.2	77	65.07	5.7	43	0	5	235	89	165	3.1e-13	73.9	KOG0017	FOG	Arabidopsis thaliana	Poorly characterised	General function prediction only	15220332
Unigene_147275	563	At2g13930	1335	35.5	166	88.45	12.43	87	3	111	563	266	426	1.3e-21	102.4	KOG0017	FOG	Arabidopsis thaliana	Poorly characterised	General function prediction only	15225537
Unigene_147278	1207	At4g03810	964	62.2	407	101.16	42.22	139	3	5	1207	155	552	3.6e-146	517.3	KOG0017	FOG	Arabidopsis thaliana	Poorly characterised	General function prediction only	15237089
Unigene_147500	1279	At3g32290	612	39.5	76	17.83	12.42	46	0	1049	1276	536	611	1.4e-10	67	KOG0017	FOG	Arabidopsis thaliana	Poorly characterised	General function prediction only	15232106
Unigene_147736	365	At1g27285	1432	57.5	113	92.88	7.89	48	0	362	24	599	711	3.6e-33	140.2	KOG0017	FOG	Arabidopsis thaliana	Poorly characterised	General function prediction only	15223470
Unigene_147853	581	At2g13940	1501	38.2	157	81.07	10.46	93	2	463	2	1304	1459	1.7e-21	102.1	KOG0017	FOG	Arabidopsis thaliana	Poorly characterised	General function prediction only	15225539
Unigene_147897	346	At3g29775	1348	55.6	45	39.02	3.34	20	0	210	344	1181	1225	1.3e-08	58.5	KOG0017	FOG	Arabidopsis thaliana	Poorly characterised	General function prediction only	15230082
Unigene_147936	317	At1g36120	1235	58.7	104	98.42	8.42	43	0	315	4	1012	1115	3.8e-31	133.3	KOG0017	FOG	Arabidopsis thaliana	Poorly characterised	General function prediction only	15220320
Unigene_148741	481	At2g04490	1015	43.3	67	41.79	6.6	36	1	136	336	325	389	1.9e-05	48.5	KOG0017	FOG	Arabidopsis thaliana	Poorly characterised	General function prediction only	15228150
Unigene_148765	414	At1g44510	1459	47.7	130	94.2	8.91	65	1	382	2	919	1048	3.6e-29	127.1	KOG0017	FOG	Arabidopsis thaliana	Poorly characterised	General function prediction only	15219414
Unigene_148989	425	At2g24660	1156	48.5	132	93.18	11.42	67	1	422	30	248	379	7.9e-32	136	KOG0017	FOG	Arabidopsis thaliana	Poorly characterised	General function prediction only	15224181
Unigene_149612	543	At4g20490	853	42.9	56	30.94	6.57	32	0	365	532	459	514	8.6e-07	53.1	KOG0017	FOG	Arabidopsis thaliana	Poorly characterised	General function prediction only	15237107
Unigene_149993	514	At2g07420	1664	40.5	168	98.05	10.1	100	0	512	9	527	694	1.3e-33	142.1	KOG0017	FOG	Arabidopsis thaliana	Poorly characterised	General function prediction only	15225718
Unigene_150108	341	At2g07660	949	45.9	111	97.65	11.7	60	0	5	337	831	941	1.9e-20	97.8	KOG0017	FOG	Arabidopsis thaliana	Poorly characterised	General function prediction only	15226039
Unigene_150185	328	At1g20390	1791	67.9	109	99.7	6.09	34	1	2	328	801	908	6.1e-40	162.5	KOG0017	FOG	Arabidopsis thaliana	Poorly characterised	General function prediction only	15217931
Unigene_150409	328	At4g04120	467	43.9	98	89.63	20.99	55	0	309	16	329	426	2.1e-16	84.3	KOG0017	FOG	Arabidopsis thaliana	Poorly characterised	General function prediction only	15233394
Unigene_150570	542	At2g13940	1501	49.7	159	88.01	10.59	78	1	64	540	1289	1445	2e-40	164.9	KOG0017	FOG	Arabidopsis thaliana	Poorly characterised	General function prediction only	15225539
Unigene_150994	351	At2g10780	1611	42.6	54	46.15	3.35	31	0	348	187	1529	1582	6.8e-05	46.2	KOG0017	FOG	Arabidopsis thaliana	Poorly characterised	General function prediction only	15227314
Unigene_151896	369	At1g32590	1334	45	109	88.62	8.17	59	1	327	1	1114	1221	2.3e-19	94.4	KOG0017	FOG	Arabidopsis thaliana	Poorly characterised	General function prediction only	15223249
Unigene_152064	747	At4g07830	611	46.7	45	18.07	7.36	24	0	608	742	210	254	4.8e-08	57.8	KOG0017	FOG	Arabidopsis thaliana	Poorly characterised	General function prediction only	15235836
Unigene_152339	307	At1g35647	1495	45.6	57	55.7	3.81	31	0	173	3	1284	1340	8.8e-09	58.9	KOG0017	FOG	Arabidopsis thaliana	Poorly characterised	General function prediction only	15219687
Unigene_152570	969	At1g36035	1418	30.3	145	44.89	10.23	98	1	120	554	15	156	2.1e-16	85.9	KOG0017	FOG	Arabidopsis thaliana	Poorly characterised	General function prediction only	18399993
Unigene_152614	346	At2g07660	949	57	114	98.84	12.01	49	0	343	2	670	783	3.4e-33	140.2	KOG0017	FOG	Arabidopsis thaliana	Poorly characterised	General function prediction only	15226039
Unigene_152626	873	At4g10580	1240	67	291	100	23.47	96	0	1	873	601	891	3.3e-117	420.6	KOG0017	FOG	Arabidopsis thaliana	Poorly characterised	General function prediction only	15235173
Unigene_152647	343	At2g11230	962	39.6	53	46.36	5.51	31	1	185	343	746	797	8.7e-05	45.8	KOG0017	FOG	Arabidopsis thaliana	Poorly characterised	General function prediction only	15227422
Unigene_152671	320	At3g31970	1329	59.6	89	83.44	6.7	36	0	267	1	1045	1133	4.9e-26	116.3	KOG0017	FOG	Arabidopsis thaliana	Poorly characterised	General function prediction only	15231995
Unigene_152896	534	At2g13940	1501	48.9	94	52.81	6.26	46	1	255	530	1343	1436	4e-17	87.4	KOG0017	FOG	Arabidopsis thaliana	Poorly characterised	General function prediction only	15225539
Unigene_152970	368	At2g20460	1461	41.7	72	58.7	4.93	42	0	20	235	1161	1232	1.7e-11	68.2	KOG0017	FOG	Arabidopsis thaliana	Poorly characterised	General function prediction only	15225357
Unigene_153134	556	At2g10780	1611	53.6	125	67.45	7.76	58	0	6	380	935	1059	6e-32	136.7	KOG0017	FOG	Arabidopsis thaliana	Poorly characterised	General function prediction only	15227314
Unigene_153138	462	At2g10780	1611	38.1	134	87.01	8.32	83	0	460	59	1449	1582	6.8e-21	99.8	KOG0017	FOG	Arabidopsis thaliana	Poorly characterised	General function prediction only	15227314
Unigene_153248	1070	At4g22040	1120	26.7	101	28.32	9.02	70	2	596	892	1022	1120	3.4e-07	55.5	KOG0017	FOG	Arabidopsis thaliana	Poorly characterised	General function prediction only	15234694
Unigene_153323	330	At1g36620	1152	38.7	75	68.18	6.51	43	2	105	320	508	582	3.9e-10	63.5	KOG0017	FOG	Arabidopsis thaliana	Poorly characterised	General function prediction only	15221108
Unigene_153477	326	At4g07810	1366	56.7	67	61.66	4.9	29	0	247	47	1102	1168	3.2e-17	87	KOG0017	FOG	Arabidopsis thaliana	Poorly characterised	General function prediction only	15235834
Unigene_153531	317	At4g07810	1366	43.5	62	58.68	4.54	34	1	2	184	1105	1166	4.7e-05	46.6	KOG0017	FOG	Arabidopsis thaliana	Poorly characterised	General function prediction only	15235834
Unigene_153719	1565	At3g29775	1348	25.3	344	65.94	25.52	218	8	1035	64	12	336	4.5e-24	112.1	KOG0017	FOG	Arabidopsis thaliana	Poorly characterised	General function prediction only	15230082
Unigene_153872	318	At2g10780	1611	44.9	98	92.45	6.08	50	2	34	315	1202	1299	2.1e-16	84.3	KOG0017	FOG	Arabidopsis thaliana	Poorly characterised	General function prediction only	15227314
Unigene_154164	403	At3g60170	1339	29.5	122	90.82	9.11	85	1	41	403	70	191	1.5e-08	58.5	KOG0017	FOG	Arabidopsis thaliana	Poorly characterised	General function prediction only	15232265
Unigene_154230	477	At4g03810	964	42	100	62.89	10.37	51	1	305	27	699	798	1.2e-15	82.4	KOG0017	FOG	Arabidopsis thaliana	Poorly characterised	General function prediction only	15237089
Unigene_154309	300	At2g14380	764	67.7	99	99	12.96	32	0	2	298	595	693	3.5e-34	143.3	KOG0017	FOG	Arabidopsis thaliana	Poorly characterised	General function prediction only	15225651
Unigene_154801	387	At1g37060	1734	45.5	123	95.35	7.09	66	1	366	1	517	639	1.6e-23	108.2	KOG0017	FOG	Arabidopsis thaliana	Poorly characterised	General function prediction only	15221270
Unigene_154948	518	At2g07010	1413	33.3	144	83.4	10.19	85	4	86	511	460	594	4.5e-13	73.9	KOG0017	FOG	Arabidopsis thaliana	Poorly characterised	General function prediction only	15225640
Unigene_155006	1180	At3g32000	839	35	143	36.36	17.04	86	4	612	193	32	170	5.1e-12	71.6	KOG0017	FOG	Arabidopsis thaliana	Poorly characterised	General function prediction only	15231998
Unigene_155362	1247	At2g07550	1356	61.8	144	34.64	10.62	55	0	590	1021	1210	1353	2.4e-44	179.1	KOG0017	FOG	Arabidopsis thaliana	Poorly characterised	General function prediction only	15225746
Unigene_155417	303	At2g04670	1411	59.6	89	88.12	6.31	32	1	303	37	859	943	1.5e-24	111.3	KOG0017	FOG	Arabidopsis thaliana	Poorly characterised	General function prediction only	15224043
Unigene_155539	367	At1g42375	1773	64.5	121	98.91	6.82	43	0	367	5	968	1088	6.6e-43	172.6	KOG0017	FOG	Arabidopsis thaliana	Poorly characterised	General function prediction only	15223982
Unigene_155605	330	At1g36120	1235	52.1	73	66.36	5.91	34	1	106	324	505	576	3.4e-14	77	KOG0017	FOG	Arabidopsis thaliana	Poorly characterised	General function prediction only	15220320
Unigene_155613	562	At3g60170	1339	62.8	156	83.27	11.65	57	1	561	97	68	223	6.8e-47	186.4	KOG0017	FOG	Arabidopsis thaliana	Poorly characterised	General function prediction only	15232265
Unigene_155694	1397	At1g57640	1468	46.1	180	38.65	12.26	94	2	828	292	620	797	2.4e-40	166	KOG0017	FOG	Arabidopsis thaliana	Poorly characterised	General function prediction only	15223634
Unigene_156032	343	At2g04670	1411	50	66	57.73	4.68	33	0	341	144	507	572	7.3e-12	69.3	KOG0017	FOG	Arabidopsis thaliana	Poorly characterised	General function prediction only	15224043
Unigene_156272	1800	At2g13930	1335	57.9	468	78	35.06	195	1	21	1418	868	1335	2.2e-147	521.9	KOG0017	FOG	Arabidopsis thaliana	Poorly characterised	General function prediction only	15225537
Unigene_156685	701	At2g04490	1015	34.8	187	80.03	18.42	107	4	3	563	102	273	3e-20	98.2	KOG0017	FOG	Arabidopsis thaliana	Poorly characterised	General function prediction only	15228150
Unigene_156728	620	At2g23330	1496	46.7	90	43.55	6.02	46	1	264	1	497	586	3.8e-19	94.4	KOG0017	FOG	Arabidopsis thaliana	Poorly characterised	General function prediction only	15227813
Unigene_156854	822	At1g20390	1791	53.1	273	99.64	15.24	127	1	821	3	887	1158	1e-80	299.3	KOG0017	FOG	Arabidopsis thaliana	Poorly characterised	General function prediction only	15217931
Unigene_156881	430	At2g06950	1402	41.8	141	98.37	10.06	74	4	414	7	424	561	8.6e-26	115.9	KOG0017	FOG	Arabidopsis thaliana	Poorly characterised	General function prediction only	15225624
Unigene_156968	486	At2g24660	1156	54.3	46	28.4	3.98	21	0	3	140	1078	1123	1.7e-06	52	KOG0017	FOG	Arabidopsis thaliana	Poorly characterised	General function prediction only	15224181
Unigene_157056	921	At2g13940	1501	47.2	176	57.33	11.73	82	4	98	607	1275	1445	2.2e-34	145.6	KOG0017	FOG	Arabidopsis thaliana	Poorly characterised	General function prediction only	15225539
Unigene_157337	1123	At2g13930	1335	48.9	321	85.75	24.04	163	1	2	961	1002	1322	5.8e-82	303.9	KOG0017	FOG	Arabidopsis thaliana	Poorly characterised	General function prediction only	15225537
Unigene_157463	326	At3g29510	1158	51.9	108	99.39	9.33	52	0	326	3	864	971	1.5e-27	121.3	KOG0017	FOG	Arabidopsis thaliana	Poorly characterised	General function prediction only	15229998
Unigene_157770	589	At2g23330	1496	49.6	121	61.63	8.09	60	1	369	7	1110	1229	6.5e-24	110.2	KOG0017	FOG	Arabidopsis thaliana	Poorly characterised	General function prediction only	15227813
Unigene_157991	456	At2g16670	1333	40.2	132	86.84	9.9	78	1	397	5	391	522	4.1e-26	117.1	KOG0017	FOG	Arabidopsis thaliana	Poorly characterised	General function prediction only	15227276
Unigene_158108	337	At2g10780	1611	60.7	112	99.7	6.95	44	0	2	337	927	1038	2.3e-34	144.1	KOG0017	FOG	Arabidopsis thaliana	Poorly characterised	General function prediction only	15227314
Unigene_158224	301	At4g10580	1240	55.1	89	88.7	7.18	40	0	35	301	515	603	7.3e-24	109	KOG0017	FOG	Arabidopsis thaliana	Poorly characterised	General function prediction only	15235173
Unigene_158328	517	At1g35647	1495	62.4	170	98.65	11.37	64	0	8	517	1043	1212	1.8e-62	238	KOG0017	FOG	Arabidopsis thaliana	Poorly characterised	General function prediction only	15219687
Unigene_158388	356	At2g24660	1156	42.7	75	63.2	6.49	43	0	71	295	778	852	5.4e-10	63.2	KOG0017	FOG	Arabidopsis thaliana	Poorly characterised	General function prediction only	15224181
Unigene_159088	648	At3g25450	1343	34.8	230	106.48	17.13	131	3	633	1	820	1049	9.3e-32	136.3	KOG0017	FOG	Arabidopsis thaliana	Poorly characterised	General function prediction only	15230839
Unigene_159198	332	At1g20390	1791	46.7	105	94.88	5.86	56	0	11	325	952	1056	3.4e-22	103.6	KOG0017	FOG	Arabidopsis thaliana	Poorly characterised	General function prediction only	15217931
Unigene_159323	445	At4g10580	1240	60.3	78	52.58	6.29	31	0	38	271	521	598	7.8e-22	102.8	KOG0017	FOG	Arabidopsis thaliana	Poorly characterised	General function prediction only	15235173
Unigene_159448	481	At2g06470	899	43.5	46	28.69	5.12	26	0	481	344	827	872	2e-07	55.1	KOG0017	FOG	Arabidopsis thaliana	Poorly characterised	General function prediction only	15225115
Unigene_159531	329	At2g04670	1411	48.8	43	39.21	3.05	22	0	322	194	781	823	4.4e-06	50.1	KOG0017	FOG	Arabidopsis thaliana	Poorly characterised	General function prediction only	15224043
Unigene_159534	305	At1g62460	1304	57.4	47	46.23	3.6	20	0	14	154	802	848	1.3e-07	55.1	KOG0017	FOG	Arabidopsis thaliana	Poorly characterised	General function prediction only	15220784
Unigene_159604	502	At1g21945	1311	48.6	144	86.06	10.98	74	0	493	62	998	1141	9e-35	146	KOG0017	FOG	Arabidopsis thaliana	Poorly characterised	General function prediction only	15219148
Unigene_159630	320	At4g04440	570	54.9	91	85.31	15.96	41	0	320	48	247	337	6.6e-23	105.9	KOG0017	FOG	Arabidopsis thaliana	Poorly characterised	General function prediction only	15233514
Unigene_159786	1720	At1g11265	1352	52	442	77.09	32.69	208	3	27	1340	270	711	1.5e-137	489.2	KOG0017	FOG	Arabidopsis thaliana	Poorly characterised	General function prediction only	15220332
Unigene_159850	1964	At3g29775	1348	45.1	505	77.14	37.46	276	1	1712	201	840	1344	1.5e-130	466.1	KOG0017	FOG	Arabidopsis thaliana	Poorly characterised	General function prediction only	15230082
Unigene_160026	320	At2g10780	1611	48.1	104	97.5	6.46	54	0	8	319	1403	1506	6.6e-23	105.9	KOG0017	FOG	Arabidopsis thaliana	Poorly characterised	General function prediction only	15227314
Unigene_160028	466	At4g03650	839	53.6	112	72.1	13.35	48	1	98	421	691	802	3.4e-28	124	KOG0017	FOG	Arabidopsis thaliana	Poorly characterised	General function prediction only	15236360
Unigene_160116	2816	At2g10780	1611	55.8	913	97.27	56.67	384	5	20	2743	689	1586	4.5e-301	1033.1	KOG0017	FOG	Arabidopsis thaliana	Poorly characterised	General function prediction only	15227314
Unigene_160607	523	At2g15650	1347	29.1	172	98.66	12.77	98	4	523	47	321	481	2e-13	75.1	KOG0017	FOG	Arabidopsis thaliana	Poorly characterised	General function prediction only	15226587
Unigene_160897	303	At4g07830	611	53.1	98	97.03	16.04	45	1	6	299	182	278	2.4e-27	120.6	KOG0017	FOG	Arabidopsis thaliana	Poorly characterised	General function prediction only	15235836
Unigene_160987	546	At4g10580	1240	53.1	162	89.01	13.06	74	1	28	507	745	906	7e-41	166.4	KOG0017	FOG	Arabidopsis thaliana	Poorly characterised	General function prediction only	15235173
Unigene_161348	302	At2g07660	949	58.6	87	86.42	9.17	36	0	300	40	658	744	1.1e-22	105.1	KOG0017	FOG	Arabidopsis thaliana	Poorly characterised	General function prediction only	15226039
Unigene_161648	403	At1g36035	1418	31.1	135	100.5	9.52	85	3	16	402	917	1049	1.2e-10	65.5	KOG0017	FOG	Arabidopsis thaliana	Poorly characterised	General function prediction only	18399993
Unigene_162243	690	At2g04670	1411	55	231	100.43	16.37	101	2	690	4	446	675	1.1e-67	255.8	KOG0017	FOG	Arabidopsis thaliana	Poorly characterised	General function prediction only	15224043
Unigene_162278	409	At3g59720	1272	36.9	141	103.42	11.08	63	2	409	65	1025	1165	7.1e-22	102.8	KOG0017	FOG	Arabidopsis thaliana	Poorly characterised	General function prediction only	15231741
Unigene_162408	450	At1g27285	1432	53.4	103	68.67	7.19	48	0	397	89	1325	1427	8.4e-24	109.4	KOG0017	FOG	Arabidopsis thaliana	Poorly characterised	General function prediction only	15223470
Unigene_162624	310	At2g11940	1212	44	50	48.39	4.13	28	0	148	297	364	413	1.1e-06	52	KOG0017	FOG	Arabidopsis thaliana	Poorly characterised	General function prediction only	15224311
Unigene_162960	524	At1g56675	1486	43.8	128	73.28	8.61	63	2	393	10	1229	1347	3.1e-22	104.4	KOG0017	FOG	Arabidopsis thaliana	Poorly characterised	General function prediction only	15223588
Unigene_163454	384	At2g05610	780	54.2	83	64.84	10.64	36	1	299	57	77	159	5.1e-22	103.2	KOG0017	FOG	Arabidopsis thaliana	Poorly characterised	General function prediction only	15224567
Unigene_163597	347	At2g13940	1501	45.5	55	47.55	3.66	30	0	172	8	976	1030	7.7e-09	59.3	KOG0017	FOG	Arabidopsis thaliana	Poorly characterised	General function prediction only	15225539
Unigene_163775	342	At4g14460	1489	55.3	103	90.35	6.92	46	0	342	34	710	812	1.9e-31	134.4	KOG0017	FOG	Arabidopsis thaliana	Poorly characterised	General function prediction only	15233456
Unigene_163858	367	At3g29775	1348	35.1	154	125.89	11.42	65	5	362	3	734	886	5.4e-13	73.2	KOG0017	FOG	Arabidopsis thaliana	Poorly characterised	General function prediction only	15230082
Unigene_164048	336	At2g15650	1347	51.4	107	95.54	7.94	52	0	12	332	912	1018	2.3e-26	117.5	KOG0017	FOG	Arabidopsis thaliana	Poorly characterised	General function prediction only	15226587
Unigene_164176	301	At4g10580	1240	63	54	53.82	4.35	20	0	293	132	761	814	4.4e-13	73.2	KOG0017	FOG	Arabidopsis thaliana	Poorly characterised	General function prediction only	15235173
Unigene_164491	320	At2g10780	1611	44.8	87	81.56	5.4	39	2	316	65	1478	1558	1.1e-09	62	KOG0017	FOG	Arabidopsis thaliana	Poorly characterised	General function prediction only	15227314
Unigene_164542	395	At2g04670	1411	70.3	74	56.2	5.24	22	0	393	172	861	934	6.7e-25	112.8	KOG0017	FOG	Arabidopsis thaliana	Poorly characterised	General function prediction only	15224043
Unigene_164802	337	At2g15650	1347	36.5	96	85.46	7.13	60	1	10	297	907	1001	2.1e-11	67.8	KOG0017	FOG	Arabidopsis thaliana	Poorly characterised	General function prediction only	15226587
Unigene_164853	485	At2g07660	949	61	159	98.35	16.75	62	0	3	479	686	844	7.3e-58	222.6	KOG0017	FOG	Arabidopsis thaliana	Poorly characterised	General function prediction only	15226039
Unigene_164907	552	At2g16000	1454	51.9	54	29.35	3.71	26	0	542	381	1374	1427	9.3e-09	59.7	KOG0017	FOG	Arabidopsis thaliana	Poorly characterised	General function prediction only	15226657
Unigene_165464	1101	At1g42375	1773	41.5	183	49.86	10.32	100	3	897	364	472	652	4.3e-29	128.3	KOG0017	FOG	Arabidopsis thaliana	Poorly characterised	General function prediction only	15223982
Unigene_165693	522	At1g37200	1564	47.5	99	56.9	6.33	52	0	225	521	626	724	1.9e-19	95.1	KOG0017	FOG	Arabidopsis thaliana	Poorly characterised	General function prediction only	15221356
Unigene_166388	381	At1g20390	1791	41.4	111	87.4	6.2	65	0	369	37	1222	1332	2e-18	91.3	KOG0017	FOG	Arabidopsis thaliana	Poorly characterised	General function prediction only	15217931
Unigene_166736	452	At2g13230	353	41.1	90	59.73	25.5	49	1	29	298	268	353	2.1e-14	78.2	KOG0017	FOG	Arabidopsis thaliana	Poorly characterised	General function prediction only	15224981
Unigene_166842	347	At4g02960	1456	56	109	94.24	7.49	48	0	340	14	605	713	3.4e-33	140.2	KOG0017	FOG	Arabidopsis thaliana	Poorly characterised	General function prediction only	15236226
Unigene_166852	325	At2g14400	1466	33	103	95.08	7.03	63	2	16	309	1176	1277	4.2e-09	60.1	KOG0017	FOG	Arabidopsis thaliana	Poorly characterised	General function prediction only	15225653
Unigene_167041	306	At2g16000	1454	32.9	82	80.39	5.64	55	0	1	246	459	540	7e-06	49.3	KOG0017	FOG	Arabidopsis thaliana	Poorly characterised	General function prediction only	15226657
Unigene_167076	508	At2g13940	1501	54.5	165	97.44	10.99	73	1	506	12	1008	1170	1.4e-46	185.3	KOG0017	FOG	Arabidopsis thaliana	Poorly characterised	General function prediction only	15225539
Unigene_167094	331	At2g11140	411	36	100	90.63	24.33	61	2	301	8	39	137	2.4e-12	70.9	KOG0017	FOG	Arabidopsis thaliana	Poorly characterised	General function prediction only	15227405
Unigene_167723	303	At2g11140	411	40.2	97	96.04	23.6	57	1	1	291	71	166	5.7e-16	82.8	KOG0017	FOG	Arabidopsis thaliana	Poorly characterised	General function prediction only	15227405
Unigene_168190	1373	At2g13940	1501	53.6	112	24.47	7.46	52	0	1179	844	1267	1378	1.7e-30	133.3	KOG0017	FOG	Arabidopsis thaliana	Poorly characterised	General function prediction only	15225539
Unigene_168286	366	At1g36035	1418	48	75	61.48	5.29	39	0	1	225	1344	1418	6.9e-16	82.8	KOG0017	FOG	Arabidopsis thaliana	Poorly characterised	General function prediction only	18399993
Unigene_168756	314	At2g14400	1466	47	100	95.54	6.82	53	0	313	14	625	724	2.9e-23	107.1	KOG0017	FOG	Arabidopsis thaliana	Poorly characterised	General function prediction only	15225653
Unigene_169279	388	At4g17450	1433	41.5	82	63.4	5.72	36	2	386	177	998	1079	1.3e-09	62	KOG0017	FOG	Arabidopsis thaliana	Poorly characterised	General function prediction only	15236074
Unigene_169369	523	At1g58140	1320	63.8	105	60.23	7.95	38	0	523	209	1057	1161	9.7e-32	136	KOG0017	FOG	Arabidopsis thaliana	Poorly characterised	General function prediction only	15217880
Unigene_169452	348	At2g07660	949	57.7	97	83.62	10.22	41	0	3	293	701	797	1.5e-28	124.8	KOG0017	FOG	Arabidopsis thaliana	Poorly characterised	General function prediction only	15226039
Unigene_169494	415	At2g11940	1212	34	103	74.46	8.5	65	1	312	4	854	953	9.8e-11	65.9	KOG0017	FOG	Arabidopsis thaliana	Poorly characterised	General function prediction only	15224311
Unigene_169596	332	At2g17490	822	57.4	61	55.12	7.42	26	0	149	331	517	577	2.4e-12	70.9	KOG0017	FOG	Arabidopsis thaliana	Poorly characterised	General function prediction only	15227852
Unigene_170368	367	At1g35647	1495	76.6	107	87.47	7.16	25	0	47	367	545	651	2.8e-49	193.7	KOG0017	FOG	Arabidopsis thaliana	Poorly characterised	General function prediction only	15219687
Unigene_170402	530	At1g41825	884	66.7	75	42.45	8.48	25	0	230	6	588	662	2.6e-24	111.3	KOG0017	FOG	Arabidopsis thaliana	Poorly characterised	General function prediction only	15222307
Unigene_170530	317	At2g16000	1454	40.3	67	63.41	4.61	39	1	210	10	425	490	1.9e-06	51.2	KOG0017	FOG	Arabidopsis thaliana	Poorly characterised	General function prediction only	15226657
Unigene_170770	374	At3g31970	1329	49.2	124	99.47	9.33	63	0	372	1	1104	1227	3.8e-30	130.2	KOG0017	FOG	Arabidopsis thaliana	Poorly characterised	General function prediction only	15231995
Unigene_171050	955	At1g36035	1418	59.5	131	41.15	9.24	53	0	64	456	1288	1418	2.7e-40	165.2	KOG0017	FOG	Arabidopsis thaliana	Poorly characterised	General function prediction only	18399993
Unigene_171189	308	At1g58140	1320	59	100	97.4	7.58	41	0	300	1	861	960	1.7e-31	134.4	KOG0017	FOG	Arabidopsis thaliana	Poorly characterised	General function prediction only	15217880
Unigene_171744	1632	At2g10780	1611	53.1	360	66.18	22.35	166	3	143	1219	512	869	1.2e-104	379.8	KOG0017	FOG	Arabidopsis thaliana	Poorly characterised	General function prediction only	15227314
Unigene_171749	318	At2g14650	1328	69.9	103	97.17	7.76	31	0	8	316	743	845	3.9e-36	149.8	KOG0017	FOG	Arabidopsis thaliana	Poorly characterised	General function prediction only	15225982
Unigene_171945	379	At1g20390	1791	55.4	101	79.95	5.64	45	0	6	308	1063	1163	6.3e-25	112.8	KOG0017	FOG	Arabidopsis thaliana	Poorly characterised	General function prediction only	15217931
Unigene_172049	350	At2g14400	1466	67.9	112	96	7.64	36	0	337	2	491	602	6.3e-43	172.6	KOG0017	FOG	Arabidopsis thaliana	Poorly characterised	General function prediction only	15225653
Unigene_172239	385	At2g06890	1215	48.8	129	100.52	10.62	65	1	2	385	592	720	1.7e-33	141.4	KOG0017	FOG	Arabidopsis thaliana	Poorly characterised	General function prediction only	15225616
Unigene_172924	616	At2g16000	1454	37.9	177	86.2	12.17	107	1	531	1	60	233	1.8e-37	155.2	KOG0017	FOG	Arabidopsis thaliana	Poorly characterised	General function prediction only	15226657
Unigene_173096	1089	At2g23330	1496	47.7	176	48.48	11.76	84	2	58	585	1179	1346	2.3e-43	175.6	KOG0017	FOG	Arabidopsis thaliana	Poorly characterised	General function prediction only	15227813
Unigene_173376	666	At2g13930	1335	55.7	221	99.55	16.55	97	1	2	664	888	1107	9.1e-59	226.1	KOG0017	FOG	Arabidopsis thaliana	Poorly characterised	General function prediction only	15225537
Unigene_173630	575	At2g14650	1328	56.5	191	99.65	14.38	83	0	1	573	640	830	7.3e-65	246.1	KOG0017	FOG	Arabidopsis thaliana	Poorly characterised	General function prediction only	15225982
Unigene_173727	477	At1g32590	1334	47.6	84	52.83	6.3	44	0	467	216	542	625	3.1e-16	84.3	KOG0017	FOG	Arabidopsis thaliana	Poorly characterised	General function prediction only	15223249
Unigene_173761	494	At3g59720	1272	53.6	97	58.91	7.63	45	0	3	293	634	730	1.1e-21	102.4	KOG0017	FOG	Arabidopsis thaliana	Poorly characterised	General function prediction only	15231741
Unigene_173846	916	At1g41795	530	44.3	149	48.8	28.11	81	2	858	418	158	306	2.5e-30	132.1	KOG0017	FOG	Arabidopsis thaliana	Poorly characterised	General function prediction only	15222299
Unigene_174163	316	At4g07810	1366	35.2	105	99.68	7.69	66	2	5	316	1083	1186	2.4e-09	60.8	KOG0017	FOG	Arabidopsis thaliana	Poorly characterised	General function prediction only	15235834
Unigene_174392	461	At2g13330	889	43.6	149	96.96	16.76	81	1	12	458	594	739	3e-29	127.5	KOG0017	FOG	Arabidopsis thaliana	Poorly characterised	General function prediction only	15225007
Unigene_174438	373	At1g70010	1315	39.7	121	97.32	9.2	66	2	350	3	406	524	3.8e-22	103.6	KOG0017	FOG	Arabidopsis thaliana	Poorly characterised	General function prediction only	15222522
Unigene_174622	389	At2g13940	1501	44.6	112	86.38	7.46	55	1	388	74	1382	1493	2e-18	91.3	KOG0017	FOG	Arabidopsis thaliana	Poorly characterised	General function prediction only	15225539
Unigene_174637	373	At3g25450	1343	32.9	76	61.13	5.66	48	1	122	340	1162	1237	1.9e-05	48.1	KOG0017	FOG	Arabidopsis thaliana	Poorly characterised	General function prediction only	15230839
Unigene_174689	376	At1g20390	1791	47.9	119	94.95	6.64	62	0	2	358	885	1003	4.2e-29	126.7	KOG0017	FOG	Arabidopsis thaliana	Poorly characterised	General function prediction only	15217931
Unigene_174769	355	At1g26990	1425	40	90	76.06	6.32	54	0	353	84	1145	1234	6.6e-08	56.2	KOG0017	FOG	Arabidopsis thaliana	Poorly characterised	General function prediction only	15223403
Unigene_175973	436	At1g57640	1468	44	125	86.01	8.51	65	2	369	4	514	636	2.8e-24	110.9	KOG0017	FOG	Arabidopsis thaliana	Poorly characterised	General function prediction only	15223634
Unigene_176102	374	At1g32590	1334	45.2	62	49.73	4.65	34	0	372	187	511	572	5.7e-10	63.2	KOG0017	FOG	Arabidopsis thaliana	Poorly characterised	General function prediction only	15223249
Unigene_176112	360	At3g25450	1343	43.2	118	98.33	8.79	63	1	4	345	552	669	1.7e-22	104.8	KOG0017	FOG	Arabidopsis thaliana	Poorly characterised	General function prediction only	15230839
Unigene_176206	314	At3g31970	1329	31	87	83.12	6.55	52	1	1	237	1224	1310	1.6e-05	48.1	KOG0017	FOG	Arabidopsis thaliana	Poorly characterised	General function prediction only	15231995
Unigene_176620	348	At2g10780	1611	45.6	57	49.14	3.54	30	1	2	169	1205	1261	1.5e-12	71.6	KOG0017	FOG	Arabidopsis thaliana	Poorly characterised	General function prediction only	15227314
Unigene_176715	614	At4g17450	1433	44.2	43	21.01	3	23	1	87	215	299	340	9.1e-05	46.6	KOG0017	FOG	Arabidopsis thaliana	Poorly characterised	General function prediction only	15236074
Unigene_176821	509	At4g10580	1240	62.7	169	99.61	13.63	63	0	3	509	710	878	7.2e-56	216.1	KOG0017	FOG	Arabidopsis thaliana	Poorly characterised	General function prediction only	15235173
Unigene_177403	341	At1g59265	1466	47.1	51	44.87	3.48	25	1	331	179	1018	1066	8.6e-05	45.8	KOG0017	FOG	Arabidopsis thaliana	Poorly characterised	General function prediction only	15218006
Unigene_177455	379	At4g03800	637	43.8	48	37.99	7.54	27	0	151	8	497	544	5.6e-05	46.6	KOG0017	FOG	Arabidopsis thaliana	Poorly characterised	General function prediction only	18412374
Unigene_177514	447	At4g03850	334	39.2	125	83.89	37.43	75	1	74	445	58	182	3.6e-19	94	KOG0017	FOG	Arabidopsis thaliana	Poorly characterised	General function prediction only	15237109
Unigene_177657	334	At2g14650	1328	68.5	54	48.5	4.07	17	0	2	163	768	821	1e-13	75.5	KOG0017	FOG	Arabidopsis thaliana	Poorly characterised	General function prediction only	15225982
Unigene_177765	385	At3g60170	1339	61.7	128	99.74	9.56	49	0	1	384	869	996	1.8e-43	174.5	KOG0017	FOG	Arabidopsis thaliana	Poorly characterised	General function prediction only	15232265
Unigene_177803	305	At2g14400	1466	48	100	98.36	6.82	52	0	301	2	664	763	1.6e-23	107.8	KOG0017	FOG	Arabidopsis thaliana	Poorly characterised	General function prediction only	15225653
Unigene_178531	311	At2g04670	1411	68.3	60	57.88	4.25	19	0	226	47	598	657	2e-16	84.3	KOG0017	FOG	Arabidopsis thaliana	Poorly characterised	General function prediction only	15224043
Unigene_178560	394	At2g14400	1466	56.2	128	97.46	8.73	56	0	393	10	555	682	5.8e-37	152.9	KOG0017	FOG	Arabidopsis thaliana	Poorly characterised	General function prediction only	15225653
Unigene_178814	316	At4g03810	964	33.7	104	98.73	10.79	60	3	2	310	21	116	5e-07	53.1	KOG0017	FOG	Arabidopsis thaliana	Poorly characterised	General function prediction only	15237089
Unigene_178892	309	At2g10780	1611	52.1	94	91.26	5.83	45	0	15	296	1149	1242	4.8e-23	106.3	KOG0017	FOG	Arabidopsis thaliana	Poorly characterised	General function prediction only	15227314
Unigene_178906	380	At3g29510	1158	53.3	45	35.53	3.89	21	0	376	242	714	758	2.5e-05	47.8	KOG0017	FOG	Arabidopsis thaliana	Poorly characterised	General function prediction only	15229998
Unigene_179155	448	At4g04600	922	44	141	94.42	15.29	74	3	447	40	637	777	7.1e-23	106.3	KOG0017	FOG	Arabidopsis thaliana	Poorly characterised	General function prediction only	15233589
Unigene_179368	473	At1g35647	1495	65.6	157	99.58	10.5	54	0	473	3	991	1147	2.9e-59	227.3	KOG0017	FOG	Arabidopsis thaliana	Poorly characterised	General function prediction only	15219687
Unigene_179459	748	At4g03650	839	39.7	156	62.57	18.59	93	1	12	479	540	694	1.1e-23	109.8	KOG0017	FOG	Arabidopsis thaliana	Poorly characterised	General function prediction only	15236360
Unigene_179599	411	At1g34904	413	47	66	48.18	15.98	35	0	15	212	222	287	2.1e-13	74.7	KOG0017	FOG	Arabidopsis thaliana	Poorly characterised	General function prediction only	15219464
Unigene_179739	556	At3g29510	1158	39.7	184	99.28	15.89	100	4	16	537	768	950	3.6e-24	110.9	KOG0017	FOG	Arabidopsis thaliana	Poorly characterised	General function prediction only	15229998
Unigene_180239	374	At1g70010	1315	52	123	98.66	9.35	56	2	374	6	530	649	5.3e-32	136.3	KOG0017	FOG	Arabidopsis thaliana	Poorly characterised	General function prediction only	15222522
Unigene_180761	695	At1g32590	1334	46.7	169	72.95	12.67	89	1	3	506	1161	1329	8.4e-39	159.8	KOG0017	FOG	Arabidopsis thaliana	Poorly characterised	General function prediction only	15223249
Unigene_181023	352	At3g29510	1158	60.8	102	86.93	8.81	40	0	333	28	888	989	9.5e-31	132.1	KOG0017	FOG	Arabidopsis thaliana	Poorly characterised	General function prediction only	15229998
Unigene_181567	311	At3g60170	1339	47.1	102	98.39	7.62	54	0	311	6	940	1041	5.4e-22	102.8	KOG0017	FOG	Arabidopsis thaliana	Poorly characterised	General function prediction only	15232265
Unigene_181579	422	At1g44510	1459	46.3	95	67.54	6.51	51	0	294	10	1176	1270	1.2e-16	85.5	KOG0017	FOG	Arabidopsis thaliana	Poorly characterised	General function prediction only	15219414
Unigene_181653	743	At1g32590	1334	42	181	73.08	13.57	104	1	15	554	1149	1329	5.6e-33	140.6	KOG0017	FOG	Arabidopsis thaliana	Poorly characterised	General function prediction only	15223249
Unigene_181687	1131	At3g29775	1348	39.3	336	89.12	24.93	200	3	47	1051	1015	1347	8.8e-62	236.9	KOG0017	FOG	Arabidopsis thaliana	Poorly characterised	General function prediction only	15230082
Unigene_181774	571	At2g15650	1347	40.8	169	88.79	12.55	59	1	386	3	827	995	1.3e-29	129	KOG0017	FOG	Arabidopsis thaliana	Poorly characterised	General function prediction only	15226587
Unigene_181810	931	At4g04560	590	30.2	169	54.46	28.64	115	1	543	37	344	509	1.6e-16	86.3	KOG0017	FOG	Arabidopsis thaliana	Poorly characterised	General function prediction only	15233560
Unigene_181985	326	At1g20390	1791	45.8	107	98.47	5.97	50	2	325	5	1002	1100	3.8e-18	90.1	KOG0017	FOG	Arabidopsis thaliana	Poorly characterised	General function prediction only	15217931
Unigene_182086	409	At1g70010	1315	45.2	115	84.35	8.75	57	2	77	409	406	518	9e-25	112.5	KOG0017	FOG	Arabidopsis thaliana	Poorly characterised	General function prediction only	15222522
Unigene_182146	421	At2g15100	1329	51.1	45	32.07	3.39	17	1	117	236	1252	1296	2.1e-05	48.1	KOG0017	FOG	Arabidopsis thaliana	Poorly characterised	General function prediction only	15226056
Unigene_182209	392	At1g35647	1495	50	36	27.55	2.41	18	0	281	388	91	126	1.4e-06	52	KOG0017	FOG	Arabidopsis thaliana	Poorly characterised	General function prediction only	15219687
Unigene_182776	1007	At1g11265	1352	46	50	14.9	3.7	27	0	150	1	1108	1157	7.9e-06	50.8	KOG0017	FOG	Arabidopsis thaliana	Poorly characterised	General function prediction only	15220332
Unigene_183085	2495	At2g07010	1413	46.4	522	62.77	36.94	271	6	109	1656	279	797	4.4e-138	491.5	KOG0017	FOG	Arabidopsis thaliana	Poorly characterised	General function prediction only	15225640
Unigene_183665	359	At4g10580	1240	62.3	53	44.29	4.27	20	0	358	200	846	898	1.2e-12	72	KOG0017	FOG	Arabidopsis thaliana	Poorly characterised	General function prediction only	15235173
Unigene_184489	421	At2g04670	1411	55.1	89	63.42	6.31	40	0	150	416	986	1074	2.8e-21	100.9	KOG0017	FOG	Arabidopsis thaliana	Poorly characterised	General function prediction only	15224043
Unigene_184544	316	At4g10580	1240	59.2	103	97.78	8.31	42	0	8	316	751	853	6.5e-31	132.5	KOG0017	FOG	Arabidopsis thaliana	Poorly characterised	General function prediction only	15235173
Unigene_184785	377	At2g07010	1413	57.1	98	77.98	6.94	42	0	3	296	1316	1413	2.6e-26	117.5	KOG0017	FOG	Arabidopsis thaliana	Poorly characterised	General function prediction only	15225640
Unigene_185095	743	At1g57640	1468	45.8	142	57.34	9.67	76	1	633	211	1321	1462	3.9e-26	117.9	KOG0017	FOG	Arabidopsis thaliana	Poorly characterised	General function prediction only	15223634
Unigene_185225	465	At2g15410	1787	44.2	129	83.23	7.22	72	0	389	3	718	846	6.6e-24	109.8	KOG0017	FOG	Arabidopsis thaliana	Poorly characterised	General function prediction only	15226511
Unigene_185241	736	At2g07660	949	49.2	181	73.78	19.07	92	0	13	555	689	869	2.6e-46	184.9	KOG0017	FOG	Arabidopsis thaliana	Poorly characterised	General function prediction only	15226039
Unigene_185248	312	At2g15870	1264	43	79	75.96	6.25	45	0	312	76	98	176	1.1e-14	78.6	KOG0017	FOG	Arabidopsis thaliana	Poorly characterised	General function prediction only	15226638
Unigene_185296	1353	At1g56675	1486	40.1	172	38.14	11.57	90	1	514	1029	1202	1360	2.7e-33	142.5	KOG0017	FOG	Arabidopsis thaliana	Poorly characterised	General function prediction only	15223588
Unigene_185559	748	At4g16870	1474	35.3	153	61.36	10.38	91	3	68	514	1320	1468	4.4e-17	87.8	KOG0017	FOG	Arabidopsis thaliana	Poorly characterised	General function prediction only	15235901
Unigene_185821	459	At2g04670	1411	41.6	89	58.17	6.31	52	0	4	270	1218	1306	4.6e-17	87	KOG0017	FOG	Arabidopsis thaliana	Poorly characterised	General function prediction only	15224043
Unigene_186389	369	At3g31970	1329	59.2	120	97.56	9.03	49	0	8	367	1058	1177	1.8e-40	164.5	KOG0017	FOG	Arabidopsis thaliana	Poorly characterised	General function prediction only	15231995
Unigene_186462	3137	At4g08100	1054	36.9	179	17.12	16.98	110	1	2126	1599	92	270	3.8e-30	133.3	KOG0017	FOG	Arabidopsis thaliana	Poorly characterised	General function prediction only	15236400
Unigene_187227	381	At1g27285	1432	46.7	122	96.06	8.52	65	0	367	2	976	1097	1.2e-23	108.6	KOG0017	FOG	Arabidopsis thaliana	Poorly characterised	General function prediction only	15223470
Unigene_187441	341	At2g10780	1611	57.1	98	86.22	6.08	42	0	47	340	860	957	1.1e-28	125.2	KOG0017	FOG	Arabidopsis thaliana	Poorly characterised	General function prediction only	15227314
Unigene_187695	707	At3g29510	1158	65	143	60.68	12.35	49	1	707	279	1017	1158	1.9e-46	185.3	KOG0017	FOG	Arabidopsis thaliana	Poorly characterised	General function prediction only	15229998
Unigene_187830	342	At2g13940	1501	50.9	108	94.74	7.2	53	0	9	332	1373	1480	2.8e-27	120.6	KOG0017	FOG	Arabidopsis thaliana	Poorly characterised	General function prediction only	15225539
Unigene_188030	344	At1g36035	1418	60.7	112	97.67	7.9	44	0	344	9	1008	1119	5.8e-33	139.4	KOG0017	FOG	Arabidopsis thaliana	Poorly characterised	General function prediction only	18399993
Unigene_188225	375	At4g10580	1240	69.4	124	99.2	10	38	0	4	375	768	891	1.3e-49	194.9	KOG0017	FOG	Arabidopsis thaliana	Poorly characterised	General function prediction only	15235173
Unigene_188258	499	At4g14460	1489	42.2	90	54.11	6.04	52	0	230	499	995	1084	5.9e-18	90.1	KOG0017	FOG	Arabidopsis thaliana	Poorly characterised	General function prediction only	15233456
Unigene_188295	471	At2g11940	1212	50	102	64.97	8.42	51	0	368	63	635	736	1.1e-23	109	KOG0017	FOG	Arabidopsis thaliana	Poorly characterised	General function prediction only	15224311
Unigene_188456	341	At2g23330	1496	26.9	78	68.62	5.21	50	2	26	238	1285	1362	3e-05	47.4	KOG0017	FOG	Arabidopsis thaliana	Poorly characterised	General function prediction only	15227813
Unigene_188464	408	At4g04290	403	49.5	93	68.38	23.08	47	0	22	300	306	398	2.1e-21	101.3	KOG0017	FOG	Arabidopsis thaliana	Poorly characterised	General function prediction only	15233447
Unigene_188764	663	At3g29775	1348	49.1	165	74.66	12.24	83	1	5	499	872	1035	1.2e-42	172.6	KOG0017	FOG	Arabidopsis thaliana	Poorly characterised	General function prediction only	15230082
Unigene_188776	673	At3g60170	1339	51.6	217	96.73	16.21	105	0	671	21	869	1085	1.3e-60	232.3	KOG0017	FOG	Arabidopsis thaliana	Poorly characterised	General function prediction only	15232265
Unigene_189068	1067	At3g29775	1348	46.9	113	31.77	8.38	59	1	219	554	619	731	3.8e-22	105.1	KOG0017	FOG	Arabidopsis thaliana	Poorly characterised	General function prediction only	15230082
Unigene_189325	432	At4g16910	687	59.4	138	95.83	20.09	56	0	415	2	321	458	5.7e-46	183	KOG0017	FOG	Arabidopsis thaliana	Poorly characterised	General function prediction only	15235925
Unigene_189402	2775	At4g07810	1366	35.6	351	37.95	25.7	185	11	1330	2340	615	938	1.3e-45	184.5	KOG0017	FOG	Arabidopsis thaliana	Poorly characterised	General function prediction only	15235834
Unigene_189607	1906	At4g03810	964	66	191	30.06	19.81	64	1	1	570	637	827	7.3e-69	261.2	KOG0017	FOG	Arabidopsis thaliana	Poorly characterised	General function prediction only	15237089
Unigene_190125	373	At1g35647	1495	58.3	120	96.51	8.03	49	1	371	12	860	978	1.5e-34	144.8	KOG0017	FOG	Arabidopsis thaliana	Poorly characterised	General function prediction only	15219687
Unigene_190382	448	At3g22340	220	37.1	105	70.31	47.73	53	2	75	386	48	140	2.6e-09	61.2	KOG0017	FOG	Arabidopsis thaliana	Poorly characterised	General function prediction only	15228727
Unigene_190426	492	At3g60170	1339	39.4	160	97.56	11.95	93	2	1	468	1058	1217	1.3e-30	132.1	KOG0017	FOG	Arabidopsis thaliana	Poorly characterised	General function prediction only	15232265
Unigene_190438	445	At4g16010	1942	77.8	27	18.2	1.39	6	0	74	154	938	964	5.4e-07	53.5	KOG0017	FOG	Arabidopsis thaliana	Poorly characterised	General function prediction only	15234774
Unigene_190577	527	At2g04670	1411	38.1	84	47.82	5.95	52	0	4	255	1218	1301	2.6e-16	84.7	KOG0017	FOG	Arabidopsis thaliana	Poorly characterised	General function prediction only	15224043
Unigene_190619	898	At3g60170	1339	46.3	95	31.74	7.09	51	0	760	476	1238	1332	5.2e-17	87.8	KOG0017	FOG	Arabidopsis thaliana	Poorly characterised	General function prediction only	15232265
Unigene_190773	496	At1g20390	1791	58.8	165	99.8	9.21	68	0	2	496	813	977	1.2e-55	215.3	KOG0017	FOG	Arabidopsis thaliana	Poorly characterised	General function prediction only	15217931
Unigene_190828	484	At1g34904	413	48.6	148	91.74	35.84	75	1	2	445	263	409	2.1e-33	141.4	KOG0017	FOG	Arabidopsis thaliana	Poorly characterised	General function prediction only	15219464
Unigene_190979	750	At1g37060	1734	54	63	25.2	3.63	29	0	747	559	1638	1700	6.5e-13	73.9	KOG0017	FOG	Arabidopsis thaliana	Poorly characterised	General function prediction only	15221270
Unigene_191674	316	At1g37110	1356	45.3	106	100.63	7.82	57	1	2	316	966	1071	2e-19	94.4	KOG0017	FOG	Arabidopsis thaliana	Poorly characterised	General function prediction only	15221311
Unigene_191709	406	At1g11265	1352	38.2	123	90.89	9.1	74	1	371	9	474	596	5e-20	96.7	KOG0017	FOG	Arabidopsis thaliana	Poorly characterised	General function prediction only	15220332
Unigene_192137	487	At1g11265	1352	40	155	95.48	11.46	81	3	29	460	1029	1182	2.6e-26	117.9	KOG0017	FOG	Arabidopsis thaliana	Poorly characterised	General function prediction only	15220332
Unigene_192378	379	At1g11265	1352	74.4	78	61.74	5.77	20	0	146	379	1	78	4.3e-29	126.7	KOG0017	FOG	Arabidopsis thaliana	Poorly characterised	General function prediction only	15220332
Unigene_192434	527	7292616	1062	24.4	160	91.08	15.07	106	5	502	38	754	903	2.9e-07	54.7	KOG0017	FOG	Drosophila melanogaster	Poorly characterised	General function prediction only	7292616
Unigene_192557	302	At4g22040	1120	66.2	71	70.53	6.34	24	0	301	89	719	789	2.4e-19	94	KOG0017	FOG	Arabidopsis thaliana	Poorly characterised	General function prediction only	15234694
Unigene_192652	340	At2g13940	1501	56.1	57	50.29	3.8	25	0	253	83	1273	1329	5e-13	73.2	KOG0017	FOG	Arabidopsis thaliana	Poorly characterised	General function prediction only	15225539
Unigene_192703	313	At2g17490	822	51.2	86	82.43	10.46	42	0	293	36	326	411	4.6e-21	99.8	KOG0017	FOG	Arabidopsis thaliana	Poorly characterised	General function prediction only	15227852
Unigene_192788	579	At2g14400	1466	52.1	163	84.46	11.12	78	0	3	491	569	731	7.2e-44	176.4	KOG0017	FOG	Arabidopsis thaliana	Poorly characterised	General function prediction only	15225653
Unigene_193089	482	At4g27200	819	48.8	43	26.76	5.25	22	0	215	343	362	404	6.5e-06	50.1	KOG0017	FOG	Arabidopsis thaliana	Poorly characterised	General function prediction only	15237019
Unigene_193255	586	At3g31023	1098	33.2	190	97.27	17.3	120	2	16	579	403	587	2.3e-21	101.7	KOG0017	FOG	Arabidopsis thaliana	Poorly characterised	General function prediction only	15231509
Unigene_193258	353	At4g08050	1428	44.3	61	51.84	4.27	33	1	332	153	649	709	1.6e-06	51.6	KOG0017	FOG	Arabidopsis thaliana	Poorly characterised	General function prediction only	18413073
Unigene_193537	372	At2g17490	822	41.5	53	42.74	6.45	31	0	368	210	326	378	1.2e-07	55.5	KOG0017	FOG	Arabidopsis thaliana	Poorly characterised	General function prediction only	15227852
Unigene_193795	638	At3g29510	1158	51.3	158	74.29	13.64	72	2	63	536	600	752	1.8e-35	148.7	KOG0017	FOG	Arabidopsis thaliana	Poorly characterised	General function prediction only	15229998
Unigene_193820	319	At4g10580	1240	63.5	104	97.81	8.39	38	0	8	319	738	841	8.6e-31	132.1	KOG0017	FOG	Arabidopsis thaliana	Poorly characterised	General function prediction only	15235173
Unigene_194031	3399	At1g37110	1356	51.4	414	36.54	30.53	193	3	1385	2617	936	1344	2.2e-116	419.9	KOG0017	FOG	Arabidopsis thaliana	Poorly characterised	General function prediction only	15221311
Unigene_194339	305	At2g14650	1328	60	100	98.36	7.53	39	1	5	304	950	1048	1.3e-28	124.8	KOG0017	FOG	Arabidopsis thaliana	Poorly characterised	General function prediction only	15225982
Unigene_195318	309	At2g07660	949	46.9	98	95.15	10.33	52	0	3	296	757	854	3.3e-19	93.6	KOG0017	FOG	Arabidopsis thaliana	Poorly characterised	General function prediction only	15226039
Unigene_195401	359	At2g20460	1461	43.4	106	88.58	7.26	60	0	323	6	64	169	2.1e-22	104.4	KOG0017	FOG	Arabidopsis thaliana	Poorly characterised	General function prediction only	15225357
Unigene_195428	522	At2g13940	1501	45.5	167	95.98	11.13	91	0	522	22	1221	1387	4.1e-38	157.1	KOG0017	FOG	Arabidopsis thaliana	Poorly characterised	General function prediction only	15225539
Unigene_195504	301	At4g10580	1240	65.4	81	80.73	6.53	28	0	245	3	481	561	2.1e-23	107.5	KOG0017	FOG	Arabidopsis thaliana	Poorly characterised	General function prediction only	15235173
Unigene_195619	2285	At1g31210	1415	33	690	90.59	48.76	405	9	2030	15	42	692	1.7e-104	379.8	KOG0017	FOG	Arabidopsis thaliana	Poorly characterised	General function prediction only	15221647
Unigene_195713	346	At1g20390	1791	35.5	107	92.77	5.97	58	3	8	328	1186	1281	1.1e-07	55.5	KOG0017	FOG	Arabidopsis thaliana	Poorly characterised	General function prediction only	15217931
Unigene_195836	431	At3g60170	1339	43.7	87	60.56	6.5	49	0	167	427	1232	1318	1e-18	92.4	KOG0017	FOG	Arabidopsis thaliana	Poorly characterised	General function prediction only	15232265
Unigene_196056	1136	At3g29775	1348	46.4	379	100.09	28.12	202	1	1135	2	856	1234	7.1e-96	350.1	KOG0017	FOG	Arabidopsis thaliana	Poorly characterised	General function prediction only	15230082
Unigene_196498	669	At1g36035	1418	47	117	52.47	8.25	62	0	545	195	705	821	6e-26	117.1	KOG0017	FOG	Arabidopsis thaliana	Poorly characterised	General function prediction only	18399993
Unigene_196660	372	At4g17450	1433	46.8	124	100	8.65	66	0	1	372	1199	1322	4.2e-29	126.7	KOG0017	FOG	Arabidopsis thaliana	Poorly characterised	General function prediction only	15236074
Unigene_197156	324	At2g04670	1411	42.7	89	82.41	6.31	51	0	47	313	986	1074	2.6e-19	94	KOG0017	FOG	Arabidopsis thaliana	Poorly characterised	General function prediction only	15224043
Unigene_197706	648	At3g29775	1348	49.5	184	85.19	13.65	92	1	23	571	567	750	5.9e-47	186.8	KOG0017	FOG	Arabidopsis thaliana	Poorly characterised	General function prediction only	15230082
Unigene_197732	944	At3g29510	1158	69.8	159	50.53	13.73	47	1	944	468	1001	1158	4e-60	231.1	KOG0017	FOG	Arabidopsis thaliana	Poorly characterised	General function prediction only	15229998
Unigene_197844	428	At4g03530	374	40.9	88	61.68	23.53	52	0	149	412	67	154	3.6e-16	84	KOG0017	FOG	Arabidopsis thaliana	Poorly characterised	General function prediction only	15236328
Unigene_198053	315	At1g58889	1466	54.8	84	80	5.73	38	0	308	57	1004	1087	2.7e-21	100.5	KOG0017	FOG	Arabidopsis thaliana	Poorly characterised	General function prediction only	15217982
Unigene_198104	2003	At2g20460	1461	41.8	385	57.66	26.35	218	2	1156	2	897	1275	4.4e-80	298.5	KOG0017	FOG	Arabidopsis thaliana	Poorly characterised	General function prediction only	15225357
Unigene_198132	837	At1g56675	1486	37.1	143	51.25	9.62	74	3	383	799	467	597	1.3e-17	89.7	KOG0017	FOG	Arabidopsis thaliana	Poorly characterised	General function prediction only	15223588
Unigene_198404	416	At3g31970	1329	52.1	121	87.26	9.1	58	0	52	414	1103	1223	3.2e-30	130.6	KOG0017	FOG	Arabidopsis thaliana	Poorly characterised	General function prediction only	15231995
Unigene_198767	324	At1g57640	1468	46.4	56	51.85	3.81	30	0	322	155	1406	1461	5.1e-07	53.1	KOG0017	FOG	Arabidopsis thaliana	Poorly characterised	General function prediction only	15223634
Unigene_198844	766	At2g23330	1496	47.2	89	34.86	5.95	45	1	264	4	497	585	8.1e-19	93.6	KOG0017	FOG	Arabidopsis thaliana	Poorly characterised	General function prediction only	15227813
Unigene_198932	1813	At2g04670	1411	47.9	605	100.11	42.88	289	6	1791	46	381	982	4.4e-164	577.4	KOG0017	FOG	Arabidopsis thaliana	Poorly characterised	General function prediction only	15224043
Unigene_199538	1114	At2g14650	1328	56.4	195	52.51	14.68	85	0	2	586	638	832	3.3e-61	235	KOG0017	FOG	Arabidopsis thaliana	Poorly characterised	General function prediction only	15225982
Unigene_199778	963	At2g13930	1335	33.3	135	42.06	10.11	85	3	562	963	101	231	1.5e-09	63.2	KOG0017	FOG	Arabidopsis thaliana	Poorly characterised	General function prediction only	15225537
Unigene_199922	751	At1g70010	1315	43.3	240	95.87	18.25	124	3	709	8	384	617	1.9e-60	231.9	KOG0017	FOG	Arabidopsis thaliana	Poorly characterised	General function prediction only	15222522
Unigene_199930	400	At1g42375	1773	69.7	132	99	7.45	40	0	400	5	1031	1162	9.4e-51	198.7	KOG0017	FOG	Arabidopsis thaliana	Poorly characterised	General function prediction only	15223982
Unigene_200002	703	At2g07660	949	52.1	48	20.48	5.06	23	0	533	676	849	896	1.3e-07	56.2	KOG0017	FOG	Arabidopsis thaliana	Poorly characterised	General function prediction only	15226039
Unigene_200157	505	At2g15650	1347	53.9	167	99.21	12.4	76	1	5	505	868	1033	1.1e-45	182.2	KOG0017	FOG	Arabidopsis thaliana	Poorly characterised	General function prediction only	15226587
Unigene_200631	771	At2g11140	411	37.2	215	83.66	52.31	132	2	74	712	64	277	3.5e-38	157.9	KOG0017	FOG	Arabidopsis thaliana	Poorly characterised	General function prediction only	15227405
Unigene_200864	362	At2g14380	764	42.5	87	72.1	11.39	50	0	292	32	330	416	1.4e-13	75.1	KOG0017	FOG	Arabidopsis thaliana	Poorly characterised	General function prediction only	15225651
Unigene_201119	515	At2g20460	1461	35.6	149	86.8	10.2	95	1	7	450	125	273	2.5e-24	111.3	KOG0017	FOG	Arabidopsis thaliana	Poorly characterised	General function prediction only	15225357
Unigene_201160	457	At2g07010	1413	57.5	134	87.96	9.48	57	0	452	51	1276	1409	8.4e-40	162.5	KOG0017	FOG	Arabidopsis thaliana	Poorly characterised	General function prediction only	15225640
Unigene_201184	406	At4g07850	1138	58.2	110	81.28	9.67	46	0	77	406	325	434	9.5e-35	145.6	KOG0017	FOG	Arabidopsis thaliana	Poorly characterised	General function prediction only	15235863
Unigene_201511	351	At2g14650	1328	59.4	96	82.05	7.23	39	0	9	296	1166	1261	1.2e-25	115.2	KOG0017	FOG	Arabidopsis thaliana	Poorly characterised	General function prediction only	15225982
Unigene_201591	975	At2g07420	1664	38.9	175	53.85	10.52	82	4	287	799	1102	1255	5.9e-22	104.4	KOG0017	FOG	Arabidopsis thaliana	Poorly characterised	General function prediction only	15225718
Unigene_201820	386	At3g31970	1329	50	62	48.19	4.67	31	0	3	188	1130	1191	1.5e-13	75.1	KOG0017	FOG	Arabidopsis thaliana	Poorly characterised	General function prediction only	15231995
Unigene_201863	899	At3g31970	1329	57.9	145	48.39	10.91	60	1	464	898	886	1029	3.8e-44	177.9	KOG0017	FOG	Arabidopsis thaliana	Poorly characterised	General function prediction only	15231995
Unigene_202045	777	At2g14400	1466	47.9	240	92.66	16.37	125	0	777	58	547	786	1.6e-62	238.8	KOG0017	FOG	Arabidopsis thaliana	Poorly characterised	General function prediction only	15225653
Unigene_202281	336	At2g12920	863	48.6	111	99.11	12.86	56	1	333	1	379	488	7.9e-27	119	KOG0017	FOG	Arabidopsis thaliana	Poorly characterised	General function prediction only	15224917
Unigene_202306	320	At1g36035	1418	41.8	91	85.31	6.42	51	1	36	308	591	679	1.9e-14	77.8	KOG0017	FOG	Arabidopsis thaliana	Poorly characterised	General function prediction only	18399993
Unigene_202444	1229	At4g14460	1489	40	130	31.73	8.73	76	2	788	402	57	185	3.5e-24	112.1	KOG0017	FOG	Arabidopsis thaliana	Poorly characterised	General function prediction only	15233456
Unigene_202662	1974	At3g60170	1339	39.1	110	16.72	8.22	64	2	1312	1632	432	541	7.7e-13	75.1	KOG0017	FOG	Arabidopsis thaliana	Poorly characterised	General function prediction only	15232265
Unigene_203387	441	At2g14650	1328	69.8	63	42.86	4.74	19	0	2	190	815	877	1e-21	102.4	KOG0017	FOG	Arabidopsis thaliana	Poorly characterised	General function prediction only	15225982
Unigene_203404	570	At3g45520	1363	41.6	185	97.37	13.57	106	2	554	6	1136	1320	2.1e-32	138.3	KOG0017	FOG	Arabidopsis thaliana	Poorly characterised	General function prediction only	15230716
Unigene_203437	622	At1g48710	1352	49.5	196	94.53	14.5	97	1	22	603	465	660	2.1e-49	194.9	KOG0017	FOG	Arabidopsis thaliana	Poorly characterised	General function prediction only	15221940
Unigene_203764	735	At4g04290	403	45.8	118	48.16	29.28	64	0	18	371	279	396	3.1e-23	108.2	KOG0017	FOG	Arabidopsis thaliana	Poorly characterised	General function prediction only	15233447
Unigene_204100	398	At4g07830	611	70.4	27	20.35	4.42	8	0	386	306	60	86	5.9e-05	46.6	KOG0017	FOG	Arabidopsis thaliana	Poorly characterised	General function prediction only	15235836
Unigene_204259	583	At2g07660	949	54.7	192	98.8	20.23	87	0	581	6	151	342	5.7e-57	219.9	KOG0017	FOG	Arabidopsis thaliana	Poorly characterised	General function prediction only	15226039
Unigene_204378	701	At1g26990	1425	62.5	40	17.12	2.81	15	0	497	616	974	1013	4.1e-09	61.2	KOG0017	FOG	Arabidopsis thaliana	Poorly characterised	General function prediction only	15223403
Unigene_204575	325	At3g60170	1339	61.1	108	99.69	8.07	42	0	325	2	891	998	9e-36	148.7	KOG0017	FOG	Arabidopsis thaliana	Poorly characterised	General function prediction only	15232265
Unigene_204606	458	At4g03810	964	34.2	120	78.6	12.45	79	0	360	1	819	938	1.3e-16	85.5	KOG0017	FOG	Arabidopsis thaliana	Poorly characterised	General function prediction only	15237089
Unigene_204890	368	At1g42375	1773	60.7	122	99.46	6.88	48	0	368	3	1509	1630	4e-40	163.3	KOG0017	FOG	Arabidopsis thaliana	Poorly characterised	General function prediction only	15223982
Unigene_205022	313	At3g31970	1329	57.1	105	100.64	7.9	40	2	4	312	927	1028	6.7e-28	122.5	KOG0017	FOG	Arabidopsis thaliana	Poorly characterised	General function prediction only	15231995
Unigene_205152	360	At2g14650	1328	73.3	90	75	6.78	24	0	1	270	788	877	3.2e-34	143.7	KOG0017	FOG	Arabidopsis thaliana	Poorly characterised	General function prediction only	15225982
Unigene_205310	301	At2g15650	1347	38.5	65	64.78	4.83	39	1	14	205	489	553	1.6e-10	64.7	KOG0017	FOG	Arabidopsis thaliana	Poorly characterised	General function prediction only	15226587
Unigene_205435	883	At2g16670	1333	32.7	297	100.91	22.28	122	5	1	690	967	1252	6.9e-30	130.6	KOG0017	FOG	Arabidopsis thaliana	Poorly characterised	General function prediction only	15227276
Unigene_205615	336	At4g28900	1415	51	102	91.07	7.21	50	0	5	310	984	1085	2.1e-24	110.9	KOG0017	FOG	Arabidopsis thaliana	Poorly characterised	General function prediction only	15235485
Unigene_205741	358	At3g45520	1363	40.7	123	103.07	9.02	64	2	343	2	1039	1161	4.2e-18	90.1	KOG0017	FOG	Arabidopsis thaliana	Poorly characterised	General function prediction only	15230716
Unigene_205814	360	At1g20390	1791	55.5	119	99.17	6.64	53	0	2	358	820	938	1.1e-37	155.2	KOG0017	FOG	Arabidopsis thaliana	Poorly characterised	General function prediction only	15217931
Unigene_206519	788	At3g29775	1348	44	218	82.99	16.17	121	1	1	651	525	742	5.9e-49	193.7	KOG0017	FOG	Arabidopsis thaliana	Poorly characterised	General function prediction only	15230082
Unigene_206898	1333	At3g61330	1352	37.5	451	101.5	33.36	269	3	1333	2	499	943	9.6e-84	310.1	KOG0017	FOG	Arabidopsis thaliana	Poorly characterised	General function prediction only	15233083
Unigene_207296	754	At4g03810	964	64	239	95.09	24.79	86	0	3	719	726	964	3.9e-90	330.5	KOG0017	FOG	Arabidopsis thaliana	Poorly characterised	General function prediction only	15237089
Unigene_207636	363	At1g34080	811	36.4	118	97.52	14.55	71	1	1	354	475	588	1.2e-12	72	KOG0017	FOG	Arabidopsis thaliana	Poorly characterised	General function prediction only	15218498
Unigene_208010	319	At2g14400	1466	45.8	107	100.63	7.3	52	3	8	316	1117	1221	5.4e-17	86.3	KOG0017	FOG	Arabidopsis thaliana	Poorly characterised	General function prediction only	15225653
Unigene_208286	586	At4g10580	1240	62	163	83.45	13.15	62	0	490	2	525	687	3e-58	224.2	KOG0017	FOG	Arabidopsis thaliana	Poorly characterised	General function prediction only	15235173
Unigene_208310	2098	At1g32590	1334	34.5	293	41.9	21.96	175	6	1884	1036	434	719	1.3e-39	164.1	KOG0017	FOG	Arabidopsis thaliana	Poorly characterised	General function prediction only	15223249
Unigene_208342	329	At2g16000	1454	51.5	103	93.92	7.08	47	1	314	6	940	1039	5.7e-22	102.8	KOG0017	FOG	Arabidopsis thaliana	Poorly characterised	General function prediction only	15226657
Unigene_208892	316	At4g10580	1240	82.4	34	32.28	2.74	6	0	148	249	519	552	8.8e-12	68.9	KOG0017	FOG	Arabidopsis thaliana	Poorly characterised	General function prediction only	15235173
Unigene_209099	1106	At2g17490	822	33.8	77	20.89	9.37	50	1	523	750	4	80	4.6e-07	55.1	KOG0017	FOG	Arabidopsis thaliana	Poorly characterised	General function prediction only	15227852
Unigene_209436	571	At2g04490	1015	45.7	46	24.17	4.53	25	0	311	174	701	746	1.7e-05	48.9	KOG0017	FOG	Arabidopsis thaliana	Poorly characterised	General function prediction only	15228150
Unigene_209576	931	At2g14650	1328	59.1	301	96.99	22.67	110	4	7	891	635	928	2.4e-97	354.8	KOG0017	FOG	Arabidopsis thaliana	Poorly characterised	General function prediction only	15225982
Unigene_209779	538	At1g58889	1466	46.3	82	45.72	5.59	44	0	256	11	623	704	1.2e-16	85.9	KOG0017	FOG	Arabidopsis thaliana	Poorly characterised	General function prediction only	15217982
Unigene_209848	1023	At1g36035	1418	44.3	287	84.16	20.24	153	2	1	861	619	898	1.2e-65	249.6	KOG0017	FOG	Arabidopsis thaliana	Poorly characterised	General function prediction only	18399993
Unigene_209915	455	At2g04490	1015	50	52	34.29	5.12	26	0	446	291	334	385	2.7e-06	51.2	KOG0017	FOG	Arabidopsis thaliana	Poorly characterised	General function prediction only	15228150
Unigene_210054	652	At1g36830	257	35	123	56.6	47.86	79	1	25	390	33	155	1.9e-13	75.5	KOG0017	FOG	Arabidopsis thaliana	Poorly characterised	General function prediction only	15221176
Unigene_210094	326	At1g20390	1791	47.2	106	97.55	5.92	56	0	8	325	750	855	3.2e-25	113.6	KOG0017	FOG	Arabidopsis thaliana	Poorly characterised	General function prediction only	15217931
Unigene_210161	373	At4g03650	839	62.9	35	28.15	4.17	13	0	5	109	622	656	7e-08	56.2	KOG0017	FOG	Arabidopsis thaliana	Poorly characterised	General function prediction only	15236360
Unigene_211006	837	At1g36035	1418	50.8	118	42.29	8.32	54	2	496	837	947	1064	9.8e-26	116.7	KOG0017	FOG	Arabidopsis thaliana	Poorly characterised	General function prediction only	18399993
Unigene_211042	589	At1g35647	1495	52.8	195	99.32	13.04	91	1	2	583	638	832	7.8e-54	209.5	KOG0017	FOG	Arabidopsis thaliana	Poorly characterised	General function prediction only	15219687
Unigene_211299	747	At1g36035	1418	70.4	54	21.69	3.81	16	0	241	80	841	894	1.8e-15	82.4	KOG0017	FOG	Arabidopsis thaliana	Poorly characterised	General function prediction only	18399993
Unigene_211596	346	At2g13930	1335	42.9	112	97.11	8.39	62	2	345	16	968	1079	2.4e-18	90.9	KOG0017	FOG	Arabidopsis thaliana	Poorly characterised	General function prediction only	15225537
Unigene_211609	314	At4g03650	839	61.5	104	99.36	12.4	40	0	314	3	600	703	3.6e-34	143.3	KOG0017	FOG	Arabidopsis thaliana	Poorly characterised	General function prediction only	15236360
Unigene_211632	410	At3g31970	1329	51.1	131	95.85	9.86	64	0	16	408	1058	1188	1.1e-35	148.7	KOG0017	FOG	Arabidopsis thaliana	Poorly characterised	General function prediction only	15231995
Unigene_211750	487	At1g36035	1418	49.2	128	78.85	9.03	65	0	1	384	1291	1418	5.5e-29	126.7	KOG0017	FOG	Arabidopsis thaliana	Poorly characterised	General function prediction only	18399993
Unigene_211858	324	At2g11140	411	44.8	105	97.22	25.55	58	0	2	316	75	179	4.3e-22	103.2	KOG0017	FOG	Arabidopsis thaliana	Poorly characterised	General function prediction only	15227405
Unigene_211880	543	At2g07420	1664	41.7	72	39.78	4.33	42	0	424	209	1491	1562	9.5e-06	49.7	KOG0017	FOG	Arabidopsis thaliana	Poorly characterised	General function prediction only	15225718
Unigene_211983	1728	At1g48710	1352	31.6	294	51.04	21.75	168	4	577	1359	271	564	6.5e-32	138.3	KOG0017	FOG	Arabidopsis thaliana	Poorly characterised	General function prediction only	15221940
Unigene_212040	455	At3g45520	1363	40	50	32.97	3.67	30	0	150	1	114	163	5.2e-05	47	KOG0017	FOG	Arabidopsis thaliana	Poorly characterised	General function prediction only	15230716
Unigene_212128	524	At2g15410	1787	52.7	167	95.61	9.35	78	1	507	7	811	976	4.4e-48	190.3	KOG0017	FOG	Arabidopsis thaliana	Poorly characterised	General function prediction only	15226511
Unigene_212480	956	At2g13940	1501	56.6	53	16.63	3.53	23	0	778	936	1428	1480	1.3e-10	66.6	KOG0017	FOG	Arabidopsis thaliana	Poorly characterised	General function prediction only	15225539
Unigene_212519	411	At1g35647	1495	32.3	124	90.51	8.29	84	0	409	38	670	793	2.7e-21	100.9	KOG0017	FOG	Arabidopsis thaliana	Poorly characterised	General function prediction only	15219687
Unigene_213189	536	At2g07420	1664	38.7	106	59.33	6.37	62	2	476	162	1539	1642	7.9e-13	73.2	KOG0017	FOG	Arabidopsis thaliana	Poorly characterised	General function prediction only	15225718
Unigene_213423	4100	At4g03810	964	64.2	386	28.24	40.04	135	1	1331	174	1	383	1.1e-146	520.8	KOG0017	FOG	Arabidopsis thaliana	Poorly characterised	General function prediction only	15237089
Unigene_213524	774	At1g57640	1468	53.1	98	37.98	6.68	46	0	3	296	1272	1369	1.6e-22	105.9	KOG0017	FOG	Arabidopsis thaliana	Poorly characterised	General function prediction only	15223634
Unigene_214180	309	At2g06470	899	44.7	103	100	11.46	57	0	309	1	765	867	2.8e-18	90.5	KOG0017	FOG	Arabidopsis thaliana	Poorly characterised	General function prediction only	15225115
Unigene_214339	328	At4g10580	1240	57.4	108	98.78	8.71	46	0	1	324	518	625	4.7e-32	136.3	KOG0017	FOG	Arabidopsis thaliana	Poorly characterised	General function prediction only	15235173
Unigene_214466	305	At2g07660	949	38.9	95	93.44	10.01	58	0	288	4	771	865	2.8e-15	80.5	KOG0017	FOG	Arabidopsis thaliana	Poorly characterised	General function prediction only	15226039
Unigene_214533	305	At2g11950	616	38	100	98.36	16.23	61	1	305	6	261	359	9.1e-14	75.5	KOG0017	FOG	Arabidopsis thaliana	Poorly characterised	General function prediction only	15224313
Unigene_214709	442	At4g27200	819	53.8	39	26.47	4.76	18	0	215	331	362	400	1.7e-05	48.5	KOG0017	FOG	Arabidopsis thaliana	Poorly characterised	General function prediction only	15237019
Unigene_215130	327	At2g15650	1347	34.2	114	104.59	8.46	68	2	7	327	404	517	1.7e-10	64.7	KOG0017	FOG	Arabidopsis thaliana	Poorly characterised	General function prediction only	15226587
Unigene_215537	396	At2g16670	1333	42	69	52.27	5.18	36	3	373	173	1223	1289	3.3e-08	57.4	KOG0017	FOG	Arabidopsis thaliana	Poorly characterised	General function prediction only	15227276
Unigene_215594	314	At4g10580	1240	57.9	57	54.46	4.6	24	0	313	143	848	904	3.6e-13	73.6	KOG0017	FOG	Arabidopsis thaliana	Poorly characterised	General function prediction only	15235173
Unigene_215970	335	At4g04410	1017	53.3	90	80.6	8.85	42	0	23	292	893	982	3.5e-19	93.6	KOG0017	FOG	Arabidopsis thaliana	Poorly characterised	General function prediction only	15233487
Unigene_216031	339	At2g14650	1328	39.6	101	89.38	7.61	61	0	12	314	1199	1299	7.4e-17	85.9	KOG0017	FOG	Arabidopsis thaliana	Poorly characterised	General function prediction only	15225982
Unigene_216258	335	At1g35647	1495	70.9	110	98.51	7.36	32	0	3	332	841	950	3.5e-43	173.3	KOG0017	FOG	Arabidopsis thaliana	Poorly characterised	General function prediction only	15219687
Unigene_216421	350	SPAC13D1.01c	1333	38	71	60.86	5.33	40	1	314	102	425	491	6.8e-05	46.2	KOG0017	FOG	Schizosaccharomyces pombe	Poorly characterised	General function prediction only	19115809
Unigene_216439	321	At2g14650	1328	60.2	103	96.26	7.76	41	0	11	319	574	676	5.2e-28	122.9	KOG0017	FOG	Arabidopsis thaliana	Poorly characterised	General function prediction only	15225982
Unigene_216531	318	At4g03650	839	45.6	79	74.53	9.42	43	0	80	316	581	659	1e-15	82	KOG0017	FOG	Arabidopsis thaliana	Poorly characterised	General function prediction only	15236360
Unigene_217137	300	At1g35647	1495	64.3	98	98	6.56	35	0	295	2	753	850	1.2e-29	128.3	KOG0017	FOG	Arabidopsis thaliana	Poorly characterised	General function prediction only	15219687
Unigene_217239	497	At3g60170	1339	38.7	137	82.7	10.23	76	2	1	408	592	721	1.6e-20	98.6	KOG0017	FOG	Arabidopsis thaliana	Poorly characterised	General function prediction only	15232265
Unigene_217263	891	At2g20460	1461	48.9	221	74.41	15.13	107	2	656	3	902	1119	6.7e-57	220.3	KOG0017	FOG	Arabidopsis thaliana	Poorly characterised	General function prediction only	15225357
Unigene_217304	335	At4g10580	1240	48.1	104	93.13	8.39	54	0	2	313	609	712	5.3e-23	106.3	KOG0017	FOG	Arabidopsis thaliana	Poorly characterised	General function prediction only	15235173
Unigene_217414	503	At2g15410	1787	40.1	152	90.66	8.51	85	3	492	40	1508	1654	1.7e-25	115.2	KOG0017	FOG	Arabidopsis thaliana	Poorly characterised	General function prediction only	15226511
Unigene_218650	327	At4g16910	687	61.2	67	61.47	9.75	26	0	242	42	367	433	2.9e-18	90.5	KOG0017	FOG	Arabidopsis thaliana	Poorly characterised	General function prediction only	15235925
Unigene_218709	670	At4g03810	964	53.3	225	100.75	23.34	97	5	669	7	375	595	2.5e-56	218	KOG0017	FOG	Arabidopsis thaliana	Poorly characterised	General function prediction only	15237089
Unigene_218963	401	At1g42375	1773	52	75	56.11	4.23	36	0	391	167	1552	1626	6.8e-17	86.3	KOG0017	FOG	Arabidopsis thaliana	Poorly characterised	General function prediction only	15223982
Unigene_219041	311	At1g20390	1791	46.1	102	98.39	5.7	55	0	1	306	978	1079	7.1e-22	102.4	KOG0017	FOG	Arabidopsis thaliana	Poorly characterised	General function prediction only	15217931
Unigene_219107	412	At2g05610	780	44.3	79	57.52	10.13	42	2	333	100	690	767	2e-11	68.2	KOG0017	FOG	Arabidopsis thaliana	Poorly characterised	General function prediction only	15224567
Unigene_219276	458	At3g31970	1329	61	146	95.63	10.99	57	0	4	441	1057	1202	1.7e-48	191.4	KOG0017	FOG	Arabidopsis thaliana	Poorly characterised	General function prediction only	15231995
Unigene_219556	342	At3g29775	1348	42.5	113	99.12	8.38	63	2	337	2	613	724	6.3e-24	109.4	KOG0017	FOG	Arabidopsis thaliana	Poorly characterised	General function prediction only	15230082
Unigene_219792	477	At2g14400	1466	35.6	104	65.41	7.09	59	3	164	460	1177	1277	4.7e-09	60.5	KOG0017	FOG	Arabidopsis thaliana	Poorly characterised	General function prediction only	15225653
Unigene_220410	337	At2g04670	1411	61.8	110	97.92	7.8	42	0	332	3	812	921	6.4e-37	152.5	KOG0017	FOG	Arabidopsis thaliana	Poorly characterised	General function prediction only	15224043
Unigene_220503	316	At2g07660	949	51.4	105	99.68	11.06	51	0	2	316	688	792	2e-27	120.9	KOG0017	FOG	Arabidopsis thaliana	Poorly characterised	General function prediction only	15226039
Unigene_220623	637	At2g07010	1413	52.1	94	44.27	6.65	44	1	628	347	1320	1412	1.7e-22	105.5	KOG0017	FOG	Arabidopsis thaliana	Poorly characterised	General function prediction only	15225640
Unigene_220790	1911	At2g15650	1347	38	121	19	8.98	63	2	260	586	4	124	6.1e-15	82	KOG0017	FOG	Arabidopsis thaliana	Poorly characterised	General function prediction only	15226587
Unigene_220854	404	At4g03840	973	64.4	135	100.25	13.87	38	1	3	377	423	557	1e-41	168.7	KOG0017	FOG	Arabidopsis thaliana	Poorly characterised	General function prediction only	15237106
Unigene_220979	387	At1g35647	1495	39.4	127	98.45	8.49	74	2	3	377	615	740	2.6e-18	90.9	KOG0017	FOG	Arabidopsis thaliana	Poorly characterised	General function prediction only	15219687
Unigene_220980	776	At2g21460	1333	28.6	98	37.89	7.35	70	0	426	719	281	378	2e-09	62.4	KOG0017	FOG	Arabidopsis thaliana	Poorly characterised	General function prediction only	15226548
Unigene_221024	387	At3g29775	1348	44.7	47	36.43	3.49	26	0	3	143	165	211	2.6e-05	47.8	KOG0017	FOG	Arabidopsis thaliana	Poorly characterised	General function prediction only	15230082
Unigene_221288	363	At2g06470	899	43	114	94.21	12.68	65	0	1	342	759	872	1.3e-22	105.1	KOG0017	FOG	Arabidopsis thaliana	Poorly characterised	General function prediction only	15225115
Unigene_221596	319	At2g13940	1501	52	102	95.92	6.8	49	0	4	309	1272	1373	1.7e-26	117.9	KOG0017	FOG	Arabidopsis thaliana	Poorly characterised	General function prediction only	15225539
Unigene_221910	341	At2g13020	930	53.8	52	45.75	5.59	24	0	258	103	336	387	2.3e-10	64.3	KOG0017	FOG	Arabidopsis thaliana	Poorly characterised	General function prediction only	15224943
Unigene_222069	880	At1g37110	1356	43.7	300	102.27	22.12	161	4	5	880	958	1257	1.9e-59	228.8	KOG0017	FOG	Arabidopsis thaliana	Poorly characterised	General function prediction only	15221311
Unigene_222143	382	At4g19790	183	41.1	107	84.03	58.47	57	3	321	16	45	150	4e-19	93.6	KOG0017	FOG	Arabidopsis thaliana	Poorly characterised	General function prediction only	15235195
Unigene_222192	331	At4g07840	769	45.5	44	39.88	5.72	24	0	7	138	726	769	9e-07	52.4	KOG0017	FOG	Arabidopsis thaliana	Poorly characterised	General function prediction only	15235860
Unigene_222249	323	At2g15100	1329	39	105	97.52	7.9	64	0	323	9	1082	1186	2.1e-16	84.3	KOG0017	FOG	Arabidopsis thaliana	Poorly characterised	General function prediction only	15226056
Unigene_222319	432	At3g31970	1329	51.1	133	92.36	10.01	65	0	32	430	1126	1258	2.2e-37	154.5	KOG0017	FOG	Arabidopsis thaliana	Poorly characterised	General function prediction only	15231995
Unigene_222333	634	At2g13940	1501	54.9	71	33.6	4.73	32	0	1	213	1410	1480	2.2e-17	88.6	KOG0017	FOG	Arabidopsis thaliana	Poorly characterised	General function prediction only	15225539
Unigene_222530	321	At1g36035	1418	49.3	73	68.22	5.15	37	0	221	3	1290	1362	3.9e-15	80.1	KOG0017	FOG	Arabidopsis thaliana	Poorly characterised	General function prediction only	18399993
Unigene_222554	316	At1g35647	1495	47.8	92	87.34	6.15	48	0	303	28	1194	1285	2.8e-18	90.5	KOG0017	FOG	Arabidopsis thaliana	Poorly characterised	General function prediction only	15219687
Unigene_222882	385	At2g17490	822	38.6	70	54.55	8.52	41	1	26	229	271	340	1.6e-07	55.1	KOG0017	FOG	Arabidopsis thaliana	Poorly characterised	General function prediction only	15227852
Unigene_223182	304	At4g04410	1017	49.5	101	99.67	9.93	50	1	3	302	459	559	1.4e-22	104.8	KOG0017	FOG	Arabidopsis thaliana	Poorly characterised	General function prediction only	15233487
Unigene_223714	311	At4g07850	1138	51.6	91	87.78	8	44	0	35	307	641	731	2.8e-26	117.1	KOG0017	FOG	Arabidopsis thaliana	Poorly characterised	General function prediction only	15235863
Unigene_223774	495	At2g10780	1611	43.9	164	99.39	10.18	92	0	1	492	1408	1571	1.7e-30	131.7	KOG0017	FOG	Arabidopsis thaliana	Poorly characterised	General function prediction only	15227314
Unigene_224276	708	At1g36035	1418	39	231	97.88	16.29	134	3	4	696	621	844	5.4e-33	140.6	KOG0017	FOG	Arabidopsis thaliana	Poorly characterised	General function prediction only	18399993
Unigene_224363	366	At2g07660	949	56.2	121	99.18	12.75	53	0	3	365	127	247	2.8e-33	140.6	KOG0017	FOG	Arabidopsis thaliana	Poorly characterised	General function prediction only	15226039
Unigene_224499	508	At2g15410	1787	53.9	167	98.62	9.35	77	0	502	2	741	907	6.3e-52	203	KOG0017	FOG	Arabidopsis thaliana	Poorly characterised	General function prediction only	15226511
Unigene_224694	352	At1g34545	427	35	100	85.23	23.42	64	1	1	300	95	193	3.6e-14	77	KOG0017	FOG	Arabidopsis thaliana	Poorly characterised	General function prediction only	15218672
Unigene_224719	424	At3g29775	1348	45.7	138	97.64	10.24	75	0	9	422	1038	1175	3.4e-27	120.6	KOG0017	FOG	Arabidopsis thaliana	Poorly characterised	General function prediction only	15230082
Unigene_224872	307	At2g04670	1411	39.3	61	59.61	4.32	37	0	39	221	1348	1408	6.3e-07	52.8	KOG0017	FOG	Arabidopsis thaliana	Poorly characterised	General function prediction only	15224043
Unigene_225002	723	At4g17450	1433	38.3	107	44.4	7.47	62	2	722	408	1306	1410	1.1e-12	73.2	KOG0017	FOG	Arabidopsis thaliana	Poorly characterised	General function prediction only	15236074
Unigene_225086	380	At4g07830	611	24.2	128	101.05	20.95	91	2	380	3	266	389	1.1e-05	48.9	KOG0017	FOG	Arabidopsis thaliana	Poorly characterised	General function prediction only	15235836
Unigene_225583	386	At4g14460	1489	62.3	61	47.41	4.1	23	0	189	7	713	773	2.2e-17	87.8	KOG0017	FOG	Arabidopsis thaliana	Poorly characterised	General function prediction only	15233456
Unigene_225597	308	At2g15650	1347	47.5	101	98.38	7.5	53	0	305	3	989	1089	9.8e-24	108.6	KOG0017	FOG	Arabidopsis thaliana	Poorly characterised	General function prediction only	15226587
Unigene_225641	854	At3g29775	1348	43.1	204	71.66	15.13	115	1	4	612	539	742	8.1e-44	176.8	KOG0017	FOG	Arabidopsis thaliana	Poorly characterised	General function prediction only	15230082
Unigene_225657	388	At4g10580	1240	47.8	90	69.59	7.26	40	2	138	386	489	578	4.4e-13	73.6	KOG0017	FOG	Arabidopsis thaliana	Poorly characterised	General function prediction only	15235173
Unigene_225820	329	At1g36035	1418	49.5	107	97.57	7.55	52	2	8	325	777	882	2.7e-24	110.5	KOG0017	FOG	Arabidopsis thaliana	Poorly characterised	General function prediction only	18399993
Unigene_225995	1129	At2g10780	1611	53.7	322	85.56	19.99	145	2	1121	162	1263	1582	7.3e-101	366.7	KOG0017	FOG	Arabidopsis thaliana	Poorly characterised	General function prediction only	15227314
Unigene_226724	412	At3g60170	1339	45.7	138	100.49	10.31	72	2	7	411	1153	1290	2.2e-26	117.9	KOG0017	FOG	Arabidopsis thaliana	Poorly characterised	General function prediction only	15232265
Unigene_226776	462	At1g36035	1418	57.3	124	80.52	8.74	53	0	461	90	1285	1408	1.4e-37	155.2	KOG0017	FOG	Arabidopsis thaliana	Poorly characterised	General function prediction only	18399993
Unigene_226922	344	At2g06470	899	49.1	55	47.97	6.12	28	0	302	138	290	344	4.2e-07	53.5	KOG0017	FOG	Arabidopsis thaliana	Poorly characterised	General function prediction only	15225115
Unigene_227034	339	At2g13930	1335	41.4	111	98.23	8.31	63	2	2	328	980	1090	1.1e-15	82	KOG0017	FOG	Arabidopsis thaliana	Poorly characterised	General function prediction only	15225537
Unigene_227225	337	At3g60170	1339	36.5	96	85.46	7.17	61	0	40	327	628	723	8.8e-18	89	KOG0017	FOG	Arabidopsis thaliana	Poorly characterised	General function prediction only	15232265
Unigene_227345	334	At2g10780	1611	63.5	74	66.47	4.59	26	1	225	4	621	693	6e-19	92.8	KOG0017	FOG	Arabidopsis thaliana	Poorly characterised	General function prediction only	15227314
Unigene_227495	707	At1g35647	1495	34.5	116	49.22	7.76	70	2	688	350	1147	1259	4.6e-08	57.8	KOG0017	FOG	Arabidopsis thaliana	Poorly characterised	General function prediction only	15219687
Unigene_228119	312	At4g07850	1138	57	100	96.15	8.79	43	0	302	3	602	701	8.6e-28	122.1	KOG0017	FOG	Arabidopsis thaliana	Poorly characterised	General function prediction only	15235863
Unigene_228268	373	At4g03840	973	71	124	99.73	12.74	36	0	2	373	382	505	1.3e-46	184.9	KOG0017	FOG	Arabidopsis thaliana	Poorly characterised	General function prediction only	15237106
Unigene_228478	304	At2g15650	1347	56.6	99	97.7	7.35	43	0	298	2	931	1029	5.5e-27	119.4	KOG0017	FOG	Arabidopsis thaliana	Poorly characterised	General function prediction only	15226587
Unigene_228537	351	At3g60170	1339	77.4	31	26.5	2.32	7	0	258	350	3	33	6.5e-08	56.2	KOG0017	FOG	Arabidopsis thaliana	Poorly characterised	General function prediction only	15232265
Unigene_228543	367	At4g03650	839	57.3	117	95.64	13.95	50	0	14	364	572	688	1.6e-36	151.4	KOG0017	FOG	Arabidopsis thaliana	Poorly characterised	General function prediction only	15236360
Unigene_228982	806	At4g04410	1017	32.5	114	42.43	11.21	73	2	381	52	436	549	5.4e-13	74.3	KOG0017	FOG	Arabidopsis thaliana	Poorly characterised	General function prediction only	15233487
Unigene_229113	446	At1g20390	1791	52.4	145	97.53	8.1	69	0	7	441	775	919	1.8e-42	171.4	KOG0017	FOG	Arabidopsis thaliana	Poorly characterised	General function prediction only	15217931
Unigene_229141	323	At1g35647	1495	56.8	88	81.73	5.89	37	1	309	46	399	485	7.8e-24	109	KOG0017	FOG	Arabidopsis thaliana	Poorly characterised	General function prediction only	15219687
Unigene_229160	334	At4g04380	778	54.1	109	97.9	14.01	49	1	333	10	412	520	1.1e-28	125.2	KOG0017	FOG	Arabidopsis thaliana	Poorly characterised	General function prediction only	15233484
Unigene_229162	323	At1g57640	1468	45.8	107	99.38	7.29	50	1	323	3	1202	1300	1.3e-21	101.7	KOG0017	FOG	Arabidopsis thaliana	Poorly characterised	General function prediction only	15223634
Unigene_229316	581	At2g06320	466	66.7	30	15.49	6.44	10	0	578	489	185	214	3.9e-05	47.8	KOG0017	FOG	Arabidopsis thaliana	Poorly characterised	General function prediction only	15225098
Unigene_229368	374	At2g24660	1156	38.5	65	52.14	5.62	40	0	365	171	1062	1126	4.5e-07	53.5	KOG0017	FOG	Arabidopsis thaliana	Poorly characterised	General function prediction only	15224181
Unigene_229480	398	At2g14400	1466	42.3	123	92.71	8.39	65	1	15	383	674	790	6.5e-20	96.3	KOG0017	FOG	Arabidopsis thaliana	Poorly characterised	General function prediction only	15225653
Unigene_229605	435	At4g10580	1240	52	75	51.72	6.05	36	0	67	291	768	842	1.5e-14	78.6	KOG0017	FOG	Arabidopsis thaliana	Poorly characterised	General function prediction only	15235173
Unigene_229621	658	At3g29775	1348	48.6	109	49.7	8.09	56	0	329	3	63	171	2e-21	102.1	KOG0017	FOG	Arabidopsis thaliana	Poorly characterised	General function prediction only	15230082
Unigene_230017	342	At2g15410	1787	43.1	109	95.61	6.1	62	0	2	328	934	1042	4.5e-22	103.2	KOG0017	FOG	Arabidopsis thaliana	Poorly characterised	General function prediction only	15226511
Unigene_230068	650	At2g10780	1611	36.4	220	101.54	13.66	122	2	44	649	536	755	3.2e-32	137.9	KOG0017	FOG	Arabidopsis thaliana	Poorly characterised	General function prediction only	15227314
Unigene_230127	522	At2g13930	1335	30.3	185	106.32	13.86	112	6	3	518	138	318	3.1e-14	77.8	KOG0017	FOG	Arabidopsis thaliana	Poorly characterised	General function prediction only	15225537
Unigene_230144	393	At3g31970	1329	48.9	92	70.23	6.92	43	1	388	125	1122	1213	8.4e-20	95.9	KOG0017	FOG	Arabidopsis thaliana	Poorly characterised	General function prediction only	15231995
Unigene_230652	656	At4g16910	687	55.7	61	27.9	8.88	27	0	615	433	399	459	4.7e-15	80.9	KOG0017	FOG	Arabidopsis thaliana	Poorly characterised	General function prediction only	15235925
Unigene_230743	349	At1g37110	1356	52.6	116	99.71	8.55	54	1	349	5	961	1076	1.5e-28	124.8	KOG0017	FOG	Arabidopsis thaliana	Poorly characterised	General function prediction only	15221311
Unigene_230839	398	At2g15100	1329	50	86	64.82	6.47	43	0	389	132	984	1069	2.6e-21	100.9	KOG0017	FOG	Arabidopsis thaliana	Poorly characterised	General function prediction only	15226056
Unigene_231001	1137	At1g42375	1773	61.1	393	103.69	22.17	135	2	6	1136	1063	1453	2.9e-145	514.2	KOG0017	FOG	Arabidopsis thaliana	Poorly characterised	General function prediction only	15223982
Unigene_231120	321	At2g10780	1611	46.3	67	62.62	4.16	33	2	33	224	1232	1298	9.9e-11	65.5	KOG0017	FOG	Arabidopsis thaliana	Poorly characterised	General function prediction only	15227314
Unigene_231363	305	At2g19840	1137	43	86	84.59	7.56	48	1	280	26	935	1020	2.2e-15	80.9	KOG0017	FOG	Arabidopsis thaliana	Poorly characterised	General function prediction only	15224855
Unigene_231399	335	At2g06470	899	64.1	64	57.31	7.12	23	0	334	143	458	521	6e-19	92.8	KOG0017	FOG	Arabidopsis thaliana	Poorly characterised	General function prediction only	15225115
Unigene_231877	331	At3g61330	1352	47.1	70	63.44	5.18	37	0	3	212	1272	1341	1.1e-12	72	KOG0017	FOG	Arabidopsis thaliana	Poorly characterised	General function prediction only	15233083
Unigene_231906	453	At1g44510	1459	58.5	53	35.1	3.63	22	0	293	451	1034	1086	8.2e-11	66.2	KOG0017	FOG	Arabidopsis thaliana	Poorly characterised	General function prediction only	15219414
Unigene_231983	562	At1g36035	1418	55.4	83	44.31	5.85	37	0	1	249	1336	1418	6e-19	93.6	KOG0017	FOG	Arabidopsis thaliana	Poorly characterised	General function prediction only	18399993
Unigene_232125	458	At2g24660	1156	36.8	133	87.12	11.51	56	3	71	457	60	168	3.3e-15	80.9	KOG0017	FOG	Arabidopsis thaliana	Poorly characterised	General function prediction only	15224181
Unigene_232656	456	At2g06470	899	37	162	106.58	18.02	75	5	456	1	461	605	2.2e-19	94.7	KOG0017	FOG	Arabidopsis thaliana	Poorly characterised	General function prediction only	15225115
Unigene_233488	320	At2g17490	822	50	100	93.75	12.17	50	0	20	319	601	700	2.1e-21	100.9	KOG0017	FOG	Arabidopsis thaliana	Poorly characterised	General function prediction only	15227852
Unigene_233977	385	At3g29775	1348	52.1	119	92.73	8.83	57	0	362	6	989	1107	1.9e-29	127.9	KOG0017	FOG	Arabidopsis thaliana	Poorly characterised	General function prediction only	15230082
Unigene_234275	322	At3g31970	1329	56.2	105	97.83	7.9	46	0	3	317	1034	1138	1e-28	125.2	KOG0017	FOG	Arabidopsis thaliana	Poorly characterised	General function prediction only	15231995
Unigene_234303	449	At2g10780	1611	65.5	145	96.88	9	50	0	435	1	925	1069	2.8e-51	200.7	KOG0017	FOG	Arabidopsis thaliana	Poorly characterised	General function prediction only	15227314
Unigene_234399	353	At4g03810	964	65.8	114	96.88	11.83	39	0	3	344	689	802	5.2e-37	152.9	KOG0017	FOG	Arabidopsis thaliana	Poorly characterised	General function prediction only	15237089
Unigene_234430	577	At2g04670	1411	61.4	158	82.15	11.2	60	1	479	6	480	636	7.6e-54	209.5	KOG0017	FOG	Arabidopsis thaliana	Poorly characterised	General function prediction only	15224043
Unigene_234462	302	At2g10780	1611	53.3	90	89.4	5.59	42	0	4	273	1351	1440	4.3e-24	109.8	KOG0017	FOG	Arabidopsis thaliana	Poorly characterised	General function prediction only	15227314
Unigene_234609	1235	At1g58140	1320	38.4	190	46.15	14.39	117	0	858	289	1119	1308	4.6e-32	138.3	KOG0017	FOG	Arabidopsis thaliana	Poorly characterised	General function prediction only	15217880
Unigene_234687	418	At3g29775	1348	46.4	69	49.52	5.12	37	0	1	207	1279	1347	2e-11	68.2	KOG0017	FOG	Arabidopsis thaliana	Poorly characterised	General function prediction only	15230082
Unigene_234785	404	At1g36035	1418	54.1	133	98.76	9.38	40	2	5	403	1223	1334	2.2e-31	134.4	KOG0017	FOG	Arabidopsis thaliana	Poorly characterised	General function prediction only	18399993
Unigene_234975	377	At2g10780	1611	52.4	126	100.27	7.82	59	1	2	376	1182	1307	2.6e-34	144.1	KOG0017	FOG	Arabidopsis thaliana	Poorly characterised	General function prediction only	15227314
Unigene_235170	322	At2g04490	1015	31.9	116	108.07	11.43	67	2	5	316	476	591	2.5e-06	50.8	KOG0017	FOG	Arabidopsis thaliana	Poorly characterised	General function prediction only	15228150
Unigene_235444	742	At2g13930	1335	40.8	245	99.06	18.35	140	3	18	740	311	554	1.7e-45	182.2	KOG0017	FOG	Arabidopsis thaliana	Poorly characterised	General function prediction only	15225537
Unigene_235500	339	At2g14400	1466	46.8	111	98.23	7.57	59	0	2	334	621	731	5.1e-26	116.3	KOG0017	FOG	Arabidopsis thaliana	Poorly characterised	General function prediction only	15225653
Unigene_235696	310	At3g29775	1348	43.8	89	86.13	6.6	50	0	43	309	491	579	1.5e-16	84.7	KOG0017	FOG	Arabidopsis thaliana	Poorly characterised	General function prediction only	15230082
Unigene_236026	346	At1g48710	1352	44.2	113	97.98	8.36	63	0	7	345	1030	1142	1.5e-25	114.8	KOG0017	FOG	Arabidopsis thaliana	Poorly characterised	General function prediction only	15221940
Unigene_236050	537	At1g42375	1773	74.2	178	99.44	10.04	46	0	535	2	974	1151	2.5e-75	280.8	KOG0017	FOG	Arabidopsis thaliana	Poorly characterised	General function prediction only	15223982
Unigene_236248	425	At2g11940	1212	39.7	131	92.47	10.81	73	1	4	396	612	736	8.8e-23	105.9	KOG0017	FOG	Arabidopsis thaliana	Poorly characterised	General function prediction only	15224311
Unigene_236329	326	At2g14040	1048	78.7	47	43.25	4.48	10	0	321	181	780	826	6.7e-15	79.3	KOG0017	FOG	Arabidopsis thaliana	Poorly characterised	General function prediction only	15225567
Unigene_236397	409	At2g17490	822	56.5	62	45.48	7.54	27	0	5	190	383	444	4.2e-14	77	KOG0017	FOG	Arabidopsis thaliana	Poorly characterised	General function prediction only	15227852
Unigene_236552	383	At2g07660	949	60.5	114	89.3	12.01	45	0	39	380	685	798	1.9e-37	154.5	KOG0017	FOG	Arabidopsis thaliana	Poorly characterised	General function prediction only	15226039
Unigene_236657	539	At1g20390	1791	46.9	179	99.63	9.99	94	1	538	2	933	1110	1.8e-44	178.3	KOG0017	FOG	Arabidopsis thaliana	Poorly characterised	General function prediction only	15217931
Unigene_236804	321	At1g36035	1418	67.3	101	94.39	7.12	33	0	19	321	1027	1127	2.1e-32	137.5	KOG0017	FOG	Arabidopsis thaliana	Poorly characterised	General function prediction only	18399993
Unigene_236889	892	At4g04290	403	59.5	42	14.13	10.42	16	1	734	859	331	371	4.9e-07	54.7	KOG0017	FOG	Arabidopsis thaliana	Poorly characterised	General function prediction only	15233447
Unigene_236899	498	At1g35647	1495	63.8	105	63.25	7.02	38	0	181	495	1084	1188	1.7e-38	158.3	KOG0017	FOG	Arabidopsis thaliana	Poorly characterised	General function prediction only	15219687
Unigene_237250	324	At3g31970	1329	40.7	108	100	8.13	63	1	1	324	895	1001	8.5e-18	89	KOG0017	FOG	Arabidopsis thaliana	Poorly characterised	General function prediction only	15231995
Unigene_237487	521	At4g03650	839	60.5	172	99.04	20.5	68	0	4	519	549	720	2.1e-58	224.6	KOG0017	FOG	Arabidopsis thaliana	Poorly characterised	General function prediction only	15236360
Unigene_237765	300	At5g35820	1342	43.4	99	99	7.38	56	0	3	299	541	639	1.4e-14	78.2	KOG0017	FOG	Arabidopsis thaliana	Poorly characterised	General function prediction only	15239208
Unigene_238054	361	At2g14650	1328	53.5	101	83.93	7.61	47	0	57	359	561	661	3e-24	110.5	KOG0017	FOG	Arabidopsis thaliana	Poorly characterised	General function prediction only	15225982
Unigene_238299	300	At1g36560	524	45.1	91	91	17.37	50	0	1	273	148	238	2.1e-15	80.9	KOG0017	FOG	Arabidopsis thaliana	Poorly characterised	General function prediction only	15220462
Unigene_238396	319	Hs14760974	395	49.1	106	99.69	26.84	53	1	3	317	169	274	5.5e-22	102.8	KOG0017	FOG	Homo sapiens	Poorly characterised	General function prediction only	14760974
Unigene_239297	353	At1g36035	1418	51.8	56	47.59	3.95	27	0	342	175	1363	1418	1.9e-10	64.7	KOG0017	FOG	Arabidopsis thaliana	Poorly characterised	General function prediction only	18399993
Unigene_239827	486	At2g07010	1413	48.3	145	89.51	10.26	69	3	485	57	553	693	1.4e-29	128.6	KOG0017	FOG	Arabidopsis thaliana	Poorly characterised	General function prediction only	15225640
Unigene_240078	528	At3g29775	1348	56	159	90.34	11.8	70	0	52	528	1182	1340	1.7e-44	178.3	KOG0017	FOG	Arabidopsis thaliana	Poorly characterised	General function prediction only	15230082
Unigene_240219	729	At2g04670	1411	50.6	243	100	17.22	113	4	728	3	803	1039	5.3e-60	230.3	KOG0017	FOG	Arabidopsis thaliana	Poorly characterised	General function prediction only	15224043
Unigene_240227	345	At1g36120	1235	65.9	41	35.65	3.32	14	0	196	318	782	822	4.5e-09	60.1	KOG0017	FOG	Arabidopsis thaliana	Poorly characterised	General function prediction only	15220320
Unigene_240363	735	At3g29775	1348	59.5	37	15.1	2.74	15	0	160	50	378	414	5.8e-06	50.8	KOG0017	FOG	Arabidopsis thaliana	Poorly characterised	General function prediction only	15230082
Unigene_240734	5207	At1g35647	1495	68.5	876	50.47	58.6	273	2	3914	1287	486	1358	0	1307	KOG0017	FOG	Arabidopsis thaliana	Poorly characterised	General function prediction only	15219687
Unigene_240828	306	At4g10580	1240	52.3	88	86.27	7.1	42	0	305	42	595	682	2.7e-18	90.5	KOG0017	FOG	Arabidopsis thaliana	Poorly characterised	General function prediction only	15235173
Unigene_240988	551	At1g20390	1791	41.4	152	82.76	8.49	84	2	16	468	1526	1673	2.9e-26	117.9	KOG0017	FOG	Arabidopsis thaliana	Poorly characterised	General function prediction only	15217931
Unigene_241040	351	At2g07660	949	58.1	86	73.5	9.06	36	0	92	349	653	738	2.1e-22	104.4	KOG0017	FOG	Arabidopsis thaliana	Poorly characterised	General function prediction only	15226039
Unigene_241087	375	At1g35647	1495	40.5	126	100.8	8.43	72	1	5	373	953	1078	6.3e-25	112.8	KOG0017	FOG	Arabidopsis thaliana	Poorly characterised	General function prediction only	15219687
Unigene_241921	923	At2g16670	1333	34.9	83	26.98	6.23	41	2	426	178	1218	1287	3.6e-05	48.5	KOG0017	FOG	Arabidopsis thaliana	Poorly characterised	General function prediction only	15227276
Unigene_241967	395	At4g04560	590	28.3	113	85.82	19.15	81	0	27	365	409	521	2.7e-10	64.3	KOG0017	FOG	Arabidopsis thaliana	Poorly characterised	General function prediction only	15233560
Unigene_242021	534	At1g11265	1352	49.2	177	99.44	13.09	90	0	4	534	522	698	2.9e-47	187.6	KOG0017	FOG	Arabidopsis thaliana	Poorly characterised	General function prediction only	15220332
Unigene_242088	790	At1g36035	1418	62.4	165	62.66	11.64	58	2	257	748	982	1143	6e-49	193.7	KOG0017	FOG	Arabidopsis thaliana	Poorly characterised	General function prediction only	18399993
Unigene_242207	322	At4g03810	964	74.3	105	97.83	10.89	27	0	317	3	539	643	2.4e-41	167.2	KOG0017	FOG	Arabidopsis thaliana	Poorly characterised	General function prediction only	15237089
Unigene_242708	339	At2g13330	889	39.3	112	99.12	12.6	65	1	2	337	617	725	3.3e-17	87	KOG0017	FOG	Arabidopsis thaliana	Poorly characterised	General function prediction only	15225007
Unigene_242985	370	At2g15650	1347	45.2	84	68.11	6.24	45	1	254	6	496	579	1.8e-16	84.7	KOG0017	FOG	Arabidopsis thaliana	Poorly characterised	General function prediction only	15226587
Unigene_243010	388	At2g04670	1411	53.8	39	30.15	2.76	18	0	45	161	894	932	8e-07	52.8	KOG0017	FOG	Arabidopsis thaliana	Poorly characterised	General function prediction only	15224043
Unigene_243371	351	At2g13020	930	41.6	101	86.32	10.86	56	1	16	318	360	457	2.6e-12	70.9	KOG0017	FOG	Arabidopsis thaliana	Poorly characterised	General function prediction only	15224943
Unigene_244057	385	At1g35647	1495	51	104	81.04	6.96	51	0	314	3	486	589	2.9e-25	114	KOG0017	FOG	Arabidopsis thaliana	Poorly characterised	General function prediction only	15219687
Unigene_244133	539	At4g03810	964	52.5	59	32.84	6.12	26	1	372	202	788	846	3.5e-08	57.8	KOG0017	FOG	Arabidopsis thaliana	Poorly characterised	General function prediction only	15237089
Unigene_244328	310	At2g14400	1466	53.8	91	88.06	6.21	42	0	3	275	634	724	4.4e-24	109.8	KOG0017	FOG	Arabidopsis thaliana	Poorly characterised	General function prediction only	15225653
Unigene_244640	349	At3g30655	949	34.1	135	116.05	14.23	70	3	2	349	534	668	1e-13	75.5	KOG0017	FOG	Arabidopsis thaliana	Poorly characterised	General function prediction only	15229499
Unigene_244859	484	At2g15650	1347	52	75	46.49	5.57	36	0	7	231	1268	1342	2.8e-17	87.8	KOG0017	FOG	Arabidopsis thaliana	Poorly characterised	General function prediction only	15226587
Unigene_244986	415	At2g14650	1328	58.3	139	100.48	10.47	57	1	2	415	618	756	6.1e-45	179.5	KOG0017	FOG	Arabidopsis thaliana	Poorly characterised	General function prediction only	15225982
Unigene_245143	403	At1g35647	1495	40.6	101	75.19	6.76	59	1	305	3	1036	1135	2.6e-16	84.3	KOG0017	FOG	Arabidopsis thaliana	Poorly characterised	General function prediction only	15219687
Unigene_245190	376	At2g15100	1329	33	115	91.76	8.65	65	4	34	369	916	1021	1.3e-09	62	KOG0017	FOG	Arabidopsis thaliana	Poorly characterised	General function prediction only	15226056
Unigene_245256	335	At2g13930	1335	36.4	110	98.51	8.24	70	0	5	334	1201	1310	4.6e-11	66.6	KOG0017	FOG	Arabidopsis thaliana	Poorly characterised	General function prediction only	15225537
Unigene_245454	477	At2g05960	1200	40.4	94	59.12	7.83	55	1	448	170	58	151	5e-11	67	KOG0017	FOG	Arabidopsis thaliana	Poorly characterised	General function prediction only	15225024
Unigene_245456	377	At1g42375	1773	70.2	94	74.8	5.3	28	0	376	95	1060	1153	2.8e-33	140.6	KOG0017	FOG	Arabidopsis thaliana	Poorly characterised	General function prediction only	15223982
Unigene_245603	314	At3g60170	1339	42.7	103	98.41	7.69	57	1	8	310	1099	1201	1.1e-17	88.6	KOG0017	FOG	Arabidopsis thaliana	Poorly characterised	General function prediction only	15232265
Unigene_245624	398	At1g32590	1334	47.8	69	52.01	5.17	36	0	397	191	1261	1329	1.1e-14	79	KOG0017	FOG	Arabidopsis thaliana	Poorly characterised	General function prediction only	15223249
Unigene_245776	386	At1g20390	1791	61.8	123	95.6	6.87	46	1	383	15	923	1044	3.8e-41	166.8	KOG0017	FOG	Arabidopsis thaliana	Poorly characterised	General function prediction only	15217931
Unigene_245821	693	At1g42375	1773	60.5	228	98.7	12.86	90	0	8	691	1449	1676	5e-84	310.1	KOG0017	FOG	Arabidopsis thaliana	Poorly characterised	General function prediction only	15223982
Unigene_246381	325	At4g07850	1138	73.8	107	98.77	9.4	28	0	324	4	613	719	2.2e-42	170.6	KOG0017	FOG	Arabidopsis thaliana	Poorly characterised	General function prediction only	15235863
Unigene_246532	313	At2g14400	1466	31.5	89	85.3	6.07	55	2	45	296	1190	1277	1.4e-06	51.6	KOG0017	FOG	Arabidopsis thaliana	Poorly characterised	General function prediction only	15225653
Unigene_246789	415	At4g16910	687	53.8	78	56.39	11.35	36	0	177	410	29	106	7.2e-14	76.3	KOG0017	FOG	Arabidopsis thaliana	Poorly characterised	General function prediction only	15235925
Unigene_247018	319	At2g15410	1787	77.1	83	78.06	4.64	19	0	252	4	818	900	2.6e-35	147.1	KOG0017	FOG	Arabidopsis thaliana	Poorly characterised	General function prediction only	15226511
Unigene_247251	411	At3g32917	757	43.2	95	69.34	12.55	54	0	407	123	627	721	2.5e-14	77.8	KOG0017	FOG	Arabidopsis thaliana	Poorly characterised	General function prediction only	15232792
Unigene_247427	313	At1g35647	1495	58.8	80	76.68	5.35	33	0	241	2	486	565	1.4e-25	114.8	KOG0017	FOG	Arabidopsis thaliana	Poorly characterised	General function prediction only	15219687
Unigene_247888	319	At1g35647	1495	36.8	106	99.69	7.09	65	2	1	315	676	780	4.7e-13	73.2	KOG0017	FOG	Arabidopsis thaliana	Poorly characterised	General function prediction only	15219687
Unigene_247922	412	At1g37110	1356	50	64	46.6	4.72	32	0	192	1	910	973	4.4e-11	67	KOG0017	FOG	Arabidopsis thaliana	Poorly characterised	General function prediction only	15221311
Unigene_247980	312	At2g10780	1611	56.9	51	49.04	3.17	22	0	227	75	955	1005	1.3e-10	65.1	KOG0017	FOG	Arabidopsis thaliana	Poorly characterised	General function prediction only	15227314
Unigene_247997	349	At2g13330	889	53.1	49	42.12	5.51	18	1	266	135	289	337	1.4e-07	55.1	KOG0017	FOG	Arabidopsis thaliana	Poorly characterised	General function prediction only	15225007
Unigene_248126	454	At4g03810	964	59.5	116	76.65	12.03	47	0	451	104	849	964	3.5e-38	157.1	KOG0017	FOG	Arabidopsis thaliana	Poorly characterised	General function prediction only	15237089
Unigene_248298	416	At1g36830	257	49.6	137	98.8	53.31	69	0	5	415	30	166	2.4e-33	141	KOG0017	FOG	Arabidopsis thaliana	Poorly characterised	General function prediction only	15221176
Unigene_248331	694	At2g04670	1411	46.3	121	52.31	8.58	65	0	328	690	1090	1210	1.4e-25	115.9	KOG0017	FOG	Arabidopsis thaliana	Poorly characterised	General function prediction only	15224043
Unigene_248414	349	At4g07850	1138	77.5	111	95.42	9.75	25	0	349	17	630	740	6.1e-46	182.6	KOG0017	FOG	Arabidopsis thaliana	Poorly characterised	General function prediction only	15235863
Unigene_248636	555	At1g31210	1415	53	183	98.92	12.93	84	2	4	549	1061	1242	7.9e-48	189.5	KOG0017	FOG	Arabidopsis thaliana	Poorly characterised	General function prediction only	15221647
Unigene_248920	332	At1g42375	1773	32.7	107	96.69	6.03	54	1	277	11	871	977	1.7e-10	64.7	KOG0017	FOG	Arabidopsis thaliana	Poorly characterised	General function prediction only	15223982
Unigene_248956	661	At2g06470	899	53.1	49	22.24	5.45	23	0	344	198	800	848	7.2e-08	57	KOG0017	FOG	Arabidopsis thaliana	Poorly characterised	General function prediction only	15225115
Unigene_249058	619	At4g04290	403	59.5	42	20.36	10.42	16	1	461	586	331	371	3.4e-07	54.7	KOG0017	FOG	Arabidopsis thaliana	Poorly characterised	General function prediction only	15233447
Unigene_249115	782	At2g15410	1787	38.8	260	99.74	14.55	158	1	3	782	1398	1656	1.9e-55	215.3	KOG0017	FOG	Arabidopsis thaliana	Poorly characterised	General function prediction only	15226511
Unigene_249173	1883	At1g32590	1334	37.4	99	15.77	7.42	58	1	439	143	1238	1332	2.4e-11	70.1	KOG0017	FOG	Arabidopsis thaliana	Poorly characterised	General function prediction only	15223249
Unigene_249524	353	At2g07660	949	57.3	117	99.43	12.33	50	0	1	351	691	807	4.4e-36	149.8	KOG0017	FOG	Arabidopsis thaliana	Poorly characterised	General function prediction only	15226039
Unigene_249600	426	At3g29775	1348	54.5	33	23.24	2.45	15	0	100	2	8	40	1.3e-05	48.9	KOG0017	FOG	Arabidopsis thaliana	Poorly characterised	General function prediction only	15230082
Unigene_249830	546	At4g03810	964	38.1	176	96.7	18.26	92	4	69	545	350	525	1.1e-22	105.9	KOG0017	FOG	Arabidopsis thaliana	Poorly characterised	General function prediction only	15237089
Unigene_249841	809	At3g29775	1348	47.6	269	99.75	19.96	141	0	1	807	865	1133	2.8e-70	264.6	KOG0017	FOG	Arabidopsis thaliana	Poorly characterised	General function prediction only	15230082
Unigene_250490	372	At2g06470	899	35.5	107	86.29	11.9	48	4	306	22	479	576	1.2e-07	55.5	KOG0017	FOG	Arabidopsis thaliana	Poorly characterised	General function prediction only	15225115
Unigene_250822	323	At4g10580	1240	53.3	105	97.52	8.47	49	0	7	321	787	891	5.4e-25	112.8	KOG0017	FOG	Arabidopsis thaliana	Poorly characterised	General function prediction only	15235173
Unigene_250892	444	At2g07660	949	58.7	126	85.14	13.28	52	0	15	392	672	797	6.3e-40	162.9	KOG0017	FOG	Arabidopsis thaliana	Poorly characterised	General function prediction only	15226039
Unigene_250937	330	At4g10580	1240	82.9	41	37.27	3.31	7	0	1	123	861	901	6.4e-13	72.8	KOG0017	FOG	Arabidopsis thaliana	Poorly characterised	General function prediction only	15235173
Unigene_251179	375	At2g13330	889	46	124	99.2	13.95	63	1	373	2	595	714	7e-24	109.4	KOG0017	FOG	Arabidopsis thaliana	Poorly characterised	General function prediction only	15225007
Unigene_251213	348	At4g10580	1240	54.5	66	56.9	5.32	30	0	149	346	751	816	1.3e-11	68.6	KOG0017	FOG	Arabidopsis thaliana	Poorly characterised	General function prediction only	15235173
Unigene_251252	333	At3g29460	465	52	102	91.89	21.94	44	3	302	6	118	217	2.5e-17	87.4	KOG0017	FOG	Arabidopsis thaliana	Poorly characterised	General function prediction only	15228707
Unigene_251923	339	At4g03810	964	65.8	111	98.23	11.51	38	0	338	6	502	612	7.7e-38	155.6	KOG0017	FOG	Arabidopsis thaliana	Poorly characterised	General function prediction only	15237089
Unigene_252051	484	At1g37060	1734	62.7	161	99.79	9.28	60	0	1	483	943	1103	1.4e-56	218.4	KOG0017	FOG	Arabidopsis thaliana	Poorly characterised	General function prediction only	15221270
Unigene_252227	403	At1g36830	257	42.6	136	101.24	52.92	75	3	1	399	18	153	1.4e-22	105.1	KOG0017	FOG	Arabidopsis thaliana	Poorly characterised	General function prediction only	15221176
Unigene_252300	381	At2g14650	1328	68.8	32	25.2	2.41	10	0	253	348	699	730	1.1e-05	48.9	KOG0017	FOG	Arabidopsis thaliana	Poorly characterised	General function prediction only	15225982
Unigene_252472	344	At2g15410	1787	44.2	77	67.15	4.31	38	1	12	227	1710	1786	2.1e-14	77.8	KOG0017	FOG	Arabidopsis thaliana	Poorly characterised	General function prediction only	15226511
Unigene_252549	344	At2g19840	1137	37.4	115	100.29	10.11	70	2	3	341	794	908	2.6e-17	87.4	KOG0017	FOG	Arabidopsis thaliana	Poorly characterised	General function prediction only	15224855
Unigene_252800	419	At1g20390	1791	50	136	97.37	7.59	68	0	418	11	1129	1264	7.5e-35	146	KOG0017	FOG	Arabidopsis thaliana	Poorly characterised	General function prediction only	15217931
Unigene_253203	816	At3g29775	1348	46.5	230	84.56	17.06	121	1	126	815	840	1067	1.3e-54	212.6	KOG0017	FOG	Arabidopsis thaliana	Poorly characterised	General function prediction only	15230082
Unigene_253292	318	At1g35647	1495	51.5	101	95.28	6.76	48	1	14	316	386	485	2.2e-26	117.5	KOG0017	FOG	Arabidopsis thaliana	Poorly characterised	General function prediction only	15219687
Unigene_253380	310	At1g37200	1564	54.5	99	95.81	6.33	45	0	3	299	805	903	2.6e-24	110.5	KOG0017	FOG	Arabidopsis thaliana	Poorly characterised	General function prediction only	15221356
Unigene_253497	303	At2g24660	1156	54.1	98	97.03	8.48	45	0	8	301	658	755	2.4e-27	120.6	KOG0017	FOG	Arabidopsis thaliana	Poorly characterised	General function prediction only	15224181
Unigene_253555	311	At1g35647	1495	67	100	96.46	6.69	33	0	11	310	538	637	8.3e-39	158.7	KOG0017	FOG	Arabidopsis thaliana	Poorly characterised	General function prediction only	15219687
Unigene_253867	399	At4g03650	839	66.4	131	98.5	15.61	44	0	1	393	560	690	1.4e-46	184.9	KOG0017	FOG	Arabidopsis thaliana	Poorly characterised	General function prediction only	15236360
Unigene_253922	316	At4g03840	973	34.4	90	85.44	9.25	43	3	70	303	817	902	4.2e-06	50.1	KOG0017	FOG	Arabidopsis thaliana	Poorly characterised	General function prediction only	15237106
Unigene_253992	428	At2g14400	1466	39.6	144	100.93	9.82	82	2	419	3	1117	1260	2.8e-21	100.9	KOG0017	FOG	Arabidopsis thaliana	Poorly characterised	General function prediction only	15225653
Unigene_254140	449	At1g31210	1415	28.7	108	72.16	7.63	74	2	320	3	7	113	6e-06	50.1	KOG0017	FOG	Arabidopsis thaliana	Poorly characterised	General function prediction only	15221647
Unigene_254354	376	At4g16910	687	54.8	62	49.47	9.02	28	0	188	3	348	409	1.2e-10	65.5	KOG0017	FOG	Arabidopsis thaliana	Poorly characterised	General function prediction only	15235925
Unigene_254584	330	At1g20390	1791	57	107	97.27	5.97	46	0	321	1	750	856	3.7e-29	126.7	KOG0017	FOG	Arabidopsis thaliana	Poorly characterised	General function prediction only	15217931
Unigene_254592	362	At2g06470	899	63.8	69	57.18	7.68	25	0	3	209	456	524	1e-19	95.5	KOG0017	FOG	Arabidopsis thaliana	Poorly characterised	General function prediction only	15225115
Unigene_254925	464	At1g35647	1495	65.2	115	74.35	7.69	40	0	3	347	629	743	3e-40	164.1	KOG0017	FOG	Arabidopsis thaliana	Poorly characterised	General function prediction only	15219687
Unigene_255512	447	At1g58140	1320	56.9	144	96.64	10.91	62	0	437	6	546	689	4.4e-41	166.8	KOG0017	FOG	Arabidopsis thaliana	Poorly characterised	General function prediction only	15217880
Unigene_255762	488	At1g20390	1791	36.4	99	60.86	5.53	63	0	357	61	1092	1190	6.5e-14	76.6	KOG0017	FOG	Arabidopsis thaliana	Poorly characterised	General function prediction only	15217931
Unigene_256762	315	At2g24660	1156	62.2	98	93.33	8.48	37	0	5	298	665	762	4.5e-32	136.3	KOG0017	FOG	Arabidopsis thaliana	Poorly characterised	General function prediction only	15224181
Unigene_256827	331	At4g08100	1054	40.9	93	84.29	8.82	52	2	321	52	87	179	4e-15	80.1	KOG0017	FOG	Arabidopsis thaliana	Poorly characterised	General function prediction only	15236400
Unigene_256936	307	At1g35647	1495	66.3	101	98.7	6.76	34	0	2	304	589	689	2e-37	154.1	KOG0017	FOG	Arabidopsis thaliana	Poorly characterised	General function prediction only	15219687
Unigene_256938	338	At2g04670	1411	52.8	106	94.08	7.51	50	0	20	337	761	866	4.4e-25	113.2	KOG0017	FOG	Arabidopsis thaliana	Poorly characterised	General function prediction only	15224043
Unigene_256955	413	At2g04670	1411	59.9	137	99.52	9.71	55	0	1	411	600	736	4.3e-43	173.3	KOG0017	FOG	Arabidopsis thaliana	Poorly characterised	General function prediction only	15224043
Unigene_257178	357	At2g12020	976	57.4	54	45.38	5.53	23	0	279	118	257	310	1.1e-10	65.5	KOG0017	FOG	Arabidopsis thaliana	Poorly characterised	General function prediction only	15224331
Unigene_257460	330	At3g29510	1158	60.9	110	100	9.5	43	0	1	330	317	426	1.3e-34	144.8	KOG0017	FOG	Arabidopsis thaliana	Poorly characterised	General function prediction only	15229998
Unigene_257467	426	At1g36035	1418	50.4	115	80.99	8.11	57	0	375	31	1170	1284	1.2e-27	122.1	KOG0017	FOG	Arabidopsis thaliana	Poorly characterised	General function prediction only	18399993
Unigene_257540	445	At1g48710	1352	47.3	148	99.78	10.95	78	0	2	445	1033	1180	3.5e-38	157.1	KOG0017	FOG	Arabidopsis thaliana	Poorly characterised	General function prediction only	15221940
Unigene_257558	302	At4g03840	973	47.6	42	41.72	4.32	22	0	282	157	793	834	0.0001	45.4	KOG0017	FOG	Arabidopsis thaliana	Poorly characterised	General function prediction only	15237106
Unigene_257627	620	At2g04670	1411	35.7	168	81.29	11.91	92	4	614	147	164	327	1.4e-16	85.9	KOG0017	FOG	Arabidopsis thaliana	Poorly characterised	General function prediction only	15224043
Unigene_258290	318	At4g27210	1318	58.5	53	50	4.02	22	0	43	201	425	477	3.1e-12	70.5	KOG0017	FOG	Arabidopsis thaliana	Poorly characterised	General function prediction only	15237020
Unigene_258447	379	At2g12020	976	54.8	124	98.15	12.7	56	0	8	379	152	275	1.7e-30	131.3	KOG0017	FOG	Arabidopsis thaliana	Poorly characterised	General function prediction only	15224331
Unigene_258494	330	At4g10580	1240	53.6	110	100	8.87	51	0	1	330	581	690	1.7e-26	117.9	KOG0017	FOG	Arabidopsis thaliana	Poorly characterised	General function prediction only	15235173
Unigene_258553	314	At1g20390	1791	41.3	104	99.36	5.81	55	2	314	3	1016	1113	1.5e-16	84.7	KOG0017	FOG	Arabidopsis thaliana	Poorly characterised	General function prediction only	15217931
Unigene_258617	701	At1g21945	1311	34	100	42.8	7.63	65	1	590	291	122	220	1.9e-06	52.4	KOG0017	FOG	Arabidopsis thaliana	Poorly characterised	General function prediction only	15219148
Unigene_258736	1823	At1g32590	1334	24.5	607	99.89	45.5	368	19	1700	36	11	579	1.8e-40	166.8	KOG0017	FOG	Arabidopsis thaliana	Poorly characterised	General function prediction only	15223249
Unigene_259157	434	At1g41825	884	50.5	97	67.05	10.97	48	0	426	136	766	862	3.8e-21	100.5	KOG0017	FOG	Arabidopsis thaliana	Poorly characterised	General function prediction only	15222307
Unigene_259326	331	At2g07660	949	57.4	108	97.89	11.38	46	0	329	6	123	230	9.1e-28	122.1	KOG0017	FOG	Arabidopsis thaliana	Poorly characterised	General function prediction only	15226039
Unigene_259377	361	At2g10780	1611	49.2	61	50.69	3.79	31	0	359	177	1184	1244	5.3e-13	73.2	KOG0017	FOG	Arabidopsis thaliana	Poorly characterised	General function prediction only	15227314
Unigene_259477	544	At2g14650	1328	42.8	138	76.1	10.39	69	3	544	134	1181	1309	4e-28	124	KOG0017	FOG	Arabidopsis thaliana	Poorly characterised	General function prediction only	15225982
Unigene_260304	303	At1g20390	1791	53.1	96	95.05	5.36	44	1	15	302	959	1053	1.9e-27	120.9	KOG0017	FOG	Arabidopsis thaliana	Poorly characterised	General function prediction only	15217931
Unigene_260334	414	At2g07420	1664	31.5	92	66.67	5.53	63	0	410	135	628	719	8.3e-10	62.8	KOG0017	FOG	Arabidopsis thaliana	Poorly characterised	General function prediction only	15225718
Unigene_260401	319	At3g31970	1329	42.9	91	85.58	6.85	52	0	30	302	1108	1198	8.2e-18	89	KOG0017	FOG	Arabidopsis thaliana	Poorly characterised	General function prediction only	15231995
Unigene_260448	396	At3g31970	1329	54.1	98	74.24	7.37	44	1	103	396	969	1065	2.4e-22	104.4	KOG0017	FOG	Arabidopsis thaliana	Poorly characterised	General function prediction only	15231995
Unigene_260594	312	At3g61330	1352	47.1	104	100	7.69	55	0	312	1	550	653	5.5e-22	102.8	KOG0017	FOG	Arabidopsis thaliana	Poorly characterised	General function prediction only	15233083
Unigene_260660	794	At1g35647	1495	60	265	100.13	17.73	105	1	3	794	619	883	1.3e-91	335.5	KOG0017	FOG	Arabidopsis thaliana	Poorly characterised	General function prediction only	15219687
Unigene_260877	525	At1g37200	1564	42.8	173	98.86	11.06	96	3	2	520	604	773	1.5e-32	138.7	KOG0017	FOG	Arabidopsis thaliana	Poorly characterised	General function prediction only	15221356
Unigene_261246	388	At2g04670	1411	56.8	118	91.24	8.36	51	0	359	6	585	702	3.8e-33	140.2	KOG0017	FOG	Arabidopsis thaliana	Poorly characterised	General function prediction only	15224043
Unigene_261273	612	At2g07660	949	54.3	92	45.1	9.69	42	0	278	3	120	211	4.1e-21	100.9	KOG0017	FOG	Arabidopsis thaliana	Poorly characterised	General function prediction only	15226039
Unigene_261697	311	At3g29775	1348	44.4	63	60.77	4.67	35	0	58	246	859	921	2.6e-08	57.4	KOG0017	FOG	Arabidopsis thaliana	Poorly characterised	General function prediction only	15230082
Unigene_261875	522	At1g20390	1791	52.9	174	100	9.72	82	0	1	522	868	1041	5.3e-46	183.3	KOG0017	FOG	Arabidopsis thaliana	Poorly characterised	General function prediction only	15217931
Unigene_262131	496	At2g04490	1015	48.9	47	28.43	4.63	24	0	2	142	337	383	4.3e-05	47.4	KOG0017	FOG	Arabidopsis thaliana	Poorly characterised	General function prediction only	15228150
Unigene_262132	370	At1g20390	1791	45.1	122	98.92	6.81	65	1	1	366	981	1100	7.6e-23	105.9	KOG0017	FOG	Arabidopsis thaliana	Poorly characterised	General function prediction only	15217931
Unigene_262332	404	At1g36035	1418	54.6	108	80.2	7.62	49	0	328	5	1145	1252	1.5e-27	121.7	KOG0017	FOG	Arabidopsis thaliana	Poorly characterised	General function prediction only	18399993
Unigene_262546	317	At4g10580	1240	70.2	104	98.42	8.39	31	0	6	317	550	653	4.5e-40	162.9	KOG0017	FOG	Arabidopsis thaliana	Poorly characterised	General function prediction only	15235173
Unigene_262589	377	At1g32590	1334	49.5	97	77.19	7.27	49	0	1	291	1237	1333	5e-22	103.2	KOG0017	FOG	Arabidopsis thaliana	Poorly characterised	General function prediction only	15223249
Unigene_262705	434	At2g04670	1411	68.7	115	79.49	8.15	36	0	12	356	813	927	1e-42	172.2	KOG0017	FOG	Arabidopsis thaliana	Poorly characterised	General function prediction only	15224043
Unigene_263576	553	At2g14040	1048	51.7	60	32.55	5.73	29	0	3	182	973	1032	4.5e-11	67.4	KOG0017	FOG	Arabidopsis thaliana	Poorly characterised	General function prediction only	15225567
Unigene_263692	309	At4g03650	839	41.3	75	72.82	8.94	44	0	1	225	634	708	1.5e-11	68.2	KOG0017	FOG	Arabidopsis thaliana	Poorly characterised	General function prediction only	15236360
Unigene_263795	324	At2g10780	1611	48.9	90	83.33	5.59	46	0	54	323	657	746	6.4e-18	89.4	KOG0017	FOG	Arabidopsis thaliana	Poorly characterised	General function prediction only	15227314
Unigene_263827	342	At2g14400	1466	69	113	99.12	7.71	35	0	341	3	562	674	5.2e-42	169.5	KOG0017	FOG	Arabidopsis thaliana	Poorly characterised	General function prediction only	15225653
Unigene_263946	670	At1g36035	1418	50.9	55	24.63	3.88	27	0	659	495	1303	1357	1.2e-10	66.2	KOG0017	FOG	Arabidopsis thaliana	Poorly characterised	General function prediction only	18399993
Unigene_264151	721	At1g36035	1418	52.2	182	75.73	12.83	83	2	187	720	949	1130	5.4e-49	193.7	KOG0017	FOG	Arabidopsis thaliana	Poorly characterised	General function prediction only	18399993
Unigene_264230	1717	At4g03810	964	46.4	478	83.52	49.59	228	9	311	1711	3	463	1.2e-110	399.8	KOG0017	FOG	Arabidopsis thaliana	Poorly characterised	General function prediction only	15237089
Unigene_264580	312	At1g43745	781	40.5	79	75.96	10.12	46	1	310	77	577	655	2.1e-10	64.3	KOG0017	FOG	Arabidopsis thaliana	Poorly characterised	General function prediction only	15218478
Unigene_264869	311	At2g07660	949	45.8	83	80.06	8.75	45	0	6	254	823	905	4.9e-15	79.7	KOG0017	FOG	Arabidopsis thaliana	Poorly characterised	General function prediction only	15226039
Unigene_264989	337	At1g32590	1334	35.6	73	64.99	5.47	46	1	118	333	434	506	9.1e-07	52.4	KOG0017	FOG	Arabidopsis thaliana	Poorly characterised	General function prediction only	15223249
Unigene_265419	306	At2g15650	1347	42.6	54	52.94	4.01	31	0	163	2	865	918	9.7e-08	55.5	KOG0017	FOG	Arabidopsis thaliana	Poorly characterised	General function prediction only	15226587
Unigene_265449	324	At2g04670	1411	58.5	82	75.93	5.81	30	1	4	249	866	943	2.8e-21	100.5	KOG0017	FOG	Arabidopsis thaliana	Poorly characterised	General function prediction only	15224043
Unigene_265548	348	At1g33813	467	33.6	110	94.83	23.55	73	0	4	333	23	132	1.6e-14	78.2	KOG0017	FOG	Arabidopsis thaliana	Poorly characterised	General function prediction only	15217665
Unigene_265776	324	At4g10580	1240	69	58	53.7	4.68	17	1	1	174	521	577	1.4e-17	88.2	KOG0017	FOG	Arabidopsis thaliana	Poorly characterised	General function prediction only	15235173
Unigene_265885	1004	At2g10740	277	36.6	82	24.5	29.6	52	0	8	253	170	251	9e-10	63.9	KOG0017	FOG	Arabidopsis thaliana	Poorly characterised	General function prediction only	15226847
Unigene_266028	393	At1g20390	1791	35.8	95	72.52	5.3	60	1	22	306	1116	1209	1.2e-10	65.5	KOG0017	FOG	Arabidopsis thaliana	Poorly characterised	General function prediction only	15217931
Unigene_266432	462	At1g36035	1418	55.7	149	96.75	10.51	45	2	5	451	1223	1350	8e-38	156	KOG0017	FOG	Arabidopsis thaliana	Poorly characterised	General function prediction only	18399993
Unigene_266461	365	At2g16670	1333	47.1	119	97.81	8.93	63	0	2	358	1067	1185	2.4e-29	127.5	KOG0017	FOG	Arabidopsis thaliana	Poorly characterised	General function prediction only	15227276
Unigene_266781	340	At2g15410	1787	35.1	97	85.59	5.43	60	2	339	52	1601	1695	2.3e-10	64.3	KOG0017	FOG	Arabidopsis thaliana	Poorly characterised	General function prediction only	15226511
Unigene_266803	317	At2g07660	949	64.8	105	99.37	11.06	36	1	3	317	125	228	2e-35	147.5	KOG0017	FOG	Arabidopsis thaliana	Poorly characterised	General function prediction only	15226039
Unigene_266892	457	At1g58140	1320	46.2	52	34.14	3.94	24	2	157	2	805	852	7.3e-07	53.1	KOG0017	FOG	Arabidopsis thaliana	Poorly characterised	General function prediction only	15217880
Unigene_266920	379	At2g14650	1328	65	103	81.53	7.76	36	0	377	69	779	881	8.8e-35	145.6	KOG0017	FOG	Arabidopsis thaliana	Poorly characterised	General function prediction only	15225982
Unigene_267303	345	At3g31970	1329	59.8	112	97.39	8.43	44	1	3	338	932	1042	4e-34	143.3	KOG0017	FOG	Arabidopsis thaliana	Poorly characterised	General function prediction only	15231995
Unigene_267591	323	At2g13940	1501	53	83	77.09	5.53	39	0	303	55	1419	1501	1.1e-20	98.6	KOG0017	FOG	Arabidopsis thaliana	Poorly characterised	General function prediction only	15225539
Unigene_267805	652	At1g11265	1352	46.5	185	85.12	13.68	98	1	9	560	1157	1341	2.4e-43	174.9	KOG0017	FOG	Arabidopsis thaliana	Poorly characterised	General function prediction only	15220332
Unigene_267930	343	At4g10580	1240	51.9	81	70.85	6.53	35	2	342	106	852	930	1.6e-14	78.2	KOG0017	FOG	Arabidopsis thaliana	Poorly characterised	General function prediction only	15235173
Unigene_268018	480	At1g11265	1352	50.7	75	46.88	5.55	37	0	254	478	1163	1237	3.4e-15	80.9	KOG0017	FOG	Arabidopsis thaliana	Poorly characterised	General function prediction only	15220332
Unigene_268045	512	At2g13940	1501	54.3	105	61.52	7	48	0	43	357	1371	1475	3.2e-27	120.9	KOG0017	FOG	Arabidopsis thaliana	Poorly characterised	General function prediction only	15225539
Unigene_268189	353	At2g13330	889	35.6	118	100.28	13.27	71	2	353	6	657	771	1.5e-15	81.6	KOG0017	FOG	Arabidopsis thaliana	Poorly characterised	General function prediction only	15225007
Unigene_268273	336	At1g34904	413	58.6	58	51.79	14.04	24	0	161	334	265	322	2.1e-11	67.8	KOG0017	FOG	Arabidopsis thaliana	Poorly characterised	General function prediction only	15219464
Unigene_268343	379	At1g37110	1356	48.4	126	99.74	9.29	64	1	1	378	568	692	1.9e-29	127.9	KOG0017	FOG	Arabidopsis thaliana	Poorly characterised	General function prediction only	15221311
Unigene_268561	312	At3g29775	1348	63.7	102	98.08	7.57	37	0	4	309	900	1001	1.3e-31	134.8	KOG0017	FOG	Arabidopsis thaliana	Poorly characterised	General function prediction only	15230082
Unigene_268968	462	At2g20460	1461	53.8	80	51.95	5.48	37	0	1	240	772	851	1.2e-20	99	KOG0017	FOG	Arabidopsis thaliana	Poorly characterised	General function prediction only	15225357
Unigene_269053	329	At2g15410	1787	48.1	106	96.66	5.93	55	0	10	327	744	849	1.6e-24	111.3	KOG0017	FOG	Arabidopsis thaliana	Poorly characterised	General function prediction only	15226511
Unigene_269574	344	At2g04670	1411	68.1	113	98.55	8.01	36	0	344	6	503	615	1.1e-42	171.8	KOG0017	FOG	Arabidopsis thaliana	Poorly characterised	General function prediction only	15224043
Unigene_269583	393	At3g29775	1348	41.1	124	94.66	9.2	73	0	390	19	1064	1187	8.1e-23	105.9	KOG0017	FOG	Arabidopsis thaliana	Poorly characterised	General function prediction only	15230082
Unigene_269807	689	At2g17490	822	51	100	43.54	12.17	48	1	358	654	350	449	2.9e-23	108.2	KOG0017	FOG	Arabidopsis thaliana	Poorly characterised	General function prediction only	15227852
Unigene_269952	722	At2g10780	1611	61.8	241	100.14	14.96	91	1	3	722	1152	1392	4.9e-90	330.1	KOG0017	FOG	Arabidopsis thaliana	Poorly characterised	General function prediction only	15227314
Unigene_269971	424	At1g58140	1320	62.9	140	99.06	10.61	52	0	422	3	573	712	5.1e-47	186.4	KOG0017	FOG	Arabidopsis thaliana	Poorly characterised	General function prediction only	15217880
Unigene_270245	455	At2g14040	1048	47.8	67	44.18	6.39	32	1	282	91	768	834	9.7e-12	69.3	KOG0017	FOG	Arabidopsis thaliana	Poorly characterised	General function prediction only	15225567
Unigene_270410	1396	At1g27285	1432	48.5	101	21.7	7.05	52	0	761	459	1212	1312	2.6e-23	109.4	KOG0017	FOG	Arabidopsis thaliana	Poorly characterised	General function prediction only	15223470
Unigene_270826	355	At1g37110	1356	57.6	92	77.75	6.78	39	0	73	348	916	1007	3e-24	110.5	KOG0017	FOG	Arabidopsis thaliana	Poorly characterised	General function prediction only	15221311
Unigene_271222	342	At4g07660	724	46.7	105	92.11	14.5	56	0	317	3	271	375	7.3e-20	95.9	KOG0017	FOG	Arabidopsis thaliana	Poorly characterised	General function prediction only	15235791
Unigene_271429	420	At2g10780	1611	52.1	121	86.43	7.51	57	1	379	20	1150	1270	9.2e-33	139	KOG0017	FOG	Arabidopsis thaliana	Poorly characterised	General function prediction only	15227314
Unigene_271758	357	At1g42375	1773	50.9	116	97.48	6.54	57	0	9	356	1494	1609	4.1e-26	116.7	KOG0017	FOG	Arabidopsis thaliana	Poorly characterised	General function prediction only	15223982
Unigene_272362	349	At4g03650	839	54.3	116	99.71	13.83	53	0	349	2	534	649	1.8e-37	154.5	KOG0017	FOG	Arabidopsis thaliana	Poorly characterised	General function prediction only	15236360
Unigene_272572	300	At4g07830	611	59	100	100	16.37	40	1	1	300	252	350	1.4e-27	121.3	KOG0017	FOG	Arabidopsis thaliana	Poorly characterised	General function prediction only	15235836
Unigene_272829	364	At2g20460	1461	37	119	98.08	8.15	74	1	10	363	98	216	1.2e-17	88.6	KOG0017	FOG	Arabidopsis thaliana	Poorly characterised	General function prediction only	15225357
Unigene_272839	605	At4g10580	1240	63.1	179	88.76	14.44	66	0	605	69	724	902	2.9e-64	244.2	KOG0017	FOG	Arabidopsis thaliana	Poorly characterised	General function prediction only	15235173
Unigene_273030	388	At2g04670	1411	58.6	58	44.85	4.11	24	0	388	215	779	836	6.4e-12	69.7	KOG0017	FOG	Arabidopsis thaliana	Poorly characterised	General function prediction only	15224043
Unigene_273704	474	At4g27200	819	36.8	76	48.1	9.28	48	0	431	204	646	721	3.7e-06	50.8	KOG0017	FOG	Arabidopsis thaliana	Poorly characterised	General function prediction only	15237019
Unigene_273760	361	At2g07660	949	32	75	62.33	7.9	47	1	147	359	505	579	5.3e-05	46.6	KOG0017	FOG	Arabidopsis thaliana	Poorly characterised	General function prediction only	15226039
Unigene_274036	320	At3g29775	1348	54.4	103	96.56	7.64	47	0	9	317	550	652	5.8e-27	119.4	KOG0017	FOG	Arabidopsis thaliana	Poorly characterised	General function prediction only	15230082
Unigene_274060	323	At2g14400	1466	49.1	106	98.45	7.23	54	0	2	319	619	724	1.3e-23	108.2	KOG0017	FOG	Arabidopsis thaliana	Poorly characterised	General function prediction only	15225653
Unigene_274182	324	At2g04670	1411	59.8	107	99.07	7.58	43	0	323	3	764	870	7.3e-30	129	KOG0017	FOG	Arabidopsis thaliana	Poorly characterised	General function prediction only	15224043
Unigene_274363	365	At1g44510	1459	55.4	121	99.45	8.29	54	0	1	363	969	1089	2.7e-36	150.6	KOG0017	FOG	Arabidopsis thaliana	Poorly characterised	General function prediction only	15219414
Unigene_274418	363	At2g14400	1466	49.2	120	99.17	8.19	61	0	3	362	653	772	5.9e-28	122.9	KOG0017	FOG	Arabidopsis thaliana	Poorly characterised	General function prediction only	15225653
Unigene_274572	311	At4g03650	839	53.8	104	100.32	12.4	47	1	3	311	598	701	1e-28	125.2	KOG0017	FOG	Arabidopsis thaliana	Poorly characterised	General function prediction only	15236360
Unigene_275224	477	At1g36035	1418	40.1	157	98.74	11.07	89	2	21	476	910	1066	1.2e-25	115.5	KOG0017	FOG	Arabidopsis thaliana	Poorly characterised	General function prediction only	18399993
Unigene_275561	415	At2g13930	1335	54	113	81.69	8.46	52	0	3	341	1054	1166	4.5e-32	136.7	KOG0017	FOG	Arabidopsis thaliana	Poorly characterised	General function prediction only	15225537
Unigene_275608	485	At2g13330	889	44.2	95	58.76	10.69	53	0	471	187	673	767	1.2e-15	82.4	KOG0017	FOG	Arabidopsis thaliana	Poorly characterised	General function prediction only	15225007
Unigene_276183	429	At1g35647	1495	59.9	142	99.3	9.5	57	0	429	4	1112	1253	2e-46	184.5	KOG0017	FOG	Arabidopsis thaliana	Poorly characterised	General function prediction only	15219687
Unigene_276390	481	At2g07660	949	64.5	155	96.67	16.33	55	0	477	13	353	507	6.2e-57	219.5	KOG0017	FOG	Arabidopsis thaliana	Poorly characterised	General function prediction only	15226039
Unigene_276525	434	At2g17490	822	31.6	98	67.74	11.92	62	2	21	305	25	120	2.6e-06	51.2	KOG0017	FOG	Arabidopsis thaliana	Poorly characterised	General function prediction only	15227852
Unigene_276548	373	At2g06890	1215	48.8	121	97.32	9.96	61	1	6	365	602	722	3.5e-28	123.6	KOG0017	FOG	Arabidopsis thaliana	Poorly characterised	General function prediction only	15225616
Unigene_276717	304	At4g03810	964	72.4	29	28.62	3.01	8	0	3	89	150	178	1.4e-06	51.6	KOG0017	FOG	Arabidopsis thaliana	Poorly characterised	General function prediction only	15237089
Unigene_277110	394	At2g07660	949	71.5	130	98.98	13.7	37	0	3	392	203	332	1.7e-49	194.5	KOG0017	FOG	Arabidopsis thaliana	Poorly characterised	General function prediction only	15226039
Unigene_277318	620	At2g07660	949	57.8	206	99.68	21.71	87	0	1	618	691	896	4.5e-68	256.9	KOG0017	FOG	Arabidopsis thaliana	Poorly characterised	General function prediction only	15226039
Unigene_277568	316	At2g07660	949	52.9	104	98.73	10.96	49	0	3	314	129	232	8.1e-26	115.5	KOG0017	FOG	Arabidopsis thaliana	Poorly characterised	General function prediction only	15226039
Unigene_277747	360	At4g03810	964	68.6	118	98.33	12.24	37	0	5	358	434	551	6.9e-45	179.1	KOG0017	FOG	Arabidopsis thaliana	Poorly characterised	General function prediction only	15237089
Unigene_277758	502	At2g06310	733	47.3	110	65.74	15.01	51	1	311	3	605	714	1.1e-21	102.4	KOG0017	FOG	Arabidopsis thaliana	Poorly characterised	General function prediction only	15225097
Unigene_278165	317	At4g03810	964	51.5	99	93.69	10.27	48	0	1	297	691	789	8e-21	99	KOG0017	FOG	Arabidopsis thaliana	Poorly characterised	General function prediction only	15237089
Unigene_278469	657	At3g31970	1329	56.2	219	100	16.48	96	0	1	657	997	1215	4.3e-69	260.4	KOG0017	FOG	Arabidopsis thaliana	Poorly characterised	General function prediction only	15231995
Unigene_278499	615	At2g06170	587	56.9	65	31.71	11.07	28	0	331	137	420	484	7e-13	73.6	KOG0017	FOG	Arabidopsis thaliana	Poorly characterised	General function prediction only	15225069
Unigene_278712	463	At2g04490	1015	52.3	151	97.84	14.88	72	0	5	457	610	760	7.5e-44	176	KOG0017	FOG	Arabidopsis thaliana	Poorly characterised	General function prediction only	15228150
Unigene_278813	370	At4g10580	1240	53.7	95	77.03	7.66	44	0	47	331	729	823	5.5e-21	99.8	KOG0017	FOG	Arabidopsis thaliana	Poorly characterised	General function prediction only	15235173
Unigene_278817	901	At4g21360	1308	37.1	97	32.3	7.42	60	1	292	2	284	379	1.3e-10	66.6	KOG0017	FOG	Arabidopsis thaliana	Poorly characterised	General function prediction only	15234421
Unigene_278966	363	At4g10580	1240	63.6	118	97.52	9.52	43	0	9	362	499	616	2.5e-39	160.6	KOG0017	FOG	Arabidopsis thaliana	Poorly characterised	General function prediction only	15235173
Unigene_279018	346	At1g35647	1495	64.3	115	99.71	7.69	41	0	346	2	702	816	2.7e-38	157.1	KOG0017	FOG	Arabidopsis thaliana	Poorly characterised	General function prediction only	15219687
Unigene_279427	326	At4g03810	964	64.6	82	75.46	8.51	29	0	248	3	506	587	4.2e-25	113.2	KOG0017	FOG	Arabidopsis thaliana	Poorly characterised	General function prediction only	15237089
Unigene_279815	322	At1g58140	1320	56.1	107	99.69	8.11	47	0	2	322	823	929	6.6e-31	132.5	KOG0017	FOG	Arabidopsis thaliana	Poorly characterised	General function prediction only	15217880
Unigene_279836	412	At4g02960	1456	52.4	84	61.17	5.77	35	2	7	246	944	1026	5.9e-16	83.2	KOG0017	FOG	Arabidopsis thaliana	Poorly characterised	General function prediction only	15236226
Unigene_279973	398	At4g03810	964	71.4	105	79.15	10.89	30	0	393	79	137	241	1.3e-39	161.8	KOG0017	FOG	Arabidopsis thaliana	Poorly characterised	General function prediction only	15237089
Unigene_279978	563	At2g06170	587	44	125	66.61	21.29	70	0	29	403	221	345	5.7e-30	130.2	KOG0017	FOG	Arabidopsis thaliana	Poorly characterised	General function prediction only	15225069
Unigene_280102	452	At4g20490	853	35.4	127	84.29	14.89	78	1	437	57	459	581	1e-16	85.9	KOG0017	FOG	Arabidopsis thaliana	Poorly characterised	General function prediction only	15237107
Unigene_280205	1018	At1g11265	1352	40.4	307	90.47	22.71	181	2	985	68	447	752	2.9e-64	245	KOG0017	FOG	Arabidopsis thaliana	Poorly characterised	General function prediction only	15220332
Unigene_280424	385	At2g10780	1611	55.7	79	61.56	4.9	35	0	147	383	783	861	1.2e-18	92	KOG0017	FOG	Arabidopsis thaliana	Poorly characterised	General function prediction only	15227314
Unigene_280636	1055	At1g36035	1418	35.8	165	46.92	11.64	105	1	157	651	15	178	6.1e-25	114.4	KOG0017	FOG	Arabidopsis thaliana	Poorly characterised	General function prediction only	18399993
Unigene_280832	360	At2g14400	1466	34.3	105	87.5	7.16	69	0	40	354	974	1078	5e-19	93.2	KOG0017	FOG	Arabidopsis thaliana	Poorly characterised	General function prediction only	15225653
Unigene_280947	365	At2g23330	1496	39.1	115	94.52	7.69	63	2	336	4	966	1077	3.5e-20	97.1	KOG0017	FOG	Arabidopsis thaliana	Poorly characterised	General function prediction only	15227813
Unigene_281134	400	At2g15410	1787	55.1	127	95.25	7.11	57	0	383	3	736	862	5.3e-38	156.4	KOG0017	FOG	Arabidopsis thaliana	Poorly characterised	General function prediction only	15226511
Unigene_281427	329	At2g13330	889	40.2	107	97.57	12.04	63	1	325	5	578	683	8.9e-15	79	KOG0017	FOG	Arabidopsis thaliana	Poorly characterised	General function prediction only	15225007
Unigene_281601	407	At2g04670	1411	53.7	82	60.44	5.81	37	1	163	405	993	1074	1.1e-19	95.5	KOG0017	FOG	Arabidopsis thaliana	Poorly characterised	General function prediction only	15224043
Unigene_281619	382	At2g20460	1461	37.6	125	98.17	8.56	78	0	5	379	64	188	9.3e-24	109	KOG0017	FOG	Arabidopsis thaliana	Poorly characterised	General function prediction only	15225357
Unigene_281655	361	At2g06470	899	51.5	99	82.27	11.01	48	0	48	344	770	868	5.1e-24	109.8	KOG0017	FOG	Arabidopsis thaliana	Poorly characterised	General function prediction only	15225115
Unigene_282006	316	At1g36035	1418	52.7	74	70.25	5.22	35	0	94	315	1209	1282	4.2e-14	76.6	KOG0017	FOG	Arabidopsis thaliana	Poorly characterised	General function prediction only	18399993
Unigene_282282	304	At4g03650	839	59.8	92	90.79	10.97	37	0	303	28	614	705	1.7e-28	124.4	KOG0017	FOG	Arabidopsis thaliana	Poorly characterised	General function prediction only	15236360
Unigene_282400	326	At2g06190	280	52.1	73	67.18	26.07	35	0	96	314	1	73	6.1e-16	82.8	KOG0017	FOG	Arabidopsis thaliana	Poorly characterised	General function prediction only	15225071
Unigene_282531	342	At4g10580	1240	50	94	82.46	7.58	44	2	2	280	860	951	7e-15	79.3	KOG0017	FOG	Arabidopsis thaliana	Poorly characterised	General function prediction only	15235173
Unigene_282946	466	At2g07660	949	51.9	54	34.76	5.69	25	1	466	308	748	801	1.3e-06	52.4	KOG0017	FOG	Arabidopsis thaliana	Poorly characterised	General function prediction only	15226039
Unigene_283076	341	At1g41795	530	44.6	92	80.94	17.36	51	0	276	1	191	282	1.9e-15	81.3	KOG0017	FOG	Arabidopsis thaliana	Poorly characterised	General function prediction only	15222299
Unigene_283168	1057	At1g42375	1773	50.8	191	54.21	10.77	93	1	434	1003	975	1165	1.5e-50	199.5	KOG0017	FOG	Arabidopsis thaliana	Poorly characterised	General function prediction only	15223982
Unigene_283457	307	At1g36035	1418	56.4	94	91.86	6.63	40	1	26	307	770	862	8.3e-23	105.5	KOG0017	FOG	Arabidopsis thaliana	Poorly characterised	General function prediction only	18399993
Unigene_283835	302	At4g03810	964	58.1	43	42.72	4.46	18	0	130	258	162	204	4.8e-07	53.1	KOG0017	FOG	Arabidopsis thaliana	Poorly characterised	General function prediction only	15237089
Unigene_283934	410	At1g35647	1495	79.4	136	99.51	9.1	28	0	3	410	1052	1187	3.9e-60	229.9	KOG0017	FOG	Arabidopsis thaliana	Poorly characterised	General function prediction only	15219687
Unigene_284009	353	At4g07830	611	68.8	32	27.2	5.24	10	0	256	351	158	189	1.6e-06	51.6	KOG0017	FOG	Arabidopsis thaliana	Poorly characterised	General function prediction only	15235836
Unigene_284090	325	At2g04670	1411	32.7	98	90.46	6.95	66	0	2	295	1308	1405	5.5e-09	59.7	KOG0017	FOG	Arabidopsis thaliana	Poorly characterised	General function prediction only	15224043
Unigene_284117	571	At1g20390	1791	52.2	182	95.62	10.16	87	0	550	5	767	948	1.2e-51	202.2	KOG0017	FOG	Arabidopsis thaliana	Poorly characterised	General function prediction only	15217931
Unigene_284122	825	At1g20390	1791	35.1	268	97.45	14.96	166	3	23	817	1520	1782	1.9e-37	155.6	KOG0017	FOG	Arabidopsis thaliana	Poorly characterised	General function prediction only	15217931
Unigene_284136	308	At1g36560	524	59.1	44	42.86	8.4	18	0	177	308	113	156	2.1e-10	64.3	KOG0017	FOG	Arabidopsis thaliana	Poorly characterised	General function prediction only	15220462
Unigene_284252	811	At1g57640	1468	43.9	123	45.5	8.38	65	2	358	2	5	127	1.8e-24	112.5	KOG0017	FOG	Arabidopsis thaliana	Poorly characterised	General function prediction only	15223634
Unigene_284329	326	At1g41825	884	65.4	107	98.47	12.1	37	0	3	323	549	655	8.4e-34	142.1	KOG0017	FOG	Arabidopsis thaliana	Poorly characterised	General function prediction only	15222307
Unigene_284568	312	At2g10780	1611	62.5	104	100	6.46	39	0	1	312	652	755	4.2e-30	129.8	KOG0017	FOG	Arabidopsis thaliana	Poorly characterised	General function prediction only	15227314
Unigene_284620	314	At3g60170	1339	46.8	77	73.57	5.75	41	0	282	52	1263	1339	3.8e-15	80.1	KOG0017	FOG	Arabidopsis thaliana	Poorly characterised	General function prediction only	15232265
Unigene_284640	332	At2g13330	889	38.3	47	42.47	5.29	29	0	6	146	497	543	2.6e-06	50.8	KOG0017	FOG	Arabidopsis thaliana	Poorly characterised	General function prediction only	15225007
Unigene_285030	313	At2g10610	767	46.2	78	74.76	10.17	42	0	313	80	236	313	2.5e-14	77.4	KOG0017	FOG	Arabidopsis thaliana	Poorly characterised	General function prediction only	15226818
Unigene_285160	316	SPAC13D1.01c	1333	49.5	103	97.78	7.73	48	2	6	308	737	837	2e-16	84.3	KOG0017	FOG	Schizosaccharomyces pombe	Poorly characterised	General function prediction only	19115809
Unigene_285199	342	At2g14400	1466	51.4	107	93.86	7.3	52	0	3	323	649	755	6.5e-29	125.9	KOG0017	FOG	Arabidopsis thaliana	Poorly characterised	General function prediction only	15225653
Unigene_285875	446	At2g04670	1411	40	145	97.53	10.28	84	3	15	446	403	545	3.9e-21	100.5	KOG0017	FOG	Arabidopsis thaliana	Poorly characterised	General function prediction only	15224043
Unigene_286196	472	At4g03810	964	41	156	99.15	16.18	80	2	6	464	322	468	5.5e-26	116.7	KOG0017	FOG	Arabidopsis thaliana	Poorly characterised	General function prediction only	15237089
Unigene_286571	392	At3g31970	1329	49.2	128	97.96	9.63	65	0	387	4	1062	1189	1.2e-34	145.2	KOG0017	FOG	Arabidopsis thaliana	Poorly characterised	General function prediction only	15231995
Unigene_286673	469	At4g03840	973	35.9	153	97.87	15.72	85	4	465	28	773	919	7.9e-17	86.3	KOG0017	FOG	Arabidopsis thaliana	Poorly characterised	General function prediction only	15237106
Unigene_286719	316	At1g41825	884	72.8	103	97.78	11.65	28	0	314	6	750	852	2.7e-37	153.7	KOG0017	FOG	Arabidopsis thaliana	Poorly characterised	General function prediction only	15222307
Unigene_286903	311	At4g07830	611	58	81	78.14	13.26	34	0	67	309	309	389	3.4e-24	110.2	KOG0017	FOG	Arabidopsis thaliana	Poorly characterised	General function prediction only	15235836
Unigene_286960	1152	At1g57640	1468	43.1	218	56.77	14.85	108	3	681	34	1169	1372	2e-45	182.6	KOG0017	FOG	Arabidopsis thaliana	Poorly characterised	General function prediction only	15223634
Unigene_287060	1152	At4g03810	964	56.4	273	71.09	28.32	118	1	1	816	555	827	1.6e-90	332.4	KOG0017	FOG	Arabidopsis thaliana	Poorly characterised	General function prediction only	15237089
Unigene_287103	309	At2g13930	1335	52	102	99.03	7.64	49	0	308	3	1059	1160	2.1e-26	117.5	KOG0017	FOG	Arabidopsis thaliana	Poorly characterised	General function prediction only	15225537
Unigene_287471	328	At2g07660	949	59.8	107	97.87	11.28	43	0	4	324	691	797	1.3e-34	144.8	KOG0017	FOG	Arabidopsis thaliana	Poorly characterised	General function prediction only	15226039
Unigene_287497	450	At4g03650	839	61.8	55	36.67	6.56	21	0	427	263	747	801	9.3e-15	79.3	KOG0017	FOG	Arabidopsis thaliana	Poorly characterised	General function prediction only	15236360
Unigene_287701	432	At1g36830	257	43.9	132	91.67	51.36	73	1	39	431	33	164	8e-24	109.4	KOG0017	FOG	Arabidopsis thaliana	Poorly characterised	General function prediction only	15221176
Unigene_288037	300	At1g37110	1356	44	100	100	7.37	56	0	1	300	1146	1245	1.2e-21	101.7	KOG0017	FOG	Arabidopsis thaliana	Poorly characterised	General function prediction only	15221311
Unigene_288077	1043	At3g60170	1339	43.9	221	63.57	16.5	122	2	1042	383	511	730	4.8e-54	211.1	KOG0017	FOG	Arabidopsis thaliana	Poorly characterised	General function prediction only	15232265
Unigene_288227	520	At2g07010	1413	58.3	84	48.46	5.94	35	0	2	253	1313	1396	3.7e-23	107.5	KOG0017	FOG	Arabidopsis thaliana	Poorly characterised	General function prediction only	15225640
Unigene_288230	439	At2g16670	1333	49.4	81	55.35	6.08	41	0	436	194	880	960	1.2e-14	79	KOG0017	FOG	Arabidopsis thaliana	Poorly characterised	General function prediction only	15227276
Unigene_288600	336	At3g31970	1329	35.4	82	73.21	6.17	53	0	250	5	1242	1323	2.9e-05	47.4	KOG0017	FOG	Arabidopsis thaliana	Poorly characterised	General function prediction only	15231995
Unigene_289239	302	At1g11265	1352	45.2	84	83.44	6.21	46	0	34	285	335	418	3.9e-17	86.7	KOG0017	FOG	Arabidopsis thaliana	Poorly characterised	General function prediction only	15220332
Unigene_289482	301	At4g03840	973	71.7	99	98.67	10.17	28	0	300	4	407	505	1.7e-36	151	KOG0017	FOG	Arabidopsis thaliana	Poorly characterised	General function prediction only	15237106
Unigene_289608	682	At4g07810	1366	30.2	96	42.23	7.03	66	1	55	339	132	227	1.2e-10	66.2	KOG0017	FOG	Arabidopsis thaliana	Poorly characterised	General function prediction only	15235834
Unigene_289823	359	At2g14400	1466	52.8	106	88.58	7.23	50	0	2	319	628	733	2.9e-27	120.6	KOG0017	FOG	Arabidopsis thaliana	Poorly characterised	General function prediction only	15225653
Unigene_289957	352	At4g03810	964	45.2	115	98.01	11.93	46	3	6	341	322	422	3.8e-16	83.6	KOG0017	FOG	Arabidopsis thaliana	Poorly characterised	General function prediction only	15237089
Unigene_290099	338	At2g06470	899	40.4	94	83.43	10.46	56	0	54	335	798	891	1.8e-15	81.3	KOG0017	FOG	Arabidopsis thaliana	Poorly characterised	General function prediction only	15225115
Unigene_290144	435	At1g36035	1418	57.2	138	95.17	9.73	59	0	11	424	994	1131	6.2e-40	162.9	KOG0017	FOG	Arabidopsis thaliana	Poorly characterised	General function prediction only	18399993
Unigene_290686	305	At1g32590	1334	66	100	98.36	7.5	34	0	2	301	1191	1290	3.5e-34	143.3	KOG0017	FOG	Arabidopsis thaliana	Poorly characterised	General function prediction only	15223249
Unigene_290697	343	At2g11940	1212	40.7	108	94.46	8.91	57	1	326	3	636	736	1.6e-19	94.7	KOG0017	FOG	Arabidopsis thaliana	Poorly characterised	General function prediction only	15224311
Unigene_290847	343	At2g06470	899	44.2	77	67.35	8.57	43	0	112	342	597	673	1.1e-10	65.5	KOG0017	FOG	Arabidopsis thaliana	Poorly characterised	General function prediction only	15225115
Unigene_291537	352	At1g57640	1468	52	98	83.52	6.68	47	0	312	19	648	745	9.2e-26	115.5	KOG0017	FOG	Arabidopsis thaliana	Poorly characterised	General function prediction only	15223634
Unigene_291603	601	At2g10780	1611	48.5	66	32.95	4.1	28	2	322	501	1467	1532	6e-09	60.5	KOG0017	FOG	Arabidopsis thaliana	Poorly characterised	General function prediction only	15227314
Unigene_291688	638	At2g14650	1328	48.9	47	22.1	3.54	24	0	97	237	991	1037	2e-07	55.5	KOG0017	FOG	Arabidopsis thaliana	Poorly characterised	General function prediction only	15225982
Unigene_291769	647	At2g10780	1611	46.7	184	85.32	11.42	93	2	101	637	1117	1300	1.5e-42	172.2	KOG0017	FOG	Arabidopsis thaliana	Poorly characterised	General function prediction only	15227314
Unigene_291846	347	At2g13940	1501	44.6	112	96.83	7.46	61	1	3	338	1391	1501	5.5e-23	106.3	KOG0017	FOG	Arabidopsis thaliana	Poorly characterised	General function prediction only	15225539
Unigene_292322	333	At2g10780	1611	51.8	110	99.1	6.83	53	0	3	332	742	851	7.8e-27	119	KOG0017	FOG	Arabidopsis thaliana	Poorly characterised	General function prediction only	15227314
Unigene_292617	1402	At2g04670	1411	47.4	437	93.51	30.97	207	4	1249	5	381	816	5.1e-120	430.6	KOG0017	FOG	Arabidopsis thaliana	Poorly characterised	General function prediction only	15224043
Unigene_292670	393	At2g04670	1411	35.9	131	100	9.28	77	3	2	391	914	1038	1.2e-13	75.5	KOG0017	FOG	Arabidopsis thaliana	Poorly characterised	General function prediction only	15224043
Unigene_292819	307	At1g42375	1773	78.4	102	99.67	5.75	22	0	1	306	929	1030	1.3e-44	177.9	KOG0017	FOG	Arabidopsis thaliana	Poorly characterised	General function prediction only	15223982
Unigene_292823	302	At1g62460	1304	40.9	66	65.56	5.06	39	0	200	3	386	451	4.3e-08	56.6	KOG0017	FOG	Arabidopsis thaliana	Poorly characterised	General function prediction only	15220784
Unigene_292843	397	At4g16910	687	56.8	132	99.75	19.21	56	1	3	395	323	454	1.4e-38	158.3	KOG0017	FOG	Arabidopsis thaliana	Poorly characterised	General function prediction only	15235925
Unigene_292922	307	At2g07683	385	56.1	57	55.7	14.81	25	0	137	307	311	367	7.8e-13	72.4	KOG0017	FOG	Arabidopsis thaliana	Poorly characterised	General function prediction only	15226075
Unigene_293188	358	At1g36035	1418	41.8	91	76.26	6.42	51	1	320	48	591	679	1.8e-13	74.7	KOG0017	FOG	Arabidopsis thaliana	Poorly characterised	General function prediction only	18399993
Unigene_293208	646	At4g03650	839	52.1	190	88.24	22.65	91	0	76	645	528	717	8e-60	229.6	KOG0017	FOG	Arabidopsis thaliana	Poorly characterised	General function prediction only	15236360
Unigene_293260	501	At1g20390	1791	35.5	152	91.02	8.49	96	2	497	45	1472	1622	2.2e-25	114.8	KOG0017	FOG	Arabidopsis thaliana	Poorly characterised	General function prediction only	15217931
Unigene_293940	315	At2g14400	1466	39	105	100	7.16	62	1	2	310	1115	1219	3.2e-14	77	KOG0017	FOG	Arabidopsis thaliana	Poorly characterised	General function prediction only	15225653
Unigene_294017	338	At1g37060	1734	43.3	97	86.09	5.59	55	0	28	318	30	126	4.4e-17	86.7	KOG0017	FOG	Arabidopsis thaliana	Poorly characterised	General function prediction only	15221270
Unigene_294290	307	At2g23330	1496	55.7	70	68.4	4.68	31	0	240	31	718	787	2.8e-18	90.5	KOG0017	FOG	Arabidopsis thaliana	Poorly characterised	General function prediction only	15227813
Unigene_294294	314	At1g20390	1791	49	100	95.54	5.58	51	0	13	312	1037	1136	4.2e-22	103.2	KOG0017	FOG	Arabidopsis thaliana	Poorly characterised	General function prediction only	15217931
Unigene_294300	340	At2g14650	1328	49.4	77	67.94	5.8	39	0	233	3	1158	1234	2.2e-16	84.3	KOG0017	FOG	Arabidopsis thaliana	Poorly characterised	General function prediction only	15225982
Unigene_294714	802	At3g31970	1329	24.9	241	90.15	18.13	162	7	85	774	876	1108	8e-17	87	KOG0017	FOG	Arabidopsis thaliana	Poorly characterised	General function prediction only	15231995
Unigene_294839	946	At1g36035	1418	52.3	239	75.79	16.85	93	3	946	230	1201	1418	3.6e-61	234.6	KOG0017	FOG	Arabidopsis thaliana	Poorly characterised	General function prediction only	18399993
Unigene_295023	373	At2g10780	1611	44.7	114	91.69	7.08	63	0	362	21	1405	1518	1.2e-20	98.6	KOG0017	FOG	Arabidopsis thaliana	Poorly characterised	General function prediction only	15227314
Unigene_295122	440	At2g06470	899	41.1	124	84.55	13.79	65	1	2	349	749	872	2.5e-20	97.8	KOG0017	FOG	Arabidopsis thaliana	Poorly characterised	General function prediction only	15225115
Unigene_295224	448	At2g06890	1215	72.6	117	78.35	9.63	32	0	97	447	505	621	1.7e-45	181.4	KOG0017	FOG	Arabidopsis thaliana	Poorly characterised	General function prediction only	15225616
Unigene_295233	493	At2g15650	1347	50.8	61	37.12	4.53	30	0	3	185	1282	1342	2.1e-12	71.6	KOG0017	FOG	Arabidopsis thaliana	Poorly characterised	General function prediction only	15226587
Unigene_295245	939	At4g03810	964	36.9	320	102.24	33.2	192	3	4	933	602	921	1.1e-54	213	KOG0017	FOG	Arabidopsis thaliana	Poorly characterised	General function prediction only	15237089
Unigene_295688	581	At3g43830	329	33	100	51.64	30.4	65	2	42	338	150	248	1.3e-08	59.3	KOG0017	FOG	Arabidopsis thaliana	Poorly characterised	General function prediction only	15229788
Unigene_295799	337	At2g15100	1329	50.5	101	89.91	7.6	50	0	336	34	461	561	1.7e-21	101.3	KOG0017	FOG	Arabidopsis thaliana	Poorly characterised	General function prediction only	15226056
Unigene_295812	437	At2g15410	1787	39.6	111	76.2	6.21	62	1	21	338	1676	1786	1.4e-20	98.6	KOG0017	FOG	Arabidopsis thaliana	Poorly characterised	General function prediction only	15226511
Unigene_295814	302	At2g06890	1215	49.5	95	94.37	7.82	48	0	302	18	763	857	1.3e-23	108.2	KOG0017	FOG	Arabidopsis thaliana	Poorly characterised	General function prediction only	15225616
Unigene_295933	381	At2g11950	616	35.8	67	52.76	10.88	43	0	6	206	423	489	2.3e-06	51.2	KOG0017	FOG	Arabidopsis thaliana	Poorly characterised	General function prediction only	15224313
Unigene_296000	470	At2g11140	411	52.8	36	22.98	8.76	17	0	437	330	307	342	1.4e-05	48.9	KOG0017	FOG	Arabidopsis thaliana	Poorly characterised	General function prediction only	15227405
Unigene_296078	434	At4g03810	964	72.2	144	99.54	14.94	40	0	3	434	228	371	6.6e-58	222.6	KOG0017	FOG	Arabidopsis thaliana	Poorly characterised	General function prediction only	15237089
Unigene_296156	436	At2g10780	1611	42.5	120	82.57	7.45	61	3	63	422	1092	1203	9.6e-17	85.9	KOG0017	FOG	Arabidopsis thaliana	Poorly characterised	General function prediction only	15227314
Unigene_296214	544	At1g32590	1334	33.3	147	81.07	11.02	88	2	133	543	292	438	2.7e-16	84.7	KOG0017	FOG	Arabidopsis thaliana	Poorly characterised	General function prediction only	15223249
Unigene_296576	377	At2g14400	1466	40.4	94	74.8	6.41	50	2	1	282	703	790	7e-16	82.8	KOG0017	FOG	Arabidopsis thaliana	Poorly characterised	General function prediction only	15225653
Unigene_296649	735	At4g03810	964	66.5	203	82.86	21.06	68	0	87	695	434	636	1.3e-77	288.9	KOG0017	FOG	Arabidopsis thaliana	Poorly characterised	General function prediction only	15237089
Unigene_296762	565	At4g22040	1120	54.7	139	73.81	12.41	63	0	132	548	636	774	5.7e-38	156.8	KOG0017	FOG	Arabidopsis thaliana	Poorly characterised	General function prediction only	15234694
Unigene_296890	1135	At3g29775	1348	48	321	84.85	23.81	166	1	174	1133	840	1160	2.4e-83	308.5	KOG0017	FOG	Arabidopsis thaliana	Poorly characterised	General function prediction only	15230082
Unigene_297088	644	At2g15100	1329	45.2	219	102.02	16.48	113	2	642	7	1110	1328	3.4e-50	197.6	KOG0017	FOG	Arabidopsis thaliana	Poorly characterised	General function prediction only	15226056
Unigene_297299	436	At2g14380	764	42.2	102	70.18	13.35	57	1	135	434	303	404	4e-15	80.5	KOG0017	FOG	Arabidopsis thaliana	Poorly characterised	General function prediction only	15225651
Unigene_297508	432	At2g06170	587	30.5	128	88.89	21.81	69	4	16	387	156	267	1e-10	65.9	KOG0017	FOG	Arabidopsis thaliana	Poorly characterised	General function prediction only	15225069
Unigene_297631	341	At2g14380	764	72.6	113	99.41	14.79	31	0	1	339	581	693	5.5e-44	176	KOG0017	FOG	Arabidopsis thaliana	Poorly characterised	General function prediction only	15225651
Unigene_298405	345	At4g07810	1366	40.3	67	58.26	4.9	40	0	2	202	1188	1254	1.4e-07	55.1	KOG0017	FOG	Arabidopsis thaliana	Poorly characterised	General function prediction only	15235834
Unigene_298602	420	At1g20390	1791	31.8	107	76.43	5.97	73	0	415	95	575	681	1.2e-13	75.5	KOG0017	FOG	Arabidopsis thaliana	Poorly characterised	General function prediction only	15217931
Unigene_298709	312	At2g06320	466	69.8	43	41.35	9.23	13	0	180	308	268	310	2.3e-12	70.9	KOG0017	FOG	Arabidopsis thaliana	Poorly characterised	General function prediction only	15225098
Unigene_298716	473	At1g20390	1791	48.7	150	95.14	8.38	77	0	459	10	711	860	1.2e-41	168.7	KOG0017	FOG	Arabidopsis thaliana	Poorly characterised	General function prediction only	15217931
Unigene_299329	341	At2g04670	1411	45.8	107	94.13	7.58	58	0	3	323	630	736	7.8e-22	102.4	KOG0017	FOG	Arabidopsis thaliana	Poorly characterised	General function prediction only	15224043
Unigene_299482	731	At4g10580	1240	55.9	254	104.24	20.48	99	1	6	728	697	950	6.9e-76	283.1	KOG0017	FOG	Arabidopsis thaliana	Poorly characterised	General function prediction only	15235173
Unigene_299647	351	At2g10780	1611	54.3	92	78.63	5.71	42	0	2	277	1417	1508	3e-21	100.5	KOG0017	FOG	Arabidopsis thaliana	Poorly characterised	General function prediction only	15227314
Unigene_300069	330	At1g42375	1773	64.2	109	99.09	6.15	39	0	2	328	1071	1179	2.3e-39	160.6	KOG0017	FOG	Arabidopsis thaliana	Poorly characterised	General function prediction only	15223982
Unigene_300325	308	At1g35647	1495	37	100	97.4	6.69	63	0	1	300	1184	1283	9.2e-14	75.5	KOG0017	FOG	Arabidopsis thaliana	Poorly characterised	General function prediction only	15219687
Unigene_300630	303	At1g33813	467	35.6	101	100	21.63	56	2	280	5	288	388	3.9e-09	60.1	KOG0017	FOG	Arabidopsis thaliana	Poorly characterised	General function prediction only	15217665
Unigene_300697	345	At2g23330	1496	51.7	58	50.43	3.88	28	0	58	231	1123	1180	4.8e-11	66.6	KOG0017	FOG	Arabidopsis thaliana	Poorly characterised	General function prediction only	15227813
Unigene_301540	518	At4g03810	964	44.4	178	103.09	18.46	81	3	1	516	330	495	2.1e-34	144.8	KOG0017	FOG	Arabidopsis thaliana	Poorly characterised	General function prediction only	15237089
Unigene_301682	308	At2g10780	1611	52.4	103	100.32	6.39	48	1	2	307	1196	1298	1e-25	115.2	KOG0017	FOG	Arabidopsis thaliana	Poorly characterised	General function prediction only	15227314
Unigene_302351	445	At2g11940	1212	38.5	143	96.4	11.8	82	1	2	430	600	736	1.6e-22	105.1	KOG0017	FOG	Arabidopsis thaliana	Poorly characterised	General function prediction only	15224311
Unigene_302721	691	At1g42375	1773	51.4	247	107.24	13.93	99	2	1	690	1165	1407	4.5e-69	260.4	KOG0017	FOG	Arabidopsis thaliana	Poorly characterised	General function prediction only	15223982
Unigene_302936	485	At2g13260	622	32.6	141	87.22	22.67	95	0	23	445	52	192	9.4e-21	99.4	KOG0017	FOG	Arabidopsis thaliana	Poorly characterised	General function prediction only	15224994
Unigene_303255	395	At2g14650	1328	51.9	131	99.49	9.86	63	0	395	3	1087	1217	2.1e-34	144.4	KOG0017	FOG	Arabidopsis thaliana	Poorly characterised	General function prediction only	15225982
Unigene_303330	523	At3g29775	1348	44.5	119	68.26	8.83	62	3	2	349	625	742	7.2e-19	93.2	KOG0017	FOG	Arabidopsis thaliana	Poorly characterised	General function prediction only	15230082
Unigene_303796	2205	At2g21310	838	34.3	528	71.84	63.01	317	7	648	2150	1	525	1.2e-83	310.5	KOG0017	FOG	Arabidopsis thaliana	Poorly characterised	General function prediction only	15226514
Unigene_304278	408	At2g13330	889	29.3	133	97.79	14.96	83	2	399	1	583	704	2.2e-18	91.3	KOG0017	FOG	Arabidopsis thaliana	Poorly characterised	General function prediction only	15225007
Unigene_304352	373	At1g36035	1418	48	123	98.93	8.67	62	2	10	372	956	1078	1.1e-26	118.6	KOG0017	FOG	Arabidopsis thaliana	Poorly characterised	General function prediction only	18399993
Unigene_304398	326	At2g14650	1328	54.5	101	92.94	7.61	46	0	23	325	695	795	8.8e-23	105.5	KOG0017	FOG	Arabidopsis thaliana	Poorly characterised	General function prediction only	15225982
Unigene_304773	336	At3g29510	1158	63.3	60	53.57	5.18	22	0	180	1	837	896	2.8e-16	84	KOG0017	FOG	Arabidopsis thaliana	Poorly characterised	General function prediction only	15229998
Unigene_305194	428	At1g37110	1356	58.2	141	98.83	10.4	58	1	4	423	945	1085	1.3e-42	171.8	KOG0017	FOG	Arabidopsis thaliana	Poorly characterised	General function prediction only	15221311
Unigene_305401	301	At4g03810	964	67.3	98	97.67	10.17	32	0	296	3	263	360	2e-37	154.1	KOG0017	FOG	Arabidopsis thaliana	Poorly characterised	General function prediction only	15237089
Unigene_305404	326	At3g31970	1329	57.7	104	95.71	7.83	44	0	14	325	1020	1123	1.5e-30	131.3	KOG0017	FOG	Arabidopsis thaliana	Poorly characterised	General function prediction only	15231995
Unigene_305415	352	At4g03650	839	68	100	85.23	11.92	32	0	352	53	524	623	1.4e-34	144.8	KOG0017	FOG	Arabidopsis thaliana	Poorly characterised	General function prediction only	15236360
Unigene_305500	336	At2g06470	899	43.4	53	47.32	5.9	30	0	173	331	587	639	1.2e-06	52	KOG0017	FOG	Arabidopsis thaliana	Poorly characterised	General function prediction only	15225115
Unigene_305566	480	At3g29775	1348	48.8	121	75.62	8.98	62	0	417	55	1216	1336	2.3e-27	121.3	KOG0017	FOG	Arabidopsis thaliana	Poorly characterised	General function prediction only	15230082
Unigene_305585	389	At4g03650	839	67.3	52	40.1	6.2	17	0	348	193	612	663	2.1e-15	81.3	KOG0017	FOG	Arabidopsis thaliana	Poorly characterised	General function prediction only	15236360
Unigene_305649	303	At2g14650	1328	57.4	101	100	7.61	42	1	303	1	944	1043	2.9e-28	123.6	KOG0017	FOG	Arabidopsis thaliana	Poorly characterised	General function prediction only	15225982
Unigene_305747	303	At3g31970	1329	36.2	80	79.21	6.02	51	0	10	249	1240	1319	1.4e-09	61.6	KOG0017	FOG	Arabidopsis thaliana	Poorly characterised	General function prediction only	15231995
Unigene_305815	325	At1g20390	1791	48.6	107	98.77	5.97	55	0	324	4	913	1019	4.2e-25	113.2	KOG0017	FOG	Arabidopsis thaliana	Poorly characterised	General function prediction only	15217931
Unigene_305831	328	At2g14400	1466	36.7	98	89.63	6.68	62	0	324	31	983	1080	1.5e-17	88.2	KOG0017	FOG	Arabidopsis thaliana	Poorly characterised	General function prediction only	15225653
Unigene_305979	313	At1g36035	1418	61.4	88	84.35	6.21	30	1	57	308	1011	1098	2.8e-26	117.1	KOG0017	FOG	Arabidopsis thaliana	Poorly characterised	General function prediction only	18399993
Unigene_306425	494	At1g42375	1773	69.5	164	99.6	9.25	50	0	492	1	855	1018	3e-67	253.8	KOG0017	FOG	Arabidopsis thaliana	Poorly characterised	General function prediction only	15223982
Unigene_306961	397	AtMi062	119	37.7	61	46.1	51.26	30	1	162	4	10	70	2.4e-06	51.2	KOG0017	FOG	Arabidopsis thaliana	Poorly characterised	General function prediction only	13449352
Unigene_306994	446	At1g36830	257	45.8	142	95.52	55.25	72	2	3	425	33	170	3.1e-26	117.5	KOG0017	FOG	Arabidopsis thaliana	Poorly characterised	General function prediction only	15221176
Unigene_307055	418	At2g10780	1611	57.4	136	97.61	8.44	58	0	3	410	1348	1483	4e-44	176.8	KOG0017	FOG	Arabidopsis thaliana	Poorly characterised	General function prediction only	15227314
Unigene_307226	382	At2g14400	1466	37.4	123	96.6	8.39	67	3	366	22	1109	1229	3.3e-13	73.9	KOG0017	FOG	Arabidopsis thaliana	Poorly characterised	General function prediction only	15225653
Unigene_307244	581	At4g03810	964	33.3	129	66.61	13.38	86	0	194	580	805	933	5.8e-17	87	KOG0017	FOG	Arabidopsis thaliana	Poorly characterised	General function prediction only	15237089
Unigene_307564	398	Hs18570033	474	95.3	43	32.41	9.07	2	0	398	270	382	424	8.5e-20	95.9	KOG0017	FOG	Homo sapiens	Poorly characterised	General function prediction only	18570033
Unigene_307724	356	At3g29775	1348	37.4	99	83.43	7.34	58	1	356	72	677	775	2.1e-09	61.2	KOG0017	FOG	Arabidopsis thaliana	Poorly characterised	General function prediction only	15230082
[truncated: 124,939 more rows]
