# Supplementary material for: Understanding salt tolerance mechanism using transcriptome profiling and de novo assembly of wild tomato Solanum chilense
Source: Sci Rep. 2020 Sep 28;10:15835. doi: 10.1038/s41598-020-72474-w (PMC7523002; doi:10.1038/s41598-020-72474-w)
Supplement: Supplementary file 4 — Supplementary Table 6. [file 41598_2020_72474_MOESM4_ESM.xls]

## Sheet: Unigenes_SSR_1
Title: Understanding salt tolerance mechanism using transcriptome profiling and de novo assembly of wild tomato Solanum chilense Authors: SP Kashyap 1, 2, HC Prasanna 1, 3*, Nishi Kumari 2, Pallavi Mishra 1 and B Singh 1 Author’s affiliations: 1 Division of Crop Improvement and Biotechnology, Indian Institute of Vegetable Research, Indian Council of Agricultural Research, Varanasi-221 305, Uttar …
Table S6 Details of simple sequence repeats (SSRs) from assembled unigenes.
Transcript_ID	SSR_frequency	SSR_type	SSR	Size	Start	End
Unigene_49	1	Complex	(T)11gtgtgtgtgttttccttcttaatggggttgtaaaaagaggatttttaagctgacccatatatgttttttttgatttctctgttgataaatatg(T)15	119	14	132
Unigene_169	1	Complex	(T)10ggaaaaaatcgccactcgtaccggggaattatttaattccccagaacgatttga(T)19	83	534	616
Unigene_266	1	Complex	(A)17cg(A)10	29	3	31
Unigene_409	2	Complex	(A)16tcccttcctacagtgaaggataggaagtatatatgaggaagattaggattacgacttttttttggagggggga(G)11	100	1700	1799
Unigene_411	1	Complex	(G)16aggggaggagaggtgggaagcgtgtgggga(G)10	56	1	56
Unigene_483	1	Complex	(T)16ataaatat(A)15	39	321	359
Unigene_493	1	Complex	(T)10(A)10	20	288	307
Unigene_888	1	Complex	(A)13ttaaaaaagttaaaaacac(A)12	44	8	51
Unigene_1302	1	Complex	(T)16gtttgttc(T)16	40	1	40
Unigene_1355	1	Complex	(T)11caaacaaaagatcttgatttatatctaaaaatttgaagaaaaaaaaatgtattttatctttttttt(A)14	91	592	682
Unigene_1472	1	Complex	(T)10ctaaataaattatgtattaaaagtaatagtttctactaatcg(T)11	63	95	157
Unigene_1597	1	Complex	(T)10attacttgtatatggtgaggtcttggtttcaattccctctgacctcatgctctctgaaaaaatatttaaa(T)16	96	431	526
Unigene_1820	1	Complex	(T)10ctta(T)10	24	3	26
Unigene_1825	1	Complex	(TG)8tttaaatgtcctaattatgag(T)12	49	64	112
Unigene_1989	1	Complex	(T)10ggttaaact(A)16	35	271	305
Unigene_2168	1	Complex	(T)10ctaatttttttttggtaaatttttattttttattttatttttaactacttatctttctttcatttgtattttaatattcctagaatttgaatatta(T)10	116	71	186
Unigene_2284	1	Complex	(AT)6agtttccatgatataaagtatagtaagctgatagagaatcagtc(CTCA)5	76	35	110
Unigene_2502	2	Complex	(T)11acttggtcc(T)11	31	303	333
Unigene_2664	1	Complex	(TC)6(A)12	24	573	596
Unigene_2763	1	Complex	(GA)9aa(AG)10	40	639	678
Unigene_2822	1	Complex	(A)10caaaaagttcttcacacttgaggaatttac(A)14	54	402	455
Unigene_2881	1	Complex	(T)14gtgatggtggggtgtttaactggaaaactaaatgcattcacaaccttacaagt(A)18	85	818	902
Unigene_3008	1	Complex	(AT)7agagttagattgtgttgagatctagaaataaagggaaaaattgtttagatatcacaacttttatttatg(A)10	93	1313	1405
Unigene_3016	1	Complex	(T)14acatatacaattttttttgtttaatatatatagaattttatgcatgtattatatg(AT)7	83	162	244
Unigene_3081	1	Complex	(T)19atg(T)19gagttgggggaccaaaaccctagctttcactttcagtttcaaaaacccctc(T)11	103	1	103
Unigene_3107	3	Complex	(T)11attttcatttttgtcattctctctattttcaagcttttgggagaaaggtaatttctatgaagaaagaaaagtag(A)10	95	579	673
Unigene_3114	1	Complex	(GT)7c(AG)7	29	1	29
Unigene_3409	1	Complex	(A)19gcag(A)17	40	1	40
Unigene_3487	1	Complex	(T)14gagcattggtaaagttacatttatattc(T)14	56	788	843
Unigene_3539	1	Complex	(T)13aaaataaagtgaattgtgtgagaagttgtagtgatttcaaacatgaaaatcgtagttagtttgcatttaggaacaaatgtatttaa(T)11aatagaagaccacttcaaccgtttttaaaattctaaatcctgttttaaattttgtattctaaattgtta(T)10aatctagtatatctagaaattaaattgttgcatttattattttcttattattcaaagggagaccacttcaaccgtttatcatgttcta(T)11	288	132	419
Unigene_3776	1	Complex	(CT)9ca(CT)11	42	1387	1428
Unigene_3804	1	Complex	(T)18aaggatcaaagtaaagccaactccactaacaattaagaaaagccaagttttgaaagacaaacaaagagaagagggatta(AAC)5	112	1	112
Unigene_3846	1	Complex	(A)12t(A)10	23	1	23
Unigene_3924	1	Complex	(TAA)7agatgtaaagggtaaagatcaaga(ATC)6	63	1	63
Unigene_4307	2	Complex	(T)10attttttttagaaaaggatatgaaaagaaaaataaaaaaataaagagacacgatcccagaatttaattcatatccataaaattat(A)10	105	285	389
Unigene_4612	1	Complex	(T)11gggtttgatctcgatttcgtgtttttgttcacttctattcaacaatttgtgggttgatttcagattttcag(T)11	93	191	283
Unigene_4736	1	Complex	(CT)6cact(CA)6	28	185	212
Unigene_5017	1	Complex	(A)10cgattgaaggctataagtggattccttaattgtcttt(A)10	57	64	120
Unigene_5138	1	Complex	(A)16ccactc(ACT)5	37	234	270
Unigene_5202	1	Complex	(A)10ttgccctactccataaaaaaaaacaaaaactttcttatacatcaatcataatcttctctatatcaccataaaattacgtcaaata(TAT)5cgttcatttataaaattatatcaaatatataattatcaaatatttttatt(A)10	170	419	588
Unigene_5223	1	Complex	(T)11aagtagtagttagttttctaaagtagttttaaatatatggaaggtgagaaagacatgcttcccaatcaccaatactcaaaaatcagtttcttgcaag(A)10	118	7	124
Unigene_5579	2	Complex	(T)12gaaaaaaattatcaaacttgatcacttgttaatctcttcttgcaccttctcaatgaaactaagcatactctctaatcctttctcatctg(A)12	113	194	306
Unigene_5616	1	Complex	(A)12tcttccacaagttcaatatataaataacaatgagtac(A)10	59	10	68
Unigene_5633	1	Complex	(A)11ctattcttacaaaatgatatctaagggatagctttgaaaaaattagaacctatcctttgg(A)10	81	291	371
Unigene_5662	1	Complex	(T)11ggttaattttttctgagcaattaattaa(TAT)5	54	128	181
Unigene_5874	1	Complex	(A)10c(A)12t(A)10	34	1	34
Unigene_5874	2	Complex	(AAT)5aaataaacaaacatcaaaccgtaaaataatactaatattaaaactacaataaacacaaatattaattgacttttagaactacattaaact(A)20	125	960	1084
Unigene_5930	1	Complex	(A)18gct(A)11	32	6	37
Unigene_6038	1	Complex	(A)18cttagacaa(T)10ctaatttttggtg(T)10	60	3	62
Unigene_6372	1	Complex	(T)11ggttttattcacaccgtttgtaagtg(T)12	49	206	254
Unigene_6453	1	Complex	(T)11acaccacactttaacacagtttaaa(T)12	48	171	218
Unigene_6544	1	Complex	(CT)11tc(CT)8	40	1	40
Unigene_6635	1	Complex	(T)12gggtggtta(T)13	34	13	46
Unigene_6858	1	Complex	(T)10atttacttttttcaattag(T)10	39	108	146
Unigene_7021	2	Complex	(CT)7agattttctctctctatccgaattcttccccattttggaaaaatcgccctttgtttctctctctaaaaatcgctatcgatcgatac(AT)8	116	124	239
Unigene_7349	1	Complex	(T)11gttgtttttttttggtttttaatccactctgaaaatctcatttagttggtgtacttagacctttcatacttgaagaga(T)12	101	1	101
Unigene_7659	1	Complex	(A)17caaacag(A)16	40	1	40
Unigene_7700	1	Complex	(T)13atttttccttgcccatcggggcctcggatacctgctttaatttttgtttttctggcccatcggggccgcggatacctgctttga(T)11	108	1	108
Unigene_7736	1	Complex	(T)17aatatca(T)10	34	6	39
Unigene_7930	1	Complex	(ATCT)5atcc(ATCT)5	44	605	648
Unigene_7991	1	Complex	(A)10c(A)12t(A)10	34	1	34
Unigene_8212	1	Complex	(T)18attttaataa(T)20	48	1	48
Unigene_8296	1	Complex	(T)15gtgtttttatttctttttg(T)12	46	1	46
Unigene_8359	1	Complex	(TG)8(TA)10	36	2534	2569
Unigene_8431	1	Complex	(T)10g(T)11	22	1	22
Unigene_8477	1	Complex	(A)14gggtaaaaaatagattgaacagataaaaagcaagaacacagtaggaataaccaaatgttgaacaccctaaaag(A)10	97	227	323
Unigene_8512	1	Complex	(T)11atgactaatgataagtatcaatattttaa(T)13	53	302	354
Unigene_8522	1	Complex	(T)10(G)12	22	1	22
Unigene_8540	1	Complex	(TC)7cctctctctcct(TC)6	38	8	45
Unigene_8614	1	Complex	(T)11agaaaatcgctgcccatttta(T)10(A)13	55	285	339
Unigene_8819	1	Complex	(A)11gaacaaataaacatataaagcaatggagccatca(T)11	56	58	113
Unigene_8920	1	Complex	(T)10aaataaatatttataaattttacttcatgtaataagacattgaaattcaagtgtatgtcattgatagttaatttatgt(A)19	107	1253	1359
Unigene_8952	1	Complex	(T)12aa(AT)8	30	211	240
Unigene_9051	1	Complex	(T)11ataaaactaattaataattttttagttttgttttcatg(T)10	59	149	207
Unigene_9090	1	Complex	(A)10ccccaaaaaactccaatcccc(A)14	45	14	58
Unigene_9182	1	Complex	(ATT)7ata(ATT)7ac(TAT)8	71	1808	1878
Unigene_9288	1	Complex	(A)11tc(A)10c(A)11	35	1	35
Unigene_9379	1	Complex	(T)17atatcacccaaattattgctaccttatctacc(T)10	59	99	157
Unigene_9415	1	Complex	(TAT)5tactatttttttg(T)10	38	1	38
Unigene_9445	1	Complex	(A)12caaaacacaac(A)19	42	415	456
Unigene_9603	1	Complex	(TC)9tg(T)13	33	1	33
Unigene_10287	3	Complex	(A)11catatgacctcaaatcttccccgcaaggcttaaaatacagtaaacatgcacataaggtatgtaaatcatctttctgtgaaaaggatttcaac(A)11	114	610	723
Unigene_10461	1	Complex	(A)11tagaaggaaaaaaatattgtttcttctatattgcaatttgtaatttatgagggttttgttatatatatttgaataaatgatgcaattatagt(A)12	115	242	356
Unigene_10464	1	Complex	(TAA)6tataaggctcttcc(T)11gctttgctgcaggcaaatgattcaaatttcaaaagtgcaaagtgttacactatactactttattaatttacaatataagtattgc(T)14	142	1	142
Unigene_10539	1	Complex	(T)10agagcatttgccactgtttttaataggagaaaagtttgtggatagtcctttagtttcccataatgacacgtaagca(T)10	96	999	1094
Unigene_10564	1	Complex	(CT)6tttcttaaatcagaaacaaaaagtttctgg(A)12	54	1975	2028
Unigene_10618	1	Complex	(T)10gctatggagctagctcag(T)10	38	478	515
Unigene_10859	1	Complex	(CCG)7ccccgacccgcgcgccctcccgagggaggacgcggggccggggggcggagacgggggaggagga(GGAC)5	105	426	530
Unigene_10953	1	Complex	(AC)6atctctaccttt(A)16	40	103	142
Unigene_10994	1	Complex	(T)10aatttttctaaaagagtgagagaagggggttttgtggttttgttggggaggaaagagtctttagatttctgttgtgatttg(T)11	102	283	384
Unigene_11066	1	Complex	(A)12ct(A)13	27	97	123
Unigene_11101	1	Complex	(TA)9ttgtatttccttcatagaattggggac(T)10	55	3	57
Unigene_11365	1	Complex	(T)15atggtgattacaccttgacagttttttattgtatttttttattgtgattgcactttggcagtttgtaatttta(T)11	99	117	215
Unigene_11433	1	Complex	(ATAA)5tataataaactcacattcattctatgaaataaaaataagaacaaaagaaaataaaagttcaatttttgcaataatatctccttggac(A)10ggatcctttgtaggctcttgattaacataatatggatcaaaagtttct(TC)6	177	320	496
Unigene_11474	1	Complex	(T)15gctttacacttaaattttttaataagtcgctaacattaagc(T)14	70	383	452
Unigene_11669	1	Complex	(TAT)5taaacgcgtag(TGT)5	41	453	493
Unigene_11672	1	Complex	(T)19agctaacaacttgaaagattctatatgtaatgatggtgtaaaagatgatttttaaaaaagtagataagga(AT)7	103	1	103
Unigene_12015	1	Complex	(T)16aaatttc(T)13	36	1	36
Unigene_12091	2	Complex	(T)14gttggtgtgtg(T)12	37	563	599
Unigene_12208	2	Complex	(TG)7ttttaagtgaggatatatagaggaccaaatgaatgcacatgtaatgtaatgttgaaacatgaatgaagtatgtgggggacctttctgcccttttgtgt(A)16	128	1468	1595
Unigene_12253	1	Complex	(T)15aaaaaaaa(T)19	42	1135	1176
Unigene_12277	1	Complex	(A)11catagaaatattcag(A)10	36	373	408
Unigene_12408	1	Complex	(T)10ctgtttgttttatcctcaattctattttgatgaaattagggttagg(T)10	66	143	208
Unigene_12577	1	Complex	(ATT)5atatactctcatgaaataaattccataataatcatgaaaaacaacaaaaactaaaaaaaaattt(A)10	89	22	110
Unigene_12893	1	Complex	(T)15cttattttgaattgaaaaaagtttctt(TA)6	54	1	54
Unigene_13055	1	Complex	(TA)7atatgtatatggtactctgcagctcgtatcaatataattaaagct(A)14	73	1	73
Unigene_13334	2	Complex	(GTT)5tttgttgtttttgtta(TTG)5	46	407	452
Unigene_13356	1	Complex	(A)12ctacaactacgttttttgttcaaaatagttatcgtactttttacattttaagaagtcaaat(A)12	85	150	234
Unigene_13392	1	Complex	(T)10agctactgcacctgttttacctacttgaatttaatatttattttttttaatcaggatctgtcaaaaataccaattttactttc(T)10	103	19	121
Unigene_13522	1	Complex	(T)10aattatatg(T)10	29	23	51
Unigene_14242	1	Complex	(T)17gtattaaacatatatgttcacagttcaccataaacacttggctttgagtaaacccagttgtcaatccgatttttatttcct(AG)8	114	1	114
Unigene_14439	1	Complex	(T)10cttttttgtcggattc(T)12	38	188	225
Unigene_14553	1	Complex	(A)10ccaacaaaaaaaac(A)11	35	12	46
Unigene_14707	3	Complex	(T)10catctccgtctttctggaaagagatttagattaccatcgctcagttcc(A)10gagaagagatttagattaccatcactgtggaacttctgaaatcaacagctccatctgccaatgccaaaagcc(A)16	156	614	769
Unigene_14729	1	Complex	(T)11gtctgtaacttgatggaatttatcccatccaaataacttcttcaatttgtaactatttattttgttacattgtgtttacaag(TA)6	105	1351	1455
Unigene_14756	2	Complex	(AAG)5aaagagaaagagaaaggggaagggagagagaaagggttgttgaggaagaggaggaggaagaa(GAG)5	92	152	243
Unigene_14932	1	Complex	(CAC)5cctggccaccaggctactacccagttggccctgtgtaaaaacgtccaagctg(A)11	78	49	126
Unigene_15102	1	Complex	(T)10aaaaaaaggaattaaaaaaaaggggggatttaatt(A)11	56	32	87
Unigene_15368	1	Complex	(T)10catttccaacaaattaaaaaaaaataac(A)10	48	285	332
Unigene_15638	1	Complex	(T)13aaatatcttgatttaaacatg(T)16	50	2719	2768
Unigene_15822	1	Complex	(A)10caagaaa(AG)6tataaatgtattgtttcaagtgtttatagaaagtgatgagagtgcttaaggaggaaaaaaacaagaatgtaaa(AG)6	114	5391	5504
Unigene_16108	1	Complex	(T)13atttttttctta(T)11ggttagatctaaaattactttatcacataaacatttttcaaacaaattatgaacttataggcatacttttaatcacaaacaagtttgcaaaaaaat(A)11	143	1	143
Unigene_16188	1	Complex	(T)11gatggtgggtggggaaatatatttttaaatctatatattaaatttctc(AAT)5	74	22	95
Unigene_16210	1	Complex	(CA)8ccacacagagag(AC)6	40	1	40
Unigene_16343	1	Complex	(A)12ccaaaacaaaaac(A)12	37	317	353
Unigene_16497	1	Complex	(T)10ataatataaagagactactgggacgggggacctgtaaaag(A)15	65	119	183
Unigene_16734	1	Complex	(T)10g(T)10	21	383	403
Unigene_16774	2	Complex	(T)10g(T)13	24	1847	1870
Unigene_17000	1	Complex	(T)11aatttccccaccccacataacctttcactttc(T)11	54	9	62
Unigene_17054	1	Complex	(A)10caagaaa(AG)6tataaatgtattgtttcaagtgtttatagaaagtgatgagagtgcttaaggaggaaaaaaacaagaatgtaaa(AG)6	114	4678	4791
Unigene_17570	1	Complex	(T)17gataaaaggtaatgaaaagatttaatagaatggattgctacatatgttcaggtggtagataaatgag(T)10	94	1	94
Unigene_17575	1	Complex	(AT)7caaaattactttacatataacacatacataaaatcgaaacactcttattgaaatctctaacttcaccacttacactat(CAA)5	107	43	149
Unigene_17844	1	Complex	(A)13ttgccaaagaaacacagtcattgtataattttttttaaaaaaggtattcgccttaggggcc(T)16	90	53	142
Unigene_17846	1	Complex	(T)10attcagtatgacagacgtaacacctttttttaattaaataaatgacagacatagatgactaaatttaaaaaaatacatccacattttaaatat(A)10ctactggaaatattaaaatagt(A)14	149	67	215
Unigene_17989	1	Complex	(A)16tataaatat(A)16	41	1	41
Unigene_18036	1	Complex	(A)10caaaataattaagttgacatcaaattaattagcttacaaataatgattaaaacttagaaatgttgt(A)10	86	249	334
Unigene_18046	1	Complex	(GA)8aagagagaaaa(AG)7	41	1	41
Unigene_18081	2	Complex	(GAA)7accctagctagt(TA)10	53	273	325
Unigene_18106	1	Complex	(A)10cttaccaaattgatctaataagtcatcaaattttatagtcagcaacaatattttttcttaaaca(AAT)6	92	312	403
Unigene_18141	1	Complex	(T)10attgtttggccattgaagttgttatttgctagttc(T)13	58	34	91
Unigene_18181	1	Complex	(GA)6tatgtactcaccccttattttgcttagcactatccaatacattattaatcccaaaactttgtgtgagtacata(TC)8	101	1	101
Unigene_18195	1	Complex	(A)10ttatctttctcaaaaataatattaaaacaataaatataatattagtcaaagtatat(A)14	80	228	307
Unigene_18320	1	Complex	(A)10gatt(A)10	24	1	24
Unigene_18409	1	Complex	(TTC)7tctgtttatcactc(T)10	45	1	45
Unigene_18424	1	Complex	(A)17gaagagagaatacattgaataatactcacataattattaaaaattgcttgag(A)10tgttttccttcttcactcaacaaaatgaataccatgtcttattgtgtatccc(T)11	142	1	142
Unigene_18508	1	Complex	(A)10gtagtactttaaattcagtgaataacagtgatatcact(A)11	59	223	281
Unigene_18607	1	Complex	(GA)8aagagagaaaa(AG)7	41	1	41
Unigene_18618	1	Complex	(A)12(GA)6	24	1	24
Unigene_18778	1	Complex	(A)10cattaaacactaaaatattgatattaaatcgcaaatctaaaaatctaaacccaaaaacct(A)12	82	210	291
Unigene_19072	1	Complex	(GGT)5ggagaatagactggtggtggaggtgatggtggaggaggagatgga(GGT)5gaatagactggtggtggaggaga(TGG)5	113	95	207
Unigene_19072	2	Complex	(T)11gagatttga(AG)6	32	1845	1876
Unigene_19140	1	Complex	(A)10caac(A)10	24	547	570
Unigene_19236	1	Complex	(T)13aagaag(A)10	29	23	51
Unigene_19329	1	Complex	(A)10ggttaagcctcatcaagatccatgcacaagatgaaacttatgactctcacagtctcactcaaatagtaaagag(A)11	94	222	315
Unigene_19390	3	Complex	(AT)6(TG)8	28	824	851
Unigene_19551	1	Complex	(A)10ttttaaaaaaataagaaacataaaaaaagttaatt(A)10	55	573	627
Unigene_19619	1	Complex	(A)13gagaaagagaggctattgaatctagtcatatgttgaaaagtaatgaaagtttttggatgtgttttcaaaagaaggcgaaatttgcct(A)12	112	1	112
Unigene_19712	1	Complex	(T)13aaatcgctcaaaaaattaatctaccaattttaacatagtaaaaattgtgcaaaaaatctttttttgattttcccgg(T)11aatttttgaagttaatcacatggcaactttaccggaataaaattgacatgtcaaattttgt(A)12	173	970	1142
Unigene_19836	3	Complex	(T)11gtgataaaattcattgtagttgttctatctataaaatacagctttttttacc(A)12	75	3063	3137
Unigene_20346	1	Complex	(T)10caattctatataaaaatc(T)10	38	1318	1355
Unigene_20405	1	Complex	(TAT)5tta(TAT)6	36	255	290
Unigene_20452	1	Complex	(A)12tctttagaaactttctagatttctacctagtataggaaatcaatttttttccctaaaatttaaaagtgattgt(A)11	96	289	384
Unigene_20454	1	Complex	(T)12(GT)6	24	7	30
Unigene_20589	1	Complex	(A)10c(A)12t(A)10	34	1	34
Unigene_20589	3	Complex	(AAT)5aaataaacaaacatcaaaccgtaaaataatactaatattaaaactacaataaacacaaatattaattgacttttagaactacattaaact(A)20	125	1069	1193
Unigene_20743	1	Complex	(A)10gaag(AT)7	28	723	750
Unigene_20821	1	Complex	(T)10attttgctcta(T)12	33	226	258
Unigene_20870	1	Complex	(T)10g(GGT)6	29	130	158
Unigene_21092	2	Complex	(T)11cata(T)10	25	1895	1919
Unigene_21148	1	Complex	(T)10ggtacacacaacagcaagctgagttttttttg(T)11	53	106	158
Unigene_21213	1	Complex	(A)11taagaatgtttttg(A)12	37	56	92
Unigene_21303	1	Complex	(A)12gcaaaaaaatctactacataattatattatttattcctttcaacaatttttgatttaatttccatgttttgttcttctgtaac(A)12gat(A)17	127	2620	2746
Unigene_21348	1	Complex	(AC)9gcacgcgcgcg(CA)6	41	1	41
Unigene_21385	1	Complex	(A)10gatgtctaatttgacttagaataaactt(A)12	50	849	898
Unigene_21502	1	Complex	(A)11caatgataatgaattattagaaaagaaaaaagaccaagttaaaat(A)10	66	283	348
Unigene_21629	1	Complex	(A)16tatttat(A)10	33	1	33
Unigene_21854	1	Complex	(T)12gaattgg(A)16	35	49	83
Unigene_21989	1	Complex	(A)10gaaaaagaaaaaagaagttggtacaaggttgcatccagattttgactaataatgaagacagctg(A)11	85	1	85
Unigene_22209	1	Complex	(A)19ctattatgagatgattaaagtggaaatggagatagaaaaaaaaattaaaaataaaccaacctaaaatatttttttggaaaattaattccaaaaaaata(T)10gtttttaggtccaaacactccaaatcctttcaccaagaaaactcacaaactttcttacggttcccttttcaactccaccggattcttcttcgtaa(CCG)6	240	4	243
Unigene_22288	1	Complex	(AG)7aagtgcacaataatactttcttattgaacatttttatactcagaaaattacaaaatttctcca(T)10	87	139	225
Unigene_22310	1	Complex	(A)10tcactttgaaattctataat(TCC)5	45	23	67
Unigene_22594	1	Complex	(A)12gttgtttgtttat(A)10	35	226	260
Unigene_22684	1	Complex	(C)11tacctatatatattattactccttatctccctctctccttttcttttcaacaaactttagatcaacaaagaaaaaaccaacc(A)10tag(A)10gatcttga(T)10	134	7	140
Unigene_22684	2	Complex	(T)12atgtatttttttcttccttttgtgagaaaataaattaggtttattttaatattgttgaacttg(T)12	87	468	554
Unigene_22702	1	Complex	(A)14caaaccaaattttagtcaaatcaatatctctgaccaaaatttttgtgaagaatatttgtcaaagaatcttcagaacatttttcag(A)12	111	4	114
Unigene_22770	1	Complex	(A)20gaattaccatgatcgacttgaccaaaaaaaatttaacgttttggaaattg(A)10	80	1	80
Unigene_22919	1	Complex	(TA)9aattaattttacaaaaaaattgaacaa(T)10	55	378	432
Unigene_23071	1	Complex	(A)10catacttttttctcg(A)11	36	266	301
Unigene_23071	2	Complex	(T)11cgagaaaaaagtatg(T)10	36	454	489
Unigene_23134	1	Complex	(T)12ggttc(T)16	33	410	442
Unigene_23167	1	Complex	(T)10cttttttttcttcatcttttttgttggtcatgaattgaaggtagaaaacatgttgtgatgttttcttttctttttttaat(A)10	100	194	293
Unigene_23408	1	Complex	(T)12ggtggtgatggcacagtactctatttt(A)10	49	707	755
Unigene_23623	1	Complex	(GTGA)5a(TGAG)5	41	266	306
Unigene_23874	1	Complex	(AAG)5aaaaagcagcagcagaagcagaagcagaagcagaagcagcagcaga(AGC)6	79	275	353
Unigene_23900	1	Complex	(A)12ttactgagtgcaccacctccgattagaccctgcaatgcgcaacttaaattcaatcggagctccaatacaattccgaacaccgaatgaaaaaaaag(A)14ttaaataattcgttttaaaaaaaactt(A)13	161	301	461
Unigene_23951	1	Complex	(T)10caattctatataaaaatc(T)10	38	488	525
Unigene_24179	1	Complex	(AG)6aaagaaagaagagaagagaagagaagagatggagatggggttgagaagttagaaaacaaatcatcagacagaagaaaggggg(A)13	107	422	528
Unigene_24195	1	Complex	(T)10(A)12	22	705	726
Unigene_24200	1	Complex	(AT)6tatgccaaaaaataaatatac(A)16tctcttcttctttcttcttcttctcctttctactacaaattaataccttttcacctcactcttgccccactctctgttttcctctacttt(TC)6	151	48	198
Unigene_24229	1	Complex	(A)10gagtcacaaatttt(A)12	36	167	202
Unigene_24501	1	Complex	(GTT)6tac(GTT)5tttattgttgttgctt(TTG)5	67	264	330
Unigene_24683	1	Complex	(A)10cataaattaacaactatttccattatttctatataataccc(A)11	62	519	580
Unigene_24903	1	Complex	(TCTT)5ttggtctgggcaaatcagtggtttgtgtataga(T)12	65	163	227
Unigene_25042	1	Complex	(CG)11tgcggggggcccggcggggcgtgcgcgtccggcgccgtccgtccttccgttcgtcttcctccctcccggcctctcccgccgaccgcgggc(GTG)5	127	384	510
Unigene_25219	1	Complex	(T)10aaaaaaataatcatgttctgataaatg(A)11	48	1203	1250
Unigene_25289	2	Complex	(A)10ttaa(T)10	24	819	842
Unigene_25395	1	Complex	(A)11g(A)12	24	1	24
Unigene_25511	1	Complex	(A)10tttagaaaaa(T)10ctaaagtatttttggaagaagtgctttc(A)12	70	6	75
Unigene_25542	1	Complex	(T)12a(T)10	23	1	23
Unigene_25890	1	Complex	(A)11t(A)12gaataaagggctagtttagtcatttagggatctcatccaaggtttaactgtagaaacaattgaataagatgaagaagagcaagat(GAA)6	127	1	127
Unigene_25908	1	Complex	(T)14g(A)11	26	11	36
Unigene_26120	1	Complex	(T)10ccataaactaaaagcatctcatcacagaaaccagtgagctgcaagaagcttttgagatttcacaatgagcctgcttacatttctccccttcctatgtgat(TC)9	128	402	529
Unigene_26628	1	Complex	(T)18(GTT)5	33	1	33
Unigene_26973	1	Complex	(A)11ttaattcgaatgaaattctaaccttgaagattgtaaagcagtatacatgtcagctagttttccctggattg(A)10	92	726	817
Unigene_27024	1	Complex	(A)11g(A)10	22	206	227
Unigene_27135	1	Complex	(T)15gataagataagtggtattaataacagcatccagaagatgcaagatttacaagatatgacgtttgagcttac(A)10	96	184	279
Unigene_27151	2	Complex	(CTT)6ca(TCT)5	35	1762	1796
Unigene_27295	1	Complex	(T)14ggaaattggtaactttgtaaattg(T)11	49	292	340
Unigene_27302	1	Complex	(A)15ttcataaaatggtcctcaaatgtcattttgataacactaacttgtttatgatttaccaatattttaggccctttttc(A)15	107	222	328
Unigene_27568	1	Complex	(T)13gaaatattattttctttgtatgaattttgttttgaagagcactttcaggatgatatttgatgttgaaagttgta(T)12	99	217	315
Unigene_27835	4	Complex	(T)11agtattcaggtggaactgacgtttcatggttgaaagttgatatatattttttttcgtgtg(A)19	90	1784	1873
Unigene_28003	1	Complex	(T)15gggggggggagtgatggggtggggttagaaaaata(T)10	60	477	536
Unigene_28096	1	Complex	(A)10gatagtttttaaacaattaaaaatttaaagatggaaactaataattgatattagagatgtttgtaatactttcttctttcttaaacagaa(T)11	111	191	301
Unigene_28143	1	Complex	(T)14ggttactttagtaatcaatatggattgaaattattgttatggtactaaatgtcatagaagattttatattactgtatatttagtaatctattttaaaa(AT)6	124	153	276
Unigene_28178	1	Complex	(T)11aaaaaaaagggcagagagaagaagagaatcgatttacttaatattattttaagaagaagattagaaaaagtgtgg(GT)6	98	1	98
Unigene_28236	1	Complex	(T)12cgtactaagaatctgctgttgcttcgattctcatttaccttatactcttaaagtcggtacagtacaatactaa(T)10aaccctccttacacacctacgctgcagactattacctctacaattaattacctctaaagtatactaac(T)10	173	78	250
Unigene_28239	1	Complex	(A)13ttactaaaataaataaaaatcaattataactataccatagccatagccatagccataaagctataaagaattgaa(T)11acatattcatcacttctacacag(T)12	134	99	232
Unigene_28387	1	Complex	(AG)6aagagagagaga(AG)6	36	1131	1166
Unigene_28655	1	Complex	(A)10ctgagacttcaacagataaaccaaaatcaaatgataaagactcaatctttctcctcttttcttgcaccccta(TTC)5	97	290	386
Unigene_28793	1	Complex	(AG)6aagcaactattattttcatcaaaatactattcaacaaccgacatattctggagaattctaattttttttattattaataatagaaattatgacc(T)14	120	160	279
Unigene_28821	1	Complex	(A)12ctcggcaatccaaaaagaaaagtaagacccttaaattaggacag(A)10	66	34	99
Unigene_28875	1	Complex	(AAC)5gacgacgacaatagctattccaagaattacaacagcaacaatgatttctccgagaattacaacaacaacggttactccaatagtt(ACA)7	121	52	172
Unigene_28969	1	Complex	(T)10(A)10	20	260	279
Unigene_29232	2	Complex	(T)10atataggaagag(T)14	36	503	538
Unigene_29297	1	Complex	(T)10gtgaatctgatcatatttttatttctta(T)10	48	598	645
Unigene_29307	1	Complex	(AT)6acacgcat(AC)6atgcacacacaatgtgaatgtgcatgcacacacacag(AC)6	81	219	299
Unigene_29349	1	Complex	(T)11cattttttgttggagggttgggggtaca(T)11	50	1129	1178
Unigene_29645	2	Complex	(CAA)6cacaacgtcgatgacgacgtttcggatcaatcgatgaatttctccgtaaagctaagtcaacaatatagggacgaggtcaataacaacgagc(ACA)5	124	342	465
Unigene_29653	1	Complex	(A)11gggaaattatatggtcaac(T)14	44	178	221
Unigene_29789	2	Complex	(T)10(A)11	21	189	209
Unigene_29888	1	Complex	(A)15gaaaagaaaggaaaagcctccattttccctatttacattcagtcatccaaaataacgacacccatcacgaaattttg(A)10	102	115	216
Unigene_29986	1	Complex	(A)16ttaaattt(A)13	37	7	43
Unigene_29988	1	Complex	(CT)11cc(CT)12	48	1	48
Unigene_30018	2	Complex	(A)10ctaaaatttttctctcttttgattggttgtttttttga(T)12	60	2604	2663
Unigene_30043	1	Complex	(A)22gacacaggaaagcaagagccaaagaagt(A)10tcatctctgccatatcatcactacctatttttcaatcaacagttaatttctatcatttgccaaacgctatttgaaaagagagtatctaatgatgtctc(AT)8	174	1	174
Unigene_30241	1	Complex	(A)13ttaatggaattccaggttcagtcttagtaccccaaatcaaaagcaccaaaaaaacc(A)14	83	272	354
Unigene_30265	1	Complex	(GA)8aagagagaaaa(AG)7	41	1	41
Unigene_30335	1	Complex	(GAA)6gagttaataagcttctcaccagctctccaaccgcaactg(CT)6	69	1	69
Unigene_30471	1	Complex	(TA)9ttagacgttgaatttttttagtgagagaaatgttgattttttgta(T)10ct(A)11	86	442	527
Unigene_30478	1	Complex	(ACC)7tccaacatatcattatgaatct(CCA)5	58	1	58
Unigene_30487	1	Complex	(A)10caagaaa(AG)6tataaatgtattgtttcaagtgtttatagaaagtgatgagagtgcttaaggaggaaaaaaacaagaatgtaaa(AG)6	114	5032	5145
Unigene_30491	1	Complex	(A)10caaattcaaata(AG)8	38	48	85
Unigene_30783	2	Complex	(AAG)5aaagagaaagagaaaggggaagggagagagaaagggttgttgaggaagaggaggaggaagaa(GAG)5	92	152	243
Unigene_30917	1	Complex	(A)11tgagaacaaataatcaattgaccttaaactcaaatttcttttc(T)10	64	211	274
Unigene_31037	1	Complex	(TG)6caggtgagaagctatgtaccttatttgtgagtgaga(GT)8	64	580	643
Unigene_31048	1	Complex	(A)12caaac(A)13	30	1535	1564
Unigene_31112	1	Complex	(T)10aaaatttccatgatgcatttgacttgtttttttaatatatatttccatgatgcatttgagttg(T)13	86	2063	2148
Unigene_31198	1	Complex	(TA)7gacacacacatcaatagcaccttggaaataaatggacatctataatatgatcccacactcactaacacaaacatatattcaatctcac(A)10	112	179	290
Unigene_31298	2	Complex	(T)10ctattgcgactc(T)10	32	477	508
Unigene_31399	1	Complex	(A)10ctaattttgactaattttgttaagtcaaaatc(T)12	54	27	80
Unigene_31454	1	Complex	(A)12ttgatttttatcaaac(A)12	40	3	42
Unigene_31468	1	Complex	(GAA)6gccatcaaagaaaag(A)10	43	674	716
Unigene_31590	1	Complex	(A)10gg(TAC)5	27	71	97
Unigene_31631	1	Complex	(T)11gttaattgtgaagaattttagagactgtgataatttaagatgtgttttacataatttttttaatattttaatttttaaaaagttacatta(T)11	112	58	169
Unigene_31708	1	Complex	(A)12ggacttacaagcacaaagcagaccatacatgaaacttttttccaaattcaaagcaacccaacttcttcttggttacctaaagttagttgaatc(A)16	121	2291	2411
Unigene_31782	1	Complex	(CT)6cctttttccgaccggccgccctctccct(TC)7	54	94	147
Unigene_31792	1	Complex	(A)10ttgtaagaaaggaatataatatgattatcatacattatttttaattgta(T)10	69	1102	1170
Unigene_31847	1	Complex	(T)17aac(A)12taacctttttttaaat(C)13	61	1	61
Unigene_31851	1	Complex	(A)10gaag(AT)7	28	803	830
Unigene_31907	1	Complex	(A)17caaacag(A)16	40	1	40
Unigene_32038	2	Complex	(A)11gaaggaaaaaatgttaagag(T)10	41	837	877
Unigene_32134	1	Complex	(ATG)5atttttatcaataatatggttaatatatgtatattattttgattgggatttatacatgatgtacaagtattctt(A)19	108	1828	1935
Unigene_32164	1	Complex	(A)11taacatatacagaaacactcctactcaatagatcac(A)10	57	186	242
Unigene_32164	2	Complex	(A)11taacatatacagaaacactcctactcaatagatcac(A)10	57	377	433
Unigene_32195	1	Complex	(AC)6atgcacacaaatg(CA)6	37	1	37
Unigene_32235	1	Complex	(T)14gctttctctttttgctg(CT)8	47	31	77
Unigene_32298	1	Complex	(A)18ca(AAT)5aacaataaataataaataag(A)10	65	1	65
Unigene_32298	2	Complex	(T)10(A)10	20	232	251
Unigene_32298	3	Complex	(T)10cttatttattatttattg(TTA)5tttg(T)18	65	418	482
Unigene_32332	1	Complex	(A)11taagggaaatggggctggtgggaaatcaaactcgcgacctatggggaggagaaggagaaaaattaagtaaac(A)10	93	12	104
Unigene_32471	1	Complex	(A)11ttagaag(A)10tgaaatacaagttagggtt(A)10	57	137	193
Unigene_32572	2	Complex	(TGC)6cgcctctgcggtgatgctgcgac(CTG)6	59	1179	1237
Unigene_32655	2	Complex	(T)11(A)13	24	782	805
Unigene_32867	1	Complex	(A)16tcactatgtgaaatcttcg(T)11	46	111	156
Unigene_32955	1	Complex	(T)13atcatttttaagttttaactatgtaaggagacttaa(T)10	59	66	124
Unigene_32978	3	Complex	(T)10catctccgtctttctggaaagagatttagattaccatcgctcagttcc(A)10gagaagagatttagattaccatcactgtggaacttctgaaatcaacagctccatctgccaatgccaaaagcc(A)16	156	614	769
Unigene_33065	1	Complex	(A)10c(A)10	21	1	21
Unigene_33327	1	Complex	(A)16tcccttcctacagtgaaggataggaagtatatatgaggaagattaggattacgacttttttttggagggggga(G)11	100	212	311
Unigene_33357	1	Complex	(AT)8t(TG)6	29	1	29
Unigene_33361	1	Complex	(A)13tcataaatacatgagtttcaatatgaatttatagtatgcaacaaaaatcttgtttaggggagaagaaatc(A)15	98	88	185
Unigene_33469	1	Complex	(T)10aagagacagag(T)15	36	408	443
Unigene_33553	1	Complex	(A)11gaaatgagtagttttgatgaaagcaatttttctatatatatatgcttat(TA)7	74	245	318
Unigene_33640	1	Complex	(T)11ctctacaaggagatgttacg(TTA)6	49	220	268
Unigene_33691	2	Complex	(T)10gagattcaaacttcttgattttgaccgaacctttagacatataattttttag(T)10	72	417	488
Unigene_33981	2	Complex	(TAT)5gttatttttccatatttttaaaaaaattatattttac(A)11	63	321	383
Unigene_34015	1	Complex	(ACC)5gttatacccacccccagaactaa(CAC)5	53	26	78
Unigene_34113	1	Complex	(A)10g(A)11	22	1	22
Unigene_34131	1	Complex	(T)20aattta(T)19atttta(T)18atttttata(T)15	93	1	93
Unigene_34375	1	Complex	(T)11catcttccaccctcaccccattcatcacgtcaagttgaatttcactccctttttttc(T)13	81	115	195
Unigene_34728	1	Complex	(T)11attc(A)11ttgaaattagtttttgaggaattatttccggtttttgaagagcttaatataaagttctttttgctcatgt(A)13	109	649	757
Unigene_34748	1	Complex	(T)10ctataattatgaa(T)10	33	879	911
Unigene_34952	1	Complex	(AGG)6aagaggt(GGA)5agaggt(GGA)5agaggt(GGA)5agaggt(GGA)5	103	291	393
Unigene_34964	1	Complex	(T)10gtaataatcattttctgaggatatgttaattaaatgtattagaaatgttag(T)12	73	195	267
Unigene_34998	1	Complex	(T)10c(T)10	21	1	21
Unigene_35150	1	Complex	(A)12ctctcttctcccccagtatatgaatatatcttgacaggaagttccagccaagagtgttagtagaaag(A)10	89	258	346
Unigene_35246	1	Complex	(A)13caaccgtacta(T)10	34	63	96
Unigene_35252	1	Complex	(T)11a(T)11	23	1	23
Unigene_35308	1	Complex	(A)14taactaatgcaactcttaaactttgaag(A)10	52	15	66
Unigene_35574	1	Complex	(TCCT)5ttctctttctcttccttccttccttctttccttctttccttccttccttccct(TTCC)5	93	1	93
Unigene_35661	1	Complex	(T)11gggagaagtgattgttgtagttctttataaatttatttttagttttatatttattttataagagattttcatttttacacgtaagaaatctgg(A)10	114	230	343
Unigene_35745	1	Complex	(CT)11gtttctgatcaccgaacaaccaaaaat(TC)6ctcttcatatcctagggttcatcgatttatcaatgcatacaatgcacgttgctttctctctctctgcatcatgtgttcttctctaagaaagat(AG)6	166	1	166
Unigene_35846	1	Complex	(CGC)5g(GCC)5	31	180	210
Unigene_35951	1	Complex	(T)13aaatatcttgatttaaacatg(T)16	50	2196	2245
Unigene_36064	2	Complex	(A)11g(A)10	22	615	636
Unigene_36201	1	Complex	(A)13gagggaaactcaaaaaatagaggaaggaaata(AT)6	57	12	68
Unigene_36273	1	Complex	(A)11tctgaaattcttattgtcaatgattgaatgaagagctagcagacaaaaattcactcaatgctagatttcaaaaac(A)10	96	154	249
Unigene_36349	1	Complex	(A)11gaagttggaatttgtc(T)11	38	492	529
Unigene_36349	2	Complex	(A)10cttcatatccttgaacgccc(T)14	44	1155	1198
Unigene_36455	1	Complex	(T)13gtttgaatagctcatctcagatctatctctttagcgaactgaaactctcctaattgaaggtggtttggaccttaccggatgaatgttcagtttctg(T)15	124	8	131
Unigene_36487	1	Complex	(A)10ggtatcaacttaacatgtcaaaaattctaactctttaacattttgatattaaacacttaacactcttaattcatc(A)15	100	236	335
Unigene_36640	1	Complex	(T)10ctttgtgtaagttgaatgtgcttatcttttttttattttctc(T)11	63	255	317
Unigene_36876	1	Complex	(A)16ttcatacagccattgaaacaaaaatataa(T)10	55	7	61
Unigene_36951	2	Complex	(T)12ggaaaacatacataaatatactataaataa(T)10	52	229	280
Unigene_37005	2	Complex	(AGA)5taataataagtggctatttgttaaagacaaacaatccaaactaaaacttttcttcaa(ATT)7	93	745	837
Unigene_37065	1	Complex	(A)10tggaaaagcaaagcaactgcctgtaaaatgtgtaatatccaatttctcctataaaataggaactaaaaataatattttttttctcttttttttgac(T)10	116	1645	1760
Unigene_37088	2	Complex	(T)10cttcttacaaagaaaatttcttttggactttattattagtagtaaaaataattgagtagaaggcacttattatccc(T)11	97	712	808
Unigene_37667	1	Complex	(A)18gc(A)11	31	308	338
Unigene_37763	1	Complex	(GT)6(G)23	35	320	354
Unigene_38020	1	Complex	(G)12tggtggggtttaga(G)13	39	22	60
Unigene_38076	1	Complex	(A)10gaagtttcaatttt(A)11cactaaaatttgtaaaaataaaataaaaataaaaataggcatatcagcttgaatttaaataaaaataaagtttaatc(T)10	122	209	330
Unigene_38129	1	Complex	(T)11gtttcactataattccttcccttttaaattcaaatgtttcattcattcaacttctccatcaaatttcacaaaactcatcaagattctaaaaaag(A)10	115	1	115
Unigene_38159	2	Complex	(T)10ctcattttaaatctcacaaaaaacactcatttctaatttaccaattat(A)10	68	155	222
Unigene_38275	1	Complex	(A)10caagaaa(AG)6tataaatgtattgtttcaagtgtttatagaaagtgatgagagtgcttaaggaggaaaaaaacaagaatgtaaa(AG)6	114	4867	4980
Unigene_38402	1	Complex	(A)10gagaaaatttaaaaagaaatgt(A)15	47	338	384
Unigene_38560	1	Complex	(TCT)5tgcccccactctcaaattttacagaatctctctgtacggattcaaagaatacgaatta(T)10	83	1379	1461
Unigene_38581	1	Complex	(A)15tttt(A)20	39	1895	1933
Unigene_38598	1	Complex	(GA)8gtaagagaa(AG)8	41	1	41
Unigene_38694	1	Complex	(A)10tatatata(T)10	28	2124	2151
Unigene_38744	1	Complex	(T)11attcattgtattatgtagattaattagtttg(TA)7	56	242	297
Unigene_39179	1	Complex	(T)11g(T)10	22	2	23
Unigene_39443	1	Complex	(T)10gttttc(T)10	26	534	559
Unigene_39542	1	Complex	(T)15ggtggagtgaagtta(T)10	40	117	156
Unigene_39596	1	Complex	(T)10(G)12	22	1	22
Unigene_39650	2	Complex	(T)12ccaccactcattcattttccatcc(T)10	46	356	401
Unigene_39818	1	Complex	(A)10caagaaa(AG)6tataaatgtattgtttcaagtgtttatagaaagtgatgagagtgcttaaggaggaaaaaaacaagaatgtaaa(AG)6	114	4782	4895
Unigene_39857	1	Complex	(T)19ataattacaatttaagcgttacaattgtatttggagaacagagagagaagagagaagggcgataatactatagtaatggagaat(GGA)5	118	1	118
Unigene_39986	1	Complex	(T)11ggttttattcacaccgtttgtaagtg(T)12	49	206	254
Unigene_40482	1	Complex	(TA)7gttgtataattttatgatgaaattatttctttaatgtagaaag(A)10	67	58	124
Unigene_40749	1	Complex	(T)10ctatttattttcttgaaaaaagttc(T)12	47	37	83
Unigene_41030	1	Complex	(A)10caagaaa(AG)6tataaatgtattgtttcaagtgtttatagaaagtgatgagagtgcttaaggaggaaaaaaacaagaatgtaaa(AG)6	114	4617	4730
Unigene_41127	1	Complex	(A)10tt(A)10ctcttcacctctt(TA)8	51	1644	1694
Unigene_41569	1	Complex	(A)10tcaatacattttatacaaattcaaggattaaaaaaaagctacatttttatgaaaatcatttat(A)11	84	2167	2250
Unigene_41605	1	Complex	(A)11caaagatatgcac(A)10	34	230	263
Unigene_41649	1	Complex	(GAT)5tttatttttaaaatggctataatca(T)10	50	113	162
Unigene_41711	1	Complex	(T)11gtttttgttttaatgagtttggttatatgagtattaatttactaatattcatatatg(T)13	81	1	81
Unigene_41786	1	Complex	(T)16gcttc(T)10	31	486	516
Unigene_41940	1	Complex	(T)10aattaaagttaagatgagaggatggtgttgtagttcaaagtacttctttttttcc(ATA)5	80	131	210
Unigene_42048	1	Complex	(T)11(G)12	23	1419	1441
Unigene_42051	1	Complex	(A)12tcttccacaagttcaatatataaataacaatgagtac(A)10	59	10	68
Unigene_42485	2	Complex	(T)10gttttggag(A)10	29	3449	3477
Unigene_42756	2	Complex	(A)10caaaaaactacccgtgtttcccgcaggaagaggggttgttgt(G)12	64	1848	1911
Unigene_42818	1	Complex	(AG)10aag(GA)8	39	2	40
Unigene_42982	1	Complex	(A)20tttta(T)17	42	1	42
Unigene_43127	1	Complex	(T)15gaactttcttcaaacacttactctctctatgcaatttaagtgcttagagaaagtgaattatgtttc(T)14agttcttgatgtgttgtgtaatgttgttatattcaagaaatgacatgccaacacaa(AT)6	163	10	172
Unigene_43196	1	Complex	(A)10ggaaaacgagtaaagaagacaaataaaagaaaccctgaggaatttgtggtcaagaaggttaaccctacaaaagaaaagggtgatgactcac(A)15	116	126	241
Unigene_43439	1	Complex	(CT)11tc(CT)8	40	1	40
Unigene_43444	3	Complex	(T)10catctccgtctttctggaaagagatttagattaccatcgctcagttcc(A)10gagaagagatttagattaccatcactgtggaacttctgaaatcaacagctccatctgccaatgccaaaagcc(A)16	156	614	769
Unigene_43497	1	Complex	(T)11ccttctctcttaacaccacccaccccaaatcaagaacctcacctcttta(TC)10	80	7	86
Unigene_43691	1	Complex	(A)10cagatgtaggtagagttatttcaattcttaacaatactcaaatgatgaaatacaaaatcacatatctaattaattaacccaaaatttttagggaaaat(A)10	118	202	319
Unigene_43716	1	Complex	(T)11gaattttctgaatttcttgatacatgtcatgttaataatctttttctttatggctgtcttgga(T)10	84	402	485
Unigene_43872	1	Complex	(A)12ctagttatgat(A)10	33	256	288
Unigene_44014	1	Complex	(T)10cttcagatcc(A)14	34	500	533
Unigene_44046	1	Complex	(AT)6acgtacacacacat(GA)6	38	148	185
Unigene_44171	1	Complex	(TC)6tatcaatctcctatatttttcttactctttatttcaatttcatctctgctgttcgccgt(TGC)5	86	128	213
Unigene_44216	1	Complex	(T)13ctctttttttgtttcttttttctc(T)11	48	1	48
Unigene_44217	1	Complex	(T)12ggggataaagctgatcacattacatcttaattatataataatatcctaatataattattaagtttattcataaaaagatcttgatgaatcttttttaaa(T)11	122	162	283
Unigene_44246	1	Complex	(A)19gagagg(A)11	36	440	475
Unigene_44340	1	Complex	(GA)6gtgtgtgtatgtgtgcacatgtgtgagagtgtgagcgaga(GT)6	64	123	186
Unigene_44426	1	Complex	(A)10tcaagaaaatcgctgtcaacgcaacaattttatttttagaa(T)11	62	281	342
Unigene_44521	2	Complex	(TTC)5acagtaaagcacatct(A)10	41	1389	1429
Unigene_44594	1	Complex	(A)10ctaaggaatagtttaatttcatgaaaaaatcgaattttaattctaatctaaaaggaattctagttagaaagtgaaatagtattctttagctatc(TA)6	116	111	226
Unigene_44823	1	Complex	(T)14g(A)11	26	11	36
Unigene_45150	1	Complex	(T)12g(T)10	23	281	303
Unigene_45158	1	Complex	(G)10aactaatttattttcatcactctaaatgtggtgatagctcttataaagtttgttgac(T)10	77	723	799
Unigene_45169	1	Complex	(AT)6gtg(TA)7	29	354	382
Unigene_45309	1	Complex	(A)10gaaaaataaaagtaatcttaatatcaatctcatcgagtgcaccatatctatgaccgataatgttatac(AT)7agtagaactcgaaaattttgactaaaataaaaacaaaatgatgg(A)10	146	6	151
Unigene_45317	1	Complex	(ATT)7ata(ATT)7ac(TAT)8	71	1738	1808
Unigene_45564	1	Complex	(T)20aattta(T)19atttta(T)18atttttata(T)15	93	1	93
Unigene_45672	1	Complex	(T)11gggaaaaggaagcaaaagatttttttagaatagttgttcaattatgttcgataccgaacaaaattcaattgtcaagtctaataa(T)11	106	11	116
Unigene_45737	1	Complex	(CTA)5atactagtactg(CTA)5	42	283	324
Unigene_45990	1	Complex	(AG)7aagtgcacaataatactttcttattgaacatttttatactcagaaaattacaaaatttctcca(T)10	87	139	225
Unigene_45995	2	Complex	(T)10ctcattttaaatctcacaaaaaacactcatttctaatttaccaattat(A)10	68	155	222
Unigene_46080	2	Complex	(T)10ctttaatacatatatatcttc(T)10	41	1895	1935
Unigene_46314	1	Complex	(T)10ctttgttttcacaaatggggggtaggcaaatttcc(T)13	58	292	349
Unigene_46428	1	Complex	(GT)6atatgtgcacgtgtgtgtgtac(GT)6	46	136	181
Unigene_46673	1	Complex	(A)13gacaataaaatcaaaaagtttgtgaaaaaaac(A)12	57	298	354
Unigene_46742	1	Complex	(ATTATG)6ttataattttctttttttc(T)10	65	488	552
Unigene_46744	1	Complex	(GA)8aagagagaaaa(AG)7	41	1	41
Unigene_46897	1	Complex	(TG)9tatggaatgcatagtgctagtcactttatgtgtataacaggagaattactgaaaaagctaactcatc(T)12	97	4	100
Unigene_46909	1	Complex	(A)11cctcgtaagcataattttataagattagggttttcttctctctataaaattcttcatttctctgcctttgcctttttcc(T)14	104	63	166
Unigene_46909	4	Complex	(A)14ggaaaaaggcaaaggcagagaaatgaagaattttatagagagaagaaaaccctaatcttataaaattatgcttacgagg(T)11	104	1754	1857
Unigene_47405	1	Complex	(T)11aatcatgtg(T)10	30	447	476
Unigene_47586	1	Complex	(T)16gtttgttc(T)16	40	1	40
Unigene_47600	1	Complex	(AAAT)5aaaagaaataagggtcaaaagccctaactgaaacttgaaatagctgctagcc(A)14	86	1	86
Unigene_47797	1	Complex	(A)10gttttaatattagccactctatcgtcttcttccccaaaacccaaaatcacagaaactatacagaggacc(A)15	94	85	178
Unigene_47851	1	Complex	(T)15ggcttaagagaggtagaactaacataacaagagataatgcatgcattagtgaaagagtacgattattatca(AT)6	98	105	202
Unigene_47916	1	Complex	(TGA)5aaatgaagacactgata(ATG)7	53	376	428
Unigene_48397	1	Complex	(A)10ttattttggaaatcgctgccatttctt(A)14	51	472	522
Unigene_48596	1	Complex	(T)11g(T)10	22	222	243
Unigene_48978	1	Complex	(T)10acttgtgctaatgtttaagtaatcgacacaactctacgagatccaactattgcaccctctttgccttgagagatgaggatgccattttaaactctc(T)11	117	1477	1593
Unigene_48988	1	Complex	(GA)7cagagagggaaagagagattc(AG)7	49	310	358
Unigene_49048	1	Complex	(A)10gtagagaaaaatagaagatgaaataaaatttaaaataaatcaaaattaaaattcaaaaagtaagagagaaat(A)10	92	201	292
Unigene_49218	1	Complex	(A)15tttt(A)20	39	2158	2196
Unigene_49331	1	Complex	(A)12gttgggagttgggacatatagtcatcatacctaaagaagaaatt(A)10	66	35	100
Unigene_49361	1	Complex	(AC)6tctctatatatatatcatcttcaatctttttatttattttttaaaa(T)10	68	56	123
Unigene_49434	1	Complex	(T)11cttgagaatttgtaacatcttttctga(T)10	48	113	160
Unigene_49537	1	Complex	(A)14ttaaaaaaaataaaaaaaaatctctgtttcttaggttccttcctctccaagtcccac(A)11	82	63	144
Unigene_49691	1	Complex	(C)11aaaaaaaaacgaaaaccccccaaaccccctca(C)11aaaaaaac(A)13	75	305	379
Unigene_49774	2	Complex	(T)10atattttagtaatgtgtcgttttttttccctgtgttatattgcatatgttaaaatgatata(T)10	81	235	315
Unigene_49926	2	Complex	(ATC)7a(TGG)5	37	272	308
Unigene_50097	1	Complex	(A)10caagaaa(AG)6tataaatgtattgtttcaagtgtttatagaaagtgatgagagtgcttaaggaggaaaaaaacaagaatgtaaa(AG)6	114	4861	4974
Unigene_50125	1	Complex	(A)12gacccacaatgtatcccctaatatttttctcaaaatcaagctttc(A)10	67	207	273
Unigene_50197	1	Complex	(T)10ctactaaaaggggtgcatgtataaatcggctaggtatggacaaagatgaggaaataactaattttttt(A)10	88	2768	2855
Unigene_50375	1	Complex	(A)11tcatatcc(A)18	37	148	184
Unigene_50437	2	Complex	(A)10caactagaaaaagac(A)12	37	778	814
Unigene_50542	1	Complex	(CAA)5ccacaaccgcaacaacagatccatctatattcctcggaaatttctcgatg(AAC)5	80	291	370
Unigene_50578	1	Complex	(T)11gttgtttatttgaagagaaaaaaaggaagaagaaatggttaattcaagatgaaagaaggaacaacaccaaatatatagag(T)13	104	841	944
Unigene_50808	1	Complex	(A)12tcagtggacaataaagttacaattgcttcaggt(A)12	57	101	157
Unigene_50818	1	Complex	(T)14agaaaaag(A)10	32	2000	2031
Unigene_51028	1	Complex	(AAC)5aaaaaaaaacaaaacaaacaaacaaacaaatatcgttgagaagaaaag(A)10	73	1	73
Unigene_51103	1	Complex	(T)15c(A)12	28	1	28
Unigene_51519	1	Complex	(A)10ttagtgaagaatttaaaataagtaatgtagataataggttagtggggtttcacagttaatatactctggtttag(A)12	96	83	178
Unigene_51551	1	Complex	(T)19gaattcaacatatcatacaaagggtgtaa(T)12	60	5	64
Unigene_51629	2	Complex	(AC)6gc(AG)7	28	528	555
Unigene_51781	1	Complex	(A)11gagatgcttttataagaataaaaaaagaacaaaataatagagaacgagcggtcaaatacattgctcagaataacttttaaaatttattgatcaaaaaaaa(T)15	126	183	308
Unigene_51804	2	Complex	(T)12gaaaaaaattatcaaacttgatcacttgttaatctcttcttgcaccttctcaatgaaactaagcatactctctaatcctttctcatctg(A)12	113	194	306
Unigene_52107	1	Complex	(A)11taagatacttggcagtatccatttgaagaaaaggt(A)10	56	263	318
Unigene_52409	2	Complex	(A)10ttgtaagaaaggaatataatatgattatcatacattatttttaattgta(T)10	69	1380	1448
Unigene_52463	1	Complex	(A)13ttactaaaataaataaaaatcaattataactataccatagccatagccatagccataaagctataaagaattgaa(T)11acatattcatcacttctacacag(T)12	134	99	232
Unigene_52639	1	Complex	(A)10tgcttgagttgaagtaaaaaattcagaaaaaaggaattttctccc(T)16	71	1665	1735
Unigene_52830	2	Complex	(A)14gagcgaaagagcaaaaaagaagaaaacacctacaatctgcaatcctcaaatcctcccaaaaaaccttcccctttattt(A)17	109	361	469
Unigene_53188	3	Complex	(T)11gtgataaaattcattgtagttgttctatctataaaatacagctttttttacc(A)12	75	2977	3051
Unigene_53453	1	Complex	(T)10c(T)10	21	8	28
Unigene_53708	1	Complex	(A)12gaagaagaaattttcgaagaagaagaac(AGA)5	55	2983	3037
Unigene_54017	2	Complex	(T)11aaatttatttattttgatgattttttta(T)11	50	411	460
Unigene_54172	1	Complex	(A)10tgattttcacccatttgtaatagagaatttaacagcggagtgatgagcagtgtgtaggcaaaagtggggccaattcggaa(T)13	103	78	180
Unigene_54337	1	Complex	(GGT)5cggctcgttggggtcccgcgtggtggtggtggtcgtgggtggggtccaccatgggctcgtggtggtggaggtggtggttgggagattagggtccctc(GTG)5gtcggctcgttggggtcccgcgtggtggtggtggtcgtgggtggggtccaccatgggctcgtggtggtggaggtggtggttgggagattagggtccctc(GTG)5	241	649	889
Unigene_54628	1	Complex	(T)19gaattcaacatatcatacaaagggtgtaa(T)12	60	5	64
Unigene_54964	1	Complex	(GCT)5actgtaagagtcatcgaattccgatgctgccaccaccgccgccggtgacctcttcttctccggcgaattcttcggt(TTC)5	106	575	680
Unigene_55204	1	Complex	(CA)7gtgggtactgtgaagtgtatttattaaaaaagctgctcttcggcggtcagaatatataaaatcccacctaacaattgtttaatgtt(A)11	111	251	361
Unigene_55384	1	Complex	(A)17caaaacc(A)18	42	293	334
Unigene_55757	1	Complex	(T)19gaattcaacatatcatacaaagggtgtaa(T)12	60	5	64
Unigene_55838	1	Complex	(T)10aca(T)10	23	359	381
Unigene_55870	1	Complex	(CA)6gaggtttataaagggaatatgaaaatttgcaaaacagtatattgaatgt(AG)8	77	2060	2136
Unigene_55916	1	Complex	(T)11ctcaacacaataataccatatcttggaagg(A)10	51	276	326
Unigene_56102	1	Complex	(AT)8aaaaaagagagagtc(A)10	41	230	270
Unigene_56117	1	Complex	(AT)6gttgatgctaa(T)10	33	271	303
Unigene_56580	2	Complex	(T)10cttaattggattgtttttatgtttcaaagctagtggattttcagtatttcacttca(T)14	80	224	303
Unigene_56598	1	Complex	(TC)9ttctcaatcttccctcatttgtgccatctc(T)10ctccattgcaagaattcttgac(T)10	90	47	136
Unigene_56638	1	Complex	(T)10attgtatttgattaaacacttttttattgatatttttttacttaagcgggatatgaatcaaaataatttttttcactataaaatagagggtaagacta(T)11	119	79	197
Unigene_56689	3	Complex	(A)10gtgggtttgttttttttggggattttgagttt(TGA)5	57	1338	1394
Unigene_56702	1	Complex	(T)12gtgctttctaaa(T)11	35	285	319
Unigene_56717	1	Complex	(A)10caagaaa(AG)6tataaatgtattgtttcaagtgtttatagaaagtgatgagagtgcttaaggaggaaaaaaacaagaatgtaaa(AG)6	114	5294	5407
Unigene_56887	1	Complex	(A)10gagaaaaatgtatgtaataataaaagaaaatgtagagaaggttttggtgtgataaaaaagtttaacatatttgttctatttatatagc(A)10	108	564	671
Unigene_56940	1	Complex	(A)12gtcgagatagtgaaggaaat(A)10	42	43	84
Unigene_57039	2	Complex	(A)13cgaaattaattaattaataacaagtcattaagaacttaattaattgg(A)10	70	227	296
Unigene_57078	1	Complex	(TA)8tgtgtgt(GC)8	39	86	124
Unigene_57316	1	Complex	(A)18taac(A)11	33	1	33
Unigene_57360	1	Complex	(T)13cttcttcttcatgggtttctagttagattttctgaagtgactttaatttatttttttgtaaagttttga(T)11	93	1	93
Unigene_57470	1	Complex	(A)12gaagaagaaattttcgaagaagaagaac(AGA)5	55	2943	2997
Unigene_57816	1	Complex	(GCC)5cg(CGC)5	32	494	525
Unigene_57883	1	Complex	(A)11ttgaatctagctatgtactaaaag(T)15	50	226	275
Unigene_58047	1	Complex	(T)10ctaaggttcctagatagttttagttattgctgtatctgctctgc(T)12	66	41	106
Unigene_58215	2	Complex	(T)13gtattattatgtttagaatttaagataggtacgaatgaacatgagccgcaacacc(A)11gcaaaaatgggtcaaaaacccaaaatttatgggtccaaataccggtccaggcaaacagataaatcgaatttggacccaaccttcccc(CT)7	180	2029	2208
Unigene_58486	1	Complex	(TA)6(CA)6	24	392	415
Unigene_58727	1	Complex	(T)11g(T)11	23	178	200
Unigene_58786	1	Complex	(A)20gaattaccatgatcgacttgaccaaaaaaaatttaacgttttggaaattg(A)10	80	1	80
Unigene_58827	1	Complex	(T)10ctctaaacttcaagaatattcttttggtttcatttttaaagctattttcaggtctttcttcaaaacccattttac(T)12	97	254	350
Unigene_58830	1	Complex	(A)10g(A)10	21	353	373
Unigene_58891	1	Complex	(A)11tatgtacacataacatattactagctactcctaaattac(CAA)6	68	181	248
Unigene_58924	1	Complex	(AC)7tctcatataacatccttttagcaattttttggtggtatttcatgccgttgtttat(AC)7	83	227	309
Unigene_59031	1	Complex	(T)11atagggtttttatttagtt(ATC)5ttgatttagg(T)13	68	7	74
Unigene_59042	1	Complex	(T)10aaaaaacaactaaaatttcttgaccaaaaaaatcctctgtttttctctgcctcaaaaatttcttccccttttttatccc(A)10	99	1137	1235
Unigene_59057	1	Complex	(A)11gctcattctttttaaaaacag(A)14	46	450	495
Unigene_59335	1	Complex	(AG)6acaggcagtcagccagagaaagagagtaagacagaaggcag(AC)10	73	54	126
Unigene_59462	1	Complex	(T)10cttaaaaataataaggtactaaga(T)11	45	216	260
Unigene_59713	1	Complex	(T)11caaaattggtggtactgatatggttgtggtacatataaatatataga(T)11	69	128	196
Unigene_59743	1	Complex	(A)21tttcaaaagaaagcaacaaggaaaaaaaaaccttcaaaccaattcaaacaaacaaatt(A)12	91	1	91
Unigene_59775	2	Complex	(T)12ggtttcaagtttttcttgaaatctccaccacccaaaatctccctaa(T)10	68	182	249
Unigene_59784	1	Complex	(T)18attatgtaa(T)16	43	1	43
Unigene_59943	1	Complex	(T)12cctttactggaggtggg(T)10	39	501	539
Unigene_60013	1	Complex	(CTC)7g(TCC)5ccttcctcctactccccttt(CTC)6ttcccttggggg(A)11	98	1	98
Unigene_60046	1	Complex	(T)13atttttgtttaaaaatttaaatatatcttttttttcta(T)10	61	5	65
Unigene_60512	1	Complex	(A)22ctggctatgctaatgaagtactgcattgatagc(T)10	65	1	65
Unigene_60652	1	Complex	(A)11tcaaagcctttgttaaatctgttttctttctt(TC)7	57	236	292
Unigene_61083	1	Complex	(A)14cttagtcaataacactcgaa(T)10	44	244	287
Unigene_61092	1	Complex	(AG)6aaagaaacgtagacttgtaagaagtctcaaaatggtccaagatttctactgttgcctaaccaagttggaaaa(GT)9	102	220	321
Unigene_61199	1	Complex	(T)12ctgttttgtatatgcagttctgttttcaag(T)10	52	66	117
Unigene_61218	1	Complex	(T)16gagatatgaaagaaaattaatggagggaaaattgg(AGA)5	66	82	147
Unigene_61226	1	Complex	(A)14tttaaagttagtaaaactacaactaacaagaacaaaatatctacttaactacgtattctcagccatgcttaaagttccacaactactacgcaaaagg(A)14	125	190	314
Unigene_61249	1	Complex	(A)10tcact(A)11	26	111	136
Unigene_61344	1	Complex	(T)10ctaataaagatctttaatttgatcatgaattaacaacat(A)15	64	118	181
Unigene_61638	1	Complex	(A)14gcaatctaaaatggtaaagataaaatttatgatacaaaatatcattctaatgaggatcaacaaatattaatatttcaaaac(A)10	105	363	467
Unigene_61761	1	Complex	(CA)8cctttttgggcatgatggtggattccgttaaccatcctaacgactccacgataatcctcttcttctccccaccttccgccattgatttcttgctctg(CA)8	129	1138	1266
Unigene_61934	3	Complex	(GTT)6tac(GTT)5tttattgttgttgctt(TTG)5	67	717	783
Unigene_61949	1	Complex	(T)12ggtatatgagttggagatcacttattttga(T)13	55	92	146
Unigene_61970	1	Complex	(A)12tatattagaaat(A)17	41	10	50
Unigene_62083	1	Complex	(T)12gtttttttttc(T)13	36	1	36
Unigene_62175	1	Complex	(A)11gcaaaagaattgag(A)10	35	1041	1075
Unigene_62266	1	Complex	(A)11tatctctctcaatctccattctc(A)10	44	8	51
Unigene_62286	1	Complex	(GT)8gagatttgcagaacagaaagagc(AG)7	53	91	143
Unigene_62512	1	Complex	(A)12ccatccatcataatatttttcttctaagactaaacgcatttaccag(A)14	72	124	195
Unigene_62600	1	Complex	(TCT)5cctc(CT)6	31	2487	2517
Unigene_62660	1	Complex	(AT)6cgacaacaatgggtccagcattaaggcttgataaatgtgaagttagattttggtgatactggcatacaatcactcatacaaggagtaagagtttg(A)10	117	162	278
Unigene_62753	1	Complex	(A)10ttaa(T)14	28	224	251
Unigene_62910	1	Complex	(A)10ttaa(T)14	28	224	251
Unigene_63213	1	Complex	(TC)6t(A)11	24	117	140
Unigene_63229	1	Complex	(CAA)5taaaagtaggggtgtccggacgaagttcatccaattttttatttatttattttgtttattttaaagggctgttg(T)12	101	597	697
Unigene_63319	1	Complex	(A)11gttttacaagtcaaac(A)10	37	2088	2124
Unigene_63371	1	Complex	(T)17gtttttc(T)17	41	1	41
Unigene_63400	1	Complex	(A)11tacaaaaaagtcattaaaagttaactacagaactaccttataagataaagtagaatcggttc(A)10	83	227	309
Unigene_63453	1	Complex	(A)10ttttaaaaaaataagaaacataaaaaaagttaatt(A)10	55	349	403
Unigene_63536	1	Complex	(T)10aaaatagagtactgtgccatcaccacc(A)12	49	21	69
Unigene_63536	2	Complex	(T)12ggtggtgatggcacagtactctatttt(A)10	49	290	338
Unigene_63557	1	Complex	(T)11aaaattgatttgttctgttgtgttctgtatgttaacatgaaaaatcgaattagggcaacaaatcttgtatcattttgtgactcattttttgtc(T)10	114	29	142
Unigene_63589	1	Complex	(T)10aaaaaacaactaaaatttcttgaccaaaaaaatcctctgtttttctctgcctcaaaaatttcttccccttttttatccc(A)10	99	1369	1467
Unigene_63666	2	Complex	(A)11ttaataaaataaaatttatactaagatctaagtttgtattttctttgtttgaagaaag(A)10	79	1248	1326
Unigene_63750	1	Complex	(T)11ggaattttgtattagtgttagggtgtagg(T)10	50	126	175
Unigene_64138	1	Complex	(CA)6g(AGGC)5	33	156	188
Unigene_64176	1	Complex	(A)10taaaaaataaaatat(A)10	35	1	35
Unigene_64198	1	Complex	(TGTC)5tgtg(TGTC)5	44	277	320
Unigene_64363	1	Complex	(T)12gcaaaaattcctaaagggcaacaataaatg(A)11	53	756	808
Unigene_64459	1	Complex	(A)11ttagagaaaatataaaaagtactaga(T)10(A)10tctagtactttttatattttctctaa(T)11	94	182	275
Unigene_64528	2	Complex	(A)10caaatttcataatttgcacgaaagtatacacattttaatcttcttctacgtgatgaattcaatcc(A)10	85	521	605
Unigene_64615	1	Complex	(A)10caaataacaataagtcctgaaaagatgtgctgcaacagatgagactgtaaatcttgaacacg(A)10	82	167	248
Unigene_64643	1	Complex	(A)10gtattccctttgaactaa(T)13	41	324	364
Unigene_64713	2	Complex	(AG)7gattacagtctcttctcatccacatctctcatctcataaactcaatcttttccttctcattttttgttgcaag(A)11	98	180	277
Unigene_64761	1	Complex	(A)10gagaagaggaaaaaaagc(A)14	42	54	95
Unigene_64789	1	Complex	(T)11aaatg(ATA)5	31	343	373
Unigene_64875	1	Complex	(T)11gtcttcctttgttgattttttgtgcttaaccaaagtgaccattctata(T)10	69	220	288
Unigene_65015	2	Complex	(T)10gttttggag(A)10	29	3375	3403
Unigene_65073	1	Complex	(T)18gtttatg(T)14	39	1	39
Unigene_65151	1	Complex	(T)10cc(A)17	29	333	361
Unigene_65162	1	Complex	(CA)6tcccaaataccaccaccaaccaccttcttcctctcaactctgtcccacaggcctgtctggtatttgtggagcatcttgtc(TG)9	110	209	318
Unigene_65396	1	Complex	(A)10tgtaacaaaattaatcaagtgaggctgcagcaaatgttgctgtggtgtaatgtatggaaaaatagtatagatccaaacttagagtgctg(A)10	109	255	363
Unigene_65559	1	Complex	(T)10ataaaaaaggaatc(T)12	36	355	390
Unigene_65585	1	Complex	(AC)6aaaaaataaaggatgaaatgtgaatgcagatttaaatcaaattagggcaagaatttgacagaattaactagaaatcacagtacaaaagattctccccc(A)13	123	631	753
Unigene_65657	2	Complex	(T)11attacaataactttagccgattttgtttactccgtccaacaaaaataaatcgtgtaatttaaaaaatagtgtaatccac(T)17	107	1595	1701
Unigene_65748	1	Complex	(A)14gataag(A)18	38	298	335
Unigene_65851	1	Complex	(TA)9gtttgtttaatcatctgtatgaaggagc(T)16	62	326	387
Unigene_65909	1	Complex	(TC)7cctctctctcct(TC)6	38	8	45
Unigene_66123	1	Complex	(TG)8tac(GT)6	31	63	93
Unigene_66242	2	Complex	(CAA)5taaacctagtggagttctgttgttaattgttcttgaatttgcttgtaaatttaggaatttgtatggaattatattttagagcgcttt(CAA)5	117	382	498
Unigene_66267	1	Complex	(A)10ctatttttcataattaagagaggtacaatgcaatattcatagaatatttttaagggcatcttc(T)11	84	215	298
Unigene_66400	1	Complex	(T)18gttttatttttta(T)10	41	1	41
Unigene_66415	1	Complex	(A)10caagaaa(AG)6tataaatgtattgtttcaagtgtttatagaaagtgatgagagtgcttaaggaggaaaaaaacaagaatgtaaa(AG)6	114	4748	4861
Unigene_66422	1	Complex	(A)14gttt(A)12	30	1	30
Unigene_66507	1	Complex	(A)12ttattatgagagac(A)10	36	243	278
Unigene_66647	1	Complex	(CT)7cctcttctcacaccacttcttcatcttcaacaaaatctccattttcctttcttttttatgctcttttatacctaactcattcatccttttcttg(T)10	118	162	279
Unigene_66692	1	Complex	(T)20gaagcatataattggctaattttattacacaaaatgaag(AT)6	71	1	71
Unigene_66710	1	Complex	(A)11g(A)12	24	1	24
Unigene_66719	1	Complex	(T)13aattgagatcttcaatttgtcaaccat(TTC)5	55	218	272
Unigene_66779	1	Complex	(TC)6tatcaatctcctatatttttcttactctttatttcaatttcatctctgctgttcgccgt(TGC)5	86	128	213
Unigene_66810	1	Complex	(T)10aaattc(TG)7	30	515	544
Unigene_66969	2	Complex	(AAG)5aaagagaaagagaaaggggaagggagagagaaagggttgttgaggaagaggaggaggaagaa(GAG)5	92	152	243
Unigene_67042	1	Complex	(A)11tgctaccattagcgactcttatcaaaagggtactcaaatctataactgaaatcaaataaaacatgatttact(A)11	94	291	384
Unigene_67354	1	Complex	(T)12gaatttttatttattattgtttgagaaaacttttgcgc(A)12ttcctttggatttcttcgaattttcttatcatatttgaattttatcttcggaaagaaagtgcaaagcattttcataaaagtgtacaa(T)10(A)10ttgtacacttttatgaaaatgctttgcactttctttccgaagataaaattcaaatatgataagaaaattcgaagaaatccaaaggaa(T)12gcgcaaaagttttctcaaacaataataaataaaaattc(A)12	318	15	332
Unigene_67371	1	Complex	(AG)6aata(TG)7	30	145	174
Unigene_67579	1	Complex	(A)14gaagaatcatttatatctagatatatt(A)17	58	268	325
Unigene_67745	1	Complex	(T)10a(T)12	23	1	23
Unigene_67767	1	Complex	(A)17tttttgacc(A)16	42	1	42
Unigene_67876	1	Complex	(A)12cgag(A)20	36	1	36
Unigene_67893	1	Complex	(TAT)5attttcaatcttaataaatataataatatgttaatttttctattttatgcttgtaaataattgaaaaatga(T)10	96	52	147
Unigene_68019	2	Complex	(A)11tctcaccccactctaccatctccta(C)11	47	319	365
Unigene_68067	1	Complex	(A)10taataataaaagttggaaatttcctggaggcgagaggcaccaaacggccgcgacgaacatcgaattcctaggtaaacttatctgaattaattaacgtt(TA)6	120	6	125
Unigene_68348	1	Complex	(C)11(A)11	22	269	290
Unigene_68484	1	Complex	(A)10tattcttcctcgttaatacccaaaagatataaaaatcttgaagtgtacatgataatacctcaaaaaatcctcaaacttcaccaatgatctatgaatat(A)10	118	233	350
Unigene_68808	1	Complex	(T)10gaagtttgaactcagaacatgactctg(T)12	49	327	375
Unigene_68810	1	Complex	(A)10ggagtagaaaaagatacaaaattatgaagaaatacaaagatac(A)10	63	103	165
Unigene_68882	1	Complex	(T)10cacccaccttcctaaccaggaatttgtttccttaaat(TTG)6	65	407	471
Unigene_68987	1	Complex	(G)13tgtagccccaggggggggcatggggtgggctgggccccaaaacccgggaaggcgggggtt(G)14	87	5	91
Unigene_69041	1	Complex	(A)10gtatgacctcacataaataaagttgttgcttcccacttgtaaagcaaaaatcatatatctc(A)14	85	37	121
Unigene_69289	1	Complex	(A)13gtaaagggactcaagaacccgaag(A)16	53	271	323
Unigene_69303	1	Complex	(AG)8caatgggtgctgaatcataatgctcttgtcctgtatcactatatctatatttaactaattgctgatacagaacacaccacatttgcacacatatacat(A)10	124	153	276
Unigene_69307	1	Complex	(A)10ttacatatat(AC)7	34	26	59
Unigene_69397	2	Complex	(A)12gcaaaaaaatctactacataattatattatttattcctttcaacaatttttgatttaatttccatgttttgttcttctgtaac(A)12gat(A)17	127	3002	3128
Unigene_69484	1	Complex	(T)10ctttttatgtggaaataaagtctaagattttgagaattccatca(T)10	64	300	363
Unigene_69529	1	Complex	(CG)11tgcggggggcccggcggggcgtgcgcgtccggcgccgtccgtccttccgttcgtcttcctccctcccggcctctcccgccgaccgcgggc(GTG)5	127	357	483
Unigene_69552	1	Complex	(A)15caacaacac(A)16	40	409	448
Unigene_69555	1	Complex	(T)13gatatgagaga(T)12	36	281	316
Unigene_69581	1	Complex	(T)11ccttgttgaaaagaaatccaggaggaaagggacaataaagatatgtagtgtaaaaactttttaagttag(T)15	95	1668	1762
Unigene_69639	3	Complex	(ATT)6cttttatcttcttcgatcggttcttcgatcggttgatgcatg(T)13	73	1357	1429
Unigene_69801	1	Complex	(A)10gcaaaaacaaacaaacaaaaaacccaaccatttgtcattcttacacaataaaggaagtaagaatttagacattgagac(T)14	102	279	380
Unigene_69873	1	Complex	(T)10ataaagtaattaaacacaaactagc(T)15	50	684	733
Unigene_70205	1	Complex	(A)10tgagatacaatcaaatagtggtgtaattctctgggaagtatataaaagatgtatcttaactgaacatcaacgacccttttgtctactccattaac(TCT)5	120	104	223
Unigene_70413	1	Complex	(A)12ttttttaaaaaat(A)15	40	343	382
Unigene_70421	1	Complex	(A)10c(A)12t(A)10	34	1	34
Unigene_70421	3	Complex	(AAT)5aaataaacaaacatcaaaccgtaaaataatactaatattaaaactacaataaacacaaatattaattgacttttagaactacattaaact(A)20	125	1511	1635
Unigene_70611	1	Complex	(CT)6tttttcccccaaagtttcgaaaaccccccata(TC)9	62	65	126
Unigene_70667	1	Complex	(T)19gaattcaacatatcatacaaagggtgtaa(T)12	60	5	64
Unigene_70787	1	Complex	(AT)8aattac(TA)9	40	1468	1507
Unigene_70870	1	Complex	(T)11catctgctaacaatttattaatgtgctatgatctgtagtgtcatcagtcatgcacagcatgttttctcaagttattctatagattc(T)10	107	560	666
Unigene_70903	1	Complex	(A)12cacaaaatt(A)14	35	101	135
Unigene_70921	1	Complex	(AG)11ggcatgggtattctggatcacttctcggagttcttctcggtggatggggttcacaagcac(AAG)5	97	1	97
Unigene_70926	1	Complex	(T)10c(T)11	22	1106	1127
Unigene_71121	2	Complex	(TC)6tatatctaatgatcttatctcctcttctttttttttcttctttctgttatcttttataattctgcctcaccatatttagtaaaaactaaaa(AC)6	115	1142	1256
Unigene_71223	1	Complex	(A)10gaaatctaagacaaactgggcatatagaggttaaacactaaaactttaaatacttctttataaactatagctg(A)14	97	12	108
Unigene_71446	1	Complex	(T)10ctgttctc(T)10	28	268	295
Unigene_71673	1	Complex	(TA)6catatatac(AT)8	37	418	454
Unigene_71705	1	Complex	(AAC)6(CCA)6	36	167	202
Unigene_71724	1	Complex	(GA)9cagagaa(AG)7	39	1	39
Unigene_71904	1	Complex	(T)14actatttactgtttattatacttcactatgtctattatgtttgttcctag(TC)6	76	225	300
Unigene_72022	1	Complex	(A)10ggtaaggagtaaataaaattt(A)11ggtaaggagattcgtattttttaagaaatg(A)10	82	2606	2687
Unigene_72197	1	Complex	(A)11gaaattcaatcaaacttgttacaattctcaattcat(A)15	62	24	85
Unigene_72371	1	Complex	(GT)6tt(G)13	27	264	290
Unigene_72570	1	Complex	(T)12agaaaatatcttttattttttatttgagattaaaaaaatactcttt(A)14	72	1452	1523
Unigene_72655	1	Complex	(TAA)6ttctagtcatcatcatgaccttaataattgttctatgtggggatcttctag(TAA)6	87	1	87
Unigene_72655	2	Complex	(TAT)6tactagaagatccccacatagaacaattattaaggtcatgatgatgactaga(ATT)6	88	449	536
Unigene_72668	1	Complex	(A)12gcgcattttaggg(T)12	37	45	81
Unigene_72748	1	Complex	(T)15ctccttttatgtttttctctttttgaaagatttttatttt(G)17	72	244	315
Unigene_72760	1	Complex	(A)12gagaaaggaaacccaaaactaaaac(A)11	48	7	54
Unigene_72836	2	Complex	(TA)6ctatgtcatgtattatctcgtgtg(T)11	47	1201	1247
Unigene_72880	2	Complex	(A)12tcactatttaaaaaattagcacattttcacaccaattcaacagcaacaagaaaaag(A)10	78	300	377
Unigene_73059	1	Complex	(A)10tctatctct(A)13	32	141	172
Unigene_73293	1	Complex	(T)11c(T)11	23	1	23
Unigene_73320	1	Complex	(A)14cttattatcccgcaataagttaatttaaattaattatattttaatataagtataaaacctc(A)12	87	169	255
Unigene_73372	2	Complex	(AAT)5gatgataaaatctttgaata(T)10	45	437	481
Unigene_73562	1	Complex	(AC)7(A)10	24	214	237
Unigene_73573	2	Complex	(A)12tgcaatccatcatttcaaacattttttcaac(A)11	54	1119	1172
Unigene_73615	1	Complex	(T)10gttttttacgaaatttttta(T)12	42	265	306
Unigene_73812	1	Complex	(GA)11agggggagcatcaggattgaaggaaaattgaataagtcaaaataacaataaagg(ATA)5	91	1	91
Unigene_74001	1	Complex	(TA)6tttattc(T)12	31	172	202
Unigene_74222	1	Complex	(GA)7aagat(GA)7aagat(GA)7	52	4	55
Unigene_74231	1	Complex	(T)15ggagctgatgggtcttgaaacataaatttaggattatctctgtttttcatgtattagtttatgaatattttggaacaagtgtgatggactttgtttgaac(T)21	136	908	1043
Unigene_74233	1	Complex	(A)11g(A)10	22	115	136
Unigene_74383	1	Complex	(T)10gtttggacaaagaaactttc(A)10	40	356	395
Unigene_74437	1	Complex	(A)10gtagtaatgacattgtttagcaaatctaaaacaaatgctaaacagccaaaacaactctaataacatt(A)10	87	250	336
Unigene_74541	1	Complex	(A)18cttaatgggaataaaaattttttttattgttaaaagtttgtgtaaatt(A)16	82	1	82
Unigene_74695	1	Complex	(T)12attatttttttaattattatcattattattacttattattattatttag(TAT)5aattattagtattattaatattg(ATT)6	117	1	117
Unigene_74781	1	Complex	(A)12tcttccacaagttcaatatataaataacaatgagtac(A)10	59	10	68
Unigene_75196	1	Complex	(ATC)5aaagttgttcatctaattcatcatctccttcacatgaattctcattcacaatctcatttcaacaaacaaatcaaaccccaccacctc(CTT)5	117	230	346
Unigene_75196	3	Complex	(AAT)5aaaatttaataataaacaaaaaac(A)12	51	805	855
Unigene_75431	1	Complex	(AT)7agagttagattgtgttgagatctagaaataaagggaaaaattgtttagatatcacaacttttatttatg(A)10	93	1490	1582
Unigene_75484	1	Complex	(T)16ggctgtgattgtacgcca(C)12	46	55	100
Unigene_75535	1	Complex	(GAT)5gccattaacaatccagctcaagctgaagttcaagctgaagcaaatgcacattttgcagtaaacatcaatatggatgaagaattc(A)10tggtagt(GA)6agcttcaatggtttagttgactcaacttcactgtgtgtctgtgtgtaaatagtgaaacttcattacttcttctttaagaga(AAG)5	224	1493	1716
Unigene_75667	1	Complex	(A)10caagaaa(AG)6tataaatgtattgtttcaagtgtttatagaaagtgatgagagtgcttaaggaggaaaaaaacaagaatgtaaa(AG)6	114	5095	5208
Unigene_75822	1	Complex	(A)11taacaaccactcacaagaaaagacacttgact(A)12	55	140	194
Unigene_75822	2	Complex	(T)12agtcaagtgtcttttcttgtgagtggttgtta(T)11	55	443	497
Unigene_75920	1	Complex	(ATC)5acaacaacaa(GAT)5	40	79	118
Unigene_76005	1	Complex	(T)11atttgctctaatctcatttatatttatgtgtgcatttaaaatatatcgataaatacagtttaactatatacgaagagaaaaaacatt(A)10	108	29	136
Unigene_76048	1	Complex	(TA)7gcctaacacttttctttttttccttaataaaaaattaattataatttcgaagaaaaatattaac(T)13	91	1237	1327
Unigene_76204	1	Complex	(TA)9tgaaagaatttatttgcatgatataagaaataataatataataatgaagaaaaaga(T)12	86	1	86
Unigene_76210	1	Complex	(T)15ctcttcttttgatcaaattatgaaaatcatccattttttttacttcttttctgagttgaaatattgcaatgattcgtcaacagaagcacactgc(T)10cttgtaaatttgagtttgtgcgacatgcatgtcggtttttgtttttatttgaaaattttagtgtttctatagctag(T)10	205	46	250
Unigene_76341	1	Complex	(T)10ccttcataattctaatatatgaacacaaaaaccccaaat(TAAA)5	69	108	176
Unigene_76375	3	Complex	(A)15gagtcttcatcgaatcttttcttttattctcatatagttcgcaattttcttatac(T)10	80	1348	1427
Unigene_76455	1	Complex	(AAT)7(A)13	34	27	60
Unigene_76700	1	Complex	(ATA)5acaataacaagaatcataatttgatctatagacctctttattattcaagaagaaatagcatgaagaatcacc(CTT)5	102	142	243
Unigene_76723	2	Complex	(A)12tgttaagataatactagtagtttccaaaaaaaaagatgtatgtggtttttaaaat(A)11	78	232	309
Unigene_76968	1	Complex	(A)12tacaaatacaat(A)18	42	415	456
Unigene_76979	1	Complex	(A)18tcac(A)14	36	1	36
Unigene_77049	1	Complex	(T)11catttatcagaacatgattattttttt(A)10	48	87	134
Unigene_77049	2	Complex	(T)10aaaaaaataatcatgttctgataaatg(A)11	48	290	337
Unigene_77273	1	Complex	(A)10tgaacagattatggaacatgatacaaaataact(A)19	62	385	446
Unigene_77556	1	Complex	(T)13aaattttatgtcaaatttggattcagctgcacgtaattttgattcggattttaacgaattggagaattgaattgattccttttcc(T)11	109	209	317
Unigene_77626	1	Complex	(A)11gctagctttggtcatagattc(A)12	44	104	147
Unigene_77689	1	Complex	(A)13(T)10	23	1	23
Unigene_77825	1	Complex	(AG)9aaagat(AG)8	40	1	40
Unigene_77905	1	Complex	(A)10gaggaacgagagaaaaaataagaagagaaagaaagaaaaaagaggaaaaaaaatctgcaagt(A)10ggagaagaaacaacaaagaa(T)10	112	13	124
Unigene_77924	1	Complex	(A)18gtttagtttcgagtttgataaagcgaaaggcgttcaacggggggtttggagtcttctaatcctaagtt(A)11cattcaaaacgaaaatatagacaagtaataaaacaaaaatagagagagg(GA)7gggagagagaa(AG)7	185	5	189
Unigene_78012	1	Complex	(A)14ttacattgggaaggcctaagttaatccgcagtaaatataacaaccatttaataaaaaaactagccagtttcttctatactacata(T)10	109	177	285
Unigene_78062	1	Complex	(GA)8aagagagaaaa(AG)7	41	1	41
Unigene_78083	1	Complex	(A)12ggagaaaaaggaaaaagagaaagagaaatcacc(T)10	55	427	481
Unigene_78095	1	Complex	(T)15aaaattataaattttggaatatataaag(A)18	61	470	530
Unigene_78120	1	Complex	(AAC)6tatggtctatgctatgggcgggggagaaaccagcctcgcattc(T)10	71	187	257
Unigene_78261	2	Complex	(GCA)6ccatccacatcttcatcctcttcctcctcatcatcatccgcttcatcatcatcgtcctcatcctcctcaccaccctgt(GCA)6	114	192	305
Unigene_78437	1	Complex	(A)19ttcctcttactatatattatacactaataaattaccttcttatttttctccttttctttaagg(A)10	92	203	294
Unigene_78629	1	Complex	(T)10atgcaaatgattatcagtatgtccaaaacttga(T)11	54	119	172
Unigene_78716	1	Complex	(A)10ccccaaac(A)16	34	353	386
Unigene_78827	1	Complex	(A)10tagactgatcagacaataattaaaaaaaataaaaagaattccaagtgaatctgtcagcatgttaagtatatctcaattaaacac(A)12	106	109	214
Unigene_78955	1	Complex	(T)12gtttgctgttgatcggcagcagcagcaaggaagaagaagaaggttaggg(T)15aggttttggggtatgaaagagtagaataaagattcaatttttattttg(T)13	137	166	302
Unigene_79200	1	Complex	(A)11gaaaaagagagaacacaagcctc(T)10	44	75	118
Unigene_79432	1	Complex	(T)20aattta(T)19atttta(T)18atttttata(T)15	93	1	93
Unigene_79570	1	Complex	(TA)6(CA)6	24	217	240
Unigene_79935	1	Complex	(A)15tctaatagtttgtcattaaataatcatttatttattaggtgaacctatttgcatggtttatcttttcgaaaacggaacggtttattttatg(T)13	119	15	133
Unigene_79938	1	Complex	(T)10cttcaaatattgaactgagatttgtttagcggaatggttataatttggggataaatgagtttgagtagaatcgagtttatgccgtgttag(T)14	114	450	563
Unigene_79976	1	Complex	(A)12gaaattgtattatatgcaattaatgtgtttatttatgaaaaagaaagtataagcggagattcag(A)10	86	9	94
Unigene_80010	1	Complex	(A)19gga(G)19ccgggtttt(G)13	63	1	63
Unigene_80130	2	Complex	(A)10tcaaatagaggagagtatcaaactattgttgaattattcgtcttaattaaaatttcattttactt(A)14	89	1195	1283
Unigene_80243	1	Complex	(A)10gaaaaaaaactaaccgctgttaattatctctttcaacaaaaaaaag(T)10	66	6	71
Unigene_80385	1	Complex	(AGA)6aaatgggttaacgagtaacgaccactatctatggcgtcgtggaaactgcaacggtatttgagctgtataatccga(T)10ac(A)10	115	3	117
Unigene_80412	1	Complex	(A)10ctcttccacaaatctcatacaatagtctcgctaggtttgattaatttttcatacctaagacaaataaatccaattactcaccccaaaacaggaacgcgac(A)12	122	284	405
Unigene_80571	1	Complex	(A)10cttttc(T)10	26	71	96
Unigene_80615	1	Complex	(A)10tcttacagagagattcaaatcattaacatacaacctaatttcaaggggacttgccactcctccatta(GT)7ttgtgtt(TG)7	112	77	188
Unigene_80646	1	Complex	(AC)8catcatatgttttttttgttgttgttgggtgaagaaagatgcggaagtgcattttgtacatatac(T)11	92	238	329
Unigene_80647	1	Complex	(T)10cctgttttatagtaatattttgtttttgggtaaagttcctcaatttcaatgataatgcgctttgttataaaaattaggtatgg(T)10	103	128	230
Unigene_80652	1	Complex	(A)10ttaactttaa(T)10	30	279	308
Unigene_80710	1	Complex	(T)12gttaggaactctctcattcaataacttacttcgagaaattgaatgagagagttcctaac(A)11	82	955	1036
Unigene_80715	1	Complex	(ATC)5aacaagctgagaataatattcgtcttaaactgaacaacaatgatgatcatgtcactactctatcactccaaatcccgag(CAA)5	109	459	567
Unigene_80767	1	Complex	(T)11gtctgtaacttgatggaatttatcccatccaaataacttcttcaatttgtaactatttattttgttacattgtgtttacaag(TA)6	105	1447	1551
Unigene_80788	1	Complex	(A)18gtagtggatttgattattggacgtagatttggatgg(A)10	64	4	67
Unigene_80843	1	Complex	(AT)7agagttagattgtgttgagatctagaaataaagggaaaaattgtttagatatcacaacttttatttatg(A)10	93	1392	1484
Unigene_81092	1	Complex	(T)10atcttagaggcttgtagacgtctgttatgggtcttttgtagtcagttgtggccatgttggtcttatcgttag(T)11	93	62	154
Unigene_81196	1	Complex	(A)18ctaacagctcaaaaaaaggttcttctccacttagaataatttaca(T)10	73	1	73
Unigene_81242	1	Complex	(A)11ctaa(T)12	27	2	28
Unigene_81323	2	Complex	(A)12gagagaaaagggatttggcacattgcaggcagagttaacgtttagaaagg(A)11gaaggttacgttggagcaggggttgttgattcttattt(TA)6	123	185	307
Unigene_81343	1	Complex	(A)10cttagagttaatgagcacaactaacattagttgtgctcacattagttgtctcatacgttaatgagcacaactaacat(A)12	99	200	298
Unigene_81575	3	Complex	(T)10catctccgtctttctggaaagagatttagattaccatcgctcagttcc(A)10gagaagagatttagattaccatcactgtggaacttctgaaatcaacagctccatctgccaatgccaaaagcc(A)16	156	614	769
Unigene_81783	1	Complex	(TCA)5ctggacaaaatgactaaaagtattttaataatttataatttatattaaaaaaat(A)10	79	265	343
Unigene_81803	1	Complex	(GA)6ggagatagacgaacgataatgggagagggatgagagaggc(GA)7gggcagggagtaggagagaagtgaattgta(TC)9	114	31	144
Unigene_81958	1	Complex	(A)10gtggaaattgaagatggcgaagaagaaaaaaaatattagaaatggtgatggtaatattagtggtggatggt(GAA)5	96	149	244
Unigene_81985	1	Complex	(TAA)5aagtagaacaaaaaattaaagagcagtaaatttgaatgactggctaactttttatttctttcacaataatgttctgc(T)10cttctttcaaa(T)10	123	115	237
Unigene_82157	1	Complex	(T)12a(T)10	23	14	36
Unigene_82169	1	Complex	(A)17gccagtaaggtatacttttccttgctaatgagcctttctgaagaggcgacactatataattgatatctcactttatttttt(A)10	108	575	682
Unigene_82208	1	Complex	(A)10tctcaaatatttgtttgaattttg(A)12	46	250	295
Unigene_82221	1	Complex	(TC)6cattttcctcaactaccctttctctctcgtttcttcatttttctctctgtttttctttatcaccgactcttatagctgttgtttttgt(TGC)5	115	103	217
Unigene_82249	1	Complex	(A)11caattatactataaatactactttacatgattattaacatctaacaaaacaaggcattatgaatgtacgaatc(A)11	95	390	484
Unigene_82433	1	Complex	(T)12caaaacttc(T)16	37	369	405
Unigene_82457	1	Complex	(T)10accaatatttctgttccagctctttgtgc(A)11	50	234	283
Unigene_82789	1	Complex	(A)10c(A)11	22	167	188
Unigene_82856	1	Complex	(A)11tacaaaaaagtcattaaaagttaactacagaactaccttataagataaagtagaatcggttc(A)10	83	227	309
Unigene_83046	1	Complex	(T)10gcttattttttg(T)10	32	222	253
Unigene_83200	1	Complex	(T)15acagatcataggtat(AAC)6	48	149	196
Unigene_83322	1	Complex	(GT)11gg(TA)7	38	1	38
Unigene_83342	1	Complex	(AT)6actg(TA)8	32	20	51
Unigene_83555	1	Complex	(A)11ttataccacgtgccatcatcattaaataattttgattc(A)12	61	175	235
Unigene_83570	1	Complex	(GAA)6gccatcaaagaaaag(A)10	43	247	289
Unigene_83762	1	Complex	(A)16ttaaattt(A)13	37	7	43
Unigene_83926	1	Complex	(AGA)5tagacaatcagcgacagctctgcgaagtggctcaggtggttttttaagcgaagaagatctcaatctagatgcaccactaa(CAC)5	110	4360	4469
Unigene_84127	1	Complex	(TAC)5tcttcttcttattatcagcaacaggagcagccacaggagcaggcgc(AGA)5	76	51	126
Unigene_84206	1	Complex	(A)10tgagagcttttaaaaatttatttactccgtttcaagaagaattatctattttaatttgacatgga(T)10	85	52	136
Unigene_84316	1	Complex	(A)15tatttt(A)17	38	486	523
Unigene_84361	1	Complex	(A)10tgatacaagagtacataccgtatggtagagctcggacagtagcaacataatc(A)12	74	109	182
Unigene_84439	1	Complex	(TAT)5ttttaatttaatggaaacacattttgaggtgca(T)14ggtctatttatgatgtttgata(T)10	94	156	249
Unigene_84635	1	Complex	(A)10caagaaa(AG)6tataaatgtattgtttcaagtgtttatagaaagtgatgagagtgcttaaggaggaaaaaaacaagaatgtaaa(AG)6	114	4315	4428
Unigene_84655	3	Complex	(ATT)6cttttatcttcttcgatcggttcttcgatcggttgatgcatg(T)13	73	952	1024
Unigene_84766	1	Complex	(A)10caagaaa(AG)6tataaatgtattgtttcaagtgtttatagaaagtgatgagagtgcttaaggaggaaaaaaacaagaatgtaaa(AG)6	114	4998	5111
Unigene_84839	2	Complex	(A)10caactagaaaaagac(A)12	37	757	793
Unigene_84896	1	Complex	(TC)6cttcactctcttgctctctttttctttctctctctcactctctcttc(CT)6	71	31	101
Unigene_85075	1	Complex	(A)12tcagtggacaataaagttacaattgcttcaggt(A)12	57	101	157
Unigene_85076	2	Complex	(T)10ctcccctttatactgagaaagatagaaagttataaagagggagactagggcagaa(T)10	75	516	590
Unigene_85182	1	Complex	(A)19ccac(A)13	36	1	36
Unigene_85357	1	Complex	(A)22ctggctatgctaatgaagtactgcattgatagc(T)10	65	1	65
Unigene_85459	1	Complex	(AT)6aacaaaaaaacaaagta(T)10	39	405	443
Unigene_85629	1	Complex	(GT)6(G)11	23	2	24
Unigene_85748	1	Complex	(T)14(G)10	24	14	37
Unigene_86030	1	Complex	(A)11gaaaaaatgaaagaaacaataattttgtcaaaacaaaaataaatcgtctgtattccactgatcttatctttcaggaggatctaacttcagtttcac(T)10	117	1951	2067
Unigene_86128	1	Complex	(T)15atttccgagaaggtaagcaaa(T)11	47	83	129
Unigene_86299	1	Complex	(T)10aacaatgattaagaatcttataaataacgataca(T)10	54	317	370
Unigene_86407	1	Complex	(CCA)5acaattcaatgcatcaacaacaacaattcatcgcgatacctatcacctc(CCA)5	79	161	239
Unigene_86532	1	Complex	(T)11(A)10	21	1	21
Unigene_86749	1	Complex	(GA)11ggagggggagagggataaagagagggagaggga(AG)7aaagagaga(AG)8	94	1	94
Unigene_86827	1	Complex	(A)10cac(A)10	23	1	23
Unigene_86848	1	Complex	(T)13aaatatcttgatttaaacatg(T)16	50	2333	2382
Unigene_86898	1	Complex	(T)10caagccaaagaaagggagttcaaaaaaaaagaaaagggaagaataatagaacaaaatgtaattttgtatactagcaaaaataagatttttttttaaa(T)10	117	110	226
Unigene_86989	1	Complex	(A)10cc(T)10	22	85	106
Unigene_87031	1	Complex	(TA)6g(T)10	23	37	59
Unigene_87107	1	Complex	(GCA)7gcgacccgggaaacttctcagaatgg(AGA)6	65	1766	1830
Unigene_87111	1	Complex	(CT)6tttcttaaatcagaaacaaaaagtttctgg(A)12	54	1845	1898
Unigene_87323	1	Complex	(A)11tccctattattatgctcactataggaaatttgtacgaatgacacaccaacacacaaaactaacacataacactgcaacttaaaggcatgcac(A)12	115	211	325
Unigene_87492	1	Complex	(A)20gaattaccatgatcgacttgaccaaaaaaaatttaacgttttggaaattg(A)10	80	1	80
Unigene_87553	1	Complex	(T)10c(T)10	21	82	102
Unigene_87591	1	Complex	(T)16gtgaaatttgaaaggaagaaggtg(T)10	50	1	50
Unigene_87841	1	Complex	(A)10g(A)10	21	292	312
Unigene_87971	1	Complex	(A)20gaattaccatgatcgacttgaccaaaaaaaatttaacgttttggaaattg(A)10	80	1	80
Unigene_88068	1	Complex	(A)10c(A)10	21	91	111
Unigene_88222	1	Complex	(A)10tgcttgagttgaagtaaaaaattcagaaaaaaggaattttctccc(T)16	71	1647	1717
Unigene_88275	1	Complex	(AG)7gcaaaacaacatgattattttagcttatgaaataaatatgaatgatgttaaaactttcttacaattctgatcgttcatatcaattaaaagacttt(A)13	122	139	260
Unigene_88323	1	Complex	(T)15gaagaatgaaacttttacattagcatacatttgcatttgtcaagtaaactgttctacttacaaggatcacttggtcgaactcactcc(CT)6	114	1	114
Unigene_88337	1	Complex	(A)10ttaa(T)14	28	224	251
Unigene_88382	1	Complex	(A)16gcaaaattctcttttcctttcttttcctttgcttgaa(T)10	63	1	63
Unigene_88515	1	Complex	(TC)6tataggcatcttctttagacaaaaatattttatacgagacccata(TC)6tttatataggcatcttctttagacaaaaatattttatacgagacccata(TC)6	130	174	303
Unigene_88690	1	Complex	(A)10ttaa(T)10	24	224	247
Unigene_88694	1	Complex	(T)15gataagataagtggtattaataacagcatccagaagatgcaagatttacaagatatgacgtttgagcttac(A)10	96	184	279
Unigene_88724	1	Complex	(A)11tggttcaattcattcaaaacaaaaaacaaattgaatttttc(A)10	62	5	66
Unigene_88787	1	Complex	(A)10tttaaaaat(A)16	35	367	401
Unigene_89170	1	Complex	(TG)6agagagagagtgagttactgacattaagttcc(A)14	58	494	551
Unigene_89209	1	Complex	(A)15tttt(A)20	39	2070	2108
Unigene_89350	1	Complex	(T)10cttaaaaaaaaatagatacatcaatcaaattattataca(T)10	59	3	61
Unigene_89421	1	Complex	(T)14ggtaaattgttatagcaacattgaaagatgaaaaggtgaagtggggtagacaaaatcctaaactttat(TA)7	96	93	188
Unigene_89497	1	Complex	(CT)6(AT)6	24	958	981
Unigene_89682	1	Complex	(A)10caaatttcatattctcatattgaaacctcataaattttttct(CA)6	64	90	153
Unigene_89716	1	Complex	(ATA)5acaatacacccatgcaagtgcag(CAA)6	56	574	629
Unigene_89778	1	Complex	(A)16cgaaaat(A)18	41	445	485
Unigene_89845	1	Complex	(T)11a(T)10	22	1	22
Unigene_90059	1	Complex	(T)10catctggataaatgtcacattatgaaagta(T)10	50	61	110
Unigene_90105	1	Complex	(A)14ttttttttt(A)13	36	2	37
Unigene_90158	1	Complex	(T)20aaaccgtgtttcc(T)12	45	1	45
Unigene_90186	1	Complex	(T)10ccttttattcagcttttattttcctctctttattttgggaaaaactttatttgcttagtatataattta(G)10aaaaaaaatcacatttacatta(T)19	130	2125	2254
Unigene_90322	2	Complex	(T)10atatcccaacagccctcttttcaattgcatgcatg(TA)7	59	293	351
Unigene_90398	1	Complex	(A)16tatttat(A)10	33	1	33
Unigene_90522	1	Complex	(A)10tacttcaaatatgatttgatcattatctc(A)17	56	397	452
Unigene_90877	1	Complex	(T)12aaaatttatgttgtgaactttagagaacttgattttttgtaggatttcataactttaggttgtgaactttagaaatcttgaattattgtag(T)12	115	176	290
Unigene_91055	1	Complex	(A)10tcagctttttccagaaacactgagttgttgttactttgcttgagcctgtcataatcttacttgtatgtatatctatctgta(T)10	101	143	243
Unigene_91300	1	Complex	(T)12aataaaaaaatgaaatcgctgcccaagcagcgatttc(A)11	60	1677	1736
Unigene_91388	2	Complex	(T)10catagaaaagtgacacaaagtgggaatc(T)15	53	294	346
Unigene_91505	1	Complex	(A)16cattaatgccaaaaattcaaaaaaatatattaaccttaaattcactaatttcaaca(T)10	82	300	381
Unigene_91563	1	Complex	(T)15gtc(T)15	33	1	33
Unigene_91590	1	Complex	(T)11caatcaaggattgtcattgtagtaggatcattttttta(T)10	59	248	306
Unigene_91659	1	Complex	(A)10gaataaaactaaagaaattcaaattatatgtct(A)10	53	4	56
Unigene_91754	1	Complex	(T)12gaa(T)21	36	158	193
Unigene_91933	1	Complex	(A)11t(A)10	22	525	546
Unigene_92062	1	Complex	(G)10aactaatttattttcatcactctaaatgtggtgatagctcttataaagtttgttgac(T)10	77	594	670
Unigene_92103	1	Complex	(T)10caattctaaaattagaatgattttgacaactgcccaccctctatcaaaatgttggatttgagatttattc(T)11	91	340	430
Unigene_92587	1	Complex	(A)10ttaattgactaaaatagcaaaagaagaaatttttaaaaaagaagaaaaaaggttttaagacaccaa(T)11	87	1	87
Unigene_92709	1	Complex	(A)10t(A)11ttaataaaaaaaat(A)11	47	1	47
Unigene_92872	1	Complex	(T)11caaaaactaa(T)10	31	4	34
Unigene_93057	1	Complex	(A)15tttt(A)20	39	365	403
Unigene_93144	2	Complex	(A)11ttctcagatctcatac(AGA)6	45	507	551
Unigene_93167	1	Complex	(T)10cttcagatcc(A)14	34	546	579
Unigene_93372	2	Complex	(A)10taaaatcgctgcctttggagcgatttattc(A)10	50	244	293
Unigene_93425	1	Complex	(A)16taaaaaaagaaaaattcttgcttttccatatattgagcttcaattattttttttctcataaaaagttgcttttgag(A)11	103	1	103
Unigene_93488	1	Complex	(T)10gattatttgtgtcttcaattttgttattatttaaattattatattaaaaataatgct(CA)6	79	177	255
Unigene_93739	1	Complex	(A)10caagaaa(AG)6tataaatgtattgtttcaagtgtttatagaaagtgatgagagtgcttaaggaggaaaaaaacaagaatgtaaa(AG)6	114	4648	4761
Unigene_93801	1	Complex	(A)19tag(A)14	36	3	38
Unigene_93837	1	Complex	(T)11acagg(A)10	26	79	104
Unigene_93859	1	Complex	(A)10ttacaattagaaccaacaataccaaaccagcttgccattgtgaaacttattttcaaagcacc(A)11gaaaaaagaag(A)10	104	38	141
Unigene_93866	1	Complex	(T)10gtctta(GT)7	30	225	254
Unigene_94058	1	Complex	(TTGG)10ctagttggttggttacaaggttttggg(T)10	77	203	279
Unigene_94112	1	Complex	(T)12gtatcattttgaaggtctccagcataaggatatcctaagcaatacaatgttacacgttt(A)10	81	131	211
Unigene_94183	1	Complex	(T)10aattgctggcaacagcaacatgc(T)11	44	255	298
Unigene_94472	1	Complex	(TA)7atatgtatatggtactctgcagctcgtatcaatataattaaagct(A)14	73	1	73
Unigene_94486	2	Complex	(T)10(A)14(T)10(A)11	45	266	310
Unigene_94682	1	Complex	(A)11gatcattcatttaaaaacgat(A)12	44	102	145
Unigene_94691	1	Complex	(A)18caacat(A)16	40	2	41
Unigene_94762	1	Complex	(T)11gtgacataaatattaaatattattttac(T)11	50	132	181
Unigene_94868	1	Complex	(T)14catctttgttgtgctgagatttgtatattaac(T)14	60	183	242
Unigene_94991	1	Complex	(A)10tcagaaaaaatggcttcggagaattgttcatccggtccgaaaattcccctgttagcgtct(TCA)6	88	40	127
Unigene_95006	1	Complex	(TAT)5attttcaatcttaataaatataataatatgttaatttttctattttatgcttgtaaataattgaaaaatga(T)10	96	52	147
Unigene_95228	1	Complex	(T)10(G)12	22	1	22
Unigene_95268	1	Complex	(AT)6(A)10	22	46	67
Unigene_95364	1	Complex	(CT)6tatctcgtcaaaaatataaaatataaaatataaaaaaataaataaaatcattttcttctttccctctcttctcttctctctctgggttgcctc(T)14	119	304	422
Unigene_95423	1	Complex	(AT)9tgtaaaaaattacctttctatgatagtcgtattaaaaattcattgagtaatactccctccgttttacaaagattgtctattttgacttggcacggagttt(A)15	133	62	194
Unigene_95499	1	Complex	(AC)7caaccactagtcgagaatgtgcgcaagcttgtccagacaccatagttatc(A)11	75	233	307
Unigene_95674	1	Complex	(T)14atgtgtttaggactacgtgaatgaaagagtgataaatgtctgtgtatttttgttgcatgggggttgtcctaaacacat(A)10	102	1392	1493
Unigene_95677	2	Complex	(AT)6taattttttatgttaataattg(T)12	46	171	216
Unigene_95749	1	Complex	(A)11tataatcaattgtcttatttttcaaaag(A)10	49	104	152
Unigene_95760	1	Complex	(T)14aaaaaaacaattagccaattttttaaacaaactgtagcta(T)10	64	3	66
Unigene_95898	1	Complex	(A)16caattcctctcaaaatctatacttcaatgtcccta(AC)6tacacataaaaacactaaaacaac(A)12	99	3	101
Unigene_95919	3	Complex	(T)11ataa(T)19	34	796	829
Unigene_96438	1	Complex	(A)10tcactactcttcttacgttcatagagtaaaactaggcacaaagtaatagtagtatataatcattg(A)10	85	350	434
Unigene_96512	1	Complex	(CA)10aacg(CT)7	38	1	38
Unigene_96541	1	Complex	(A)10ggtaaggagtaaataaaattt(A)11ggtaaggagattcgtattttttaagaaatg(A)10	82	2952	3033
Unigene_96727	1	Complex	(A)17gaagtctga(T)11	37	783	819
Unigene_96882	1	Complex	(T)12gtagtttgttatagatttattaggacaagtttataaaatag(T)10	63	71	133
Unigene_96995	1	Complex	(TA)7tgtatgtatgc(ATGT)5	45	1078	1122
Unigene_97037	1	Complex	(A)11ctcttgtcaatagacgtgtcagatttagacctgtggtttcagaaaaatttttggagcaaatttaaacatgtttggcactataggtaaatttgtattt(A)11	119	241	359
Unigene_97331	1	Complex	(T)20gtata(T)20	45	264	308
Unigene_97670	1	Complex	(A)10gagtggcatgtaatgaacaaaacttaagtggaccaagttggctagattcttcaatattttgcaatgtatcaaaacatgtgatgtatt(A)10ttaaaaaaatatattttttaacttcccttcaatggggttttgtttctgaaaaaaatttagg(A)10	178	118	295
Unigene_97823	1	Complex	(T)10aataagttattttt(A)12gattaaaagacaat(TA)7	64	271	334
Unigene_97832	1	Complex	(A)10ttaa(T)14	28	224	251
Unigene_97869	1	Complex	(TTG)5(T)10	25	79	103
Unigene_97879	1	Complex	(T)13gttcataaatcttgaaattaagcagttaacaatcatttatgtcagccactaaaaatgtaatgtattgctagtagattttatga(T)10	106	573	678
Unigene_98236	1	Complex	(T)10agatttcgataacaagaaagactgtttgaatatttaaatccaagatgcttaagtcc(T)10	76	92	167
Unigene_98409	1	Complex	(AAG)5agttttagg(T)11	35	514	548
Unigene_98509	1	Complex	(C)12(A)10	22	560	581
Unigene_98756	1	Complex	(T)13ataaaaggtc(T)11	34	22	55
Unigene_98856	1	Complex	(T)10gttgaaccgaaccttaaataacaaggcgtagttcaggaatattgtaaacacaatattatttcttataagaaatatttctcctttttag(T)11caagatcatcgaaaacgaggagggttgcctacgtatctcattggggtgagaatcgggtgtgcgtagttcatgactttattcatattgagctattgaa(T)11aaaagttagaaatttgttgaaaaatgaaataatatttttgtttgaaatggtatagacaacttttgaaataa(T)10	298	11	308
Unigene_98919	1	Complex	(T)16agggggga(G)12	36	156	191
Unigene_99058	1	Complex	(T)11gtttcactataattccttcccttttaaattcaaatgtttcattcattcaacttctccatcaaatttcacaaaactcatcaagattctaaaaaag(A)10	115	1	115
Unigene_99251	1	Complex	(T)13aaaaataaaaatttttaca(T)16	48	1	48
Unigene_99308	1	Complex	(A)11cactacttttttctagagaac(A)16	48	109	156
Unigene_99652	1	Complex	(T)10ct(A)11	23	46	68
Unigene_99754	1	Complex	(A)11cagttcaacctttttatt(A)12	41	71	111
Unigene_99820	1	Complex	(AAT)5acaaaaaccaactcaatgcattttta(T)10	51	222	272
Unigene_99826	1	Complex	(AAT)5taaaatatatattaaaaataaaataaaataaaaatatttttttccccagaaaatg(A)11	81	1	81
Unigene_99959	1	Complex	(T)12cttttc(A)14	32	2	33
Unigene_100060	1	Complex	(T)11atttcctaaag(T)14	36	874	909
Unigene_100160	1	Complex	(AC)7aagaaccaaaaacaaagcaaatttccagaataagaatctaatctctacttgtaatatattttgttcaacttggaacatatt(A)13	108	141	248
Unigene_100175	1	Complex	(T)19ctggttcgggttgcttgaattttgttttgttttttatagtgtaatgttgaatcattattcctcttccttcaaatggaaaaacacatttttgca(TCT)5	127	38	164
Unigene_100192	1	Complex	(T)10atttacttttttcaattag(T)10	39	108	146
Unigene_100268	1	Complex	(C)14(T)10	24	368	391
Unigene_100319	1	Complex	(A)12caatagtattatcttt(A)10	38	300	337
Unigene_100451	1	Complex	(A)11tatcttttcaggc(A)12	36	82	117
Unigene_100630	2	Complex	(A)10tacaaaatgcataaataat(A)13	42	890	931
Unigene_100665	2	Complex	(CAG)5caacaacaacagatacagttacagcagcagcaaatgcaacagcaacaaat(GCA)5	80	821	900
Unigene_100737	1	Complex	(T)13aagttcttctttaca(T)10	38	66	103
Unigene_100891	1	Complex	(CA)7tacacgt(AC)6	33	158	190
Unigene_101080	1	Complex	(G)11t(G)10	22	1	22
Unigene_101207	2	Complex	(T)12aaatctaaattagtatttttttttcatttagcaataa(T)11	60	301	360
Unigene_101228	1	Complex	(A)12cagtaaacaacataaaaagtttcatgaagaatgtaaaataaataaaatttgatattaataagagtactttatatacactaataatgttt(A)12	113	235	347
Unigene_101237	1	Complex	(GTGA)5ctgagtgagtaactgagtgggtgagtgagtgactgagtgg(GTGA)5	80	236	315
Unigene_101274	1	Complex	(A)17gaagtcttttcaaaagccactcatactctttttggaaaggggcaataataaatgaaatgagtcagtg(GT)7	98	1	98
Unigene_101357	1	Complex	(TA)8gtaaatacaaaacaaatatatatataagattaaatttccttgtatgtaaatggtacttaattaattagcttgtg(CAA)5	105	655	759
Unigene_101399	1	Complex	(T)11ccacacacggcacatataatgcatatcgagcccccttccccactacggtatag(CA)6ctgcaag(A)13	96	13	108
Unigene_101565	1	Complex	(T)11gggaggattctgaatgggatttgcagttaatcttatctaattatgtacttatattttatattagaccaaaatattaac(T)13	102	288	389
Unigene_101737	1	Complex	(A)10gaagatgcttaaagtttcgaattattgattctctgttttttcaaataaaat(A)12	73	117	189
Unigene_101833	1	Complex	(A)11gag(A)10	24	1	24
Unigene_102517	1	Complex	(T)10aaaaatataaaaagcaacagacaaagcgactctgtccttcgtttatttttag(T)12aaaaagaactcaattgaa(T)10	102	25	126
Unigene_102531	1	Complex	(GGA)5gatcgaggaggaggatgaggacgatgacgaggatggagaagatgtggaggatgaagaagaggaa(GAG)5	94	172	265
Unigene_102624	2	Complex	(T)11catttttctttcgga(G)12	38	284	321
Unigene_102652	1	Complex	(A)12tatcttactaccaaattgacatatttcttaaaattacaattacaaaaataaaaataaatatcctgaagttaccccaaccgttcatatgtatttatagag(A)10	121	203	323
Unigene_102847	2	Complex	(T)12gtgtgtgttttgttttgtttttgatgagaaaaggaaaattaggaag(A)12	70	1279	1348
Unigene_102858	2	Complex	(T)15aaatatcaatctactaggaggacatatttttttcctg(T)11	63	206	268
Unigene_102992	1	Complex	(A)15ttatgacaaagaaag(A)10ctaaataaggagaccaaacacatagcaggttcgcaattatgtttaaatggattaaatttattaattaggtaacacgtttttat(A)12	135	303	437
Unigene_103017	1	Complex	(A)10cattttttttaaaaaccaaaactagtatgataattgataatccaactaaccaacacaagataagaatttcttttagttgtgtgcacgcttatac(A)11	115	288	402
Unigene_103191	1	Complex	(T)10gttgtctcc(CT)7	33	334	366
Unigene_103224	1	Complex	(A)12ctgaaattgaaaaagaaact(A)13	45	245	289
Unigene_103543	1	Complex	(A)10g(A)10	21	1	21
Unigene_103590	1	Complex	(A)12t(A)11	24	378	401
Unigene_103649	1	Complex	(T)10ctttccccaacaacttgaacttctctataagtcataacttccatcttctttcaatttacaacc(A)11	84	134	217
Unigene_103836	1	Complex	(T)10cttcttttgttggctgttgaattaacagttgatttaataatttaactcgttaatcccacgaacttttaactttcgatattctgtttacatataa(T)10	114	12	125
Unigene_103880	1	Complex	(A)13ttgaatcatttcttcgtgtactacactgtaaatacaaacatc(A)11	66	163	228
Unigene_103927	1	Complex	(T)12ccataaactaaaagcatctcatcacagaaaccagtgagctgcaagaagcttttgagatttcacaatgagcctgcttacatttctccccttcctatgtgat(TC)9	130	334	463
Unigene_104019	1	Complex	(AC)7(A)20	34	821	854
Unigene_104189	1	Complex	(A)14ggacacgtttttcatactaataatattttaaattaattagttat(A)12	70	2510	2579
Unigene_104285	1	Complex	(T)11aggtgggaaattttttgaaaataatgatcacaaaaagcaagactaaataaaatatggcttagtc(T)11	86	200	285
Unigene_104776	1	Complex	(T)10atatatatatgataaaaataaattgattttaaatatatggcaaaggagtaggttttaataagattccgacttatttgaatattag(T)12	107	2545	2651
Unigene_105060	1	Complex	(A)11ccttttccatttaaaataaagttaaaaaaataacaaaaatcgttgccaagacagcgattt(A)10	81	60	140
Unigene_105109	1	Complex	(GA)6(CA)7	26	373	398
Unigene_105417	2	Complex	(A)11gacattgaagaaacattt(A)13	42	357	398
Unigene_105459	1	Complex	(T)10ctatttataggttttgcttagataaaaagtaagaaactcattttcaaacaattttcaataaattttataagtc(A)20	103	1629	1731
Unigene_105464	1	Complex	(ATTT)5ttgatattttttttaacattttaatttttttctatattggagggtaa(T)11	78	132	209
Unigene_105589	1	Complex	(T)10gtctcttccattctttggtgagagagaaagagagaaaaagtttctg(T)10	66	394	459
Unigene_105648	1	Complex	(A)10tagtaatcagaaagttatttttagtttctgctcactttcttt(A)12	64	102	165
Unigene_105676	1	Complex	(A)10c(A)11	22	2	23
Unigene_105825	1	Complex	(T)11gctatagtttttaggataagtatttagtggttggatgaattttcgacaagttctgtttc(AT)7	84	652	735
Unigene_105858	2	Complex	(A)13gataattg(A)10	31	445	475
Unigene_105955	1	Complex	(T)11gaagtaaaactttttctaatagtc(A)10ctcaattagcaccaacccattaatatcaaagacctatgcatttaaaattcctttttttggctg(T)13	121	14	134
Unigene_105992	1	Complex	(A)12tataaatgcaaattctcttcgttttttcggcagagtaaaaacagtaaacggatct(CA)7	81	224	304
Unigene_106353	1	Complex	(A)13gacaaaaaaacaaaaaaaactaatcaagtgaatatataattactgataaattacataaaatatatttctgagattaatctcaaaagccacca(T)10	115	1	115
Unigene_106521	1	Complex	(TCT)6acttcc(GCT)7	45	889	933
Unigene_106634	1	Complex	(A)10g(A)10	21	1	21
Unigene_107056	1	Complex	(A)10ttaaaataataataataacctaatcattggcaatgattgccaagatatgatcgaatgtttgtgtttggcgaaattttgatgcagattatcaaatctgcaa(T)10	120	13	132
Unigene_107266	1	Complex	(T)10aaaataaagtgaattgtgtgagaagttgtagtgatttcaaacatgaaaatcgtagttagtttgcatttaggaacaaatgtatttaa(T)10aatagaagaccacttcaaccgtttttaaaattctaaatcctgttttaaattttgtattctaaattgtta(T)10aatctagtatatctagaaattaaattgttgcatttattattttcttattattcaaaaggagaccacttcaaccgtttatcatgttcta(T)11	284	63	346
Unigene_107287	2	Complex	(TA)6ttttagttattccattttttattctacgtaattaagctcctcattaactatcgaacgatcatatagtaggtacatttg(T)16	106	3588	3693
Unigene_107355	1	Complex	(T)14acacactctgaattctctgttttttgggaatgggtgagagg(GAA)5	70	839	908
Unigene_107399	1	Complex	(T)13gagaaattttgggtgttagaattttttaag(T)10	53	138	190
Unigene_107653	1	Complex	(A)10ttgtccgtgataatttttcgattcaacacagtcgcacaaccactgcac(T)15	73	185	257
Unigene_107716	1	Complex	(ATA)5aatatactacaaccaagcaactctgcggagtaaaccacatatatttcaag(A)10	75	433	507
Unigene_107867	1	Complex	(A)11tttaagatacattttatcagagtatcaattaaaacttcagaaatcaaagtttcagcatgcctccatacaatgaactcagc(A)11	102	199	300
Unigene_107911	2	Complex	(A)10ctatattatat(A)13	34	912	945
Unigene_107954	1	Complex	(A)14cttaaaaaattttacttctatatttgcttgtcatcaactctaggtatttctttttacatttcaatgtaatcttgaattaatgtttatg(T)11gaaaaattgttgc(T)11	137	1	137
Unigene_108060	1	Complex	(A)10ctcgtttattacccacagggcacaggcaaccctcccggcacatgaattaagttgggagaaaatggcaaatgactcgcttcatcagaattgcattcaata(T)10	119	59	177
Unigene_108096	1	Complex	(A)11catagaaatattcag(A)10	36	448	483
Unigene_108320	1	Complex	(GT)9gaa(AG)6	33	1868	1900
Unigene_108710	1	Complex	(A)13ccatccctcaactattactatgtgaataccgaacaacagacg(A)10tagctagaaaaagacaagggcaacattgtcttaaaa(T)14	115	336	450
Unigene_108824	1	Complex	(AAG)5agagagaaaatctgccgccgccgccatcaccaccgccgc(CGT)5	69	277	345
Unigene_108853	1	Complex	(A)10t(A)10	21	59	79
Unigene_108853	2	Complex	(T)10a(T)10	21	2126	2146
Unigene_109098	1	Complex	(A)18tctaaag(A)10	35	1	35
Unigene_109247	1	Complex	(T)12caaaagggttcaagctgggtgttgagaaaattgaatatccccttttgttg(T)10	72	107	178
Unigene_109251	1	Complex	(T)15gctgtttctcaagatgttcatatacatacataattgttgtggaagacgatgacgataattgaatgatataataaaatagtactgagtttttgttgttg(T)10	123	202	324
Unigene_109251	2	Complex	(T)12ctttgcttttggcattctattctcatccaatacttttggatcatcc(T)14	72	724	795
Unigene_109475	1	Complex	(ATA)5tgctcaactttaaataatttcgaatcccagttgtctacctcacaaccacctta(AT)6	80	134	213
Unigene_109751	1	Complex	(A)13tttaagtcactatcctattaaattaatacaacttaatgaaaaaattaatttatttttataaattttatttttaatatcaaatataactag(A)11	114	224	337
Unigene_109892	1	Complex	(A)23ctc(A)21gactgaaacaaaaattcaagctctaaggttaagaaattgtgatactacatacaattgcttgctttctttcta(T)10	129	1	129
Unigene_110067	1	Complex	(T)12acagtaatttgttatttcatatttaccaaacttt(A)12	58	264	321
Unigene_110430	1	Complex	(A)11ccttgaataactcgccaatttgatcaattcatttattt(A)10	59	173	231
Unigene_110507	1	Complex	(TA)8cacaattttatttttattttttcacaaaattaatattttttttataactatatctctattcttggaatttctgaagtca(T)10ggtacatgcattcatgaaaaattcccttataaggggaatcttcaatcacataaaagaggaaaaaaggattgggaa(T)12	192	1	192
Unigene_110657	1	Complex	(CT)7cgctaactggcacccgccccttactacattcgagtgagtcgaggctgggtgcaaggaat(GA)6	85	94	178
Unigene_110741	1	Complex	(G)10ttgtagggagaaaatgggtggcttttggag(A)10	50	1336	1385
Unigene_110755	1	Complex	(T)11atcatcagcgataaaatgtgaag(T)10	44	153	196
Unigene_110782	1	Complex	(A)20cattactaataaatgaaaaac(AAAT)5	61	3	63
Unigene_110786	1	Complex	(TA)9cattttcaaaaataattaaaactgaaaagacaaaaattaatgaaag(A)11	75	1	75
Unigene_110834	1	Complex	(T)10aatttcatcttaatttaattttaatttttttttg(A)11	55	286	340
Unigene_110915	1	Complex	(TC)6ccatactctcc(CT)6	35	10	44
Unigene_110941	1	Complex	(CTG)6ccggtgctggcgttgatgggggtgctggaagcgacgccgccgccagcgctgat(GCC)6	89	6	94
Unigene_111065	1	Complex	(ACA)5aa(AAT)8	41	1936	1976
Unigene_111153	1	Complex	(A)11caagaatcccaaaactgatgagcctcaaatactagctccgctatagaaggcatttcatcaagaac(A)10	86	177	262
Unigene_111165	1	Complex	(A)10gaattggttttcatctcaaatgtagtcttt(A)14	54	191	244
Unigene_111715	1	Complex	(ATAA)5tttattgagcagatcttattgcaaattctaattctatcatcgttatccatgattaaagtggatacaattagac(A)12	105	1659	1763
Unigene_111857	1	Complex	(T)10caaaccaaaaaaaaagaag(A)10	39	273	311
Unigene_112011	1	Complex	(A)13gaagcattgattcaatatatttttttaggagaatgattaaaaataatc(A)10	71	186	256
Unigene_112011	2	Complex	(A)13gaagcattgattcaatatatttttttaggagaatgattaaaaataatc(A)10	71	490	560
Unigene_112057	1	Complex	(A)11ttcccaacccttaacattgagaatgaaagggtttatatagatgagaagatggggcggaata(G)12	84	25	108
Unigene_112104	2	Complex	(A)10gtgtgtttaacaaaatataaagt(A)14ttc(T)10actatcaccctacccccacactccacatccgacccaactcctcctcctcttcttcttctacataggcaacca(TCT)6	150	414	563
Unigene_112167	1	Complex	(A)16ttaaagtattac(A)11	39	2	40
Unigene_112203	1	Complex	(T)10c(T)11aaaaacaatcacttttgctttggattcctttgttaaagctatatacctagttgaaaattaaccttatttctgaagcaaaag(A)10	113	2	114
Unigene_112211	1	Complex	(T)10aaaaaaaaattttgaacaaaagttttaaaaatttaaaaattttggcc(A)18	75	256	330
Unigene_112378	1	Complex	(T)10gtattaaaatatatcttgacacatgtagatatcaactcaatattgtggtgtgtttt(A)10	76	305	380
Unigene_112455	1	Complex	(A)10ttcttcctatgtaaaatttttctcttgagatccttttctcctgatattgttcagccg(A)10	77	1135	1211
Unigene_112460	1	Complex	(T)11acttttgaaaggagtcttaatttactaaaaattgttcattggaatattgtttgtactg(A)10	79	79	157
Unigene_112574	2	Complex	(T)13ataattataattattatttctaataaaaagactcctcaaaagaaaaggaaatatgttgaaagcaccgacacaatc(AAT)7	109	1411	1519
Unigene_112649	1	Complex	(T)10atgttttttagtttttggatctacaaatttttaggatttagattttagtgcataaggttttgtaggggttttaaatgg(T)10	98	144	241
Unigene_112842	1	Complex	(A)12tagtaaatacacttcgcctcgcgaacttcataagagg(T)21	70	2321	2390
Unigene_112922	1	Complex	(A)11gggttaaaaaacccaaaaacaggtgggtccaaaactcggtcaaggcgaacagaacccgagtttggacccaaa(TC)10	103	1527	1629
Unigene_113090	1	Complex	(AG)6aactggagaagaacagtttttgtccta(GAG)5	54	3130	3183
Unigene_113191	1	Complex	(G)11tgtgggtttt(G)10	31	32	62
Unigene_113304	1	Complex	(GT)6gagtc(TG)7	31	135	165
Unigene_113378	2	Complex	(GGT)6ggaggcactgcttccacagacactgcaggaggaggtgtggcggcagtttctgcaaacccatcttctaaatg(GCA)5	104	597	700
Unigene_113413	1	Complex	(A)11gagtttcaaccac(A)11	35	297	331
Unigene_113496	1	Complex	(CTT)5aaaatgcttcttctctggctctgacacccccttattctctccctctcaatttcaccctttttatcttcaatatcttctctttagtgct(TC)6	115	11	125
Unigene_113551	1	Complex	(A)10catgcatcaaccgatcgaagaagataaaag(AAT)5	55	1371	1425
Unigene_113638	1	Complex	(A)10gttgataatgaacatagccaatttctg(T)12	49	40	88
Unigene_113783	2	Complex	(A)10taagaaatgcg(A)19	40	274	313
Unigene_113815	2	Complex	(A)10gtgtgtttaacaaaatataaagt(A)14ttc(T)10actatcaccctacccccacactccacatccgacccaactcctcctcctcttcttcttctacataggcaacca(TCT)6	150	414	563
Unigene_113869	1	Complex	(T)11aaacatagtactatagatgtatcaaactttttctaaaagttatttctcgcatatgaa(T)15	83	169	251
Unigene_113945	1	Complex	(T)11gtcttcctttgttgattttttgtgcttaaccaaagtgaccattctata(T)10	69	241	309
Unigene_113965	1	Complex	(T)10aagaattacaataatg(T)11	37	182	218
Unigene_114092	1	Complex	(T)10gtcatttaatctgctgtgctatatgatttttatttgtccccaaaaaattggttatttagatatgaatttttaagata(T)10	97	14	110
Unigene_114113	1	Complex	(A)14tagtttacccatggtaaattttagaaaatggaaaagacatagaccgtagaatccaagacaatgtataaagtgatacaaaaaatcaatctaatgtgg(A)10	120	9	128
Unigene_114134	1	Complex	(A)10ggctaaaaatatagtaccatataaaataacaatttcg(A)11	58	239	296
Unigene_114313	1	Complex	(GA)7agggtgatgggaacaagtgagaagaagaagttt(GA)6	59	1828	1886
Unigene_114357	1	Complex	(A)10ttggaaccctatttttccctattattactatttatgggtactgaaatttgaaattgaaacattgatcttgatcagtac(T)11	99	28	126
Unigene_114357	2	Complex	(T)11gtgctatagata(T)10	33	259	291
Unigene_114387	1	Complex	(T)12aacttcagcacattagattgttga(T)11	47	52	98
Unigene_114402	1	Complex	(A)20ttcctcttactatatattatacactaataaattaccttcttatttttctccttttctttaagg(A)10	93	4	96
Unigene_114480	1	Complex	(A)10gagatgttagaactacatttctgatatctattcctttttcc(T)10	61	145	205
Unigene_114632	1	Complex	(T)10gtagtaatttaatttatgggtaagaaattggaaatttttagtttgag(A)10	67	12	78
Unigene_114941	1	Complex	(TG)7t(TG)11	37	415	451
Unigene_114987	1	Complex	(A)12gaagaagagaaaatccctataaatgttcttataaatctcccactcaattgctcaacttattaatcaatctccccc(CA)6	99	451	549
Unigene_115019	1	Complex	(AAT)6agcaaaataacaaaacaaaaataaaaaaaaactagtgtaaac(A)10gaatcatgaaaaaagaaataaaaat(A)12	107	1	107
Unigene_115126	1	Complex	(A)10ttaaaaaaattagccctaggtaatctaaaaaactaaaaatacagaaattgaacaacaaatcattcaaacgtccatatgctatag(A)10	104	258	361
Unigene_115324	1	Complex	(T)11gctttctctttcccctctcaaagtttatagctaaattt(CA)7tgcgct(CA)9	87	12	98
Unigene_115345	1	Complex	(A)10tcaaaacaagcaaaaacaaaatt(A)12ccatttattcataataattatcgtaaattaattgttaaaaagtaagtattttagg(A)10	110	200	309
Unigene_115371	1	Complex	(T)12ctttttcattcatgtgtgaagggctatag(T)10ccattcgtttttatatatttactatttttttattaatttaaattgactcccttattgttgtagttaattcttaa(T)10	135	307	441
Unigene_115454	1	Complex	(A)10taatacagaaattcttataaaaaaatattttaaaagaaatgatttttttcgattaaaaaggggtaaaac(A)12	91	236	326
Unigene_115465	1	Complex	(A)10gtattgatttaacgttttttataatagttttaa(T)10	53	1960	2012
Unigene_115539	1	Complex	(T)10aaattctggagttagattt(A)11	40	158	197
Unigene_115662	1	Complex	(A)13gcaatagtaaatttgttagatcg(A)10	46	207	252
Unigene_115683	3	Complex	(TAAAAT)6taaaactaaaactaaaacaagaacaaaaac(A)10	76	801	876
Unigene_115779	1	Complex	(T)10gtctcttccattctttggtgagagagaaagagagaaaaagtttctg(T)10	66	394	459
Unigene_115822	1	Complex	(T)16ggatatga(T)11	35	199	233
Unigene_115869	1	Complex	(TA)6tgtataa(T)10	29	194	222
Unigene_115869	3	Complex	(A)10tgttatctgaattttgtgaggatttgattaagttggatttgcgtttattaagatctatatc(A)11gttttctatctgaattttcttccattaccaggtataacctaattttgttttttagggttgatttgttggatttcacgccagagttacaag(T)16	188	880	1067
Unigene_115922	1	Complex	(GT)10tc(GT)9gctc(GT)6	56	2	57
Unigene_116000	1	Complex	(A)10ttggtcaacatcattttacatctgttaagtaagaaaacaatgccattttttagacgaattc(A)12	83	181	263
Unigene_116222	1	Complex	(A)16ctcatacagggagaaattaaaattcgaaac(A)12	58	185	242
Unigene_116380	4	Complex	(A)14caagttagggaatttgttcacaactcaagtcatctatatatatggtatagtatattcaacaaaaagactagtagag(A)11	101	1385	1485
Unigene_116473	1	Complex	(A)10gtacctttttacatgtttgtttaaacactatcgac(A)12	57	215	271
Unigene_116474	1	Complex	(A)13gatcgact(A)11	32	90	121
Unigene_116542	1	Complex	(A)15ggaaaagagaaaaaaaa(G)10	42	1	42
Unigene_117156	1	Complex	(AT)6tctattttttgatgacaaatgcattaatgtctaaaaaatatgatgaaaatatccgtataatatttactatggttgatatttgtctttttttttatg(A)14	122	114	235
Unigene_117339	1	Complex	(T)14acagatcataggtat(AAC)6	47	151	197
Unigene_117340	1	Complex	(A)10tcaaaaagagcaaaacaagaaaaagttgg(A)11	50	215	264
Unigene_117345	1	Complex	(A)14ctgaaaatcggaaatcaacccacaaagtttttaaaagaaatgtacaaaaacacgaaatttatttcaaaccc(A)16	101	1	101
Unigene_117546	1	Complex	(A)12ggaagaaagttttatatagtaattttatccttatacttcctctaaagatcat(A)19	83	357	439
Unigene_117611	2	Complex	(A)10ggaaaaaagtgatgg(A)11	36	2074	2109
Unigene_117692	1	Complex	(T)10aatcattgaataaacatagttcttgtataatttgataaccctgcttcagatggaaaatc(T)10	79	122	200
Unigene_117711	1	Complex	(T)10cgcgaagagaagacgttacagcgagc(GA)6	48	646	693
Unigene_117917	1	Complex	(T)10aattttctttttacttttgtgggaatactttaa(T)13	56	605	660
Unigene_117973	1	Complex	(T)20c(TTA)5	36	2	37
Unigene_118106	1	Complex	(A)11gacaaagaaagcttccaatattgccttgatattccttagatttccttcgaacaactgt(A)13	82	284	365
Unigene_118153	1	Complex	(A)11ggagaagttgatattctgagaactcaaagttttctgaagaggaaggtgt(A)12	72	628	699
Unigene_118261	1	Complex	(TCT)5ccttcttcgccttcgccttattttaatagtaggtttaatgggatatcatcctcatcttatcatcacgtgccacatcatcatcctcttcaat(ATC)5	121	1	121
Unigene_118261	2	Complex	(A)10ggaatggttttct(TA)9	41	906	946
Unigene_118283	1	Complex	(T)10gtattacaccccaacccataacttttataaatatcctttattttcttatgatttatttaattatttaacaaattaagttttaaaaagatttctat(TA)6	117	417	533
Unigene_118340	1	Complex	(A)10gttcttgccc(A)14	34	266	299
Unigene_118464	1	Complex	(A)12caacctaaaattccattttttttctcaatttccttgctttgttt(A)13	69	7	75
Unigene_118520	1	Complex	(T)10cattatttgttattgtaattatacatatactaatcttgatctg(T)10	63	239	301
Unigene_118538	1	Complex	(A)10gtcttgtcctaattagtggcttgaaagg(A)15	53	283	335
Unigene_118761	1	Complex	(T)10gtgtttgtttttac(T)10	34	155	188
Unigene_118772	1	Complex	(A)10catatagttactactgaaactactataagcaaaggaaattccacccaccaacacacacagttttgaacatttgttttc(T)10	98	322	419
Unigene_118857	1	Complex	(A)11gaatttccttttccctaatttgtgtatgtgcaacctg(A)10	58	353	410
Unigene_118862	1	Complex	(A)10ttaaagaaaatttcgaacctaatatacagccataccaacacaattcatattactaactaaacc(A)13	86	220	305
Unigene_119021	1	Complex	(T)13aattagagaaagtattaaaaaatggtgaattgatataaattattccttgtttttgaaaaataatgatttattttgacttgtaatgaattt(A)10	113	1281	1393
Unigene_119091	1	Complex	(T)10aataaaatacaaactctagttta(T)10	43	279	321
Unigene_119277	1	Complex	(A)10g(A)11	22	392	413
Unigene_119304	1	Complex	(T)13ggtttttgggtaaagatttgattta(T)10gcattttctatgg(ATA)5	76	4	79
Unigene_119431	1	Complex	(T)10gtatttctcatattgggtgtattctttgtagtctc(T)10	55	22	76
Unigene_119441	1	Complex	(T)10aaacaataccatttc(A)10	35	640	674
Unigene_119620	1	Complex	(TAA)5gttgttttaacatcaaaagagaattaaaatagaatg(T)10caatataattgtacacgtaccattaatatttaccacgacgggacatcaatatttaattatggtgatgcgtaag(T)15	149	532	680
Unigene_119672	1	Complex	(A)10tctgatttgtctctccttatt(A)13	44	275	318
Unigene_119692	1	Complex	(T)10ga(T)10	22	231	252
Unigene_120000	1	Complex	(T)12atttctctcttcag(T)12	38	151	188
Unigene_120177	1	Complex	(T)10gtctcttccattctttggtgagagagaaagagagaaaaagtttctg(T)10	66	394	459
Unigene_120276	1	Complex	(A)12tttt(A)22	38	291	328
Unigene_120375	1	Complex	(T)10aagtgttgaca(T)10	31	137	167
Unigene_120382	1	Complex	(T)11gttgggtagtgagacttttccctaatatgcaaaatcaagataaaaaagtgataaaataaaat(A)10	83	108	190
Unigene_120426	1	Complex	(T)10(G)11	21	4	24
Unigene_120444	2	Complex	(CT)6atttaagt(A)10	30	362	391
Unigene_120501	1	Complex	(TAA)6tacttgacaaaagaaaatcttaagcaagatcactaatacatgtactacttgataatacataaaaagaggatcctctctgtttaa(T)10cttcacatcaactgatctgacta(T)12	147	175	321
Unigene_120799	2	Complex	(A)10t(CA)6	23	334	356
Unigene_120829	1	Complex	(AG)7gagagtcaaatgtgaaacggcaaattga(T)15	57	2368	2424
Unigene_121298	3	Complex	(AT)6ttatattaaaaaattaagtgtttgattaattagtaaaaatgtttttaaatgaaggtagaaaaagattttttgagggctgggaagaataa(T)12	113	478	590
Unigene_121385	1	Complex	(A)10tacacagatttttttctttttcacag(T)11	47	3	49
Unigene_121483	1	Complex	(CT)8gtc(CT)6	31	39	69
Unigene_121620	1	Complex	(T)10aagattaagaaaatttaaagtg(T)11	43	67	109
Unigene_121627	1	Complex	(TC)6tatgcattcatcaaaacaagctttgaattgtaattttctgga(T)10	64	292	355
Unigene_121700	1	Complex	(T)12agttttttttatagtttt(CA)6	42	3	44
Unigene_121833	1	Complex	(A)11gggcatgacaccatccagggaagaaaaatgttgtagatgatgctttgagaaggttgaacat(G)11	83	58	140
Unigene_122109	1	Complex	(A)10t(A)10	21	1	21
Unigene_122137	1	Complex	(CT)6(CA)6	24	287	310
Unigene_122321	1	Complex	(ACA)6aaagtaggggtgtccggacgaagttcatccaattttttatttatttattttgtttattttaaagggctgttg(T)13	103	1	103
Unigene_122409	1	Complex	(T)10agaggaaatgtaacttggatctagtttaa(T)11	50	297	346
Unigene_122522	1	Complex	(T)10cagtttgacacctcggcacttttttcttttttcgagttattttaccagaaaagatttaagggc(T)18	91	303	393
Unigene_122691	1	Complex	(T)10cttattttctctctctcttactttactca(T)10	49	138	186
Unigene_122784	1	Complex	(A)11catatgacctcaaatcttccccgcaaggcttaaaatacagtaaacatgcacataaggtatgtaaatcatctttctgtgaaaaggatttcaac(A)11	114	14	127
Unigene_122795	1	Complex	(T)10cagtttttcgtgtggggtagcccatgaatattttggtgagatggacttcagatgac(T)10	76	100	175
Unigene_122887	1	Complex	(T)10ctcttcttttgatcaaattatgaaaatcatccattttttttacttcttttctgagttgaaatattgcaatgattcgtcaacagaagcacactgc(T)11cttgtaaatttgagtttgtgcgacatgcatgtcggtttttgtttttatttgaaaattttagtgtttctatagctag(T)11	202	2	203
Unigene_122906	1	Complex	(TG)6gacat(GA)8	33	430	462
Unigene_122980	1	Complex	(GA)12a(AG)8	41	1	41
Unigene_123223	1	Complex	(A)10tctaaccaggacattcaggaattgctagattctgggaaatcagttcaccatgttcaaaagagtc(T)13	87	393	479
Unigene_123331	1	Complex	(TC)9atcatcacaaagacaataaaaagaatagttttaagc(A)11	65	26	90
Unigene_123603	1	Complex	(T)10agaaaaaatgattgattttggaa(T)10	43	210	252
Unigene_123739	2	Complex	(TAA)5ttgagtg(A)11	33	1089	1121
Unigene_123782	1	Complex	(A)11gaagaaagaaaatacttattacagcgaattaagtagtatacaacaaaagaaaagatttttatttttaatcaaagtg(A)11	98	207	304
Unigene_123833	1	Complex	(T)10ctgctttcaaaagttattacaaaacctatcttttatatcataaaaaaagaagaggcgataaag(A)11cctaattttttttaataatgtattcataccgataaa(T)11	131	40	170
Unigene_123878	1	Complex	(A)11ttacacacagagaacccagaaaaatcttgaacccatctagaacttc(T)11	68	255	322
Unigene_124011	1	Complex	(T)11atatttgagattcaagttatttctttctttttgataa(T)10	58	54	111
Unigene_124248	1	Complex	(A)12cttctattgaagattgat(A)11	41	63	103
Unigene_124319	1	Complex	(T)10at(A)12	24	1	24
Unigene_124319	3	Complex	(A)15cacaacttttttgtacctaaaaaaccattagaaacaaccccaaaaacttggaattcttg(A)10ttacaac(T)13gtatatcccaaataccattacaaacaaccccaaaaagttggaattcttgaag(A)10	166	283	448
Unigene_124826	1	Complex	(A)10t(A)10	21	59	79
Unigene_124826	2	Complex	(T)10a(T)10	21	2082	2102
Unigene_125122	1	Complex	(T)10cttcaaagtttaagagttgcattagttatc(T)13	53	148	200
Unigene_125177	1	Complex	(AGG)5aagaggt(GGA)5agaggt(GGA)5agaggt(GGA)5agaggt(GGA)5	100	135	234
Unigene_125384	1	Complex	(T)10(A)13	23	592	614
Unigene_125519	1	Complex	(A)10ttggcaacaccaaaaaacatggctgcag(A)10	48	369	416
Unigene_125703	1	Complex	(T)10acgagaaaagacaaaaattaccatgaaagaattcaaaactcttctccctacgaccctacccca(T)12	85	195	279
Unigene_125798	1	Complex	(T)12gttgttaaaattgatgtttgtttaactcagttattttcgattttatggcttgaatatgtatg(T)11	85	233	317
Unigene_125825	1	Complex	(A)10caccccaactcattgcaatgcagtccaaatgtttgcaaccaaagatgtatgaaaatatttcaattgaaactgc(T)12	95	369	463
Unigene_125842	1	Complex	(A)10gaggaaaagcatagctttgtttatttgattatgttatatgtatttatttaagtttgttacattaaaaaagaggtgaaataattcaattggaggattcg(A)10	118	162	279
Unigene_126074	1	Complex	(T)11(A)13	24	1	24
Unigene_126279	2	Complex	(A)10gggtaattgcgaaagaatagaaaagacagaacacaattggggggtttggg(GT)6	72	1404	1475
Unigene_126407	1	Complex	(T)17aattttcaaagaattttgtttcaactcaatgaaattacaagatttccatctctacaattgctgattacagaaaacaaaactatcccttttctacc(T)16	128	1	128
Unigene_126723	1	Complex	(A)13gcaaggggcatatgatgaatgcatatatgttgccactcaaactcaagcttggacatgttggactctgaatagag(A)10	97	158	254
Unigene_126723	2	Complex	(A)13gcaaggggcatatgatgaatgcatatatgttgccactcaaactcaagcttggacatgttggactctgaatagag(A)10	97	506	602
Unigene_126724	1	Complex	(A)19gttcagttttttgttgtgagttatggtggaaaagggtataatcgacattccttattaatcctttatctctctaacctcc(T)10cttctttatgttgttgattcaatcggcaccctgcagttttcatcggcg(GCA)6	174	958	1131
Unigene_126855	1	Complex	(T)14acagatcataggtat(AAC)6	47	151	197
Unigene_126888	1	Complex	(A)11tggaaaataatagaatgtgtaagtagcaaaaatgtgcaagtattcggttgtataaaaaaatg(A)10tcaacaaacctcaatctctttttggtcaaatatttgttataatacttgagaattggtattgactcatgtatttgtttat(A)11	173	238	410
Unigene_126940	2	Complex	(A)11caagaaatgtgaatctcttcttttc(A)14	50	160	209
Unigene_127044	1	Complex	(T)10aatgttga(T)12	30	244	273
Unigene_127401	1	Complex	(T)10atataagtcttttga(T)10	35	177	211
Unigene_127468	1	Complex	(C)10taagctatttaaaactagaattattatcaccctaaatgcgtacatgacaaagtgagtataattgcattctctttgagagagtgaagat(A)10	108	75	182
Unigene_127638	1	Complex	(A)10ttaaaaaaattagccctaggtaatctaaaaaactaaaaatacagaaattgaacaacaaatcattcaaacgtccatatgctatag(A)10	104	300	403
Unigene_127709	1	Complex	(A)10cacgaagagtgttgtttgagtttaattgtataaaagcaagactaaaaatggtgcatgttcaatgtttgaagaagaaag(A)10	98	86	183
Unigene_127790	1	Complex	(CTC)5ctgcgg(CTC)6	39	180	218
Unigene_127903	2	Complex	(A)11tccacctattttttacctaatctacatttaaatt(A)10	55	585	639
Unigene_127988	1	Complex	(TGC)5(CAC)5	30	1337	1366
Unigene_128039	1	Complex	(A)10tagaatgtacttgtacaaagagtatattgtgcacacacatagatacacttgcactaagtttgctcac(T)10caattgttagatcagttgtatatcaatgtgagcagctaggtctttaattttttcaa(T)10	153	779	931
Unigene_128043	1	Complex	(A)11tggcaaaattaaaaaaatgggatgc(A)14	50	22	71
Unigene_128177	1	Complex	(T)13ggtttttgggtaaagatttgattta(T)10gcattttctatgg(ATA)5	76	4	79
Unigene_128181	1	Complex	(AG)6aaaaaaaatttgtat(AC)8	43	382	424
Unigene_128283	1	Complex	(T)11aactagataagaaaag(A)10	37	226	262
Unigene_128921	1	Complex	(A)10caaatggtgacttaataaatatgaaacataattcttccagagc(TA)8	69	170	238
Unigene_129164	1	Complex	(A)10gtattgatttaacgttttttataatagttttaa(T)10	53	1992	2044
Unigene_129170	1	Complex	(A)10tcaagatatgagctaatgttgttagataatggaattgtgttacatggttgagat(A)10ttcaaatttttcatggtgagtttatgtttgtgatagtatgttttgccaaggtgtagattggtaaggt(A)11	152	153	304
Unigene_129279	1	Complex	(A)13ttaactttaatccctttattatagtagtccaaatcctaaatagattatgactaagatttttat(A)13	89	241	329
Unigene_129314	1	Complex	(T)19accctcttttgc(T)10	41	4	44
Unigene_129556	1	Complex	(C)13aac(A)19	35	422	456
Unigene_129612	1	Complex	(A)13tcaacaatttgtcatgcataaagattgatgcttttgggtttcaagc(A)11	70	1	70
Unigene_129695	1	Complex	(C)12tatgtcttgccctaattcctctctctctatatgctttactgttcccttgaggaaggagagggggcgag(A)10	90	232	321
Unigene_129730	1	Complex	(A)10tcccctcccctcaaaaggtcgaagagaatatatatagggggagaatagg(T)10	69	1480	1548
Unigene_129876	1	Complex	(T)11gaatttagaattatttggatgaaaagaggaattgaaagtgcaaaagttacg(T)11	73	135	207
Unigene_129933	1	Complex	(T)11gtctttctaatcaatttttcactcaatggttatatcaatttt(A)10	63	321	383
Unigene_129996	1	Complex	(A)10taagaggaaagtt(A)14	37	160	196
Unigene_130100	1	Complex	(T)12gaaagtgatattcatgcctttaagaaattggaccagttggtaacctactaaaaaggaaag(T)16	88	201	288
Unigene_130160	1	Complex	(T)13aataaatgggccaaactagctgtttggacccaaaaacggttgtatagccgttgggccaacggctagtttggcccaaaatccaaaatatcttcttttttt(A)11	123	2	124
Unigene_130217	1	Complex	(T)19acagcaaaattctccatttccaagacaacaaaatttttacttgtgatccattcattatacatcatctcatgagttctcatttcaacagttattac(A)10	124	1	124
Unigene_130313	1	Complex	(A)12tattgttagtaagcagacatgtaaacatcatagagaagggaatattcaccgaaattaagaaactaaacgactgtcagtgatgaattcaaatcaaaatag(A)10	121	27	147
Unigene_130450	1	Complex	(T)10ctttgtcaacattttctatggaacaaatatgaatacttttctagtttggttcttttcattaga(T)11	84	178	261
Unigene_130538	1	Complex	(AT)7gtgtgattttatcatgtc(T)11	43	137	179
Unigene_130608	1	Complex	(GT)6gcgcgcgcacgcgtgcatgcc(TG)6	45	777	821
Unigene_130633	1	Complex	(T)12gataaagtagtggttgcttgatcttaaatatcagtaattttaa(T)12	67	164	230
Unigene_130643	1	Complex	(T)12aagtttattctaagtcaaattagacatc(T)10gaagtggagggag(T)10	73	142	214
Unigene_130770	1	Complex	(T)10caatattaaactttttttctctgctatcgtgaaacccactaacg(T)14	68	119	186
Unigene_130828	2	Complex	(AG)9cgaaatagac(AG)9	46	3187	3232
Unigene_130887	1	Complex	(A)18gaaggtcagggcttgggttgggggttcggggagggtaagtgatggagtagggtaagaaaaatacttaacattttattttataaaagaaata(T)10	119	1	119
Unigene_130928	1	Complex	(T)10ctttacttctcttttttacattttacctcttctttttttcattttgaaaggggaatatgaagggctttg(T)12	91	4662	4752
Unigene_131001	1	Complex	(A)12cagaaccaacattatagtaaaaaaatgaagttttggcgcttatactttga(AT)8	78	138	215
Unigene_131118	1	Complex	(T)13aaatacatattt(TA)8	41	2	42
Unigene_131336	1	Complex	(T)10g(T)10	21	3	23
Unigene_131618	1	Complex	(T)13attttctgcttcattttttct(TC)7	48	110	157
Unigene_131636	1	Complex	(A)14ctaactaaaacaaaacattaaaacaagaac(A)10	54	471	524
Unigene_131863	1	Complex	(A)10caaattctgatttacgtaaagttgccacaatatgattaatctttagatttgaaattattgcttatgtattcggttc(T)13	99	52	150
Unigene_132058	1	Complex	(TA)10tggagtaa(T)14	42	1	42
Unigene_132157	1	Complex	(GTT)5gtcaatcatattactccaattatcaagacccacat(CAA)5	65	584	648
Unigene_132168	2	Complex	(AAT)5aaataaacaaacatcaaaccgtaaaataatactaatattaaaactacaataaacacaaatattaattgacttttagaactacattaaact(A)10	115	373	487
Unigene_132206	1	Complex	(A)11tgtaaatttaaaatatagatttttggagggccaaagatatcaccttttaaattatagataaaaataattagttctatagaagaactt(A)11	109	13	121
Unigene_132423	1	Complex	(A)15gttgctcagatccaaacagagaaacccaacacatcacaccagaaaaaacagagtaaacatgggttttaagccttcaatttgttagtaaaatg(A)11	118	36	153
Unigene_132576	1	Complex	(A)11tcacttcaaagatgataagggggtactttaatgcccgtgtagtttaagtactaaaatgagttttactgccaagtttaggg(T)14	105	342	446
Unigene_132775	1	Complex	(A)11ctatgtaattcttctcatttgtcataaaggtatgttttgctgcgaaagctgactcggacaccagggtcattcaaaat(A)13	101	74	174
Unigene_132841	1	Complex	(TAA)6ttataataaaataaaaaaat(ATA)7	59	1	59
Unigene_132972	1	Complex	(T)10attttctactc(T)11	32	173	204
Unigene_134070	1	Complex	(A)10gt(A)12	24	228	251
Unigene_134210	2	Complex	(T)10gtaagataagtgtgaaagatttaatccacacttcaaaaaaaagtagattttgtatggaattgtaggctataaattttagttttga(T)10aaataagtgtgaaagatttaatccacacttcaaaaaaaagtagattttgtatggaattgtaggctataaattttagttttga(T)10	197	257	453
Unigene_134409	1	Complex	(T)11atcggtgtggagcgataactattttgtttgc(T)19	61	217	277
Unigene_134462	1	Complex	(A)11tagatgtgacaaactggttgtatcgaaaagaaatgtgtactag(A)10	64	92	155
Unigene_134606	1	Complex	(A)10taattcaacaaaaattattgaattattttctttttgatgaataagaactcagataaaaaaaacaaggtatgtcatt(A)11	97	102	198
Unigene_134655	1	Complex	(T)10attgtgtataccttgtatgagttatttcataatactggtgaatggtgatagtaagcccgggattagatttcttatatagttttttcttc(T)10gaaatc(T)10	125	92	216
Unigene_134893	1	Complex	(A)10tcttggaggagctgctaatcaagaagaagaaacaaaagcaagac(A)15	69	147	215
Unigene_134946	2	Complex	(T)10aaaaaaatatgtttgcttggcatattcaactattgctattttacttgttccaaatgttagcatactggttgtaaatggcattcatacaatttg(T)11	114	184	297
Unigene_135061	3	Complex	(A)10gccattcgaaacccctacaaaaccctaagctctaaacattaaattctaaaaaactgtataaaaaaaatctaaggcctaaaccgtactcc(A)12	111	353	463
Unigene_135113	1	Complex	(T)13atcatttttaagttttaactatgtaaggagacttaa(T)10	59	1	59
Unigene_135234	1	Complex	(C)11(A)13	24	639	662
Unigene_135256	1	Complex	(CATT)5caatcactcatttgttcatgtgacatatgtggattgaatgcttgccctctttcctctcccctggtgccttg(GA)6	103	1	103
Unigene_135417	1	Complex	(G)13a(G)10	24	1	24
Unigene_135579	1	Complex	(A)12caccaatgccgatttaacagacgaagcaaacctcggtcgagttgagacttccaatacacacagagaagacttatgagaaaatgaccgtcatgtatatac(AT)6	123	318	440
Unigene_135609	1	Complex	(ATA)6aaaatgagagcatctttttattactcctatttttcaattttttcgtgtcgtccaaagttgaatcaataatcgtcggaaactg(A)13	113	1	113
Unigene_135670	1	Complex	(T)10accacgaactacaaattcctcaggtttttccatgtaaatttctttctctaa(T)12	73	43	115
Unigene_135923	1	Complex	(AT)6(AG)6	24	1	24
Unigene_135985	1	Complex	(T)17aggttttgtgttttttatgaactgtacagatattgtgaataatttttgcaagttgatggtttatgtagtttttaattggatcaa(T)10	111	1	111
Unigene_136158	1	Complex	(A)13ggtatacgataagaaattatacaatacatcgcgattcttcatagcaagaatatcgaaaaataagcaataga(T)10	94	18	111
Unigene_136223	1	Complex	(A)10tgttattaaaggtagcttttacatcaaatggaaccaaatattcc(A)10	64	385	448
Unigene_136398	2	Complex	(A)10tat(A)10	23	346	368
Unigene_136468	1	Complex	(T)10aatgatattgatc(T)15	38	22	59
Unigene_136486	1	Complex	(TA)8ctatgtcatgtattatctcgtg(T)16	54	470	523
Unigene_136655	1	Complex	(A)10ttaaaagtgaaataattagaactaaattatgtaaagtaaataaatacgttcaagaaacttcttctatagctaatg(A)10	95	233	327
Unigene_136672	2	Complex	(A)10gcagaaagttctttgtataaac(ATA)5	47	316	362
Unigene_136708	1	Complex	(T)10agctttttgagttatgttgcaaacaatttggcaatctcattcgtgaagtttgtttatgaaattttctttcgatttt(A)18	104	897	1000
Unigene_136784	2	Complex	(A)14ttattcgcactgagtgcataaaat(G)11agaatagggataaagtagaagtacctccctagacaatgatagatatcccagaaacacaccttaattaaataaaggtcctattaccccttaattca(T)10	154	240	393
Unigene_137109	1	Complex	(T)11gtaaaaga(T)10	29	268	296
Unigene_137327	1	Complex	(T)13gataagttgtaagatattttttttctttaacgtcactattttatgcttagattttgttggcatctttacataggt(A)11	99	10	108
Unigene_137334	1	Complex	(T)10g(T)11	22	45	66
Unigene_137381	2	Complex	(T)10ctacttttctttcttcatagaaattacctttctcccaaaagcttgaaaatagagagaatgacaaaaatgaaaat(A)11	95	311	405
Unigene_137425	1	Complex	(A)10ctaaatcaatgaacaaaacttt(A)10	42	313	354
Unigene_137886	1	Complex	(T)10caattctatataaaaatc(T)10	38	574	611
Unigene_137893	1	Complex	(T)10atttttataattacaatttaagcgttacaattgtatttggagaacagaaagagaagagagaagggcgataatactatagtaatggagaat(GGA)5	115	109	223
Unigene_138078	1	Complex	(T)14acttttcgaaatgatgactaattatacacatagaaattattggcaacgacaataatttgtgatagaataattattaatcctactttatg(T)11	114	188	301
Unigene_138134	1	Complex	(TC)7tgctctttctgttctgcaaatct(CA)8	53	170	222
Unigene_138276	1	Complex	(A)11ctcactctgcatgacac(A)11	39	138	176
Unigene_138367	1	Complex	(A)10c(A)12	23	360	382
Unigene_138377	1	Complex	(AAT)5taaaaagaacaaaatttg(A)11ttaaagtggaaaggtaaaaaatggaatttttagttttttcatgatcaaatattgagtatcgaat(A)10	118	105	222
Unigene_138457	1	Complex	(T)10attgcctcctttctctcttcctcctttgccaccaccacaactcgaatagacgcgcaccccaaagccccgcgtgggcccgggcgtcccccgggtgcgccca(GCG)5	125	89	213
Unigene_138620	1	Complex	(T)14gggtagttttacattttttta(T)10	45	113	157
Unigene_138769	1	Complex	(C)10(A)11	21	259	279
Unigene_138809	2	Complex	(A)10ggtgttttcttgttttggaatttttactatttttttgttgctttataattgtcatagtttttcttcttc(T)10	89	1060	1148
Unigene_138932	1	Complex	(CA)8cgcatacgcctg(CA)8	44	374	417
Unigene_139100	1	Complex	(T)10aatagtattttgatataaatattaagatttcttctc(T)11	57	280	336
Unigene_139215	1	Complex	(T)10attttatactttgacacgtcttatataacaccctaataataagaaacgaaggggaatagggcacccacaactcaccgctactttttcccttt(TC)6cgctattctttcattgttgttgatctcctattgctgctcttattcttgttcatcctcattc(T)12	187	86	272
Unigene_139379	1	Complex	(A)11cgtgtatttctttc(A)11	36	278	313
Unigene_139483	1	Complex	(T)10ggtactaattg(T)10	31	107	137
Unigene_139563	1	Complex	(GA)11gcgagagagagagtcttaaaacatttacgtacccacaaaattcttattacccaaaatgtaacc(T)13	98	1	98
Unigene_139563	2	Complex	(T)11aaaatctggaatgttaatttaggactaacaataggagggaaactcatatgttagttgttgtaataattatctattaacacacacaat(A)10	108	225	332
Unigene_139621	1	Complex	(A)10tcttaaaaatctgggtttggatttttgggaaaacagaagtggaacacagagagaggttttgggcgagaacttttgagtccttttgagtttc(A)16	117	17	133
Unigene_139890	1	Complex	(T)11ccctggtgaacttatcatagtatgcgatttggttaaatataacccgcgacaaccaagactgaagtagtaaa(TAT)6	100	264	363
Unigene_139903	2	Complex	(A)15gaacttttttcaagaaaataaatag(A)10	50	156	205
Unigene_139904	1	Complex	(A)12tcacgagtctcgaagaatattcgaagat(A)12	52	235	286
Unigene_139984	1	Complex	(A)19caaacaaac(A)10	38	1	38
Unigene_139989	1	Complex	(TGC)5tgtttactcgaacgaatcccaaccgatacatgatccgatgcaactccgttccgaacaact(CCA)7	96	1111	1206
Unigene_140131	1	Complex	(T)13ggaggttgtgttttttagaggtttctttgagagagaaagagaaaaaggaggggg(T)11gggagagaaagagaaagggggttggttttttttgagtttgtgtttttttagatg(T)10	142	73	214
Unigene_140198	2	Complex	(TAT)6gacttagataatcatgatgaacttcattatgaagttcaaaaggaaat(GAA)6	83	1197	1279
Unigene_140287	1	Complex	(T)10ggtttttcagaggatcaagaaagaaca(AAG)5	52	440	491
Unigene_140418	1	Complex	(A)10tgtcaaatgacactcctacatggacaaaacatttcttcttttaaaaaattaaacatattcatagtagttaaagttaaagattaaagtgtaact(A)15	118	143	260
Unigene_140540	1	Complex	(T)12gttgtttagataggaaatcgttgtctagttgtcgtcaacagttgtcgaggaattcaaagtgctgata(T)11	90	46	135
Unigene_140576	2	Complex	(A)10gagtagtgatttgaaatcttaaaccactaagtcaacttgtaaatttttacagaatc(T)15	81	220	300
Unigene_140644	1	Complex	(A)12tatacgtgtagcatgtaggcgtacatatacatacacgagttgcctc(T)14	72	174	245
Unigene_140732	2	Complex	(A)11tc(T)10	23	347	369
Unigene_140749	1	Complex	(CG)7cacacac(AT)8	37	3	39
Unigene_141000	1	Complex	(T)10caaaaaatattagcattttctctcttttcttcccttt(TTA)5	62	72	133
Unigene_141031	1	Complex	(A)10c(A)10	21	1	21
Unigene_141054	1	Complex	(GT)8gcgta(AG)6	33	553	585
Unigene_141265	1	Complex	(AT)6tctattttttgatgacaaatgcattaatgtctaaaaaatatgatgaaaatatccgtataatatttactatggttgatatttgtctttttttttatg(A)14	122	114	235
Unigene_141273	1	Complex	(T)10cgtatttaagtaatactgttttattaatataaactaaaagtattattattagtattattttctcattggccag(A)10cttttagttcaactcgtcaattttcccccgatatattaaacatccactatttt(A)11	157	157	313
Unigene_141314	1	Complex	(TC)6tagatcttctatatatctctatacaaaaatatatcattcactagaaaaaacacaac(A)12	80	411	490
Unigene_141528	1	Complex	(A)11gcaagacaatttaaaaaataaataataaaaacgtgtag(A)10gat(A)10	72	134	205
Unigene_141595	1	Complex	(T)17cc(T)13	32	1	32
Unigene_142058	1	Complex	(A)16gaatcaatctaatcaacattc(A)10	47	51	97
Unigene_142064	2	Complex	(A)10gtgtgtttaacaaaatataaagt(A)14ttc(T)10actatcaccctacccccacactccacatccgacccaactcctcctcctcttcttcttctacataggcaacca(TCT)6	150	414	563
Unigene_142139	1	Complex	(A)10ctcttcacctctt(TA)8	39	413	451
Unigene_142143	1	Complex	(AAG)5agcattacagggaaagactggtggtggaagcaagatactggtgggacggattctggagcggtgaaggattgaaattggaaataagaagagtggagtgaaa(AAG)5	130	804	933
Unigene_142258	2	Complex	(T)12accctaacttgtatttca(T)10cttctaaa(T)10	58	538	595
Unigene_142457	1	Complex	(A)10tcttattaagagtgtcacctctaaataagctctatagaacacactctaaatttaattgatattctaatgtagattttgaacatcgaat(A)10	108	177	284
Unigene_142530	1	Complex	(TG)6gcagaaagtgaaagatttaatctttcttgatgtaataatca(T)10	63	265	327
Unigene_142605	2	Complex	(TA)7aaaaagtaaagaaagagcttgaacttttcttctagatttctctttctttattttattaac(A)12	86	622	707
Unigene_142605	3	Complex	(T)10aaaatattc(A)10	29	2383	2411
Unigene_142644	2	Complex	(C)15(A)22	37	774	810
Unigene_142666	1	Complex	(A)14gagaaagagaaattgccacaaatttttgcataaatactatac(TA)6	68	1	68
Unigene_142924	1	Complex	(A)10tcagaaaagatgttacaaattctcaag(A)10	47	307	353
Unigene_143093	1	Complex	(G)13a(G)10aaccttt(G)16	47	1	47
Unigene_143112	1	Complex	(T)12atgtgaacgtcaagagtttctttaatcacataaatatcatatggctatattttttctttagaagataaataaattcgaaaag(A)10	104	399	502
Unigene_143180	1	Complex	(A)11g(A)10	22	302	323
Unigene_143305	1	Complex	(AT)9cacaagta(T)16	42	139	180
Unigene_143531	1	Complex	(T)10cttgtaaatatagaaaagttaaatcaaaatttgatactgctaa(T)10	63	97	159
Unigene_143561	2	Complex	(A)13ttgattaaaactatataatgtaaacagtttatatataatacatttataaaatagtaggta(AT)6	85	164	248
Unigene_143599	1	Complex	(AAT)5aaaaggtgttccaatagtagcaaaataacaagagtgggtatagtataactttaatcacaaaatacggaat(A)13	98	194	291
Unigene_143650	1	Complex	(A)10tcaaaagagtaaataatttttgggatgaaaccaaagggaaaaaggcgcataaacc(T)11	76	232	307
Unigene_143838	1	Complex	(A)12gtatactccctccgtcttatttatgtatcattgcttaatttggtacgatgattaag(A)12	80	214	293
Unigene_143948	1	Complex	(A)10tatccaaggtatacattcttaaatggtaacctagggagacaacgaaagttggtcattggagcacatcat(A)12	91	131	221
Unigene_144036	1	Complex	(A)14ttgtgcacccactatgc(A)10	41	183	223
Unigene_144133	1	Complex	(AAAT)5taattaattaaattaaaataattagaagagtatataa(AT)6ttatttatagaatccattacaacctccttcaaagc(T)12	116	4	119
Unigene_144263	1	Complex	(A)10cattttgttaacctatggaaaaagccttggaagagaaaagtagaattcagtatgtatggaggcacagttttgcacagtatgttgcatgcggc(A)11	113	440	552
Unigene_144452	1	Complex	(A)10tgtagaaaaaatatttaataccaacggtaaaatat(A)10	55	221	275
Unigene_144510	1	Complex	(A)13tgtagttcttaatgttg(A)11	41	248	288
Unigene_144559	1	Complex	(TTG)6gtaatttaggagtagctagtaatatgttatgtgtacata(T)10	67	1312	1378
Unigene_145004	1	Complex	(T)10agcgcagcctgttaaattactc(T)10	42	267	308
Unigene_145168	2	Complex	(T)11attttcccccacaagtatgcatgtacatcttgataaggaaaaagaaactttgcgatggtgattaaagc(AT)7	93	298	390
Unigene_145218	1	Complex	(T)10caattttggtg(T)10	31	919	949
Unigene_145316	1	Complex	(T)10cctcatgaaatcacc(T)10	35	1802	1836
Unigene_145504	1	Complex	(AAC)5(CCA)5	30	332	361
Unigene_145515	1	Complex	(CG)9cacac(AT)6	35	10	44
Unigene_145575	1	Complex	(T)10caaagcaaaatattaataataagtcattattccctgtaactattccaatcaacc(T)15	79	156	234
Unigene_145789	2	Complex	(TAA)5tagtg(ATA)6	38	365	402
Unigene_145841	1	Complex	(T)10aaaaaaaatctttgaac(AT)6	39	3	41
Unigene_145899	2	Complex	(TA)6ttat(A)10	26	266	291
Unigene_145928	1	Complex	(A)15caccggaactggggactttttcgcgttgtgtctatttttcctccaactaaacttaacactgcctttccaaaccggccccgcgagaaaccaag(A)15caacgagactggggacttcttcgcgttgtttccattttttctccaacttaacgtaacactgccgttccgaaacggccccgcgagaaaccaag(A)15	229	1	229
Unigene_145933	1	Complex	(T)11aatatcttcgatgtgggttattttaataatttaaaaaaaatgttttttctagttaactgttctattttgttttccctc(T)10	99	93	191
Unigene_146176	1	Complex	(A)10gagtggcaatgttttattatccaatgtagaagcc(A)11gaaggaacaaatatgttttacaaatatccaatgtaaagaatacattgagtcaaaacatgc(AT)7	129	192	320
Unigene_146183	1	Complex	(A)13gagtcttcatcgaatcttttcttttattctcatatagttcgtaattttcttatacttttttcgtcacttttttggtatgtatttgagtcgagtctttgtc(A)15	128	126	253
Unigene_146301	1	Complex	(T)10catacatatttatagtgggttgaaaattaaaattatttttccctttttggtttaaagatatttc(T)10	84	68	151
Unigene_146375	1	Complex	(T)11ggtggtgctaatgatgatttttgattttaaacgtgtagtttgcacaaataaatatctttagttattatttgtattacgacttccg(T)12	108	42	149
Unigene_146488	1	Complex	(T)12accaaaagttgcatttttccttc(AT)6	47	1	47
Unigene_146553	1	Complex	(A)11cgaagatttcacatagtgatttttttttgatcaaaaaaaaatcactatgtgaaatcttcg(T)11	82	147	228
Unigene_146659	2	Complex	(CG)7(CA)11	36	1210	1245
Unigene_146711	1	Complex	(A)13ttgacagttaaagtaaggtaattatatttattattaataaggaagctcgaaaatataaattg(A)10	85	1	85
Unigene_146720	1	Complex	(T)13gaagaacaaactcttgactaaagaaaaatgacttagttcgcagtatcgatctccaaaacgaat(A)10	86	1	86
Unigene_146895	1	Complex	(T)10aaaaaacctgtttttc(A)15	41	324	364
Unigene_147312	1	Complex	(A)11gc(A)10	23	79	101
Unigene_147370	2	Complex	(A)10cacgacaaggaaaaaagaaaaggcagcaacat(A)10	52	266	317
Unigene_147696	1	Complex	(C)11tcccccccc(A)16	36	14	49
Unigene_147843	1	Complex	(T)11cttcagaagaaagacaagaactttttcattgccgtactaaatttgataatg(T)19	81	1196	1276
Unigene_147860	1	Complex	(C)14(T)10	24	459	482
Unigene_148142	1	Complex	(ATG)5(CCT)5tctttaactaacaataacaatgcagaaacaagcaacaacaacatcctttttcttcctttcatgg(ACA)5	109	45	153
Unigene_148155	1	Complex	(T)10a(T)11	22	1	22
Unigene_148328	1	Complex	(CAT)7tatcacaaggtcttcgtcatgataatgggaatagtaataataataacaataatataaatg(GTA)5	96	129	224
Unigene_148432	1	Complex	(A)13cacttagaaaaaaacttcgacc(A)10	45	500	544
Unigene_148447	1	Complex	(TA)6ctacaaaagggaagtaagacaaacaaatgggacaagaggatttattttttctgtttgttgatgtg(T)10	87	292	378
Unigene_148664	1	Complex	(A)12ggaaacattccatacatgt(A)11	42	450	491
Unigene_148754	1	Complex	(T)15aatttgagttataattgattataggaaatcattttaggtcgaaaaaagta(T)11	76	7	82
Unigene_149396	2	Complex	(CAA)6(TGG)6	36	288	323
Unigene_149403	5	Complex	(T)10agatttcgataacaagaaagactgtttgaatatttaaatccaagatgcttaagtcc(T)10	76	4891	4966
Unigene_149441	2	Complex	(A)12cacacaccaac(A)14	37	309	345
Unigene_149682	1	Complex	(T)10gagttaaaattgttagttttgtgcttacttatggagaccaatagcaaatgaatgagagtgtggaagaaagatcagctg(T)16	104	1115	1218
Unigene_149918	1	Complex	(T)10cctcaaaaggatggatctatgattc(T)11	46	78	123
Unigene_150042	1	Complex	(A)10tagtcaaattaaatttgatattgtcatgttataagccattgaattcacataatttagttggaggtcttttttttt(A)10	95	239	333
Unigene_150180	1	Complex	(T)13ccttagctcgtttttttctgctcaattttgttcagaattgtgcagaagaagattcgaatttgatagattcatag(T)10	97	38	134
Unigene_150222	1	Complex	(T)11aatgtagagagacctcgtgaggtcaatttaatgaataa(T)11	60	226	285
Unigene_150285	1	Complex	(T)16aaggaatttgctctaaatactctagatccatccattagtcttaagattttgtggtcaattacaaatacaacatgttagctatggatttaattgaattagg(TA)9	134	6	139
Unigene_150286	1	Complex	(A)12gaagaagagaaaatccctataaatgttcttataaatctcccactcaattgctcaacttattaatcaatctccccc(CA)6	99	451	549
Unigene_150288	1	Complex	(A)13gaagacatttgcccatgtataag(A)10	46	298	343
Unigene_150411	1	Complex	(T)11ctttttggtatcttcctgtttagaaataggatcttatttggttttgactatgtggaggaaactcattcaagttttatcgta(T)10	102	189	290
Unigene_150813	2	Complex	(T)11ggaattttgtattagtgttagggtgtagg(T)10	50	507	556
Unigene_150910	1	Complex	(T)11aaattcaacacacaggaacataatatacattg(T)10	53	115	167
Unigene_151055	1	Complex	(A)10taaaagtaaaaagcattcgtgcagaagttttaat(TC)10	64	273	336
Unigene_151161	1	Complex	(AAT)5ataaaggaaatgaaaaaaaatgattttaagtgaaaaaatgattatgtacttttaaaag(A)10	83	179	261
Unigene_151814	1	Complex	(T)13aattttagaattaaaataggtctagttagatatatctttatcttattttatttagttttatattttgttgttcatttttatagaattg(T)10	111	426	536
Unigene_152096	1	Complex	(AT)8tgttaccttttctccttgatctctgctattggaacatacactactgagtcttcttcaagtaaaggagaagaagaattgcctaacttttttcggccttttg(AT)8	132	225	356
Unigene_152193	1	Complex	(A)12(T)11	23	2	24
Unigene_152303	1	Complex	(T)11atatatatatttataatgattagtataaagatttg(T)11	57	196	252
Unigene_152368	1	Complex	(AT)9ttataacaattataactacttgcctctaagcacttataaattcctcaataa(T)10	79	1	79
Unigene_152523	3	Complex	(T)11gctatagtttttaggataagtatttagtggttggatgaattttcgacaagttctgtttc(AT)7	84	1478	1561
Unigene_152559	1	Complex	(TA)6attccgtttttctagtttttatttttctaaatctgaaaccaaacc(A)10	67	327	393
Unigene_152724	1	Complex	(T)14ggtcaaatatagttaatatatatttttg(T)10ataaaaaaacgaaaaagaaaaaatgtttgaatatgccatcaaatttttagaaaaaagctataaaagttttgttc(T)11	137	393	529
Unigene_152802	1	Complex	(TG)7c(T)10	25	278	302
Unigene_152942	1	Complex	(A)12gagtaaaaaccgctcacaaataattttggaaataaaatc(A)10	61	256	316
Unigene_153024	1	Complex	(T)15ctaaacaagagtttattaaccgtgaaaccccactaacctattatctacattacttattttaaattcttcactaaag(T)11	102	223	324
Unigene_153178	1	Complex	(G)12agaaggtctgtttatgagttgtaattaaaatattttaagagtaactatgcttatttttacatataaagattagttttaaaaagagaaaaaaattt(A)10	117	69	185
Unigene_153217	1	Complex	(T)10ctaagagattttcattgtatatgtatccaccaaaagaataatacg(A)11	66	883	948
Unigene_153223	1	Complex	(T)15ctacaaaggaataacaaaaagagtcattgaaagacgtacccacatggttacatgagggcatgcacacctattaaaataaggaaaatagta(TG)7	119	304	422
Unigene_153240	1	Complex	(A)12gagaaacattccctataataatatttattccttttcaaattgaccattttag(A)10	74	57	130
Unigene_153545	1	Complex	(T)11(G)13	24	1	24
Unigene_153824	2	Complex	(T)20gtta(T)21	45	595	639
Unigene_153839	1	Complex	(CTG)6gattgggcgccgatcggggttaggatgggtgggcgtaagagatcggtgggagagctttggagaagaggtgtgacttaaggg(T)14	113	718	830
Unigene_153856	1	Complex	(T)10ca(T)11	23	445	467
Unigene_153893	1	Complex	(A)17ccaacac(A)18	42	875	916
Unigene_153918	1	Complex	(T)12ggagatattttgagcatataggttttattctgtgttttttcctatgttaaccttttgttgaggtttttttaaagg(A)11	98	23	120
Unigene_153990	1	Complex	(T)10ctttttcttcctctatagcagggtttattattcttgttttttt(A)11	64	405	468
Unigene_154022	1	Complex	(G)18attaaatagttttataaaaagaaatttaaacaaaaaaaagaactaaaaaatgga(G)11	83	1	83
Unigene_154129	1	Complex	(A)11tcaatatagaaattaattagttgcaaaattcttgttttgaaacaaactaaaaaacgaaaatgtattatatttaggggagtt(TA)6	104	172	275
Unigene_154226	1	Complex	(T)15gaaagatttatgaataaatattttataaattaagaccat(TA)6	66	74	139
Unigene_154305	1	Complex	(T)13ggtttgtttc(T)15	38	314	351
Unigene_154538	2	Complex	(A)14tagatccaaggtttttttgtgtc(TA)6tgagagagaaactagagagagaaacc(A)10	85	3856	3940
Unigene_154552	1	Complex	(A)12cgattgaaggctataagtggattccttaattgtcttt(A)10	59	128	186
Unigene_154898	1	Complex	(GA)7(GT)6	26	1	26
Unigene_154904	1	Complex	(TC)8ttctcaatcttccctcatttgtgccatctc(T)10	56	86	141
Unigene_154939	1	Complex	(T)10ccctcaacttatgaaaaaaatactctctaccctaataatttattttcctataagggttaagtaggatatgatacta(T)11	97	62	158
Unigene_154968	1	Complex	(T)20c(TTA)5	36	2	37
Unigene_155052	1	Complex	(AAG)5ggctatgatgattttcttgatgtccata(TCT)5	58	902	959
Unigene_155331	1	Complex	(TTC)5atc(T)10	28	2	29
Unigene_155381	1	Complex	(T)15gatttcttctcccctaaacaagatttttgttgcatactataaattcatattgaaactcatgtatttatga(T)13	98	261	358
Unigene_155459	1	Complex	(T)11(A)11	22	184	205
Unigene_155474	1	Complex	(T)10(A)10	20	174	193
Unigene_155500	2	Complex	(T)10aacaaaatcaaaatcatg(A)10	38	3644	3681
Unigene_155530	1	Complex	(T)10ctt(TA)7	27	40	66
Unigene_155530	2	Complex	(T)11ggagcttaaatagatattttaatttgtttgggttgaggataaaagatggaaca(T)10atggaaatagtagacaattttttacacctccatgtta(T)11	122	270	391
Unigene_155552	1	Complex	(T)14(A)10	24	1129	1152
Unigene_155574	1	Complex	(T)11atccttgtagttgtatgcatttttgtggtttcattaatctgaatgagcacaagaattc(T)12	81	174	254
Unigene_155701	1	Complex	(A)15cgtatctatccttacaaacaagggagtataatacttacaaacagcattgttgatagtgagataatgcaaaggagaggaaaattgatgcc(TGG)6	122	414	535
Unigene_155760	1	Complex	(A)11caaagatatgcac(A)10	34	73	106
Unigene_155883	1	Complex	(A)13cactt(A)10	28	239	266
Unigene_155883	4	Complex	(T)10cccttttggggcattttggtatattattcaaacaaaaaaaaatgtagtccaagtatagtatatagttgtgatgaaattttgccatcattt(A)10	110	1358	1467
Unigene_155941	1	Complex	(C)14(A)10	24	911	934
Unigene_156012	1	Complex	(T)10ctaaatcaagaaaattttgggtga(T)12	46	92	137
Unigene_156390	1	Complex	(GCT)6tcttgcggacagcgcgactgctgttggctgcttgacggcgcga(CTG)5	76	171	246
Unigene_156461	1	Complex	(T)10ctttttgttctcttatgtgaacaaatgatgaggaggaagaagagaggacttggggtcgggtcggg(T)11	86	178	263
Unigene_156879	1	Complex	(T)11gattgtccttctatcataaactcattaatttaatgcaattatatatacaaaatc(T)10	75	224	298
Unigene_157401	1	Complex	(GCA)5a(CAG)5	31	2192	2222
Unigene_157548	1	Complex	(A)10caag(A)10	24	232	255
Unigene_157602	1	Complex	(T)15acgaagtgagatttcattaaggcatccagtagatgcaaaggttccaaagggagatttaaatccgggattgtagtttcaaatttatatgttcagagtaac(T)11	125	245	369
Unigene_157643	1	Complex	(A)16gtaggacacactaagattcattgaaattagctactttaccagatttttatgat(A)10	79	5	83
Unigene_157766	2	Complex	(CAG)5caacaacaacagatacagttacagcagcagcaaatgcaacagcaacaaat(GCA)5acagatgcagcagcagcaaatgcag(CAA)5(CAG)6	138	821	958
Unigene_157847	1	Complex	(T)10atttttataattacaatttaagcgttacaattgtatttggagaacagaaagagaagagagaagggcgataatactatagtaatggagaat(GGA)5	115	109	223
Unigene_157854	1	Complex	(T)11aataattattattattttaacttacttgagctggcaacttttgggcttaaaaaaaagatt(A)10	81	380	460
Unigene_157897	1	Complex	(GT)6gggcg(GT)7	31	345	375
Unigene_157990	1	Complex	(T)10ctatttttgaatttctaaattttgtatttgtgtctcttta(T)10ccttttctgtgggcgtgtctggaaact(A)11	98	1829	1926
Unigene_158023	2	Complex	(T)10atataaaaaatgttgttcaactacctaggaaatatg(T)10	56	332	387
Unigene_158030	1	Complex	(A)10tataaatttagttgatgcaataataataagtggatcaaaagat(A)10	63	403	465
Unigene_158064	2	Complex	(A)14cactattagaatagatggggagttatgaaaaatacc(T)15	65	237	301
Unigene_158149	2	Complex	(A)16tttagataagaaatattccaattagcacatgcatttaaaaagcaaataaagaagagccaattaatcatt(A)12	97	796	892
Unigene_158779	1	Complex	(AAT)5tctagtcatcatcatgaccttaataattgttctatgtggggatcttctag(TAA)6	83	403	485
Unigene_158802	1	Complex	(T)10actttgcttttccagaaaggaactactgttgacaagcagggaaatcatccttaactctgaatgaggttttagactaac(T)10atttggtaacatggagttcttgaagtacaaaaaagagcaacagg(T)10	152	197	348
Unigene_158810	1	Complex	(A)10gagacacgagaaggagagaaaaagaagagaaagaaagaaaaagaggaaaaaaaaatctgtaagtaaaaaaaaaggagaagaaacaacaaagaa(T)10	113	33	145
Unigene_158845	1	Complex	(AC)9atgcatatg(CA)6	39	289	327
Unigene_158879	1	Complex	(T)11ctatatttattctttctacttcacc(T)10	46	52	97
Unigene_159426	1	Complex	(G)23acccacggggttcggcccgccgcgc(G)15ctgcgcgggac(T)11	85	1	85
Unigene_159557	1	Complex	(A)13(G)11	24	17	40
Unigene_159707	1	Complex	(T)10ataacaaatccactgccaaccttattaaacaggtaaacgaggctctctcttt(A)14	76	370	445
Unigene_159759	1	Complex	(T)13ctacctatttttgcaagcggttaccgagttacagatgcattgtaattctaacg(T)10cgaaattttgtgaggaaataaattcg(A)10	112	805	916
Unigene_159804	1	Complex	(CA)6ttagtctcttcatcactttaaactttttatttg(T)11	56	191	246
Unigene_159992	1	Complex	(A)16tctac(T)10	31	262	292
Unigene_160084	1	Complex	(AG)6cttagac(AG)6	31	388	418
Unigene_160143	1	Complex	(A)10gtact(A)10	25	302	326
Unigene_160170	1	Complex	(T)12gtcgtattttattttatctgaa(T)10	44	1	44
Unigene_160732	2	Complex	(T)15ataaattatttatgatacttggttgtggatcgac(T)11	60	203	262
Unigene_160807	2	Complex	(GCA)5(ACA)5	30	2327	2356
Unigene_160807	3	Complex	(TTC)5(T)18	33	2693	2725
Unigene_160961	1	Complex	(CCA)6acaccaccacctt(CAC)5	46	16	61
Unigene_160962	1	Complex	(A)11cag(A)10	24	106	129
Unigene_161204	1	Complex	(GA)7cagagagagac(AG)7	39	2329	2367
Unigene_161291	1	Complex	(A)11ttgaatttttttatgaggacctccataatgagtaggagaaacattatgtatagttccaccatttctttaaggcctattttagcatttatgtgcc(A)20caag(A)20	149	424	572
Unigene_161372	2	Complex	(A)10ggaaaaaagtgatgg(A)11	36	2044	2079
Unigene_161468	1	Complex	(T)11aggaaaaatccatatgatgaaactctataaacccaaaatgatt(A)14	68	2351	2418
Unigene_161608	2	Complex	(A)11tctattgaaagagtttattcataggaagattttacaatagtttaagcacacctatatatctattaaagttgaattaaaaacagaaagattgcgggc(T)10	117	214	330
Unigene_161675	1	Complex	(T)10catttttcaagcttgttttgcttc(T)11	45	136	180
Unigene_161759	1	Complex	(CTG)6ctacc(GCT)5	38	5	42
Unigene_161976	1	Complex	(A)10tcttcatcttcttcacaaatctcttctggttctcat(TC)8	62	85	146
Unigene_162042	1	Complex	(A)10tattgcataaagtgcgagactttg(A)10	44	291	334
Unigene_162069	1	Complex	(GCA)5a(CAG)5	31	2192	2222
Unigene_162118	1	Complex	(A)13cttt(A)12	29	306	334
Unigene_162318	1	Complex	(T)11cacttgctctggagtggtttagtattctac(T)10	51	399	449
Unigene_162364	1	Complex	(T)11gatgatctttttgttgtttattgtttgattttgcctgagaattagttagttgtgattttcatcg(T)12	87	33	119
Unigene_162498	1	Complex	(T)10gtttttttgtttttg(T)10	35	1	35
Unigene_162506	1	Complex	(CTG)6gattgggcgccgatcggggttaggatgggtgggcgtaagagatcggtgggagagctttggagaagaggtgtgacttaaggg(T)14	113	538	650
Unigene_162530	1	Complex	(C)15accacc(A)20	41	938	978
Unigene_162587	1	Complex	(T)10ctgcttagtttactagaggaatgggtaaaaagcaattctttaaattgatttagaatgggtgaagtgcgattcttagaattga(T)10	102	58	159
Unigene_162633	1	Complex	(AT)7tggaatattttttaaataatgaattttgag(T)15	59	184	242
Unigene_162858	1	Complex	(A)14ggacacgtttttcatactaataatattttaaattaattagttat(A)12	70	2383	2452
Unigene_162861	2	Complex	(A)10ggacatacaataatcaaactctacc(A)11	46	442	487
Unigene_162862	2	Complex	(T)10aacaaaatcaaaatcatg(A)10	38	3306	3343
Unigene_162868	2	Complex	(AT)6aaaagaattaggagcggaggtcagaatatgtggagtagaattttacttttttaaaaagtg(TA)6	84	262	345
Unigene_163007	1	Complex	(A)13tacaactttcaacatcaaatatcatcctgaaagtgctcttcaaaacaaaattcatacaaagaaaataatatttc(A)13	100	219	318
Unigene_163013	1	Complex	(A)10gac(AG)7	27	73	99
Unigene_163019	1	Complex	(A)10ttgatgagagaatgagag(AGA)6	46	1633	1678
Unigene_163145	1	Complex	(ATA)7tcaaaaatattattttttccagattagttggtgttatttgtttattattgtggagaaaatt(A)10	92	178	269
Unigene_163200	1	Complex	(T)10c(T)11aaaaacaatcacttttgctttggattcctttgttaaagctatatacctagttgaaaattaaccttatttctgaagcaaaag(A)10	113	2	114
Unigene_163239	1	Complex	(G)22(TG)6	34	1	34
Unigene_163305	1	Complex	(T)13ctggttctttaattaattaattaattttcttattcttttgttatctttatacaatttctcaga(T)10	86	1	86
Unigene_163318	1	Complex	(ATA)5tcaacaattgttacatatcttatcttctaggtgggccattttg(T)12	70	196	265
Unigene_163359	1	Complex	(T)11gtaaaaacacacaagaaatgtctccccattaaatctggttagttacaactaaggcatcttatag(T)11	86	274	359
Unigene_163521	1	Complex	(CT)6cctcagcttcagccccccatccctgacg(TC)6	52	1	52
Unigene_163640	1	Complex	(A)11tatgaataagaaattaataagaatctctatttacattaaataaatac(A)10	68	885	952
Unigene_163759	1	Complex	(A)13taagtt(A)10	29	9	37
Unigene_163770	1	Complex	(A)10gaaatagatttcataagcatcaaccttttttttt(A)10	54	1825	1878
Unigene_163805	2	Complex	(T)10cttttgacaaagggtcgatgaaattaataaaaagttacgagaaaaaattgttttga(T)11	77	1516	1592
Unigene_163810	1	Complex	(A)10ttcaaatttgaaaattcaaaaagaaaataaaaattataaagctgaaaaaaggggag(A)10	76	239	314
Unigene_163929	1	Complex	(AAG)6gggtctccacattttatttatagtctaactaaattgaacgttacttcatacatcttatatcagttgtctatcttattaaatt(A)12	112	5	116
Unigene_164081	1	Complex	(A)14gaagaattccaatttgggtcgagtgaataaatataaatggatggataaaaaacaagttttccttattct(A)12	95	110	204
Unigene_164353	2	Complex	(A)13ttaaaaaaattcatcatttttaatctgcaaaaaaaaatttagttataa(TAT)5	76	372	447
Unigene_164551	1	Complex	(A)12gagtaaaaaataccctacctttcatttaagaaaaaaataataacata(C)12	71	210	280
Unigene_164743	1	Complex	(A)14gaacaacaaggcctaaaagcaacaaaaaaatgagagagag(A)10taatctccctctctagaagatgtggtgtaatgtaatatcta(T)10ctttttctgaatgaaagcc(T)10	144	1	144
Unigene_164834	1	Complex	(A)11gagaaggttacgttggagcaggggttgttgattcttattt(TA)6	63	394	456
Unigene_165088	1	Complex	(T)10ctctgttgcattcataaactgtaacttgcagggggaaaa(AC)7	63	7	69
Unigene_165128	1	Complex	(ATTT)5caattgagatggattcaagtccaagc(A)15	61	341	401
Unigene_165376	1	Complex	(A)10caaattacaaagttaccaatttcc(A)11	45	383	427
Unigene_165510	1	Complex	(A)12tcagtggacaataaagttacaattgcttcaggt(A)12	57	91	147
Unigene_165823	1	Complex	(G)10ttgtagggagaaaatgggtggcttttggag(A)10	50	640	689
Unigene_165899	1	Complex	(G)11caagaa(T)10	27	382	408
Unigene_165962	1	Complex	(A)10ttgttaattcggtgattcctttcccttttacccctttttactttgcttttaccaatcatccatttcccttccgccgccgctttatattac(T)10	110	47	156
Unigene_165962	2	Complex	(A)10gtaatataaagcggcggcggaagggaaatggatgattggtaaaagcaaagtaaaaaggggtaaaagggaaaggaatcaccgaattaacaa(T)10	110	2724	2833
Unigene_165999	1	Complex	(T)14acttttctcgttttgtgtaagatatgtgcatatatttttagaaaaaataaattctacctgtgtacctaaaataacaaataagtttttttt(A)12	116	70	185
Unigene_166253	1	Complex	(T)11gtagcaaatgatacaactagtaacacaggtgtttggcgttctttggaacataataatc(T)10	79	472	550
Unigene_166291	1	Complex	(GA)7ggggaagaagctttctcaactctacagtcacacggctagtagcacatgagtttatcttc(AAAT)5	93	120	212
Unigene_166355	1	Complex	(A)12ggaaagaaagataaga(T)11	39	421	459
Unigene_166401	1	Complex	(A)12tacaagattacaattgaaaataaaat(A)10	48	300	347
Unigene_166586	1	Complex	(GT)10ctacccctgacatgtgcatatacag(AC)6	57	1	57
Unigene_166686	1	Complex	(T)10attttataatagttggcaactg(T)10	42	300	341
Unigene_166688	1	Complex	(T)13gaaataggtaacttttgaggattacatttatcagcttgcatcttagcaactg(T)10	75	127	201
Unigene_166912	1	Complex	(TC)7acac(A)13	31	230	260
Unigene_167191	1	Complex	(A)10cagctgcaaataaaaag(A)10	37	321	357
Unigene_167323	1	Complex	(GAA)5aggttgatatcattcaagagtaaacatctggttatgtttggaattgagaatttaacctaatt(A)10	87	6	92
Unigene_167329	1	Complex	(A)12gttacaaaaatagctataagtcacaatatttaaaaagcatttg(A)10	65	53	117
Unigene_167411	1	Complex	(A)11gtgagaaagcacccactctttaatattttacaaaccattttttaaagtctttccattt(A)10	79	275	353
Unigene_167424	1	Complex	(T)10ctcagtccacattgcaataataaccacagctcggccccaattcataacccaaactaatcctattttcacttggacacgacttc(T)13	106	50	155
Unigene_167435	1	Complex	(A)11tgtgtaatctactttttgtgtaaaagttaaggagttgtatctccatttgggaatgaaaaatgaaaatgttttatatt(A)12	100	146	245
Unigene_167583	1	Complex	(T)13aaaaaaatatagtttctagttgaaataggagcagatcatggcaccgtcatatatcatatgatac(T)14	91	1	91
Unigene_167740	1	Complex	(T)10gtctctcataataa(T)12	36	107	142
Unigene_167792	1	Complex	(T)10agtcggttaaaa(T)10	32	512	543
Unigene_167851	1	Complex	(AT)7ttatttaattttttaacaaataaaatatctaggaaaaaattattagattcaaacaaaccagtaaacccacttagctccgccggtaatccc(A)14	118	227	344
Unigene_168005	1	Complex	(T)13gccataaataagttattattttaggaagaggtttaagatttgactggtc(T)10	72	140	211
Unigene_168210	1	Complex	(T)11gttttagtggagagttgaatgatttattgccttgattaggttctatgggcagtttgtgctttttgaaattgtcttacttctttgtattatat(A)11ttaggtatagattgagaatgacaccataaaataattaatc(A)13	167	15	181
Unigene_168231	1	Complex	(A)10cttctt(A)10	26	160	185
Unigene_168307	1	Complex	(T)13aaatttgggtggttttttttatttaatg(T)10	51	156	206
Unigene_168354	1	Complex	(A)10gcagcacattctagaaagagagaaacatgtgatcttggcagaatttgaattg(A)15	77	137	213
Unigene_168576	1	Complex	(T)13aattagagaaagtattaaaaaatggtgaattgatataaattattccttgtttttgaaaaataatgatttattttgacttgtaatgaattt(A)10	113	2551	2663
Unigene_168606	1	Complex	(T)12atatttttttt(A)12ggtacaaaaaggactaagagacaaagcatgacatcaatgaaaagtgaaaattatcc(A)15	106	1	106
Unigene_168708	1	Complex	(TC)6aatatcttctatttgtttttaatcatctctgaaatg(T)10	58	403	460
Unigene_168730	1	Complex	(AT)10tcacc(T)13	38	1	38
Unigene_168842	1	Complex	(A)10gacacaaactatgcaagcactcc(AT)7	47	98	144
Unigene_168992	1	Complex	(T)10ctttagtaggaaagaattatatttataatttaaagatcgttcatacgatttgattagatagcactaaggtcttgtt(A)11	97	438	534
Unigene_169035	1	Complex	(A)12tacccaacaatgcaaactccaactacagaaaaaatcacaaaccccaacacctaatttcaattcttgacag(A)11	93	1900	1992
Unigene_169070	1	Complex	(A)11gtaaaaaaaaagtcatgataacaccacattcacatgtgttatcatcataataattacttgtac(ATA)5	89	286	374
Unigene_169137	1	Complex	(A)14tctaaaataagaacttcaattttgatactgtcggacagtatctatttcttccaatg(T)11	81	2410	2490
Unigene_169381	1	Complex	(T)15(CTT)5	30	1	30
Unigene_169493	1	Complex	(ATA)5tttgcatgcaaaattg(A)13	44	157	200
Unigene_169546	1	Complex	(AC)6aaaagaaaaaactataacatttctcttatatttctcgtttaagttatggcaccagaacctaacttaaacggagcctattatggcccctcaatt(CCA)5	120	325	444
Unigene_169546	2	Complex	(AT)7tttttttattacta(TTATT)5	53	1081	1133
Unigene_169740	1	Complex	(T)11aaactaaatactg(T)10	34	899	932
Unigene_169794	1	Complex	(TCC)5t(CAA)6	34	603	636
Unigene_169868	1	Complex	(A)11tcaaattaatatttttgcattaaaattaaatcatatg(A)10	58	259	316
Unigene_169891	1	Complex	(ATA)5cataagcacttgtcagaaaaatgaacttcttgcttccatcatggtgagatcc(T)10	77	49	125
Unigene_170016	1	Complex	(T)11gactttgaaaacttgtttctagtatatttgtcaatgtagtgttttgctgtgtttttctcccaagttcttctaacctctcaatg(T)11	105	11	115
Unigene_170107	1	Complex	(A)12ttatacacctgttggtttaagtggcacgctccgtgactactagttgaggcacacaagagaggtttagataccacataaataaaaaaggt(A)14	115	336	450
Unigene_170255	1	Complex	(C)14aaaaaaaaataaaaaaaaatcttgtacccttttaataaatcatattcatatatactgagatacgtgtg(TA)7	96	1	96
Unigene_170284	1	Complex	(TA)9cattttcaaaaataattaaaactgaaaagacaaaaattaatgaaag(A)11	75	1	75
Unigene_170311	1	Complex	(T)11aaatagaaagtcctatggtcttcagatttacaaatcgtacttctagacag(T)13	74	492	565
Unigene_170576	1	Complex	(A)10ttaatgttcgattgattgattgat(AG)9	52	238	289
Unigene_170726	1	Complex	(A)11cgtagacatg(A)11	32	579	610
Unigene_170808	1	Complex	(A)11ttcgaatggtccttcctgcacgttcattcttctgtcatgtaatcctgtggctgcgatgtgacaaacaaggattccaaaatgat(A)12	106	293	398
Unigene_170828	1	Complex	(A)10t(A)10	21	1	21
Unigene_170910	1	Complex	(T)10gggtagaaggttgtttccgatagagcaacattcaagaaaaatg(T)11	64	169	232
Unigene_171048	1	Complex	(A)12ggaaagaaagataaga(T)11	39	421	459
Unigene_171266	1	Complex	(TAT)6tgttaatattattattataacaacaacaacataattatttatattctacttatactttacatcaatgttttccc(A)14	106	86	191
Unigene_171307	1	Complex	(A)11gaaaaagataaagagaatgggaacaaagacaatcaagcaagcaagaac(GAA)5	74	169	242
Unigene_171330	1	Complex	(TA)7ttaagattttgagatatgaagacatgaatgaaaaaacattatcaagattcactcaggtagtgtacaaccatacaacacattgc(AG)8	113	177	289
Unigene_171356	1	Complex	(T)10g(T)10	21	4	24
Unigene_171473	2	Complex	(TAA)7tggatatagagaggcaggagtagtaatatttgaatcagaaaatggatt(TAA)6	87	968	1054
Unigene_171532	1	Complex	(T)15ggttattgtcattgcatgattttgataggatttgatagttgaggtatgattgagttga(T)10	83	54	136
Unigene_171570	1	Complex	(TAT)5cgttcatttataaaatcatatcaaatatataattatcaaatatttttatt(A)11	76	321	396
Unigene_171708	1	Complex	(T)10c(T)10	21	374	394
Unigene_171757	1	Complex	(A)10tcttacagagagattcaaatcattaacatacaacctaatttcaaggggacttgccactcctccatta(GT)7	91	293	383
Unigene_171837	1	Complex	(T)11gtgtgtgtgtctgtagaattcttgttgttttattc(A)12	58	1	58
Unigene_171844	1	Complex	(T)10atttttataattacaatttaagcgttacaattgtatttggagaacagaaagagaagagagaagggcgataatactatagtaatggagaat(GGA)5	115	109	223
Unigene_172086	1	Complex	(TA)8ttgaaaaaaaaacaaggcctttc(T)12	51	395	445
Unigene_172093	1	Complex	(A)12gaaaatgattttttt(A)12	39	196	234
Unigene_172099	1	Complex	(A)10taac(AT)6	26	3	28
Unigene_172163	1	Complex	(A)10ttaataatgaggaaaaaggaatag(A)10	44	418	461
Unigene_172363	1	Complex	(T)14attccttctataaataaataaataattattctactaagataatatacacaatttaaataattaaca(T)10	90	194	283
Unigene_172390	2	Complex	(AC)7taaaacacacacacaaaggggggttttaaatgcaaagtttcaatctttatcag(T)10ctgtgaagagtgcagagatatcaaggcaaagtgcaaaaaggaaatggaccctcttcttttttc(T)12	152	348	499
Unigene_172523	1	Complex	(GA)7cagagagagac(AG)7	39	2309	2347
Unigene_172527	1	Complex	(TGG)6ataccctggcagcggccatggtggtggtggataccctggtggtggcggccatggcggtggtggtggatacc(GTG)5	104	633	736
Unigene_172655	1	Complex	(T)19aaagggatggaagatgtatggactctaagaactgaacttctttaggtctgctctagggtttgagttgatacgcaggaggttaaattcc(T)13	120	1	120
Unigene_172960	1	Complex	(A)14gaaggtccaagaatgctaagcatgagaatgaatttgcagagtacac(A)11	71	342	412
Unigene_173093	1	Complex	(A)10tcctatattttgatattgaagggaaatagactaaaaatggggtgggggattttttgaaagaaaataactcctatattgatt(A)11	102	144	245
Unigene_173143	1	Complex	(T)10aatgacaaacacatga(T)16	42	209	250
Unigene_173305	1	Complex	(A)13gagatgatgataagaaatacttattagagtctcgagttcgagctgtgaatat(A)12	77	98	174
Unigene_173306	1	Complex	(CTG)6gattgggcgccgatcggggttaggatgggtgggcgtaagagatcggtgggagagctttggagaagaggtgtgacttaaggg(T)14	113	1617	1729
Unigene_173319	1	Complex	(T)12acgtaatatattaatttttttt(TA)6aatatataccattgaaaatgcacatcactttttcttccaaagtcaaaattaaaatactttttgatt(A)15	127	243	369
Unigene_173321	1	Complex	(T)13gtaaaattttagttatttttttccttcaaatggagaaaatatttcttttactatgtc(TTA)5	85	10	94
Unigene_173405	1	Complex	(T)10gtatatgtctaacgaatcatacacctgtta(T)10	50	270	319
Unigene_173499	2	Complex	(T)12gaaaaaaattatcaaacttgatcacttgttaatctcttcttgcaccttctcaatgaaactaagcatactctctaatcctttctcatctg(A)12	113	196	308
Unigene_173536	1	Complex	(A)12cccaaaacaaaaaaaaacaaactatcctc(AT)6	53	1	53
Unigene_173542	1	Complex	(A)13gattccttttttat(A)10	37	1047	1083
Unigene_173569	2	Complex	(A)10gcagaaagttctttgtataaac(ATA)5	47	316	362
Unigene_173581	1	Complex	(A)10ttgtgatttaaaataaattattatacaaataattgtatcaacttttttaaagtaattacttatatacatatatagttagttgaatatac(A)11	110	70	179
Unigene_173651	1	Complex	(A)13cccctcttaaaacctagaagttaaataagagggtttttt(A)12	64	102	165
Unigene_173651	2	Complex	(A)10ctgtaaagagcagaggaatctagaagaa(AG)6	50	1628	1677
Unigene_173673	1	Complex	(A)11catcaatttctaaaaaaatattttcaatttt(A)11	53	192	244
Unigene_173795	1	Complex	(T)10ctttttaggggaggggaggggtaggatgaatc(T)13	55	79	133
Unigene_174552	1	Complex	(A)10ctatacttattttatac(A)11	38	162	199
Unigene_174561	1	Complex	(CTG)6gattgggcgccgatcggggttaggatgggtgggcgtaagagatcggtgggagagctttggagaagaggtgtgacttaaggg(T)14	113	1260	1372
Unigene_174706	1	Complex	(C)11(A)10	21	373	393
Unigene_174856	1	Complex	(A)10tgttacatcaaagc(A)11	35	201	235
Unigene_175061	2	Complex	(A)13cttattctactccaaccagaaatcattcaaataaatactccaatccaac(A)11	73	193	265
Unigene_175102	2	Complex	(A)10ctcaatccttcacaaaaaaacacatccatgcatggatcacaac(A)11tccttaaccagagttttcgaattcaatctaaatataaaac(A)12	116	1003	1118
Unigene_175263	1	Complex	(T)11cttctcagtaatttcactgcaatgttttttttaaaaataatttcttctcatcaattttctatgtttaatctcttctatcccaacacatttcctccatc(T)10	119	212	330
Unigene_175279	1	Complex	(T)10(A)10	20	1	20
Unigene_175437	2	Complex	(A)10ggaaaaaagtgatgg(A)11	36	1431	1466
Unigene_175457	1	Complex	(T)12aaccccaaagaagaatctatcataac(T)12	50	86	135
Unigene_175487	1	Complex	(T)10aatttttacaaaactagcataaacgtattccatagtaacgttttagggta(T)14	74	95	168
Unigene_175584	1	Complex	(A)10tta(CT)10	33	279	311
Unigene_175736	2	Complex	(A)15gagtacattttaaaggaagtttgacaatacaactcttattagtttaatagtttactgaagatgtactcgatgaatggttgattggaattt(A)10	115	2219	2333
Unigene_175857	1	Complex	(G)20tttgtgt(G)17	44	3	46
Unigene_175902	3	Complex	(GGT)5ggacaacattgatcgttattgaaataaccttgataattaggtggtcctggtggcggagggtagtaccctccgcc(TGG)6	107	514	620
Unigene_176051	2	Complex	(T)20gtta(T)21	45	671	715
Unigene_176084	2	Complex	(TA)6ttttagttattccattttttattctacgtaattaagctcctcattaactatcgaacgatcatatagtaggtacatttg(T)16	106	2416	2521
Unigene_176098	1	Complex	(T)10ataaatacagc(T)11	32	55	86
Unigene_176202	1	Complex	(C)14(A)10	24	1143	1166
Unigene_176225	1	Complex	(A)10tccagg(A)10	26	53	78
Unigene_176341	2	Complex	(TAA)7tggatatagagaggcaggagtagtaatatttgaatcagaaaatggatt(TAA)6	87	923	1009
Unigene_176433	1	Complex	(T)15gtaatttagaaatctctgaatatcaagtttatgcttttacc(T)13	69	223	291
Unigene_176527	1	Complex	(A)10t(A)10	21	59	79
Unigene_176527	2	Complex	(T)10a(T)10	21	1658	1678
Unigene_176779	1	Complex	(TGG)6ataccctggcagcggccatggtggtggtggataccctggtggtggcggccatggcggtggtggtggatacc(GTG)5	104	284	387
Unigene_177103	1	Complex	(T)11atttataaat(ATA)5	36	278	313
Unigene_177127	1	Complex	(T)10aaaaaaacacacacttagtagtgccaccagtgtcaggccacccctttctttcctttcc(T)14	82	169	250
Unigene_177152	1	Complex	(T)11aaaatatggaagcttttataaac(T)11	45	235	279
Unigene_177417	1	Complex	(T)10ctgggtatgtaatcta(T)10	36	90	125
Unigene_177478	1	Complex	(T)10attccttaaaaaaaataatttagtgaccatatgtgatattaaacaacgt(A)11	70	296	365
Unigene_177497	1	Complex	(A)11tgcagaagaagaaagattggaatcaagcc(A)12	52	108	159
Unigene_177630	2	Complex	(A)10cagagcaaaaatattacagaatgttta(T)10	47	2411	2457
Unigene_177663	1	Complex	(A)11gt(A)10	23	170	192
Unigene_177782	1	Complex	(A)10gcaaaaaagaacaagactattgtgtgtgccaatgctttttcggttacactgttatatcaatttgattatctgtttgctggcc(A)19	111	1600	1710
Unigene_177965	1	Complex	(A)13gttaaagtcaagtcaaataagtccacaaatatcaatttttcc(A)12	67	32	98
Unigene_177967	2	Complex	(A)10tataaatgacctattcgttatataaagtgtagaggtccaattatatgccaaatacaataaagtgattg(TA)6	90	230	319
Unigene_178239	1	Complex	(T)11gcttag(T)11	28	81	108
Unigene_178256	1	Complex	(A)13gtttgtagtggcgtatccagttttagggtccacaaatttaattgaaagaatcaaaagaaagagttattatttctttatc(A)15	107	157	263
Unigene_178328	1	Complex	(TCC)5cccaggtcgcgtgttcgatcctccaagcccccatttcttttcctttc(T)10	72	173	244
Unigene_178415	1	Complex	(A)10gaacaattc(A)10	29	114	142
Unigene_178434	1	Complex	(TA)9cccaccaagaattttataccaag(A)12	53	208	260
Unigene_178565	1	Complex	(AG)6(A)10	22	471	492
Unigene_178845	2	Complex	(A)12ttaaacccaaaaacttcagcatgcgtgaaacataactcatgagcaacaaattaatttgttctactctaactatgtcatgcattgtacaac(A)10	112	367	478
Unigene_178957	1	Complex	(T)11aatttcttctttttctcatcaactgatttcagaaaattttctatatgtattatcaaaaactttagtttttttaaatgttttacgataatatta(T)10	114	245	358
Unigene_179077	1	Complex	(A)10cagagcaaaattttg(A)10	35	581	615
Unigene_179281	1	Complex	(A)10gtcaaagaaatt(A)10gatatctatcgttcaaacatgtctacattaatctatttatttggtcctttcacgatttttatatc(A)14	111	161	271
Unigene_179290	2	Complex	(AG)9ttgttggcgacaccaagatatttggtgatat(CA)6	61	228	288
Unigene_179731	1	Complex	(T)17aataaaacactcaa(T)10	41	1	41
Unigene_179883	1	Complex	(A)16cttccaaaatttccaactttgctatgatgatagacacgtggataacatgaatattttcttgaataaatttgtcttcttattc(A)10tcattatcacatggaccaaattagctgtgaaaattagaccccacttaactaagat(A)12	175	8	182
Unigene_180163	1	Complex	(T)10gatttatttgtagggtttagtgctttg(T)11	48	128	175
Unigene_180166	1	Complex	(A)15tcatttacaaaaatacctccacaaatatggtagaaataatgtggtaaaggtttgagcagaagtatgtctttagacatgctaatgcatacattaatattta(AT)8	131	348	478
Unigene_180183	1	Complex	(A)13cacttgtttactttatttttgtctgtcactcgaagagttctataattacaaaagcactttattagaatattttttt(A)12	101	201	301
Unigene_180492	1	Complex	(T)10atcttaccttgtcatgacttcctttatatggtttgatttgctttaagtttttaaattgtctta(T)13	86	4284	4369
Unigene_180761	1	Complex	(A)11tttaaattt(A)11	31	615	645
Unigene_180804	1	Complex	(CTA)5cctatctatttgtctactctctttattatcattagcttccaccttcatttttctccacaagaagaaaaaaactatcaaaac(A)11	107	147	253
Unigene_181020	1	Complex	(TG)6ttattggcaaggatagtttaatga(T)10	46	10	55
Unigene_181056	1	Complex	(T)10atattatcatattaatcgtaata(T)13	46	33	78
Unigene_181066	2	Complex	(T)10cttttttaaaaagtattttttccttgaaaaagg(A)15	58	457	514
Unigene_181198	2	Complex	(A)11tataatagaggaaagaatcaagttcttggtcaacgttgataagaagtctgtgtgtctgataaagtaatatattac(A)10	96	424	519
Unigene_181224	1	Complex	(A)12ttaaataaatactcacaaaactttataataagcttcaacttcccttttttt(A)10	73	9	81
Unigene_181226	1	Complex	(A)10g(A)10	21	1	21
Unigene_181317	1	Complex	(AC)6atgcactcactcacgcacgcacgcacacacacgcacacaataacatatgaaaattaaaggattatcatatgtaattgccaaaaaaaat(A)10	110	322	431
Unigene_181789	1	Complex	(ATA)5tcaacaattgttacatatcttatcttctaggtgggccattttg(T)12	70	196	265
Unigene_181958	1	Complex	(A)11tt(A)10	23	415	437
Unigene_182033	1	Complex	(T)10agtcggttaaaa(T)10	32	727	758
Unigene_182088	2	Complex	(T)14gagtataaacgcaatggatcc(A)11	46	174	219
Unigene_182185	1	Complex	(T)10(A)11	21	1	21
Unigene_182252	2	Complex	(T)10aagccggctgttgtaagcttcc(A)11	43	166	208
Unigene_182254	1	Complex	(A)11g(A)11	23	1	23
Unigene_182345	2	Complex	(T)11agatgttatactatttttcttattaacatactaacatttatgatttaatttttttttc(T)14	83	1284	1366
Unigene_182369	1	Complex	(T)12attgttagtgttgttatgggaaatgataaattaaatat(A)10	60	12	71
Unigene_182404	1	Complex	(A)11gaagatgcccttaaaaatattctatgaatattgcattgtacctctcttaattatgaaaaatag(T)10	84	258	341
Unigene_182533	1	Complex	(AAT)6aga(AAT)6cataatctaattttagaataaactaaagatgaacgggt(A)10	87	211	297
Unigene_182686	1	Complex	(TG)7t(TG)11	37	312	348
Unigene_182731	2	Complex	(T)11gtcaagatttggtgatgggtgtgtttatttttgatgaaagactgtaaatttggaataaagagggag(T)10	87	399	485
Unigene_182839	1	Complex	(T)11ataaagtaattaaacacaaactagc(T)15	51	143	193
Unigene_182896	2	Complex	(T)10cttattttatacatactctcaatc(T)13	47	1587	1633
Unigene_182931	1	Complex	(T)11caaacttatctaaaaattgtatatgtgttcgg(T)10	53	383	435
Unigene_182935	1	Complex	(A)12gtaaaataatatttaatatttatgtcac(A)10	50	273	322
Unigene_183085	1	Complex	(A)15ttataataactttgaaacttatctgccatggccggtgatgatggtgt(ACC)5	77	1	77
Unigene_183100	1	Complex	(A)17ctttagaaattttgaaaagaaaaatatta(T)10	56	1	56
Unigene_183115	1	Complex	(T)10gtgaatatgtaattttgaaggatatgcacaaagtacccataccgacattatcccattaaatatttactactgaatgttctgatctttccttt(TTG)5	117	1082	1198
Unigene_183123	1	Complex	(T)10g(T)12	23	1	23
Unigene_183718	1	Complex	(T)10gcttttcatcagtgtccgatatccacattgaaacctgactatttcaaatttgtgccgcgtagattctattcgagagaaagagctccctaccaaaa(ATT)7	126	283	408
Unigene_183794	1	Complex	(T)10c(T)11	22	2	23
Unigene_183945	1	Complex	(TA)8tttccagtaaccctcccccgttacatcctattgcttcgg(T)11	66	276	341
Unigene_183970	1	Complex	(A)14tctaaaataagaacttcaattttgatactgtcggacagtatctatttcttccaatg(T)11	81	1524	1604
Unigene_184012	1	Complex	(A)14cgtaccttgttcttgaatactgtgttt(A)12	53	330	382
Unigene_184392	1	Complex	(A)10ctttgatgtaacattattatgaaaac(A)10	46	39	84
Unigene_184398	1	Complex	(A)12catgatt(A)13	32	104	135
Unigene_184434	1	Complex	(T)11ctaaaaaatggtacattgaattgaagagcatattccactaaaatcccataaattattttgctgtgggttacaaaattccaaaag(A)10	105	83	187
Unigene_184542	2	Complex	(A)14ctttctttaaagtttaaattaaaaaagag(A)11	54	3622	3675
Unigene_185096	1	Complex	(AG)6(A)10	22	298	319
Unigene_185145	2	Complex	(TTC)6gtcttgtttttcctcgtcttttttgataatttcttcttgggtttcggtatttgtgttggattggagatttggttcgtgggtttgcgaggaatttgaaa(AAG)5	131	290	420
Unigene_185323	1	Complex	(A)11cag(A)10	24	106	129
Unigene_185433	1	Complex	(T)10ggactgaaaaatcgttagatatttgaaa(T)10	48	62	109
Unigene_185648	1	Complex	(T)10gttcgttgcatttttaggaac(A)10	41	107	147
Unigene_185659	1	Complex	(A)11tatggctaagagcc(T)13	38	189	226
Unigene_185663	1	Complex	(T)13acactaggataaaaatataataatagagataaatcaatttgaaccattacatgaacccaactctcagaacctaaattttcctacagtacacatctcaatc(A)11	124	272	395
Unigene_186120	1	Complex	(A)10taacacaaaagaacacaacaaaaagatatcatgaaataaaaaagtactgttttattgactgctagattgacaattcagtgatgattaagct(A)10	111	29	139
Unigene_186227	1	Complex	(T)13gctatacgtggaagttacccta(T)10	45	1	45
Unigene_186267	1	Complex	(AAGG)5a(AAGG)5a(AAGG)5	62	4	65
Unigene_186272	1	Complex	(T)12acatggagaaagtatac(T)10	39	737	775
Unigene_186475	1	Complex	(T)10catttatgaagtatcacgaaagtaaa(T)13	49	42	90
Unigene_186495	1	Complex	(T)11acgtagatatgaaattctcacttttcaattgatgaaattcattatataaattcaagagttatagttgttttcatgttcaagtgtaa(T)11	108	68	175
Unigene_186538	1	Complex	(A)19cttgtccccataaataatagaactagttacaaaattccttaaacaaaatcacaccacaatttgtgttgtacattcttga(T)10	108	4	111
Unigene_186606	1	Complex	(T)11cacatagaaaatgaatactcactccacc(T)12gtatatatagaatgtttttttta(AT)6	86	121	206
Unigene_186695	1	Complex	(T)11aaattgacatatataaattgaataactaaaacgtatcaatgtagtcctacaaataaggttctcttaacctgacttaa(T)13	101	192	292
Unigene_186960	1	Complex	(TG)10tccgtgcccgtgtgtggcgtcatgaagg(GT)9	66	133	198
Unigene_187017	1	Complex	(TA)6cacgttctacctgcctcttt(A)11	43	72	114
Unigene_187091	2	Complex	(T)11agatgttatactatttttcttattaacatactaacatttatgatttaatttttttttc(T)14	83	1377	1459
Unigene_187188	1	Complex	(CT)6ccaccgcgtgtgactctgtgttgtgtaattggtggggtttcgtgccatt(TC)8	77	121	197
Unigene_187345	1	Complex	(TC)7ttcctccttccctctccttaataacatatttaaatataaacatatcgaaatataaacctctgtagttactataatgtgtgta(TG)6	108	206	313
Unigene_187440	3	Complex	(T)10a(T)10	21	1691	1711
Unigene_187739	1	Complex	(T)14(G)10	24	6	29
Unigene_187821	1	Complex	(TTG)5gg(A)12	29	596	624
Unigene_187869	1	Complex	(A)12caaaaac(A)11	30	270	299
Unigene_188125	1	Complex	(A)10ctcaaaactaaagaaaaattatagtaaaaaaagagttattaaactctcgtaacagtaacaccttcgtataaaatgagacagtaaaactcg(A)12	112	266	377
Unigene_188146	1	Complex	(A)11ctcactctctcttcctcccctccctctctccagccgct(TC)6	61	11	71
Unigene_188147	3	Complex	(T)10aacaaaatcaaaatcatg(A)10	38	1202	1239
Unigene_188152	1	Complex	(A)13ctaagttcttttagacgaatgtatttttattgattagtcaatttttaaatatccgagtagattcc(A)15	93	238	330
Unigene_188289	1	Complex	(A)10cccaaaaccttgtaaccaaccaactag(CCAA)11	81	42	122
Unigene_188358	1	Complex	(TCT)5ccttcttcgccttcgccttattttaatagtaggtttaatgggatatcatcctcatcttatcatcacgtgccacatcatcatcctcttcaat(ATC)5	121	1	121
Unigene_188358	2	Complex	(A)10ggaatggttttct(TA)9	41	906	946
Unigene_188392	1	Complex	(T)11aagttatggatacattgtttatactccctgcacactattttgtgttaaagta(T)11	74	257	330
Unigene_188530	1	Complex	(A)15caaacgtcgagccaaaaaaagaaaag(A)10	51	385	435
Unigene_188541	1	Complex	(A)12taagaag(A)11	30	113	142
Unigene_188590	1	Complex	(AG)6gaaaaaaagagaacaaaagcagaagg(A)11	49	180	228
Unigene_188734	2	Complex	(T)10cttccttcttattaaccttttttcctatgaattaagataattcttttta(T)10ggtatgaaatcatcttgaccttaaatttaatcatctactaactcttttaactc(A)12gataaaaaagagtgttagatgtttcagccatggagttaac(CAA)6cacaactattagtactat(TAC)5	225	297	521
Unigene_188768	1	Complex	(C)11tccttttagggacgcaggcgggccc(G)15	51	128	178
Unigene_188878	1	Complex	(T)14agttaaattcatttagtgaatgttctattattttatacatacacattaagtactcagctaagtaatggcactatgagga(T)10	103	188	290
Unigene_188989	1	Complex	(TA)9(T)12aatactaagcggatattgtttagatggtgtactgtatcatcagtataacatatatatagatttggaaaacctttgttatgaagag(A)10	125	852	976
Unigene_189052	1	Complex	(T)10gggg(A)10	24	1	24
Unigene_189112	1	Complex	(GCC)5tctattgctgatactctagtggggctggaagggtggttcctattcgcaccatcgccaaccagagacagaggg(A)10	97	9	105
Unigene_189219	1	Complex	(T)12gattttttggagctgatttggaagtgatttgtttcttctaattctatagcgtttcaattttgttaattctgagctgattttg(T)10	104	344	447
Unigene_189238	2	Complex	(A)10tctaaactgcatgcagttatcacatatataagaaatctgaataagtgggagcagtaaat(A)11	80	187	266
Unigene_189552	1	Complex	(TA)7cacaatttgtctctg(T)11	40	24	63
Unigene_189646	1	Complex	(T)10aatcggtga(T)12	31	354	384
Unigene_189666	1	Complex	(A)13cccctcttaaaacctagaagttaaataagagggtttttt(A)12	64	102	165
Unigene_189778	1	Complex	(T)13attttgatataa(T)11	36	213	248
Unigene_189816	1	Complex	(T)14actcataagaaatctgaaatga(T)11agagatgagtatcaaaaacatatctacacta(T)10	88	200	287
Unigene_189826	1	Complex	(AT)8ggcaatagta(T)11	37	2202	2238
Unigene_190029	1	Complex	(T)12ctgttcgtcaatgtatttgagtaatatttataggtttacatcaatcaagtaatttttgtccgaaatttttat(TA)8	100	234	333
Unigene_190035	1	Complex	(A)10ctacagatcttttagaaaaggaaaactagtgaaaacgcaaaaagg(A)10	65	291	355
Unigene_190054	1	Complex	(T)10atttat(A)14	30	1	30
Unigene_190140	1	Complex	(A)11cgaaacaaacaaacgataatgaccaacagcgaacctcccaacataaagcaaacagaagagacagccattcttgaagc(A)10	98	201	298
Unigene_190173	2	Complex	(T)11ggttttagaaagataaagataata(T)10	45	277	321
Unigene_190323	1	Complex	(AG)11ac(GA)7	38	1	38
Unigene_190462	1	Complex	(A)11tcagaaaagatgttacaaattctcaag(A)10	48	120	167
Unigene_190852	1	Complex	(AG)6tgagagaaaagagaaaagagaaaagaaagg(GA)8	58	6	63
Unigene_190871	1	Complex	(A)10cgttctttttaagacaaact(A)10	40	144	183
Unigene_190975	1	Complex	(AG)7atatggggggttttcgaaactttgggggaaaaa(AG)7	61	1074	1134
Unigene_191202	1	Complex	(A)10cccgaattcaactttcaagattgaaacgcgcgcg(CA)6tgtataatagttgtcacaaaaggcaaaaaactatttttaacaacacaaaggggaaaggccattatcattcagttcttggtaagcttaatttctag(T)10	161	157	317
Unigene_191318	1	Complex	(A)11tggttgaaagttgaaactatg(A)10	42	113	154
Unigene_191321	1	Complex	(A)10gcatgtaccacatacttactttggccattttctc(T)10	54	1	54
Unigene_191325	1	Complex	(A)11gaaattt(A)17	35	94	128
Unigene_191333	1	Complex	(TGT)5tttaaaccca(T)10	35	206	240
Unigene_191414	1	Complex	(T)11ggttgggtaatcagttttcccctaatctacaaaaacaaaaaaaaagtgatactaataaaattataaat(A)12	91	83	173
Unigene_191520	1	Complex	(T)10atatctaatagtatggcatcaagatagtgttgacggtagcaaaacattgcttgcatttctttttacatcaagttatgtataagtta(T)13	109	185	293
Unigene_191609	1	Complex	(T)17gaa(G)12	32	1	32
Unigene_191656	1	Complex	(GAA)5agaagagtgggtgaaggtttgaggtggtcgtaaagacataaagcggtggtaaaaggacgga(TC)9	94	441	534
Unigene_191701	1	Complex	(A)12caac(A)10	26	345	370
Unigene_191821	1	Complex	(T)10aga(T)10	23	222	244
Unigene_191860	1	Complex	(T)14gtattaatgaaataacttgcataggtatttattacgtg(TA)6	64	187	250
Unigene_191932	1	Complex	(T)12ggattttatttggtggaaaattttgcacgaagttagaatatttgtga(T)11	70	3	72
Unigene_192103	2	Complex	(A)11cacaacaactctaccaaataaatttaatgtaacggtctcatgtttgat(A)16	75	235	309
Unigene_192109	1	Complex	(AG)6aaagagaaagacaacacacacgcaaagtactt(A)11	55	3	57
Unigene_192223	1	Complex	(T)14actttttttactgttaaata(T)12	46	185	230
Unigene_192297	1	Complex	(T)10cttttacaaatactctcttctcctcttccttttatttcaactcc(A)13	67	55	121
Unigene_192310	1	Complex	(C)13ttttctctctttctaaaccttaataccttcctatgtataattttttccatttcatcagagggagaggttttttgggggaattttac(A)14	113	4	116
Unigene_192338	1	Complex	(A)10gaaaatagggaaaacgagggggctcgaacttggatttttggacaagggtgtgagacacataaatcgcacacc(A)10	92	73	164
Unigene_192343	2	Complex	(T)10cttctaatttcccagctttaagttcatgttgataaattttctc(T)10	63	884	946
Unigene_192494	2	Complex	(T)14aa(T)18	34	893	926
Unigene_192595	1	Complex	(T)13ccagaatgacagccccagaaattccagaaagtgctcttgcagttggagagacaaatttgcaagttgtaggtaggttaacatctgtttcta(T)12	115	1338	1452
Unigene_192716	1	Complex	(C)14acacacacaccc(A)13	39	97	135
Unigene_192726	1	Complex	(A)10ggatgctatgt(A)11	32	53	84
Unigene_192773	2	Complex	(T)11cctctc(T)19	36	1798	1833
Unigene_192858	1	Complex	(ATT)5ttgtataataaaataatt(AC)7	47	38	84
Unigene_192982	1	Complex	(A)10gaaatagatttcataagcatcaaccttttttttt(A)10	54	1902	1955
Unigene_193003	1	Complex	(TA)7ttttttaattttttattcagtgttcgatatgtataagagagctcgatttaatttgggcttgggttggtccaacctttctacttcggc(T)14	115	105	219
Unigene_193034	1	Complex	(GGA)5(AGA)5	30	1429	1458
Unigene_193119	1	Complex	(T)10cgaac(A)12	27	316	342
Unigene_193136	1	Complex	(T)10aaaaaaaaagaagaa(T)10	35	1	35
Unigene_193296	3	Complex	(T)10cctgattggtaattcttgaaactttagttgaacctaagagatttctctttctctctcaagaactgaacactgtctttattagttttaacagtttg(T)10	115	2298	2412
Unigene_193340	1	Complex	(T)10cttttatgtttagatggatttagggcgagttttattgtttttcggtgaaaacttttg(TA)9	85	267	351
Unigene_193685	1	Complex	(A)11ttaaccaaaaaaaaggaagg(A)10	41	195	235
Unigene_193818	1	Complex	(T)10acttgtactttttattttgctcgtaactcttattgtaattttattttgat(A)13	73	160	232
Unigene_193823	2	Complex	(TAA)5ttgagtg(A)11	33	1088	1120
Unigene_194002	1	Complex	(A)10ggactagtcaaaattt(A)10	36	291	326
Unigene_194029	1	Complex	(T)10aggagaaaagaatatctgggctcatttcgaaagg(T)15	59	1515	1573
Unigene_194126	1	Complex	(A)10tgtatcat(A)11	29	219	247
Unigene_194224	1	Complex	(A)10tgtctt(A)12	28	150	177
Unigene_194254	1	Complex	(A)10ta(T)10	22	458	479
Unigene_194278	1	Complex	(T)12agattttgtagattttagatat(AC)7	48	225	272
Unigene_194358	1	Complex	(T)13aagatttatatcaaaaaaataaaatctatgtaggtacattttatattttttcaaaattaagttgtatatttgatctttctcacacatgagttc(T)15	121	161	281
Unigene_194505	1	Complex	(T)18ctt(A)11	32	1	32
Unigene_194584	2	Complex	(A)14tagatccaaggtttttttgtgtc(TA)6tgagagagaaactagagagagaaacc(A)10	85	3960	4044
Unigene_194654	1	Complex	(AT)6taacataagttattagggtttactacttttgacatatagttaatctagaaaagaaaagagagaaaggatggacg(A)14	100	137	236
Unigene_194688	1	Complex	(T)10ggctcctccattgatacctcttcccctttctctctctaaaaaaattgttattttatagtgagagaaaaagaggattcaagaatcatcaaaaggcc(A)10	115	2	116
Unigene_194696	1	Complex	(T)15cataacagagcaagaattataattgaatccttttagattatatgtaacttttatgcttattaaataaattttttt(TA)7	104	127	230
Unigene_194753	2	Complex	(A)16catacttgaaccttcattgatgccacatgtttatgtatgcaagcaacttcaacctctaactagcaaaacacc(A)12	100	935	1034
Unigene_194853	2	Complex	(AG)8caatgggtgctgaatcataatgctcttgtcctgtatcactatatctatatttaactaattgctgatacagaacacaccacatttgcacacatatacat(A)13	127	206	332
Unigene_194872	1	Complex	(A)10taaaataaaaatactaacatctattttaa(T)11	50	1	50
Unigene_194880	1	Complex	(AG)12g(GA)8	41	1	41
Unigene_194887	2	Complex	(T)10gggtacattttggttagtaatcaaagatcaactttagtttttc(T)11	64	233	296
Unigene_195211	1	Complex	(ATA)6acaacaataacaagaatcatattttgatttatagacctctttattattcaagaagaaatagcatgaagaatcac(TCT)5	107	695	801
Unigene_195263	1	Complex	(AC)6tcaaacaaaaagaaacaaaatacactatatgaaagtggaa(T)10	62	207	268
Unigene_195405	1	Complex	(A)12taaa(AT)7	30	1	30
Unigene_195639	1	Complex	(A)11ggaagaggaaattgaaggtgatgaagaagattaatcaattttgaatttggtgaagataactgctttataagtgtggttgcattgggtaacgattttc(A)10	118	288	405
Unigene_195741	1	Complex	(T)10(G)11	21	7	27
Unigene_195815	1	Complex	(A)10gaaatatg(A)10	28	450	477
Unigene_195850	1	Complex	(T)16gttac(A)10	31	5	35
Unigene_196322	1	Complex	(TC)7cgcgcgctctagctttctctctcctattgcaatggcggttacggaggaaaactttggctgacgaaattgggctcgagcccaa(TC)7	110	1374	1483
Unigene_196383	1	Complex	(C)13ttgaattaggctgcacccattttgctccccccctccccctc(A)20	74	1327	1400
Unigene_196492	1	Complex	(CT)6catcttc(A)14	33	306	338
Unigene_196619	1	Complex	(A)11tcaacaggcaatgaagttgaaggaaaatcagtctagcaggaataa(T)11	67	185	251
Unigene_196639	1	Complex	(A)11gtttctttatggaacatcatcaaacttgtctttgatcatctcattaaccaaaaggccattttgt(TCA)6	93	210	302
Unigene_196709	1	Complex	(A)13gtttaaaagag(T)11	35	127	161
Unigene_197089	1	Complex	(A)10gaaacagagataatagtataattttaagctt(CAAAG)5	66	731	796
Unigene_197200	1	Complex	(TA)7ctatccata(T)10	33	434	466
Unigene_197205	1	Complex	(T)10catcttatttttcttctaatta(T)10	42	164	205
Unigene_197223	1	Complex	(T)11atattttattcggtgttcgaagctctttcagctt(A)11	56	194	249
Unigene_197294	1	Complex	(CTC)5atctttctttcttctt(CTC)7	52	56	107
Unigene_197479	2	Complex	(T)13ctgccgacagtgtttgtatccaag(A)10tgtaccccaaaaagg(A)10	72	426	497
Unigene_197511	1	Complex	(T)10gagctaacttggactgctttttcttc(T)10	46	55	100
Unigene_197686	1	Complex	(A)10tcatatacttaaattacaatttcaacctaaacttttttatttgattttg(A)10	69	76	144
Unigene_197790	1	Complex	(A)12ggaaagaaagataaga(T)11	39	421	459
Unigene_197804	1	Complex	(TA)7ctatccata(T)10	33	390	422
Unigene_197850	1	Complex	(A)17ggatatggaaggaattggattgttgaaaaagaaggtgaaatggggaagaaag(A)10	79	193	271
Unigene_198294	1	Complex	(T)12atgttagttgtgctcattaacgtatgagacaactaatgtgagcacaactaatgttagttgtgctcattaactctagg(T)10	99	242	340
Unigene_198400	1	Complex	(T)10gctatctggcgacttttctaatcctgttaaaaattttagcaaggatgattgaaaattga(T)10	79	41	119
Unigene_198551	1	Complex	(T)12gaaaatatttttggattgaaatcatgatggcagcaacaaaaattaattttggattcttgctgaactaacatttttaag(AT)6aaagaggtcaattttggctatagaaatgatccagtgactttattttctgaaaatctgtttacga(T)11	177	76	252
Unigene_198654	1	Complex	(T)11gagaatgatgaaaatctttgatatttttttctttattatttagatggagaa(AG)6	74	1127	1200
Unigene_198663	1	Complex	(A)10ttttttttccacatgaaatttctaataa(T)11agcccccatatatcaaacg(A)13	81	4	84
Unigene_198818	1	Complex	(T)12aatgtttggacatctataattgatatacttttaagta(T)10	59	22	80
Unigene_198879	1	Complex	(T)15aaatatgggtctttgatattttagtagatttagatggaaaaaattagtggggtttaattttcttga(T)11	92	109	200
Unigene_198888	1	Complex	(T)10gggtgtaaaacttcatcagaatgaattaaatcaactacaatgacctagagttga(T)10	74	12	85
Unigene_199380	1	Complex	(A)11gaaaaggcggaaaaatggtaagaaaaacaacttaaacctgcaaaattgcc(A)14	75	525	599
Unigene_199557	1	Complex	(CTT)5ctctgtgccgccct(CTG)5	44	1155	1198
Unigene_199831	1	Complex	(GT)6ggtgtgtgttagggtgtgtggtgtgtatagcgttgtgtggtgtgtgtgtggtgtgtggtatatactgc(CA)6	92	5	96
Unigene_199833	1	Complex	(T)10cacaacaactccctgactaattcctacaacacaactctagcacagcgaaggtggcacttgccacccttgggggctttggc(CA)6	102	312	413
Unigene_200303	1	Complex	(A)13ccaacctaacacaaaatacccttaagtcaatt(A)10gatcttaaaattacccaaaaaaatgtacatgtgttcatccaagaaatt(AAG)5gattagtagtacccaaaaaaatt(A)10	151	226	376
Unigene_200339	1	Complex	(A)10ccagtcttgtgaagaaaaaac(T)11	42	1462	1503
Unigene_200709	1	Complex	(AG)7ataatcacctgt(AG)9	44	324	367
Unigene_200986	1	Complex	(A)12cacatagagataacatcctaataagtgcaaatagtagaatagatcaaatcaaat(A)11	77	158	234
Unigene_201251	1	Complex	(A)11tacactaaagtcaagatccttatcattacaccaatcaaccaat(A)10	64	346	409
Unigene_201320	1	Complex	(A)10gtattgatttaacgttttttataatagttttaa(T)10	53	2062	2114
Unigene_201420	1	Complex	(GTG)6tagggtactgccgcaatggttgttgcaacggcaataactatgagtgctatagttgctgttaattatgggaagca(AT)6	104	662	765
Unigene_201599	1	Complex	(A)12gaaacagaaagaaagatatttctaatcgaaaaatatatcaatcacgtctcgaatgtaggattttcattaagggggtttg(A)14	105	172	276
Unigene_201667	1	Complex	(G)10a(AG)6	23	56	78
Unigene_201760	1	Complex	(GT)7gatgtgttaatcgatgtgctatg(T)14	51	307	357
Unigene_201917	1	Complex	(GAG)8a(AGG)7	46	564	609
Unigene_201957	1	Complex	(T)10ggtgtattatattcatgtatgttacgttgttgtatttcttcatcttcttcttgttcatattttg(T)10	84	160	243
Unigene_202033	1	Complex	(A)10gat(A)15	28	600	627
Unigene_202159	1	Complex	(A)11gaggag(GT)6	29	32	60
Unigene_202214	1	Complex	(T)15gtgggagaattaaggacattagaacaggaggagcaatggagagagagagtgtgtg(T)11	81	373	453
Unigene_202325	1	Complex	(A)11gaaaacagtaattcgatcagcagcagcacaacaaccagtagacatatacgaag(A)10	74	209	282
Unigene_202492	1	Complex	(T)11aatgtagagagacctcgtgaggtcaatttaatgaataa(T)11	60	181	240
Unigene_202561	1	Complex	(A)11gattat(A)11	28	107	134
Unigene_202713	1	Complex	(T)10a(T)11	22	2	23
Unigene_202864	4	Complex	(T)21cttc(T)19	44	1683	1726
Unigene_202961	1	Complex	(T)14gataaagacgaacaggacataaa(T)12	49	294	342
Unigene_203166	1	Complex	(T)12ggttagatctaaaattactttatcacataaaatttattaaacaaattatgaacttataggcatgcttttaaaaacacaaacaagtttgcaaaaataaatt(A)11	123	9	131
Unigene_203585	2	Complex	(T)12aatttactc(AGA)6	39	1573	1611
Unigene_203625	1	Complex	(A)11gagaaaaggagagattctcgcccgca(CT)7	51	39	89
Unigene_203691	1	Complex	(AG)6acagagagaaaaagagagagagaatgttccccatattccctagggtgttctcaaa(T)14	81	1	81
Unigene_203788	1	Complex	(A)11tcaaatgttctctacactgaaagaacttac(A)10	51	447	497
Unigene_203914	1	Complex	(A)10catatccaatttttcataattctatcttttggctcctcatttctcaccctcttcaagaatcctgttc(T)11	88	45	132
Unigene_203920	1	Complex	(TA)6gtgtggtttcgtagttgt(A)13	43	67	109
Unigene_204034	1	Complex	(T)13agaaaatcgctgcccattttaattttttt(A)10	52	62	113
Unigene_204214	1	Complex	(T)15aatttattta(T)15	40	1	40
Unigene_204303	1	Complex	(A)11taatgtaactttttaaaaattaaaatattaaaaaaattatgtaaaacacatcttaaattatcacagtctctaaaattcttcacaattaac(A)11	112	450	561
Unigene_204343	1	Complex	(AT)9ttataacaattataactacttgcctctaagcacttataaattcctcaataa(T)10	79	1	79
Unigene_204531	1	Complex	(GAA)6agcg(GTT)5	37	594	630
Unigene_204589	1	Complex	(A)10gtgtttttagtcggattaaatgcaatgaataaaattattcctttattaatcaaaaatttcaaattcaaaccttaaatt(A)13	101	100	200
Unigene_204658	1	Complex	(T)10atttttataattacaatttaagcgttacaattgtatttggagaacagaaagagaagagagaagggcgataatactatagtaatggagaat(GGA)5	115	109	223
Unigene_204726	1	Complex	(T)13gaagaacaaactcttgactaaagaaaaatgacttagttcgcagtatcgatctccaaaacgaat(A)10	86	1	86
Unigene_205005	1	Complex	(T)10aaaaaattatacagagtcaaactc(A)10	44	9	52
Unigene_205085	1	Complex	(T)15g(A)10	26	10	35
Unigene_205089	1	Complex	(A)10c(A)12	23	1	23
Unigene_205258	1	Complex	(A)10tagacggagattaacaaaaacaagttgctctgacgttcaccaactgtcc(A)11	70	52	121
Unigene_205312	2	Complex	(A)10gattgtagatttgatatttgagaaaaaagggaaaatcaaggagggattaatacttttcactatag(A)10	85	488	572
Unigene_205517	1	Complex	(T)12g(T)10	23	1	23
Unigene_205583	1	Complex	(T)14aaattcttt(TA)6	35	6	40
Unigene_205618	1	Complex	(A)12taacagggggaatatagcagcaccagtagtagtagttagaacatacaaaaataaaaaaaaatcaagttgttatatctctctattg(AT)7	111	285	395
Unigene_205845	1	Complex	(A)10ttatgaaaaaaaatgtataaattaaaacaacaaatttaaaatagattacacgatcaaaatttct(A)16	90	444	533
Unigene_205890	2	Complex	(TAG)6tacttgatccaatgaggttgttgtcatgatgatgatgatcaaattgaacaccactagtagtagtt(GTA)5	98	235	332
Unigene_205944	2	Complex	(T)10aattttattttaatgttcatccaagtgactc(AT)6	53	417	469
Unigene_206065	1	Complex	(A)10catacaggggcatgtttacaacataaacaatattgaaaaaaaatttgaacaaacatgtcttaaactttaggaattt(A)15	101	383	483
Unigene_206107	1	Complex	(T)13gacgatactccccc(T)10	37	173	209
Unigene_206130	1	Complex	(A)13caaaagcagcgc(A)10gaaaaagagcgc(A)10	57	211	267
Unigene_206187	1	Complex	(AT)6gtatatgtatagttgtgtatatgta(TG)6	49	538	586
Unigene_206192	1	Complex	(T)19ctttga(T)12	37	1	37
Unigene_206291	1	Complex	(A)11caatttcaacaattactttatactctattaaaaataaaagatacttct(A)10	69	4	72
Unigene_206311	1	Complex	(GAA)7gc(AGA)7	44	1124	1167
Unigene_206507	1	Complex	(A)11ctaaccaacccgatgataaccaaaccaaccgtcatttttattattatgaaatcagaaaatgtaaaacaaataataattt(A)10	100	329	428
Unigene_206526	1	Complex	(T)10ctatatacca(T)10	30	343	372
Unigene_206583	2	Complex	(TAA)5ttgagtg(A)11	33	1088	1120
Unigene_206608	1	Complex	(T)10aaccaaaagaaaaaatctccgtcaggagcgattttgttatgacaatttttttttaaaatatcgctgcgagtgcagcg(T)11	98	252	349
Unigene_206635	1	Complex	(T)10cttctaa(T)11	28	62	89
Unigene_206685	1	Complex	(GCA)5a(CAG)5	31	2192	2222
Unigene_206804	1	Complex	(ATAA)5tataataaactcacattcattctatgaaataaaaataagaacaaaagaaaataaaagttcaatttttgcaataatatctccttggac(A)10ggatcctttgtaggctcttgattaacataatatggatcaaaagtttct(TC)6	177	355	531
Unigene_206879	1	Complex	(T)14aatttcatttcaagttaca(T)11	44	1	44
Unigene_206900	1	Complex	(T)19atgttcttgtattcaaaatttcctgtttcaccatccaactagatggtaagtatgtaatcgattgcaaaaagaagccttgtgtagcaatttgacg(GT)6	125	1	125
Unigene_207028	1	Complex	(T)11gagtacgttgttgttattttataaagaagggttgggaagtttacctgcttgataattgttctccca(T)10	87	224	310
Unigene_207037	1	Complex	(AT)8tcttttcttttcttttaatcaaaaagc(A)11	54	3	56
Unigene_207096	1	Complex	(T)13gtctttttcactcaaagtttgcaaaaggctatgaagttttatgtaaattaacaagtatgttatccttgtg(T)14	97	4	100
Unigene_207101	1	Complex	(C)10aagcca(C)13	29	235	263
Unigene_207130	1	Complex	(T)10catttttttcacaaatctcgaggaag(T)10	46	140	185
Unigene_207365	1	Complex	(TAA)6aatttaaaactaatgataagaaac(A)12	54	1	54
Unigene_207404	1	Complex	(A)10cgttgccaaaaggcaaaaataaaagaaaaagaatttcc(A)10	58	167	224
Unigene_207496	1	Complex	(CCG)6ccccgacccgcgcgccctcccgagggaggacgcggggccggggggcggagacgggggaggagga(GGAC)5	102	98	199
Unigene_207639	1	Complex	(T)12acaaa(T)10	27	507	533
Unigene_207709	1	Complex	(GT)7gcgcgcgtggc(TG)6	37	397	433
Unigene_207712	1	Complex	(T)13ataaaatcgcttcttta(T)11	41	230	270
Unigene_207750	1	Complex	(T)14caactttttaaaaac(T)11aactctaaaaacaaatacaaagccctcaaaggctaaacaaacttttatctatgataaactcaaaagcaaaaacaagatcataagagttgctctttttttg(T)12	152	292	443
Unigene_207816	1	Complex	(A)13ctcc(A)16	33	2	34
Unigene_207995	2	Complex	(T)10aatcttttaaagagttaatatatgtaagtga(T)10	51	441	491
Unigene_208026	2	Complex	(A)10gtgtgtttaacaaaatataaagt(A)14ttc(T)10actatcaccctacccccacactccacatccgacccaactcctcctcctcttcttcttctacataggcaacca(TCT)6	150	414	563
Unigene_208105	1	Complex	(TAT)5tctatatttattctttaattgtattaccatcgatgttgttgtatatg(T)11gcgattagtatgtatttttttctacaatatgtttatcatagcttttaca(T)10	132	1	132
Unigene_208200	1	Complex	(T)12aaatttgtatagaggtgaaatgacaacccaatttttgaaag(T)15	68	73	140
Unigene_208206	1	Complex	(T)11(A)10	21	208	228
Unigene_208244	2	Complex	(GT)6atgtgtggg(GT)6	33	538	570
Unigene_208471	2	Complex	(A)11gatcatggaagatttggaggaatataattaataaaattgcaataaaacctaattgcaaatctaaa(AT)10	96	227	322
Unigene_208481	1	Complex	(A)11taccttctagtacttttcatttctatgtgtaa(T)13	56	293	348
Unigene_208544	2	Complex	(T)11gtttatgggaaaataaaaagcagcatgagatattttctcttttagggttgctatatatttccc(T)12	86	332	417
Unigene_208563	1	Complex	(ATA)5tcaacaattgttacatatcttatcttctaggtgggccattttg(T)12	70	196	265
Unigene_208649	1	Complex	(TC)6(T)14	26	87	112
Unigene_208654	1	Complex	(A)10tttaatcttagacacatatttaaaatgcaatttaaaattatttttccaaactcac(A)14	79	161	239
Unigene_208924	1	Complex	(ATT)6tttt(TTA)6	40	1	40
Unigene_209051	2	Complex	(CT)7(AT)8	30	182	211
Unigene_209117	1	Complex	(T)10(A)11tatgactaaacgttaactttttattcttaatttcatg(T)15	73	1	73
Unigene_209160	1	Complex	(A)10tcagaaaaaatggcttcggagaattgttcatccggtccgaaaattcccctgttagcgtct(TCA)6	88	75	162
Unigene_209168	1	Complex	(AAT)6tg(TTA)5tttgccccagtttttgtgatgaggactttctaga(T)11attggaccgaaccccaaaataaggttgcctacgtgtcttgtcaaagcaagaatcaggtcgaatgtagttcaggaag(T)12	168	7	174
Unigene_209359	1	Complex	(T)14atcataatagtttgttctgtcgagctgttgaaaagtcc(T)11	63	226	288
Unigene_209392	1	Complex	(A)10tgttagtgatttttcgttaagattag(T)14	50	71	120
Unigene_209519	1	Complex	(T)13caattttcgaaatgtgtatttttataattttagatttgtaaa(T)10	65	235	299
Unigene_209584	1	Complex	(TA)6tgttagtcttgatactagtatatagttttactgaagtttgatttctagtcatgttaa(AT)7	83	228	310
Unigene_209701	1	Complex	(ATC)5atgagaaggggattttag(T)11c(T)11	56	178	233
Unigene_209761	1	Complex	(T)11ctggaaaaattaaaaagctgtgggccttttacgttttatctgatcc(T)10gacggtgcttttcctataaaaactcacttgaatctctttgaattttcaaccaaagttattttattttattttattttgttgttgttgaagaaaattt(A)10	174	192	365
Unigene_209768	1	Complex	(A)10tttaaaatactgtaactaacactgactc(T)11	49	181	229
Unigene_210074	1	Complex	(T)11aatgttttcctcatgttatttttttataatttaagaagacataagcatgc(T)12	73	90	162
Unigene_210100	1	Complex	(T)10caattttggtg(T)10	31	919	949
Unigene_210564	1	Complex	(GA)7ggaaaatggggaaattagaaacgttactgtgtgtgaataaa(AG)8	71	1448	1518
Unigene_210646	1	Complex	(A)10taatttctcactttagtttctacttaaaaatatagtttggttaa(T)10	64	51	114
Unigene_210826	1	Complex	(A)12tcgtcaaagcatttaatacatac(A)14	49	485	533
Unigene_210929	1	Complex	(T)10gtaataattgaaagaggattagttgatgactatggaagtggctatcctaacaaattccactat(A)13	86	104	189
Unigene_210943	1	Complex	(A)12gtttggag(A)10	30	296	325
Unigene_211336	1	Complex	(T)10cccaaatttttttcagaaacaaaaccccattgaagggaagttaaaaaatatatttttttttaa(T)10	83	81	163
Unigene_211470	1	Complex	(A)14ggctagaagaaagaaacagaacaaaaacaaaagagcaac(T)10	63	153	215
Unigene_211514	1	Complex	(A)13ccatctaattaaaaaatcctaaaaccttattcctccaattttcacaactaccactggcgactccattg(TCT)5	96	101	196
Unigene_211597	1	Complex	(T)10ctatatacca(T)10	30	343	372
Unigene_211642	1	Complex	(A)12gaattaagaaaaaaactttgctatctttctagtggaaagctaataacttttactttctagta(T)11	85	1155	1239
Unigene_211678	1	Complex	(TAT)6ttatttttattat(TTA)5	46	1	46
Unigene_211735	1	Complex	(A)10caattataattatattataataataaataaaaaaactaaacgtaacaaggcggtaattcatgggtataattgttgttttatac(TA)6	105	265	369
Unigene_211856	1	Complex	(T)10aattttgtggtgaaaaacaaatcttgatattacaaaatt(A)10	59	130	188
Unigene_212016	2	Complex	(ATA)5aataaaatcagacaaggaatcacccttttatcttaactacacatggatttaagagg(A)10	81	608	688
Unigene_212065	1	Complex	(TC)6ctagctgtattcaacttactttaaaagtgtgaacacatcttctcaaaacaaataaccctccaaaaatattcaa(T)12	97	54	150
Unigene_212317	1	Complex	(T)10ccatgttttttctaaagcaaaacgaaattgccc(A)13	56	253	308
Unigene_212408	1	Complex	(CCG)5cccgccgggtgctgctggttggtgtagtagctgctgtcggtggcggtggacaccggaagggtgggcgactcctggggcttgtggag(GCT)6	119	313	431
Unigene_212558	1	Complex	(T)12ataaatcgctgctagggcagcgattttaattattttttttaatgaatcgctgccccaacatcgatttcttta(T)10	94	93	186
Unigene_212558	2	Complex	(T)11gtttgttttgcaaaatagcccccttggcccaacgattgaatcaaaaatttgatga(T)10	76	299	374
Unigene_212670	1	Complex	(T)10cattaattgataggttgatagttcaaatcaagttgaagaataagtgacaaatattattgattctcatgtgtaaagtgcaaaag(A)10gagaaaacgctattaaacctctatggaatggaatg(A)10	148	7	154
Unigene_212704	1	Complex	(GT)6atgtg(TA)6	29	1	29
Unigene_212788	1	Complex	(A)14gagaatggctttgcatgaatgaaagaaaaagaaatttaataaataattaacaagttgcgaataaaatactcatcatattc(A)12	106	139	244
Unigene_212820	1	Complex	(A)11gacatcataagatcaccgtcaattggacaagttaaaccttg(A)10	62	244	305
Unigene_212822	2	Complex	(C)11(A)13	24	963	986
Unigene_212854	2	Complex	(T)10aatatatttgttatctctaatt(A)12	44	1306	1349
Unigene_212932	1	Complex	(T)12gaaatagagttttaaaaaattttttaggatcaata(T)10	57	173	229
Unigene_213162	1	Complex	(TA)6tgtatatacatgtatatatatatgtgggtatgc(AT)9	63	95	157
Unigene_213265	1	Complex	(A)15tagttccatctatcacattagttgaatccattcacgataggttttaacataaac(A)12	81	336	416
Unigene_213543	1	Complex	(TATT)5tttgctttaata(T)10	42	453	494
Unigene_213702	1	Complex	(T)10ccttattcaaaatttgaatatgtgttctgttta(T)10	53	359	411
Unigene_213850	1	Complex	(TA)10gtttatggtacttattatc(T)14	53	1	53
Unigene_214127	1	Complex	(T)20acaactttaaca(AT)8gatagtaatgtatggaagaagaagctggagat(AG)9	98	1	98
Unigene_214158	2	Complex	(CTT)5ggatttctgaattgtc(T)10aaaattatttttagatatcctttaaggagtattaagtatatgaatatgtagtttgag(CTT)5ggatttctgaattgtc(T)10	139	173	311
Unigene_214315	1	Complex	(A)12taataataat(A)12taataataat(A)10	54	14	67
Unigene_214337	2	Complex	(A)13ccttttagaagaaaaagaaaataaattta(C)12	54	299	352
Unigene_214372	1	Complex	(A)10cgcagaaaaacaaaaatccagc(A)10	42	82	123
Unigene_214516	1	Complex	(T)13aattagagaaagtattaaaaaatggtgaattgatataaattattccttgtttttgaaaaataatgatttattttgacttgtaatgaattt(A)10	113	2630	2742
Unigene_214688	1	Complex	(T)10ctttggtcataattcgatgcttgtagtaatactatc(T)11	57	717	773
Unigene_214827	1	Complex	(T)10ccaatgttgataatgaagaatagaggatatgaattataagtgcaaaagtggggacctttaagttttttttgagttgtgtatgtactacc(AT)8	115	117	231
Unigene_214887	1	Complex	(TG)6ttgga(G)13	30	2012	2041
Unigene_215227	1	Complex	(AG)9cgaaatagac(AG)9	46	3053	3098
Unigene_215467	1	Complex	(A)12g(A)11	24	1	24
Unigene_215559	1	Complex	(CAA)6aagaaaaacgcaacacaagctaagtatatatacttgagagaagataagagaaatacttttattgtgaatc(T)12	100	143	242
Unigene_215602	1	Complex	(A)12cttattcaaggtcaagatacaaacaagatcatatgctataagattacaacaac(A)13	78	77	154
Unigene_215604	1	Complex	(A)11ttaattaagtgctgtattctgttatttttgcttcctaccctgagaagaacataatacagctgttgtcttt(CTGC)6	105	77	181
Unigene_215667	1	Complex	(A)20ttcctcttactatatattatacactaataaattaccttcttatttttctccttttctttaagg(A)10	93	4	96
Unigene_215894	1	Complex	(A)16gaatcaatctaatcaacattc(A)10	47	51	97
Unigene_216441	1	Complex	(GA)6ggagagataggagag(GA)6	39	59	97
Unigene_216488	1	Complex	(T)14(A)10	24	1150	1173
Unigene_216709	1	Complex	(A)11ccttaatttgttgttgtcgttgatctcgaaaaatcc(A)12	59	366	424
Unigene_216778	1	Complex	(AAC)5gacgacgacaatagctattccaagaattacaacagcaacaatgatttctccgagaatt(ACA)5	88	1	88
Unigene_216891	1	Complex	(A)11tctgcattatcatctcttgaggtcttacagcaatgc(A)11	58	30	87
Unigene_217047	1	Complex	(CT)7gtccctttttctttccccctcctcccgcctactttt(TG)6	62	83	144
Unigene_217104	1	Complex	(GT)10catcccgcc(TG)11	51	313	363
Unigene_217223	1	Complex	(T)10actgaaaaagattggaaaacttaggaa(T)10	47	671	717
Unigene_217232	1	Complex	(A)16tcccttcctacagtgaaggataggaagtatatatgaggaagattaggattacgacttttttttggagggggga(G)12	101	207	307
Unigene_217288	1	Complex	(G)21atcttctacatatttagcctaatgtttggggttcttggagataatcatgtatagagttgtgacgc(T)12	98	1	98
Unigene_217331	1	Complex	(TC)6aatatcttctatttgtttttaatcatctctgaaatg(T)10	58	328	385
Unigene_217427	1	Complex	(A)10gacttttagtattacatgttatatactcctttctttcctattttatgtaacatcattctgataccaatatatc(A)10	93	220	312
Unigene_217436	1	Complex	(TCA)6ttgcgacggccatagctaggcttcctgtaactcccttcctcatcatcaccagaacggttcctgcgctcc(TCA)6	105	396	500
Unigene_217454	1	Complex	(T)10aattctttttatttttaatgaaagagtaagagaagataaagatgaaaaaagaggggttaggaggcacatagagatggtaatagtgagaaaagggg(AT)7	119	390	508
Unigene_217571	1	Complex	(A)10cacaccaaaaaacttattctctctctctag(A)10	50	82	131
Unigene_217690	1	Complex	(T)11cccatagatttggctagctgattggctgctgaaaaataatcctaacaaacccaaactttgtcaccatccaattgtagaagaaccttatt(A)10	110	45	154
Unigene_217716	1	Complex	(T)10aatgagagggttcacctcgttcattgtctttcttctac(T)10	58	296	353
Unigene_217729	1	Complex	(TAT)5ttttaatttaatggaaacacattttgaggtgca(T)14ggtctatttatgatgtttgata(T)10	94	43	136
Unigene_217789	1	Complex	(T)15ggtgttgttgttgatcggcagcaaca(AAG)5	56	1	56
Unigene_217876	1	Complex	(TCC)6tcgtcggggattgggggattggagatcggctctttgcttgaggaagccatacagggctgcaaaggggaaacagttttttgttg(T)11	112	1342	1453
Unigene_217883	1	Complex	(A)12ttgtgcttttagattgtgataaaaaaaataaagtagaaaataaagaat(GAA)5	75	353	427
Unigene_218031	1	Complex	(TAG)5tatagatacatcatgatcaagaaaagtctgccattttggttacctattttctattggcggtaccaactagctattcattgaccagaaattgcc(T)12	120	53	172
Unigene_218132	1	Complex	(A)10caaaaaaactcacacagtaaaaccaact(A)11	49	225	273
Unigene_218174	1	Complex	(GT)9gaa(AG)6	33	2914	2946
Unigene_218207	1	Complex	(A)21ttattataataaagaagtggataaagaaaagcttcaacgaataaggactcaaaaaagctcaaaaaatgagaaatg(A)11	107	4	110
Unigene_218219	1	Complex	(T)10ccttcttttttg(T)10	32	1113	1144
Unigene_218246	1	Complex	(A)10cccaaaattatttttacccaaaacaatgaacacagtaatactctgttagaaacagagctttttgagtttg(T)10	90	2926	3015
Unigene_218484	1	Complex	(A)10tcccctcccctcaaaaggtcgaagagaatatatatagggggagaatagg(T)10	69	575	643
Unigene_218658	2	Complex	(T)10caattctatataaaaatc(T)10	38	1665	1702
Unigene_218919	1	Complex	(GA)7(GT)6	26	1	26
Unigene_219014	1	Complex	(T)10gtaattttatgtgaatcttcgttagaaattgaaattgatatatttatgttgatgttaaggtgtaattgagtgagaatgtg(T)12atctgaattacttgtattccaattttgaaaaaagaaag(T)11	151	63	213
Unigene_219056	1	Complex	(T)12ag(T)15	29	249	277
Unigene_219148	2	Complex	(T)13ggtaatagctaatagtggttagatgattaggttattacatcatttaatctaattattaacgcttcacttaccatatataacaatatcttttaacttccaa(T)10	123	198	320
Unigene_219213	2	Complex	(A)12ctaacggatacatgcaatccatatagtacttgctggtggaggtgacatatatctcgtgaaattagttaagagctaactcatacatcatggttatt(A)11	118	2261	2378
Unigene_219215	1	Complex	(A)13ctagttacacaagaaaataacttctttcatggatagtaattaacaatttactacaatttggcaaatagagctaaaattt(A)13	105	444	548
Unigene_219265	1	Complex	(A)10ttgaatctttctttttttaacagtaccttactaatagagtacgatagtatccaatttaatagtc(A)13	87	141	227
Unigene_219311	1	Complex	(A)11ttg(T)10	24	69	92
Unigene_219420	1	Complex	(T)13a(AT)6	26	53	78
Unigene_219539	2	Complex	(A)10ttgtacgtttaaataaattatatatgtagcttactccttaaaaaatgcatgcattgacataaaaaaaatttgtctactatgaatttcacattcttgc(A)10	117	439	555
Unigene_219597	1	Complex	(GA)10tgtggttcttggctcgctcatgggatcagcctagtaacatttgaacagtaa(T)10	81	49	129
Unigene_219601	1	Complex	(A)12(TA)9	30	580	609
Unigene_219675	1	Complex	(T)10cttcaaaaagttataaatactagtataacaattagatactaaagcttaaaattaatttaataaaaattagaccgaattagatcccgcctt(A)17	117	167	283
Unigene_219683	2	Complex	(A)10tcgctgttacgacaacgaaatttcctttaac(T)10	51	428	478
Unigene_219692	1	Complex	(A)12catatatagcaaaattagaaaggaaaaaaaagtcctgcaattgatgtgtacgttaatgcaagtccagtttggccaagtcctacagtatctttt(A)13	118	529	646
Unigene_219786	1	Complex	(T)11atgttttatttttaatattaaacattatttatacaagaatagtaggtcatcta(AT)8	80	240	319
Unigene_219794	1	Complex	(A)15ttagtcttggaaaatgagtttttgacatgagataacactgatgaaataagtgaataacattattcaattcatttgaccattgctttaacttttta(AC)6	122	193	314
Unigene_219805	1	Complex	(A)12caagttaattttgatat(A)10	39	314	352
Unigene_219813	1	Complex	(A)22cttgcaaatgttgaaaataaagaggagaatttcactacac(A)22	84	211	294
Unigene_219814	1	Complex	(CCG)7cca(CCG)7ccccgacccgcgcgccctcccgagggaggacgcggggccggggggcggagacgggggaggagga(GGAC)5	129	492	620
Unigene_219822	1	Complex	(A)10ccaaaaaataaaataaaaaaaaatt(A)10	45	76	120
Unigene_219841	1	Complex	(A)23caagaaagaaaaaaaagtagatttttattttttaatttcaaag(A)10	76	1	76
Unigene_219844	1	Complex	(A)10caaaaatctttgctaaaacatcaaaaaaaaatttctttgctaaacatcattaactc(T)10	76	300	375
Unigene_219957	1	Complex	(A)17gttggcccaaggagtaattaaaagttgaagcaaaaaacttatactttgttctatgct(TTA)8	98	217	314
Unigene_220032	2	Complex	(A)15tggatcctcattaattttcttctta(T)11	51	524	574
Unigene_220070	1	Complex	(CA)6tatatataggaagacatttttgtgtaatattttatacattccc(TTA)7	76	251	326
Unigene_220093	1	Complex	(TA)10atacagccttgaaaggccttcaagaaagtctcctttttttgcacaaaaaaaagg(A)10	84	3	86
Unigene_220103	1	Complex	(TGG)5tgctcatcttcatcatgtaactttaattcgtcgcgacgaaaatcaagaaataa(T)11	79	317	395
Unigene_220138	1	Complex	(T)11acttttttcactcaatttcatcaatatactt(A)10	52	168	219
Unigene_220145	2	Complex	(A)11taataaaattatgtg(TA)6at(A)11gttgaaaaaagtagaattttaagagccacacaattaagtaggagtaacaaatttggagaaatagaaggaatgggg(AT)8	142	742	883
Unigene_220172	1	Complex	(C)14ttcc(A)10gcaaaccgtcttaggaagtacacgatgaaataacttggcggatggtgataaataacaaatcac(A)15	106	67	172
Unigene_220193	1	Complex	(T)10cttcttg(T)15gtatttttcttttc(T)14	60	573	632
Unigene_220261	1	Complex	(T)11aaaacatattgctgccaaggcagtgattttggtacaa(T)10	58	200	257
Unigene_220388	1	Complex	(A)10ctaaatttagac(A)14	36	621	656
Unigene_220493	1	Complex	(T)10cggacacgaagttgaga(T)10	37	144	180
Unigene_220504	1	Complex	(A)10gttttgtaactattaaaataatgttctgactcagtgtaaaaaaagaaaaaccaaacctg(A)10	79	158	236
Unigene_220526	1	Complex	(T)12gaaatagatgctattcaa(T)16	46	329	374
Unigene_220567	1	Complex	(T)10acccctctgacccagcccaaatggaaaaaaaaatactaatgtatttgagatact(A)10	74	76	149
Unigene_220658	1	Complex	(TC)7(AC)12	38	61	98
[truncated: 58,003 more rows]

## Sheet: Unigenes_SSR_2
Title: Understanding salt tolerance mechanism using transcriptome profiling and de novo assembly of wild tomato Solanum chilense Authors: SP Kashyap 1, 2, HC Prasanna 1, 3*, Nishi Kumari 2, Pallavi Mishra 1 and B Singh 1 Author’s affiliations: 1 Division of Crop Improvement and Biotechnology, Indian Institute of Vegetable Research, Indian Council of Agricultural Research, Varanasi-221 305, Uttar …
Table S6 Details of simple sequence repeats (SSRs) from assembled unigenes.
Transcript_ID	SSR_frequency	SSR_type	SSR	Size	Start	End
Unigene_415915	1	p1	(T)11	11	2196	2206
Unigene_415923	1	p1	(T)11	11	69	79
Unigene_415929	1	p1	(A)10	10	608	617
Unigene_415932	1	p1	(T)14	14	242	255
Unigene_415933	1	p1	(T)10	10	257	266
Unigene_415943	1	p1	(T)11	11	71	81
Unigene_415948	1	p1	(A)10	10	456	465
Unigene_415956	1	p1	(T)10	10	243	252
Unigene_415958	1	p1	(A)24	24	404	427
Unigene_415979	1	p1	(A)11	11	151	161
Unigene_415988	1	p1	(G)10	10	42	51
Unigene_415991	2	p1	(T)10	10	2022	2031
Unigene_415991	3	p1	(T)10	10	2162	2171
Unigene_415993	1	p1	(T)11	11	866	876
Unigene_415996	2	p1	(A)10	10	279	288
Unigene_415997	1	p1	(A)10	10	363	372
Unigene_416008	2	p1	(T)13	13	245	257
Unigene_416011	1	p1	(T)10	10	420	429
Unigene_416018	1	p1	(A)10	10	1120	1129
Unigene_416018	2	p1	(T)23	23	1401	1423
Unigene_416033	1	p1	(A)10	10	958	967
Unigene_416038	1	p1	(A)10	10	74	83
Unigene_416041	1	p1	(T)10	10	313	322
Unigene_416053	1	p1	(T)10	10	168	177
Unigene_416056	1	p1	(A)10	10	401	410
Unigene_416064	1	p1	(A)10	10	235	244
Unigene_416078	1	p1	(A)10	10	230	239
Unigene_416084	1	p1	(G)13	13	476	488
Unigene_416085	1	p1	(A)13	13	430	442
Unigene_416085	2	p1	(T)10	10	619	628
Unigene_416089	1	p1	(T)12	12	228	239
Unigene_416115	1	p1	(A)10	10	460	469
Unigene_416121	2	p1	(A)23	23	1034	1056
Unigene_416139	1	p1	(T)11	11	160	170
Unigene_416153	1	p1	(A)10	10	233	242
Unigene_416154	1	p1	(T)10	10	334	343
Unigene_416157	1	p1	(T)11	11	182	192
Unigene_416164	1	p1	(A)14	14	267	280
Unigene_416167	1	p1	(A)13	13	389	401
Unigene_416173	1	p1	(A)11	11	45	55
Unigene_416181	1	p1	(T)10	10	30	39
Unigene_416185	2	p1	(A)15	15	502	516
Unigene_416187	1	p1	(T)10	10	58	67
Unigene_416188	1	p1	(A)10	10	178	187
Unigene_416196	1	p1	(A)12	12	272	283
Unigene_416205	1	p1	(A)13	13	485	497
Unigene_416207	1	p1	(T)16	16	3	18
Unigene_416208	1	p1	(A)10	10	338	347
Unigene_416211	1	p1	(T)10	10	149	158
Unigene_416214	1	p1	(A)10	10	718	727
Unigene_416214	2	p1	(A)11	11	836	846
Unigene_416219	1	p1	(T)13	13	471	483
Unigene_416222	1	p1	(A)11	11	22	32
Unigene_416224	1	p1	(A)12	12	85	96
Unigene_416229	1	p1	(T)11	11	329	339
Unigene_416235	1	p1	(T)14	14	404	417
Unigene_416240	1	p1	(A)13	13	1051	1063
Unigene_416252	2	p1	(A)14	14	122	135
Unigene_416252	3	p1	(A)47	47	1884	1930
Unigene_416256	1	p1	(A)15	15	549	563
Unigene_416257	1	p1	(T)10	10	139	148
Unigene_416257	2	p1	(T)10	10	314	323
Unigene_416258	2	p1	(A)16	16	1100	1115
Unigene_416268	1	p1	(T)10	10	266	275
Unigene_416275	1	p1	(T)11	11	298	308
Unigene_416275	2	p1	(A)11	11	709	719
Unigene_416275	3	p1	(T)12	12	868	879
Unigene_416286	1	p1	(T)12	12	71	82
Unigene_416290	1	p1	(T)23	23	1	23
Unigene_416292	1	p1	(T)11	11	204	214
Unigene_416319	1	p1	(T)10	10	80	89
Unigene_416323	1	p1	(A)14	14	370	383
Unigene_416335	1	p1	(T)13	13	290	302
Unigene_416337	1	p1	(A)11	11	354	364
Unigene_416339	1	p1	(A)14	14	426	439
Unigene_416341	1	p1	(A)16	16	364	379
Unigene_416364	1	p1	(T)10	10	294	303
Unigene_416368	2	p1	(A)11	11	901	911
Unigene_416374	1	p1	(A)12	12	341	352
Unigene_416376	1	p1	(A)10	10	269	278
Unigene_416385	1	p1	(T)10	10	1290	1299
Unigene_416389	1	p1	(A)12	12	180	191
Unigene_416389	2	p1	(T)11	11	524	534
Unigene_416390	1	p1	(G)10	10	212	221
Unigene_416390	2	p1	(A)13	13	629	641
Unigene_416399	1	p1	(A)10	10	845	854
Unigene_416414	1	p1	(A)11	11	260	270
Unigene_416418	1	p1	(T)11	11	490	500
Unigene_416423	1	p1	(T)14	14	85	98
Unigene_416428	2	p1	(T)10	10	340	349
Unigene_416432	1	p1	(A)10	10	126	135
Unigene_416436	1	p1	(T)13	13	222	234
Unigene_416436	2	p1	(A)11	11	1497	1507
Unigene_416441	1	p1	(A)14	14	2710	2723
Unigene_416449	1	p1	(T)14	14	783	796
Unigene_416455	1	p1	(T)10	10	170	179
Unigene_416457	1	p1	(A)10	10	308	317
Unigene_416457	2	p1	(A)13	13	424	436
Unigene_416460	1	p1	(T)12	12	258	269
Unigene_416462	1	p1	(T)23	23	1	23
Unigene_416463	1	p1	(A)37	37	1556	1592
Unigene_416466	1	p1	(A)11	11	344	354
Unigene_416474	1	p1	(A)14	14	60	73
Unigene_416476	1	p1	(T)13	13	90	102
Unigene_416478	1	p1	(A)13	13	41	53
Unigene_416483	1	p1	(A)12	12	43	54
Unigene_416483	2	p1	(A)13	13	227	239
Unigene_416483	3	p1	(A)12	12	494	505
Unigene_416502	1	p1	(T)11	11	129	139
Unigene_416505	1	p1	(A)11	11	512	522
Unigene_416509	1	p1	(A)10	10	1466	1475
Unigene_416509	2	p1	(A)10	10	1718	1727
Unigene_416510	1	p1	(T)12	12	3837	3848
Unigene_416515	1	p1	(A)10	10	320	329
Unigene_416521	1	p1	(T)13	13	722	734
Unigene_416522	1	p1	(T)18	18	109	126
Unigene_416523	1	p1	(A)10	10	6	15
Unigene_416523	2	p1	(A)12	12	353	364
Unigene_416525	1	p1	(T)11	11	62	72
Unigene_416528	1	p1	(A)16	16	360	375
Unigene_416535	2	p1	(A)15	15	1110	1124
Unigene_416547	1	p1	(T)11	11	51	61
Unigene_416552	1	p1	(T)14	14	190	203
Unigene_416552	2	p1	(T)14	14	459	472
Unigene_416584	1	p1	(A)11	11	280	290
Unigene_416588	1	p1	(T)10	10	330	339
Unigene_416596	1	p1	(T)12	12	66	77
Unigene_416602	1	p1	(A)10	10	137	146
Unigene_416608	1	p1	(T)11	11	68	78
Unigene_416616	1	p1	(A)10	10	597	606
Unigene_416629	1	p1	(A)16	16	934	949
Unigene_416637	1	p1	(A)11	11	612	622
Unigene_416638	1	p1	(A)13	13	379	391
Unigene_416643	1	p1	(T)14	14	617	630
Unigene_416644	2	p1	(T)15	15	377	391
Unigene_416645	1	p1	(A)14	14	1460	1473
Unigene_416646	1	p1	(A)11	11	516	526
Unigene_416661	1	p1	(A)16	16	226	241
Unigene_416662	1	p1	(T)10	10	581	590
Unigene_416662	2	p1	(A)10	10	1130	1139
Unigene_416673	1	p1	(T)23	23	1	23
Unigene_416676	1	p1	(A)10	10	111	120
Unigene_416679	3	p1	(T)15	15	1632	1646
Unigene_416685	1	p1	(A)10	10	74	83
Unigene_416687	1	p1	(T)17	17	363	379
Unigene_416690	1	p1	(T)10	10	389	398
Unigene_416698	1	p1	(A)11	11	684	694
Unigene_416703	1	p1	(T)12	12	948	959
Unigene_416717	1	p1	(A)10	10	4422	4431
Unigene_416719	1	p1	(T)10	10	1003	1012
Unigene_416722	1	p1	(T)10	10	291	300
Unigene_416725	1	p1	(A)11	11	827	837
Unigene_416729	1	p1	(A)11	11	511	521
Unigene_416732	1	p1	(T)10	10	303	312
Unigene_416733	1	p1	(T)12	12	1684	1695
Unigene_416740	1	p1	(A)10	10	310	319
Unigene_416741	1	p1	(T)14	14	512	525
Unigene_416749	1	p1	(T)34	34	1321	1354
Unigene_416751	1	p1	(T)10	10	1	10
Unigene_416761	1	p1	(A)10	10	38	47
Unigene_416761	2	p1	(A)11	11	202	212
Unigene_416769	1	p1	(T)23	23	337	359
Unigene_416770	1	p1	(C)13	13	691	703
Unigene_416778	1	p1	(A)23	23	289	311
Unigene_416781	1	p1	(T)10	10	462	471
Unigene_416781	2	p1	(T)11	11	584	594
Unigene_416788	1	p1	(T)10	10	548	557
Unigene_416792	1	p1	(T)11	11	106	116
Unigene_416800	1	p1	(T)10	10	353	362
Unigene_416800	2	p1	(A)18	18	487	504
Unigene_416805	1	p1	(T)10	10	419	428
Unigene_416808	1	p1	(A)10	10	306	315
Unigene_416818	1	p1	(A)12	12	284	295
Unigene_416826	1	p1	(A)10	10	736	745
Unigene_416827	1	p1	(A)10	10	325	334
Unigene_416839	1	p1	(T)13	13	193	205
Unigene_416840	1	p1	(T)12	12	136	147
Unigene_416845	1	p1	(T)10	10	672	681
Unigene_416847	1	p1	(T)15	15	407	421
Unigene_416851	1	p1	(T)16	16	344	359
Unigene_416857	1	p1	(A)12	12	26	37
Unigene_416870	1	p1	(A)11	11	312	322
Unigene_416885	1	p1	(T)10	10	352	361
Unigene_416890	1	p1	(T)10	10	117	126
Unigene_416893	1	p1	(A)10	10	203	212
Unigene_416903	1	p1	(T)10	10	124	133
Unigene_416911	1	p1	(T)10	10	247	256
Unigene_416912	1	p1	(T)11	11	1831	1841
Unigene_416916	1	p1	(T)12	12	10	21
Unigene_416922	1	p1	(A)10	10	422	431
Unigene_416925	1	p1	(T)11	11	116	126
Unigene_416930	1	p1	(T)14	14	468	481
Unigene_416939	1	p1	(T)14	14	330	343
Unigene_416945	1	p1	(T)14	14	146	159
Unigene_416956	1	p1	(A)11	11	97	107
Unigene_416959	1	p1	(A)23	23	391	413
Unigene_416962	1	p1	(T)10	10	537	546
Unigene_416965	1	p1	(T)12	12	164	175
Unigene_416966	1	p1	(T)14	14	129	142
Unigene_416970	1	p1	(A)10	10	192	201
Unigene_416970	2	p1	(A)10	10	482	491
Unigene_416971	1	p1	(T)11	11	236	246
Unigene_416971	2	p1	(A)11	11	532	542
Unigene_416973	1	p1	(A)14	14	679	692
Unigene_416975	1	p1	(T)10	10	264	273
Unigene_416976	1	p1	(A)13	13	201	213
Unigene_416976	2	p1	(A)16	16	583	598
Unigene_416978	2	p1	(A)10	10	497	506
Unigene_416978	3	p1	(A)15	15	692	706
Unigene_416997	1	p1	(T)19	19	528	546
Unigene_417002	1	p1	(A)12	12	1743	1754
Unigene_417008	1	p1	(A)12	12	441	452
Unigene_417008	2	p1	(A)10	10	1403	1412
Unigene_417012	1	p1	(T)12	12	187	198
Unigene_417012	2	p1	(T)10	10	2303	2312
Unigene_417023	1	p1	(T)10	10	569	578
Unigene_417030	1	p1	(T)10	10	1	10
Unigene_417043	1	p1	(A)10	10	82	91
Unigene_417064	1	p1	(T)14	14	219	232
Unigene_417064	2	p1	(A)10	10	335	344
Unigene_417066	1	p1	(T)10	10	3246	3255
Unigene_417081	1	p1	(T)17	17	286	302
Unigene_417095	1	p1	(A)19	19	25	43
Unigene_417096	1	p1	(G)10	10	2	11
Unigene_417101	1	p1	(T)23	23	21	43
Unigene_417106	1	p1	(A)13	13	179	191
Unigene_417112	1	p1	(A)13	13	317	329
Unigene_417112	2	p1	(A)11	11	550	560
Unigene_417121	1	p1	(A)13	13	249	261
Unigene_417131	1	p1	(T)23	23	27	49
Unigene_417132	1	p1	(T)10	10	316	325
Unigene_417134	2	p1	(T)14	14	981	994
Unigene_417155	1	p1	(A)23	23	2466	2488
Unigene_417157	1	p1	(A)10	10	541	550
Unigene_417158	1	p1	(T)10	10	1505	1514
Unigene_417162	1	p1	(T)12	12	410	421
Unigene_417177	1	p1	(A)11	11	840	850
Unigene_417181	2	p1	(A)17	17	636	652
Unigene_417183	1	p1	(A)10	10	366	375
Unigene_417188	1	p1	(A)10	10	382	391
Unigene_417202	1	p1	(A)13	13	550	562
Unigene_417213	1	p1	(T)14	14	240	253
Unigene_417219	1	p1	(A)14	14	617	630
Unigene_417229	1	p1	(A)14	14	305	318
Unigene_417231	1	p1	(A)10	10	299	308
Unigene_417239	1	p1	(A)14	14	377	390
Unigene_417240	1	p1	(A)10	10	364	373
Unigene_417247	1	p1	(T)45	45	1	45
Unigene_417249	1	p1	(T)16	16	466	481
Unigene_417261	1	p1	(T)11	11	328	338
Unigene_417262	1	p1	(T)17	17	45	61
Unigene_417271	1	p1	(T)12	12	532	543
Unigene_417277	1	p1	(A)11	11	9	19
Unigene_417278	1	p1	(A)10	10	87	96
Unigene_417279	1	p1	(T)11	11	103	113
Unigene_417279	2	p1	(T)11	11	297	307
Unigene_417286	1	p1	(T)10	10	219	228
Unigene_417289	1	p1	(A)16	16	335	350
Unigene_417293	1	p1	(T)15	15	65	79
Unigene_417298	1	p1	(T)13	13	401	413
Unigene_417307	2	p1	(T)11	11	1128	1138
Unigene_417311	1	p1	(A)10	10	693	702
Unigene_417312	1	p1	(T)13	13	98	110
Unigene_417320	1	p1	(A)10	10	177	186
Unigene_417322	1	p1	(T)12	12	391	402
Unigene_417323	1	p1	(T)15	15	115	129
Unigene_417326	1	p1	(A)18	18	210	227
Unigene_417336	2	p1	(A)12	12	801	812
Unigene_417343	1	p1	(T)10	10	161	170
Unigene_417353	1	p1	(A)12	12	657	668
Unigene_417357	1	p1	(A)14	14	66	79
Unigene_417359	1	p1	(T)37	37	382	418
Unigene_417360	2	p1	(T)29	29	808	836
Unigene_417368	1	p1	(A)16	16	51	66
Unigene_417370	1	p1	(A)15	15	117	131
Unigene_417396	1	p1	(A)10	10	36	45
Unigene_417396	2	p1	(A)13	13	391	403
Unigene_417398	1	p1	(T)10	10	114	123
Unigene_417401	1	p1	(T)23	23	1	23
Unigene_417407	1	p1	(T)16	16	576	591
Unigene_417414	1	p1	(A)10	10	215	224
Unigene_417420	1	p1	(A)12	12	13	24
Unigene_417435	1	p1	(A)10	10	1158	1167
Unigene_417436	1	p1	(T)10	10	5193	5202
Unigene_417436	2	p1	(T)11	11	5767	5777
Unigene_417436	3	p1	(T)16	16	6159	6174
Unigene_417439	1	p1	(A)16	16	245	260
Unigene_417447	1	p1	(T)18	18	6	23
Unigene_417448	1	p1	(A)10	10	48	57
Unigene_417450	1	p1	(T)10	10	896	905
Unigene_417455	1	p1	(T)12	12	2302	2313
Unigene_417457	1	p1	(T)11	11	1994	2004
Unigene_417461	1	p1	(T)13	13	357	369
Unigene_417461	2	p1	(T)10	10	539	548
Unigene_417463	1	p1	(T)15	15	81	95
Unigene_417465	1	p1	(T)13	13	245	257
Unigene_417465	2	p1	(T)11	11	377	387
Unigene_417468	1	p1	(T)14	14	62	75
Unigene_417476	1	p1	(A)10	10	413	422
Unigene_417501	1	p1	(T)12	12	365	376
Unigene_417507	1	p1	(A)10	10	23	32
Unigene_417508	1	p1	(A)10	10	47	56
Unigene_417517	1	p1	(A)10	10	227	236
Unigene_417519	1	p1	(T)20	20	322	341
Unigene_417535	1	p1	(A)12	12	618	629
Unigene_417544	1	p1	(T)12	12	202	213
Unigene_417560	1	p1	(A)23	23	414	436
Unigene_417565	1	p1	(A)11	11	1003	1013
Unigene_417568	1	p1	(A)10	10	242	251
Unigene_417572	1	p1	(A)12	12	337	348
Unigene_417572	2	p1	(T)10	10	3538	3547
Unigene_417572	3	p1	(T)12	12	4016	4027
Unigene_417577	1	p1	(A)12	12	412	423
Unigene_417582	1	p1	(T)17	17	124	140
Unigene_417585	1	p1	(T)13	13	240	252
Unigene_417589	2	p1	(T)10	10	1009	1018
Unigene_417593	1	p1	(A)23	23	1216	1238
Unigene_417597	1	p1	(A)15	15	67	81
Unigene_417599	1	p1	(A)14	14	388	401
Unigene_417599	2	p1	(A)11	11	824	834
Unigene_417599	4	p1	(T)10	10	1394	1403
Unigene_417606	2	p1	(T)13	13	371	383
Unigene_417612	1	p1	(T)13	13	305	317
Unigene_417624	1	p1	(A)28	28	241	268
Unigene_417627	1	p1	(T)10	10	1	10
Unigene_417631	1	p1	(T)15	15	1	15
Unigene_417647	1	p1	(A)10	10	211	220
Unigene_417657	1	p1	(T)10	10	3873	3882
Unigene_417665	1	p1	(T)10	10	51	60
Unigene_417668	1	p1	(T)18	18	387	404
Unigene_417668	2	p1	(T)13	13	799	811
Unigene_417674	1	p1	(A)12	12	176	187
Unigene_417678	1	p1	(A)10	10	209	218
Unigene_417691	1	p1	(T)11	11	195	205
Unigene_417692	1	p1	(T)10	10	176	185
Unigene_417693	3	p1	(A)10	10	702	711
Unigene_417700	1	p1	(T)13	13	63	75
Unigene_417707	1	p1	(A)13	13	701	713
Unigene_417709	1	p1	(T)19	19	1176	1194
Unigene_417719	1	p1	(T)10	10	230	239
Unigene_417720	1	p1	(T)10	10	552	561
Unigene_417728	1	p1	(A)23	23	1286	1308
Unigene_417737	1	p1	(T)12	12	495	506
Unigene_417740	1	p1	(T)12	12	192	203
Unigene_417743	1	p1	(A)10	10	286	295
Unigene_417754	1	p1	(T)10	10	933	942
Unigene_417757	1	p1	(T)14	14	318	331
Unigene_417763	1	p1	(A)11	11	71	81
Unigene_417763	2	p1	(A)10	10	680	689
Unigene_417767	1	p1	(T)13	13	731	743
Unigene_417775	1	p1	(A)10	10	221	230
Unigene_417783	1	p1	(T)12	12	53	64
Unigene_417792	1	p1	(T)13	13	381	393
Unigene_417797	1	p1	(T)10	10	617	626
Unigene_417816	1	p1	(T)22	22	332	353
Unigene_417818	1	p1	(T)11	11	148	158
Unigene_417832	1	p1	(A)10	10	340	349
Unigene_417833	1	p1	(T)13	13	174	186
Unigene_417840	1	p1	(A)11	11	272	282
Unigene_417841	1	p1	(T)23	23	415	437
Unigene_417851	1	p1	(A)13	13	478	490
Unigene_417852	1	p1	(T)23	23	1	23
Unigene_417854	1	p1	(A)12	12	119	130
Unigene_417857	1	p1	(T)15	15	242	256
Unigene_417864	1	p1	(A)13	13	711	723
Unigene_417867	1	p1	(A)10	10	993	1002
Unigene_417868	1	p1	(T)12	12	744	755
Unigene_417871	1	p1	(T)13	13	204	216
Unigene_417872	1	p1	(A)10	10	145	154
Unigene_417874	1	p1	(T)10	10	76	85
Unigene_417874	2	p1	(T)14	14	259	272
Unigene_417877	1	p1	(T)10	10	31	40
Unigene_417878	1	p1	(T)16	16	407	422
Unigene_417881	1	p1	(A)20	20	35	54
Unigene_417890	1	p1	(T)15	15	15	29
Unigene_417898	1	p1	(A)16	16	218	233
Unigene_417902	1	p1	(A)10	10	228	237
Unigene_417907	1	p1	(A)10	10	146	155
Unigene_417908	1	p1	(A)10	10	272	281
Unigene_417912	1	p1	(A)14	14	631	644
Unigene_417919	1	p1	(A)11	11	2272	2282
Unigene_417932	1	p1	(A)15	15	662	676
Unigene_417933	1	p1	(A)15	15	226	240
Unigene_417942	2	p1	(T)10	10	397	406
Unigene_417946	1	p1	(A)14	14	317	330
Unigene_417948	1	p1	(T)10	10	341	350
Unigene_417958	1	p1	(T)11	11	122	132
Unigene_417958	2	p1	(T)10	10	379	388
Unigene_417965	1	p1	(A)10	10	215	224
Unigene_417974	1	p1	(A)11	11	470	480
Unigene_417977	2	p1	(T)11	11	241	251
Unigene_417979	1	p1	(A)11	11	347	357
Unigene_417979	2	p1	(T)10	10	487	496
Unigene_417979	3	p1	(T)13	13	787	799
Unigene_417992	1	p1	(T)10	10	157	166
Unigene_417992	2	p1	(A)10	10	459	468
Unigene_417997	1	p1	(T)10	10	174	183
Unigene_418011	1	p1	(A)10	10	505	514
Unigene_418025	1	p1	(A)11	11	52	62
Unigene_418025	2	p1	(A)11	11	234	244
Unigene_418026	1	p1	(A)11	11	236	246
Unigene_418049	2	p1	(A)11	11	271	281
Unigene_418049	3	p1	(A)23	23	824	846
Unigene_418053	1	p1	(A)10	10	201	210
Unigene_418060	2	p1	(A)20	20	356	375
Unigene_418062	1	p1	(A)10	10	82	91
Unigene_418064	1	p1	(A)10	10	385	394
Unigene_418067	1	p1	(A)10	10	820	829
Unigene_418082	1	p1	(T)11	11	305	315
Unigene_418085	1	p1	(T)11	11	270	280
Unigene_418093	2	p1	(T)14	14	371	384
Unigene_418094	1	p1	(A)82	82	1	82
Unigene_418098	1	p1	(A)10	10	433	442
Unigene_418101	1	p1	(T)10	10	59	68
Unigene_418109	1	p1	(T)15	15	96	110
Unigene_418114	1	p1	(A)10	10	738	747
Unigene_418116	1	p1	(T)10	10	1	10
Unigene_418116	2	p1	(G)13	13	183	195
Unigene_418125	1	p1	(T)10	10	53	62
Unigene_418134	1	p1	(A)10	10	316	325
Unigene_418135	1	p1	(A)20	20	302	321
Unigene_418142	1	p1	(T)10	10	370	379
Unigene_418147	1	p1	(T)10	10	296	305
Unigene_418150	1	p1	(A)12	12	329	340
Unigene_418152	1	p1	(T)12	12	202	213
Unigene_418167	1	p1	(G)13	13	1	13
Unigene_418172	1	p1	(T)12	12	338	349
Unigene_418186	1	p1	(T)10	10	972	981
Unigene_418211	1	p1	(T)11	11	702	712
Unigene_418216	1	p1	(T)23	23	3269	3291
Unigene_418225	1	p1	(T)10	10	483	492
Unigene_418233	1	p1	(A)10	10	682	691
Unigene_418241	1	p1	(A)10	10	544	553
Unigene_418241	2	p1	(T)12	12	779	790
Unigene_418251	1	p1	(A)23	23	556	578
Unigene_418252	1	p1	(A)10	10	1652	1661
Unigene_418260	1	p1	(T)17	17	1	17
Unigene_418261	1	p1	(T)23	23	1	23
Unigene_418263	1	p1	(A)10	10	204	213
Unigene_418264	1	p1	(T)73	73	100	172
Unigene_418266	1	p1	(T)13	13	110	122
Unigene_418273	1	p1	(A)10	10	62	71
Unigene_418273	2	p1	(A)11	11	501	511
Unigene_418274	1	p1	(T)10	10	255	264
Unigene_418279	1	p1	(A)11	11	549	559
Unigene_418280	1	p1	(T)10	10	1827	1836
Unigene_418280	2	p1	(T)11	11	2127	2137
Unigene_418289	1	p1	(A)11	11	18	28
Unigene_418294	1	p1	(T)13	13	36	48
Unigene_418299	1	p1	(A)23	23	304	326
Unigene_418303	1	p1	(T)10	10	164	173
Unigene_418306	1	p1	(T)11	11	237	247
Unigene_418309	1	p1	(T)14	14	473	486
Unigene_418316	1	p1	(A)11	11	204	214
Unigene_418324	1	p1	(T)11	11	31	41
Unigene_418328	1	p1	(A)10	10	157	166
Unigene_418330	1	p1	(A)18	18	55	72
Unigene_418330	2	p1	(A)10	10	201	210
Unigene_418333	1	p1	(T)10	10	396	405
Unigene_418343	1	p1	(T)10	10	16	25
Unigene_418346	2	p1	(A)10	10	1093	1102
Unigene_418346	3	p1	(G)20	20	1459	1478
Unigene_418347	1	p1	(A)13	13	62	74
Unigene_418356	1	p1	(A)17	17	1	17
Unigene_418360	1	p1	(T)12	12	587	598
Unigene_418360	2	p1	(T)10	10	718	727
Unigene_418360	3	p1	(A)13	13	1309	1321
Unigene_418365	1	p1	(A)15	15	16	30
Unigene_418380	2	p1	(T)10	10	534	543
Unigene_418383	1	p1	(T)10	10	118	127
Unigene_418388	1	p1	(A)13	13	365	377
Unigene_418392	1	p1	(T)10	10	1895	1904
Unigene_418400	1	p1	(A)17	17	158	174
Unigene_418401	2	p1	(T)10	10	1053	1062
Unigene_418407	1	p1	(T)15	15	124	138
Unigene_418412	1	p1	(T)13	13	118	130
Unigene_418428	1	p1	(T)15	15	1061	1075
Unigene_418431	1	p1	(T)10	10	81	90
Unigene_418432	1	p1	(T)10	10	34	43
Unigene_418441	1	p1	(T)16	16	288	303
Unigene_418442	1	p1	(T)10	10	532	541
Unigene_418444	2	p1	(T)14	14	1995	2008
Unigene_418460	1	p1	(A)10	10	453	462
Unigene_418470	1	p1	(T)12	12	125	136
Unigene_418476	1	p1	(T)11	11	194	204
Unigene_418479	1	p1	(T)11	11	419	429
Unigene_418482	1	p1	(A)12	12	94	105
Unigene_418483	1	p1	(T)10	10	109	118
Unigene_418489	1	p1	(T)10	10	314	323
Unigene_418489	2	p1	(A)10	10	591	600
Unigene_418490	1	p1	(C)11	11	312	322
Unigene_418494	1	p1	(A)13	13	68	80
Unigene_418502	1	p1	(T)10	10	32	41
Unigene_418502	3	p1	(A)10	10	1210	1219
Unigene_418516	1	p1	(T)13	13	584	596
Unigene_418517	1	p1	(T)12	12	563	574
Unigene_418528	1	p1	(A)12	12	247	258
Unigene_418542	1	p1	(A)11	11	359	369
Unigene_418543	1	p1	(A)10	10	153	162
Unigene_418544	1	p1	(T)19	19	705	723
Unigene_418545	1	p1	(A)10	10	502	511
Unigene_418549	1	p1	(A)15	15	583	597
Unigene_418556	1	p1	(T)13	13	657	669
Unigene_418557	1	p1	(T)14	14	35	48
Unigene_418558	1	p1	(A)10	10	274	283
Unigene_418560	4	p1	(T)10	10	1683	1692
Unigene_418569	1	p1	(A)11	11	337	347
Unigene_418577	1	p1	(T)10	10	271	280
Unigene_418578	1	p1	(T)11	11	144	154
Unigene_418581	1	p1	(T)11	11	147	157
Unigene_418588	1	p1	(G)10	10	10	19
Unigene_418593	1	p1	(A)10	10	300	309
Unigene_418602	1	p1	(A)11	11	40	50
Unigene_418602	2	p1	(A)10	10	221	230
Unigene_418603	1	p1	(A)31	31	270	300
Unigene_418606	1	p1	(A)15	15	75	89
Unigene_418609	1	p1	(A)10	10	997	1006
Unigene_418613	1	p1	(T)10	10	168	177
Unigene_418614	1	p1	(A)13	13	15	27
Unigene_418617	1	p1	(A)13	13	405	417
Unigene_418622	2	p1	(A)13	13	153	165
Unigene_418624	1	p1	(A)10	10	811	820
Unigene_418628	1	p1	(A)14	14	1235	1248
Unigene_418637	1	p1	(T)10	10	8	17
Unigene_418642	1	p1	(T)11	11	9	19
Unigene_418643	1	p1	(T)10	10	3760	3769
Unigene_418655	1	p1	(T)14	14	237	250
Unigene_418660	1	p1	(T)18	18	85	102
Unigene_418663	1	p1	(T)12	12	615	626
Unigene_418672	1	p1	(A)16	16	854	869
Unigene_418673	1	p1	(A)10	10	217	226
Unigene_418684	1	p1	(T)23	23	38	60
Unigene_418686	1	p1	(T)13	13	61	73
Unigene_418690	1	p1	(A)10	10	118	127
Unigene_418700	1	p1	(T)23	23	470	492
Unigene_418715	1	p1	(A)11	11	853	863
Unigene_418733	1	p1	(T)13	13	531	543
Unigene_418735	1	p1	(A)10	10	12	21
Unigene_418736	1	p1	(A)16	16	631	646
Unigene_418740	1	p1	(T)12	12	1058	1069
Unigene_418745	1	p1	(A)10	10	88	97
Unigene_418754	1	p1	(T)10	10	328	337
Unigene_418761	1	p1	(T)11	11	710	720
Unigene_418763	1	p1	(A)12	12	352	363
Unigene_418764	1	p1	(T)10	10	85	94
Unigene_418765	1	p1	(A)14	14	597	610
Unigene_418767	1	p1	(T)23	23	1	23
Unigene_418768	1	p1	(T)10	10	306	315
Unigene_418769	1	p1	(T)23	23	1	23
Unigene_418770	1	p1	(T)11	11	301	311
Unigene_418775	1	p1	(T)10	10	130	139
Unigene_418786	1	p1	(A)11	11	279	289
Unigene_418788	1	p1	(T)11	11	179	189
Unigene_418800	1	p1	(A)10	10	9	18
Unigene_418824	1	p1	(A)14	14	294	307
Unigene_418826	1	p1	(A)10	10	217	226
Unigene_418838	1	p1	(T)11	11	183	193
Unigene_418847	1	p1	(T)10	10	1935	1944
Unigene_418850	1	p1	(T)15	15	379	393
Unigene_418861	1	p1	(A)10	10	587	596
Unigene_418873	1	p1	(A)11	11	378	388
Unigene_418874	1	p1	(A)10	10	552	561
Unigene_418894	1	p1	(T)12	12	245	256
Unigene_418896	1	p1	(A)14	14	296	309
Unigene_418896	2	p1	(A)10	10	480	489
Unigene_418897	1	p1	(T)10	10	370	379
Unigene_418898	1	p1	(A)10	10	377	386
Unigene_418901	1	p1	(A)13	13	73	85
Unigene_418903	1	p1	(T)12	12	112	123
Unigene_418903	2	p1	(T)10	10	1188	1197
Unigene_418907	1	p1	(G)24	24	1264	1287
Unigene_418909	1	p1	(A)14	14	458	471
Unigene_418910	1	p1	(T)17	17	316	332
Unigene_418911	1	p1	(A)11	11	60	70
Unigene_418912	1	p1	(A)10	10	353	362
Unigene_418914	1	p1	(T)13	13	1488	1500
Unigene_418922	1	p1	(T)16	16	236	251
Unigene_418928	1	p1	(A)23	23	5327	5349
Unigene_418934	1	p1	(A)13	13	212	224
Unigene_418939	1	p1	(T)11	11	696	706
Unigene_418948	1	p1	(A)26	26	718	743
Unigene_418952	1	p1	(A)14	14	63	76
Unigene_418952	2	p1	(A)10	10	272	281
Unigene_418953	1	p1	(A)14	14	648	661
Unigene_418961	1	p1	(T)10	10	255	264
Unigene_418963	1	p1	(T)12	12	227	238
Unigene_418969	1	p1	(A)19	19	62	80
Unigene_418979	1	p1	(T)10	10	148	157
Unigene_418979	2	p1	(T)13	13	280	292
Unigene_418983	1	p1	(T)10	10	635	644
Unigene_418997	1	p1	(T)23	23	570	592
Unigene_418998	1	p1	(A)23	23	288	310
Unigene_419004	1	p1	(T)10	10	97	106
Unigene_419007	1	p1	(A)11	11	236	246
Unigene_419010	1	p1	(A)10	10	204	213
Unigene_419025	1	p1	(T)10	10	428	437
Unigene_419026	1	p1	(T)10	10	218	227
Unigene_419031	1	p1	(A)10	10	64	73
Unigene_419033	1	p1	(T)12	12	1149	1160
Unigene_419034	1	p1	(T)23	23	1	23
Unigene_419035	2	p1	(T)10	10	260	269
Unigene_419068	1	p1	(A)12	12	220	231
Unigene_419072	1	p1	(A)10	10	293	302
Unigene_419080	1	p1	(T)23	23	1	23
Unigene_419081	1	p1	(A)11	11	198	208
Unigene_419081	2	p1	(A)14	14	416	429
Unigene_419101	1	p1	(T)11	11	478	488
Unigene_419102	1	p1	(A)23	23	1	23
Unigene_419105	1	p1	(A)11	11	212	222
Unigene_419108	1	p1	(A)13	13	430	442
Unigene_419108	2	p1	(T)13	13	1647	1659
Unigene_419108	3	p1	(T)10	10	1909	1918
Unigene_419117	1	p1	(T)11	11	2007	2017
Unigene_419134	1	p1	(G)12	12	65	76
Unigene_419137	1	p1	(T)10	10	294	303
Unigene_419140	1	p1	(A)17	17	1424	1440
Unigene_419142	1	p1	(A)10	10	580	589
Unigene_419149	1	p1	(A)11	11	630	640
Unigene_419149	2	p1	(A)10	10	904	913
Unigene_419152	3	p1	(A)16	16	366	381
Unigene_419163	1	p1	(A)13	13	109	121
Unigene_419180	1	p1	(A)11	11	207	217
Unigene_419182	1	p1	(T)12	12	99	110
Unigene_419198	1	p1	(T)11	11	291	301
Unigene_419200	1	p1	(A)24	24	1	24
Unigene_419207	1	p1	(A)16	16	2300	2315
Unigene_419207	2	p1	(A)23	23	2469	2491
Unigene_419209	1	p1	(A)17	17	93	109
Unigene_419209	2	p1	(A)17	17	260	276
Unigene_419210	1	p1	(T)12	12	75	86
Unigene_419214	1	p1	(A)12	12	295	306
Unigene_419216	1	p1	(T)10	10	223	232
Unigene_419221	1	p1	(T)12	12	1316	1327
Unigene_419225	1	p1	(A)10	10	138	147
Unigene_419243	1	p1	(T)13	13	63	75
Unigene_419248	1	p1	(C)26	26	78	103
Unigene_419251	1	p1	(A)13	13	314	326
Unigene_419255	2	p1	(T)10	10	272	281
Unigene_419265	1	p1	(A)10	10	236	245
Unigene_419280	1	p1	(T)10	10	889	898
Unigene_419282	1	p1	(A)11	11	904	914
Unigene_419285	1	p1	(A)10	10	380	389
Unigene_419294	1	p1	(T)12	12	188	199
Unigene_419296	1	p1	(T)15	15	1324	1338
Unigene_419308	1	p1	(A)14	14	98	111
Unigene_419312	1	p1	(T)10	10	274	283
Unigene_419312	2	p1	(T)11	11	620	630
Unigene_419315	1	p1	(A)11	11	697	707
Unigene_419325	1	p1	(T)13	13	83	95
Unigene_419334	1	p1	(A)12	12	414	425
Unigene_419336	1	p1	(T)11	11	697	707
Unigene_419343	2	p1	(T)18	18	1539	1556
Unigene_419343	3	p1	(A)12	12	3907	3918
Unigene_419344	1	p1	(T)10	10	150	159
Unigene_419348	1	p1	(A)11	11	381	391
Unigene_419353	1	p1	(A)14	14	248	261
Unigene_419370	1	p1	(T)21	21	431	451
Unigene_419374	1	p1	(A)23	23	1935	1957
Unigene_419392	1	p1	(A)17	17	225	241
Unigene_419393	1	p1	(T)10	10	66	75
Unigene_419397	1	p1	(A)11	11	217	227
Unigene_419399	1	p1	(A)23	23	1570	1592
Unigene_419402	1	p1	(A)18	18	1914	1931
Unigene_419406	1	p1	(T)10	10	183	192
Unigene_419408	1	p1	(G)10	10	8	17
Unigene_419414	1	p1	(A)10	10	126	135
Unigene_419419	1	p1	(A)11	11	66	76
Unigene_419420	1	p1	(T)12	12	331	342
Unigene_419423	2	p1	(A)23	23	1715	1737
Unigene_419429	1	p1	(A)23	23	2362	2384
Unigene_419429	2	p1	(T)10	10	2679	2688
Unigene_419429	3	p1	(T)13	13	4459	4471
Unigene_419435	1	p1	(A)11	11	974	984
Unigene_419436	1	p1	(T)20	20	102	121
Unigene_419443	1	p1	(A)10	10	2756	2765
Unigene_419449	1	p1	(T)10	10	373	382
Unigene_419453	1	p1	(A)10	10	307	316
Unigene_419457	1	p1	(A)11	11	839	849
Unigene_419467	1	p1	(T)10	10	2134	2143
Unigene_419472	1	p1	(T)10	10	72	81
Unigene_419475	1	p1	(T)10	10	1673	1682
Unigene_419482	1	p1	(A)13	13	64	76
Unigene_419482	2	p1	(A)10	10	336	345
Unigene_419486	1	p1	(A)12	12	1289	1300
Unigene_419487	1	p1	(T)12	12	9	20
Unigene_419490	1	p1	(A)13	13	173	185
Unigene_419496	1	p1	(T)13	13	66	78
Unigene_419504	1	p1	(A)11	11	9	19
Unigene_419514	1	p1	(T)10	10	161	170
Unigene_419524	1	p1	(T)11	11	165	175
Unigene_419531	1	p1	(A)13	13	589	601
Unigene_419537	1	p1	(A)10	10	432	441
Unigene_419542	1	p1	(T)11	11	729	739
Unigene_419546	1	p1	(T)12	12	32	43
Unigene_419555	1	p1	(A)23	23	2808	2830
Unigene_419558	1	p1	(T)14	14	222	235
Unigene_419573	1	p1	(T)23	23	334	356
Unigene_419574	1	p1	(T)10	10	590	599
Unigene_419576	1	p1	(A)13	13	2041	2053
Unigene_419577	1	p1	(T)10	10	599	608
Unigene_419579	1	p1	(T)12	12	395	406
Unigene_419592	1	p1	(A)23	23	461	483
Unigene_419600	2	p1	(G)12	12	1392	1403
Unigene_419608	1	p1	(T)13	13	290	302
Unigene_419613	1	p1	(T)12	12	114	125
Unigene_419614	1	p1	(A)10	10	123	132
Unigene_419618	1	p1	(T)10	10	902	911
Unigene_419623	1	p1	(A)11	11	987	997
Unigene_419623	2	p1	(T)23	23	2515	2537
Unigene_419639	1	p1	(T)10	10	88	97
Unigene_419640	1	p1	(G)10	10	10	19
Unigene_419651	1	p1	(T)11	11	523	533
Unigene_419652	1	p1	(T)17	17	2591	2607
Unigene_419659	1	p1	(T)10	10	126	135
Unigene_419660	1	p1	(T)10	10	359	368
Unigene_419660	2	p1	(A)23	23	2789	2811
Unigene_419669	1	p1	(A)10	10	39	48
Unigene_419669	2	p1	(A)10	10	323	332
Unigene_419677	1	p1	(T)12	12	32	43
Unigene_419689	1	p1	(A)11	11	194	204
Unigene_419689	2	p1	(A)13	13	329	341
Unigene_419689	3	p1	(T)10	10	758	767
Unigene_419692	1	p1	(A)10	10	253	262
Unigene_419696	1	p1	(A)10	10	386	395
Unigene_419699	1	p1	(T)10	10	144	153
Unigene_419699	2	p1	(A)11	11	1516	1526
Unigene_419702	1	p1	(A)14	14	874	887
Unigene_419709	1	p1	(T)10	10	86	95
Unigene_419709	2	p1	(T)10	10	269	278
Unigene_419709	3	p1	(T)10	10	487	496
Unigene_419710	1	p1	(A)10	10	296	305
Unigene_419719	1	p1	(T)10	10	237	246
Unigene_419721	1	p1	(A)12	12	607	618
Unigene_419740	1	p1	(T)14	14	5	18
Unigene_419746	1	p1	(A)16	16	55	70
Unigene_419747	2	p1	(T)13	13	665	677
Unigene_419760	1	p1	(T)12	12	39	50
Unigene_419767	1	p1	(T)10	10	165	174
Unigene_419768	1	p1	(T)12	12	3785	3796
Unigene_419771	1	p1	(T)14	14	425	438
Unigene_419772	1	p1	(A)10	10	326	335
Unigene_419776	1	p1	(A)11	11	268	278
Unigene_419781	1	p1	(T)12	12	202	213
Unigene_419798	1	p1	(A)11	11	290	300
Unigene_419825	1	p1	(A)10	10	2066	2075
Unigene_419838	1	p1	(A)10	10	228	237
Unigene_419838	2	p1	(A)10	10	347	356
Unigene_419840	1	p1	(A)13	13	152	164
Unigene_419842	1	p1	(G)10	10	70	79
Unigene_419850	1	p1	(T)13	13	1024	1036
Unigene_419861	1	p1	(T)14	14	189	202
Unigene_419868	1	p1	(T)12	12	97	108
Unigene_419870	1	p1	(T)11	11	214	224
Unigene_419880	1	p1	(A)16	16	675	690
Unigene_419894	1	p1	(A)10	10	166	175
Unigene_419895	1	p1	(T)10	10	620	629
Unigene_419900	1	p1	(T)10	10	580	589
Unigene_419906	1	p1	(A)10	10	37	46
Unigene_419909	1	p1	(A)13	13	340	352
Unigene_419910	1	p1	(A)12	12	1009	1020
Unigene_419921	1	p1	(T)13	13	235	247
Unigene_419930	1	p1	(A)11	11	4	14
Unigene_419931	1	p1	(T)10	10	1417	1426
Unigene_419943	1	p1	(A)10	10	61	70
Unigene_419943	2	p1	(T)12	12	389	400
Unigene_419945	1	p1	(A)10	10	90	99
Unigene_419945	2	p1	(T)11	11	299	309
Unigene_419947	1	p1	(T)10	10	132	141
Unigene_419948	1	p1	(T)12	12	5	16
Unigene_419963	1	p1	(T)10	10	148	157
Unigene_419974	1	p1	(T)10	10	613	622
Unigene_419978	1	p1	(T)23	23	1	23
Unigene_419978	2	p1	(A)12	12	1247	1258
Unigene_419981	1	p1	(A)13	13	299	311
Unigene_419982	1	p1	(T)10	10	355	364
Unigene_419987	1	p1	(A)10	10	699	708
Unigene_419987	2	p1	(A)23	23	1092	1114
Unigene_419994	1	p1	(T)15	15	73	87
Unigene_420012	1	p1	(T)14	14	416	429
Unigene_420024	1	p1	(A)10	10	1163	1172
Unigene_420035	1	p1	(T)14	14	520	533
Unigene_420035	2	p1	(A)16	16	1931	1946
Unigene_420042	1	p1	(A)11	11	1701	1711
Unigene_420049	1	p1	(T)15	15	23	37
Unigene_420055	1	p1	(A)15	15	260	274
Unigene_420059	1	p1	(A)10	10	101	110
Unigene_420064	1	p1	(A)10	10	69	78
Unigene_420069	1	p1	(A)10	10	2252	2261
Unigene_420076	1	p1	(A)10	10	320	329
Unigene_420086	1	p1	(T)10	10	1838	1847
Unigene_420087	1	p1	(A)10	10	40	49
Unigene_420088	1	p1	(T)10	10	188	197
Unigene_420092	1	p1	(T)15	15	257	271
Unigene_420097	1	p1	(A)13	13	23	35
Unigene_420102	1	p1	(T)10	10	463	472
Unigene_420106	1	p1	(T)11	11	1086	1096
Unigene_420111	1	p1	(A)15	15	418	432
Unigene_420123	1	p1	(A)11	11	3	13
Unigene_420124	1	p1	(T)10	10	235	244
Unigene_420127	1	p1	(T)23	23	1	23
Unigene_420129	1	p1	(T)11	11	1815	1825
Unigene_420132	1	p1	(T)14	14	1015	1028
Unigene_420137	1	p1	(T)23	23	1	23
Unigene_420146	1	p1	(A)23	23	1775	1797
Unigene_420161	1	p1	(T)23	23	60	82
Unigene_420161	2	p1	(A)10	10	874	883
Unigene_420161	3	p1	(T)20	20	998	1017
Unigene_420183	1	p1	(T)23	23	2080	2102
Unigene_420194	1	p1	(T)10	10	308	317
Unigene_420203	1	p1	(A)13	13	120	132
Unigene_420205	1	p1	(T)10	10	283	292
Unigene_420210	2	p1	(T)10	10	640	649
Unigene_420210	3	p1	(T)11	11	867	877
Unigene_420224	1	p1	(T)10	10	108	117
Unigene_420224	2	p1	(T)10	10	486	495
Unigene_420236	1	p1	(A)10	10	347	356
Unigene_420237	1	p1	(A)15	15	263	277
Unigene_420245	1	p1	(T)10	10	2077	2086
Unigene_420246	1	p1	(A)11	11	334	344
Unigene_420249	1	p1	(T)10	10	43	52
Unigene_420259	1	p1	(T)11	11	144	154
Unigene_420259	2	p1	(T)12	12	342	353
Unigene_420265	1	p1	(A)16	16	62	77
Unigene_420265	2	p1	(T)13	13	936	948
Unigene_420265	3	p1	(T)10	10	1221	1230
Unigene_420277	1	p1	(T)10	10	55	64
Unigene_420278	1	p1	(A)10	10	165	174
Unigene_420283	1	p1	(T)13	13	137	149
Unigene_420283	2	p1	(T)11	11	483	493
Unigene_420283	3	p1	(T)11	11	823	833
Unigene_420292	1	p1	(T)18	18	61	78
Unigene_420304	1	p1	(T)16	16	420	435
Unigene_420309	1	p1	(T)14	14	344	357
Unigene_420317	1	p1	(A)13	13	318	330
Unigene_420318	1	p1	(T)10	10	299	308
Unigene_420324	1	p1	(T)11	11	353	363
Unigene_420327	1	p1	(A)13	13	290	302
Unigene_420327	2	p1	(T)10	10	2014	2023
Unigene_420339	1	p1	(T)10	10	39	48
Unigene_420343	1	p1	(A)10	10	262	271
Unigene_420349	2	p1	(T)13	13	2798	2810
Unigene_420351	1	p1	(T)11	11	407	417
Unigene_420361	1	p1	(T)16	16	44	59
Unigene_420371	1	p1	(T)11	11	410	420
Unigene_420378	1	p1	(A)16	16	1343	1358
Unigene_420379	1	p1	(A)10	10	772	781
Unigene_420380	1	p1	(T)10	10	1394	1403
Unigene_420392	1	p1	(T)10	10	342	351
Unigene_420392	2	p1	(A)10	10	627	636
Unigene_420395	1	p1	(A)12	12	442	453
Unigene_420398	1	p1	(T)23	23	1	23
Unigene_420407	1	p1	(A)10	10	235	244
Unigene_420428	1	p1	(T)14	14	339	352
Unigene_420433	1	p1	(T)15	15	242	256
Unigene_420435	1	p1	(T)14	14	3381	3394
Unigene_420437	1	p1	(A)10	10	1148	1157
Unigene_420437	2	p1	(T)23	23	1429	1451
Unigene_420438	1	p1	(T)10	10	206	215
Unigene_420448	1	p1	(A)10	10	176	185
Unigene_420453	1	p1	(A)22	22	85	106
Unigene_420458	1	p1	(A)13	13	350	362
Unigene_420460	1	p1	(T)15	15	398	412
Unigene_420462	1	p1	(T)10	10	130	139
Unigene_420464	1	p1	(A)23	23	1	23
Unigene_420464	2	p1	(A)10	10	130	139
Unigene_420464	3	p1	(A)12	12	1631	1642
Unigene_420466	1	p1	(A)10	10	347	356
Unigene_420471	1	p1	(T)10	10	94	103
Unigene_420476	1	p1	(A)10	10	473	482
Unigene_420479	2	p1	(A)23	23	2368	2390
Unigene_420483	1	p1	(T)11	11	1295	1305
Unigene_420484	1	p1	(T)10	10	1	10
Unigene_420489	1	p1	(A)10	10	375	384
Unigene_420506	2	p1	(A)10	10	1110	1119
Unigene_420524	1	p1	(A)12	12	370	381
Unigene_420544	1	p1	(A)14	14	623	636
Unigene_420544	2	p1	(A)15	15	923	937
Unigene_420546	1	p1	(T)10	10	887	896
Unigene_420559	1	p1	(T)10	10	497	506
Unigene_420569	1	p1	(T)10	10	403	412
Unigene_420569	2	p1	(T)12	12	595	606
Unigene_420578	1	p1	(A)14	14	426	439
Unigene_420581	1	p1	(A)11	11	1814	1824
Unigene_420593	1	p1	(T)12	12	53	64
Unigene_420609	1	p1	(A)11	11	133	143
Unigene_420612	1	p1	(T)11	11	331	341
Unigene_420615	1	p1	(T)12	12	169	180
Unigene_420616	1	p1	(T)19	19	17	35
Unigene_420617	1	p1	(A)12	12	370	381
Unigene_420621	1	p1	(A)14	14	71	84
Unigene_420625	1	p1	(A)12	12	31	42
Unigene_420626	1	p1	(T)10	10	251	260
Unigene_420630	1	p1	(T)10	10	991	1000
Unigene_420631	1	p1	(A)15	15	383	397
Unigene_420643	1	p1	(T)23	23	1	23
Unigene_420649	1	p1	(T)16	16	12	27
Unigene_420655	1	p1	(A)11	11	50	60
Unigene_420657	1	p1	(A)10	10	53	62
Unigene_420657	2	p1	(T)13	13	636	648
Unigene_420658	1	p1	(A)34	34	336	369
Unigene_420665	1	p1	(A)11	11	219	229
Unigene_420666	2	p1	(A)16	16	283	298
Unigene_420682	1	p1	(A)11	11	364	374
Unigene_420683	1	p1	(T)11	11	379	389
Unigene_420692	2	p1	(T)11	11	907	917
Unigene_420699	1	p1	(A)10	10	352	361
Unigene_420715	1	p1	(T)12	12	24	35
Unigene_420716	1	p1	(A)10	10	154	163
Unigene_420720	1	p1	(T)10	10	73	82
Unigene_420720	2	p1	(A)11	11	330	340
Unigene_420723	1	p1	(A)10	10	225	234
Unigene_420728	1	p1	(T)18	18	405	422
Unigene_420733	1	p1	(T)14	14	373	386
Unigene_420733	2	p1	(T)10	10	2445	2454
Unigene_420733	3	p1	(A)23	23	3245	3267
Unigene_420754	1	p1	(A)10	10	418	427
Unigene_420755	1	p1	(A)10	10	673	682
Unigene_420755	2	p1	(A)11	11	859	869
Unigene_420755	3	p1	(T)10	10	1792	1801
Unigene_420760	1	p1	(T)16	16	311	326
Unigene_420761	1	p1	(A)10	10	2099	2108
Unigene_420761	2	p1	(A)17	17	2381	2397
Unigene_420763	1	p1	(A)11	11	514	524
Unigene_420763	2	p1	(A)10	10	686	695
Unigene_420764	1	p1	(A)28	28	5	32
Unigene_420767	1	p1	(A)13	13	90	102
Unigene_420778	1	p1	(A)10	10	22	31
Unigene_420783	1	p1	(A)12	12	945	956
Unigene_420795	1	p1	(A)10	10	328	337
Unigene_420795	2	p1	(A)14	14	555	568
Unigene_420799	1	p1	(A)10	10	180	189
Unigene_420799	2	p1	(T)11	11	312	322
Unigene_420802	1	p1	(A)10	10	199	208
Unigene_420837	2	p1	(T)14	14	596	609
Unigene_420837	4	p1	(A)11	11	1287	1297
Unigene_420843	1	p1	(A)12	12	197	208
Unigene_420843	2	p1	(A)11	11	341	351
Unigene_420844	1	p1	(T)10	10	36	45
Unigene_420852	1	p1	(T)18	18	1	18
Unigene_420854	1	p1	(T)19	19	298	316
Unigene_420868	1	p1	(A)10	10	63	72
Unigene_420869	1	p1	(T)10	10	155	164
Unigene_420869	2	p1	(T)10	10	299	308
Unigene_420870	1	p1	(T)18	18	72	89
Unigene_420874	1	p1	(A)11	11	26	36
Unigene_420877	1	p1	(T)17	17	22	38
Unigene_420882	2	p1	(T)11	11	1232	1242
Unigene_420900	1	p1	(A)13	13	60	72
Unigene_420909	1	p1	(A)10	10	147	156
Unigene_420918	1	p1	(A)10	10	509	518
Unigene_420937	1	p1	(A)11	11	159	169
Unigene_420940	2	p1	(T)12	12	594	605
Unigene_420940	3	p1	(T)13	13	999	1011
Unigene_420941	1	p1	(T)10	10	16	25
Unigene_420946	1	p1	(A)13	13	514	526
Unigene_420949	1	p1	(A)10	10	94	103
Unigene_420954	1	p1	(T)13	13	107	119
Unigene_420954	2	p1	(T)10	10	312	321
Unigene_420957	1	p1	(A)23	23	1449	1471
Unigene_420960	1	p1	(A)10	10	10	19
Unigene_420965	1	p1	(T)11	11	111	121
Unigene_420968	1	p1	(T)13	13	425	437
Unigene_420970	1	p1	(A)10	10	172	181
Unigene_420982	1	p1	(A)13	13	121	133
Unigene_420982	2	p1	(A)13	13	298	310
Unigene_421008	1	p1	(A)12	12	1	12
Unigene_421008	2	p1	(T)14	14	320	333
Unigene_421012	1	p1	(A)10	10	83	92
Unigene_421027	1	p1	(T)29	29	76	104
Unigene_421029	1	p1	(T)13	13	405	417
Unigene_421038	1	p1	(A)15	15	239	253
Unigene_421045	1	p1	(A)11	11	280	290
Unigene_421047	1	p1	(T)10	10	236	245
Unigene_421055	1	p1	(T)10	10	142	151
Unigene_421058	1	p1	(T)13	13	564	576
Unigene_421060	1	p1	(T)10	10	589	598
Unigene_421063	1	p1	(T)23	23	1071	1093
Unigene_421070	1	p1	(T)10	10	400	409
Unigene_421077	1	p1	(A)23	23	1712	1734
Unigene_421092	1	p1	(A)10	10	517	526
Unigene_421096	1	p1	(T)10	10	84	93
Unigene_421103	1	p1	(T)10	10	806	815
Unigene_421103	2	p1	(A)10	10	922	931
Unigene_421112	1	p1	(T)10	10	134	143
Unigene_421116	1	p1	(T)12	12	8	19
Unigene_421123	1	p1	(A)18	18	52	69
Unigene_421146	1	p1	(T)12	12	133	144
Unigene_421167	1	p1	(T)23	23	1	23
Unigene_421167	2	p1	(T)11	11	140	150
Unigene_421167	3	p1	(T)10	10	850	859
Unigene_421177	1	p1	(A)13	13	142	154
Unigene_421179	1	p1	(T)10	10	226	235
Unigene_421184	1	p1	(T)11	11	1777	1787
Unigene_421187	1	p1	(A)17	17	915	931
Unigene_421189	2	p1	(A)10	10	545	554
Unigene_421219	1	p1	(T)15	15	102	116
Unigene_421219	2	p1	(A)10	10	281	290
Unigene_421223	1	p1	(C)28	28	784	811
Unigene_421237	1	p1	(A)14	14	779	792
Unigene_421238	1	p1	(A)19	19	1467	1485
Unigene_421243	1	p1	(T)11	11	33	43
Unigene_421246	1	p1	(T)10	10	202	211
Unigene_421252	1	p1	(A)14	14	356	369
Unigene_421256	1	p1	(T)10	10	775	784
Unigene_421256	2	p1	(T)10	10	1149	1158
Unigene_421262	1	p1	(T)13	13	10	22
Unigene_421264	1	p1	(A)12	12	553	564
Unigene_421268	1	p1	(T)10	10	346	355
Unigene_421271	1	p1	(A)12	12	717	728
Unigene_421287	1	p1	(A)10	10	117	126
Unigene_421287	2	p1	(T)10	10	260	269
Unigene_421308	1	p1	(T)10	10	195	204
Unigene_421313	1	p1	(T)10	10	187	196
Unigene_421314	1	p1	(A)14	14	507	520
Unigene_421324	1	p1	(T)12	12	89	100
Unigene_421324	3	p1	(T)11	11	630	640
Unigene_421329	1	p1	(T)14	14	288	301
Unigene_421341	1	p1	(A)10	10	23	32
Unigene_421351	1	p1	(T)14	14	8	21
Unigene_421354	1	p1	(A)19	19	53	71
Unigene_421358	1	p1	(T)10	10	451	460
Unigene_421360	1	p1	(A)10	10	223	232
Unigene_421374	1	p1	(T)14	14	247	260
Unigene_421375	1	p1	(A)11	11	79	89
Unigene_421390	1	p1	(A)10	10	1372	1381
Unigene_421398	1	p1	(T)10	10	399	408
Unigene_421399	1	p1	(C)11	11	246	256
Unigene_421401	1	p1	(T)10	10	270	279
Unigene_421404	1	p1	(T)23	23	1	23
Unigene_421406	1	p1	(T)16	16	65	80
Unigene_421416	1	p1	(T)10	10	564	573
Unigene_421417	1	p1	(A)23	23	728	750
Unigene_421427	1	p1	(T)13	13	71	83
Unigene_421431	1	p1	(T)12	12	60	71
Unigene_421432	1	p1	(A)10	10	255	264
Unigene_421437	1	p1	(T)10	10	160	169
Unigene_421438	1	p1	(T)13	13	251	263
Unigene_421443	1	p1	(A)23	23	1101	1123
Unigene_421446	1	p1	(A)10	10	222	231
Unigene_421449	1	p1	(T)22	22	1	22
Unigene_421450	1	p1	(T)11	11	1298	1308
Unigene_421457	1	p1	(T)12	12	6	17
Unigene_421457	2	p1	(T)10	10	196	205
Unigene_421458	1	p1	(T)10	10	134	143
Unigene_421463	1	p1	(A)10	10	266	275
Unigene_421467	1	p1	(A)23	23	505	527
Unigene_421470	1	p1	(A)12	12	26	37
Unigene_421476	1	p1	(T)16	16	240	255
Unigene_421476	2	p1	(A)12	12	481	492
Unigene_421478	1	p1	(A)10	10	359	368
Unigene_421479	1	p1	(T)11	11	158	168
Unigene_421480	1	p1	(T)13	13	229	241
Unigene_421481	1	p1	(A)13	13	208	220
Unigene_421482	2	p1	(A)13	13	200	212
Unigene_421484	1	p1	(A)13	13	631	643
Unigene_421484	2	p1	(A)10	10	1093	1102
Unigene_421486	1	p1	(A)10	10	744	753
Unigene_421486	2	p1	(T)23	23	1980	2002
Unigene_421494	1	p1	(T)10	10	40	49
Unigene_421499	1	p1	(T)23	23	1	23
Unigene_421499	2	p1	(A)10	10	2314	2323
Unigene_421515	1	p1	(A)12	12	127	138
Unigene_421516	1	p1	(T)10	10	354	363
Unigene_421517	1	p1	(T)15	15	289	303
Unigene_421522	1	p1	(T)10	10	467	476
Unigene_421528	2	p1	(A)10	10	945	954
Unigene_421533	1	p1	(T)10	10	278	287
Unigene_421535	1	p1	(A)12	12	2102	2113
Unigene_421542	1	p1	(A)23	23	477	499
Unigene_421558	1	p1	(T)11	11	399	409
Unigene_421560	1	p1	(T)13	13	223	235
Unigene_421567	1	p1	(T)16	16	431	446
Unigene_421570	1	p1	(A)17	17	255	271
Unigene_421575	1	p1	(A)11	11	716	726
Unigene_421575	2	p1	(T)10	10	1009	1018
Unigene_421576	1	p1	(A)34	34	372	405
Unigene_421580	1	p1	(G)15	15	822	836
Unigene_421591	2	p1	(A)23	23	3881	3903
Unigene_421593	1	p1	(T)11	11	1	11
Unigene_421593	2	p1	(T)11	11	248	258
Unigene_421598	1	p1	(T)10	10	475	484
Unigene_421601	1	p1	(A)10	10	591	600
Unigene_421608	1	p1	(A)13	13	421	433
Unigene_421618	1	p1	(T)10	10	102	111
Unigene_421620	1	p1	(A)28	28	592	619
Unigene_421621	1	p1	(T)10	10	497	506
Unigene_421623	1	p1	(A)10	10	981	990
Unigene_421625	1	p1	(A)10	10	1992	2001
Unigene_421632	1	p1	(A)14	14	368	381
Unigene_421640	1	p1	(T)10	10	258	267
Unigene_421642	1	p1	(T)10	10	158	167
Unigene_421642	2	p1	(T)15	15	469	483
Unigene_421653	1	p1	(A)11	11	2448	2458
Unigene_421653	2	p1	(A)11	11	3093	3103
Unigene_421668	1	p1	(A)10	10	447	456
Unigene_421669	1	p1	(A)16	16	99	114
Unigene_421670	1	p1	(A)10	10	269	278
Unigene_421675	1	p1	(T)12	12	357	368
Unigene_421682	1	p1	(T)12	12	259	270
Unigene_421683	1	p1	(T)10	10	244	253
Unigene_421684	1	p1	(T)10	10	412	421
Unigene_421685	1	p1	(T)13	13	399	411
Unigene_421685	2	p1	(T)15	15	522	536
Unigene_421689	1	p1	(A)35	35	334	368
Unigene_421694	1	p1	(T)12	12	263	274
Unigene_421706	1	p1	(T)10	10	468	477
Unigene_421711	1	p1	(T)11	11	251	261
Unigene_421725	1	p1	(T)12	12	177	188
Unigene_421733	2	p1	(T)13	13	1184	1196
Unigene_421734	1	p1	(T)14	14	411	424
Unigene_421734	2	p1	(A)14	14	2154	2167
Unigene_421737	1	p1	(A)11	11	422	432
Unigene_421737	2	p1	(A)10	10	929	938
Unigene_421738	1	p1	(T)11	11	427	437
Unigene_421748	1	p1	(A)10	10	207	216
Unigene_421773	1	p1	(A)13	13	153	165
Unigene_421779	1	p1	(A)15	15	582	596
Unigene_421781	1	p1	(T)10	10	164	173
Unigene_421794	1	p1	(T)10	10	921	930
Unigene_421804	1	p1	(A)11	11	347	357
Unigene_421805	1	p1	(A)12	12	56	67
Unigene_421808	1	p1	(A)15	15	664	678
Unigene_421816	1	p1	(T)11	11	318	328
Unigene_421826	1	p1	(A)11	11	97	107
Unigene_421835	1	p1	(A)10	10	2628	2637
Unigene_421838	1	p1	(A)12	12	1	12
Unigene_421838	2	p1	(T)11	11	339	349
Unigene_421853	1	p1	(A)10	10	537	546
Unigene_421864	1	p1	(A)10	10	137	146
Unigene_421867	1	p1	(T)11	11	21	31
Unigene_421877	1	p1	(A)10	10	608	617
Unigene_421881	1	p1	(A)10	10	47	56
Unigene_421891	1	p1	(T)12	12	268	279
Unigene_421894	1	p1	(T)10	10	159	168
Unigene_421897	2	p1	(A)11	11	383	393
Unigene_421900	2	p1	(A)13	13	1713	1725
Unigene_421910	1	p1	(A)10	10	152	161
Unigene_421916	1	p1	(T)11	11	205	215
Unigene_421918	1	p1	(A)10	10	228	237
Unigene_421920	1	p1	(A)14	14	378	391
Unigene_421922	1	p1	(A)14	14	128	141
Unigene_421930	1	p1	(T)10	10	265	274
Unigene_421932	1	p1	(T)11	11	1124	1134
Unigene_421945	1	p1	(A)14	14	574	587
Unigene_421948	1	p1	(T)15	15	226	240
Unigene_421951	1	p1	(A)10	10	542	551
Unigene_421959	1	p1	(T)23	23	1	23
Unigene_421971	1	p1	(A)10	10	245	254
Unigene_421972	1	p1	(A)16	16	66	81
Unigene_421972	2	p1	(T)10	10	392	401
Unigene_421975	1	p1	(A)11	11	1597	1607
Unigene_421978	1	p1	(A)14	14	96	109
Unigene_421978	2	p1	(A)11	11	303	313
Unigene_421983	1	p1	(A)10	10	323	332
Unigene_421985	1	p1	(T)10	10	968	977
Unigene_421988	1	p1	(T)12	12	91	102
Unigene_421988	2	p1	(T)16	16	273	288
Unigene_421991	1	p1	(A)13	13	433	445
Unigene_421994	1	p1	(T)14	14	609	622
Unigene_421999	1	p1	(T)23	23	1	23
Unigene_422001	1	p1	(A)10	10	137	146
Unigene_422009	1	p1	(A)11	11	831	841
Unigene_422012	1	p1	(T)10	10	370	379
Unigene_422014	1	p1	(A)23	23	2282	2304
Unigene_422029	1	p1	(T)18	18	60	77
Unigene_422038	1	p1	(A)11	11	622	632
Unigene_422038	2	p1	(A)11	11	738	748
Unigene_422040	1	p1	(A)11	11	202	212
Unigene_422057	1	p1	(T)11	11	248	258
Unigene_422058	1	p1	(T)13	13	53	65
Unigene_422060	1	p1	(T)11	11	347	357
Unigene_422065	1	p1	(T)14	14	535	548
Unigene_422070	1	p1	(A)10	10	193	202
Unigene_422070	2	p1	(A)10	10	441	450
Unigene_422090	1	p1	(T)15	15	327	341
Unigene_422095	1	p1	(T)23	23	38	60
Unigene_422096	1	p1	(T)10	10	221	230
Unigene_422098	1	p1	(A)10	10	400	409
Unigene_422104	1	p1	(A)10	10	6791	6800
Unigene_422104	2	p1	(T)14	14	7148	7161
Unigene_422107	1	p1	(T)13	13	322	334
Unigene_422122	1	p1	(A)16	16	2260	2275
Unigene_422143	1	p1	(T)16	16	135	150
Unigene_422144	1	p1	(A)10	10	216	225
Unigene_422147	1	p1	(T)11	11	131	141
Unigene_422159	1	p1	(T)23	23	75	97
Unigene_422162	1	p1	(A)12	12	49	60
Unigene_422165	1	p1	(A)10	10	73	82
Unigene_422168	1	p1	(T)13	13	168	180
Unigene_422170	1	p1	(A)11	11	637	647
Unigene_422172	1	p1	(T)13	13	113	125
Unigene_422172	3	p1	(A)11	11	676	686
Unigene_422172	4	p1	(T)10	10	1172	1181
Unigene_422176	1	p1	(A)12	12	326	337
Unigene_422179	1	p1	(T)11	11	1433	1443
Unigene_422180	1	p1	(T)11	11	338	348
Unigene_422189	1	p1	(A)10	10	247	256
Unigene_422193	1	p1	(A)10	10	1370	1379
Unigene_422200	1	p1	(T)11	11	261	271
Unigene_422201	1	p1	(A)11	11	335	345
Unigene_422203	1	p1	(A)10	10	174	183
Unigene_422206	1	p1	(T)13	13	276	288
Unigene_422209	1	p1	(T)10	10	263	272
Unigene_422211	1	p1	(T)10	10	338	347
Unigene_422212	1	p1	(T)13	13	1510	1522
Unigene_422219	1	p1	(A)23	23	3171	3193
Unigene_422221	1	p1	(A)10	10	351	360
Unigene_422227	1	p1	(T)10	10	212	221
Unigene_422230	1	p1	(A)10	10	280	289
Unigene_422240	1	p1	(T)10	10	213	222
Unigene_422240	2	p1	(A)10	10	412	421
Unigene_422243	1	p1	(A)10	10	171	180
Unigene_422247	1	p1	(A)11	11	56	66
Unigene_422247	2	p1	(A)14	14	425	438
Unigene_422248	1	p1	(T)14	14	170	183
Unigene_422255	1	p1	(T)11	11	207	217
Unigene_422260	1	p1	(T)23	23	1	23
Unigene_422260	2	p1	(T)27	27	1177	1203
Unigene_422260	3	p1	(T)23	23	2357	2379
Unigene_422264	1	p1	(A)22	22	5	26
Unigene_422266	1	p1	(A)11	11	59	69
Unigene_422266	2	p1	(T)14	14	472	485
Unigene_422272	1	p1	(T)15	15	322	336
Unigene_422273	2	p1	(T)11	11	390	400
Unigene_422280	1	p1	(T)10	10	507	516
Unigene_422282	1	p1	(T)10	10	361	370
Unigene_422284	1	p1	(T)12	12	479	490
Unigene_422298	1	p1	(A)10	10	256	265
Unigene_422304	1	p1	(T)10	10	390	399
Unigene_422306	1	p1	(T)10	10	503	512
Unigene_422309	1	p1	(T)11	11	100	110
Unigene_422316	1	p1	(A)10	10	661	670
Unigene_422317	1	p1	(T)23	23	1	23
Unigene_422318	1	p1	(A)15	15	278	292
Unigene_422318	2	p1	(T)12	12	550	561
Unigene_422322	1	p1	(A)11	11	615	625
Unigene_422327	1	p1	(T)14	14	1	14
Unigene_422329	1	p1	(T)10	10	396	405
Unigene_422332	1	p1	(A)15	15	1	15
Unigene_422334	2	p1	(T)10	10	280	289
Unigene_422337	1	p1	(T)13	13	234	246
Unigene_422338	1	p1	(T)11	11	530	540
Unigene_422343	1	p1	(T)10	10	394	403
Unigene_422348	1	p1	(A)11	11	261	271
Unigene_422353	1	p1	(T)10	10	76	85
Unigene_422353	2	p1	(A)11	11	292	302
Unigene_422356	1	p1	(T)10	10	235	244
Unigene_422356	2	p1	(A)11	11	353	363
Unigene_422356	3	p1	(A)12	12	586	597
Unigene_422358	1	p1	(T)10	10	329	338
Unigene_422359	1	p1	(A)10	10	57	66
Unigene_422359	2	p1	(A)12	12	189	200
Unigene_422363	1	p1	(A)12	12	2010	2021
Unigene_422365	1	p1	(A)10	10	293	302
Unigene_422371	1	p1	(T)13	13	910	922
Unigene_422385	1	p1	(T)11	11	207	217
Unigene_422391	1	p1	(T)12	12	312	323
Unigene_422398	1	p1	(T)12	12	389	400
Unigene_422401	1	p1	(A)12	12	39	50
Unigene_422401	3	p1	(A)15	15	601	615
Unigene_422401	4	p1	(A)13	13	1229	1241
Unigene_422403	1	p1	(T)13	13	546	558
Unigene_422407	1	p1	(A)11	11	70	80
Unigene_422415	1	p1	(A)11	11	93	103
Unigene_422422	1	p1	(T)10	10	422	431
Unigene_422433	1	p1	(T)10	10	364	373
Unigene_422434	1	p1	(A)11	11	52	62
Unigene_422438	1	p1	(T)14	14	202	215
Unigene_422449	1	p1	(A)12	12	198	209
Unigene_422451	1	p1	(A)10	10	310	319
Unigene_422452	1	p1	(T)11	11	2	12
Unigene_422459	1	p1	(A)11	11	253	263
Unigene_422462	1	p1	(A)17	17	296	312
Unigene_422467	1	p1	(T)10	10	89	98
Unigene_422469	1	p1	(T)23	23	1	23
Unigene_422472	1	p1	(T)10	10	54	63
Unigene_422476	1	p1	(A)10	10	76	85
Unigene_422484	1	p1	(T)10	10	15	24
Unigene_422484	2	p1	(T)10	10	271	280
Unigene_422488	1	p1	(A)10	10	379	388
Unigene_422490	1	p1	(A)10	10	15	24
Unigene_422493	1	p1	(A)12	12	405	416
Unigene_422496	1	p1	(A)12	12	41	52
Unigene_422506	1	p1	(A)23	23	2746	2768
Unigene_422511	1	p1	(A)12	12	32	43
Unigene_422512	1	p1	(A)10	10	518	527
Unigene_422514	1	p1	(A)12	12	219	230
Unigene_422518	1	p1	(A)12	12	2811	2822
Unigene_422525	1	p1	(A)13	13	298	310
Unigene_422528	1	p1	(A)15	15	1808	1822
Unigene_422529	1	p1	(T)10	10	463	472
Unigene_422545	1	p1	(T)10	10	282	291
Unigene_422550	1	p1	(T)14	14	275	288
Unigene_422554	1	p1	(A)12	12	397	408
Unigene_422562	1	p1	(T)10	10	51	60
Unigene_422574	1	p1	(A)12	12	525	536
Unigene_422577	1	p1	(A)14	14	271	284
Unigene_422584	1	p1	(T)10	10	3798	3807
Unigene_422588	1	p1	(A)11	11	56	66
Unigene_422598	1	p1	(T)10	10	32	41
Unigene_422606	1	p1	(T)10	10	8	17
Unigene_422610	1	p1	(T)13	13	178	190
Unigene_422610	2	p1	(T)13	13	392	404
Unigene_422620	1	p1	(T)10	10	292	301
Unigene_422624	1	p1	(A)10	10	516	525
Unigene_422624	2	p1	(A)13	13	761	773
Unigene_422624	3	p1	(A)12	12	1050	1061
Unigene_422626	1	p1	(T)11	11	134	144
Unigene_422626	2	p1	(T)10	10	277	286
Unigene_422627	1	p1	(T)15	15	195	209
Unigene_422628	1	p1	(A)10	10	23	32
Unigene_422631	1	p1	(T)10	10	390	399
Unigene_422632	1	p1	(T)14	14	39	52
Unigene_422632	2	p1	(A)17	17	430	446
Unigene_422635	1	p1	(T)18	18	62	79
Unigene_422643	1	p1	(T)11	11	150	160
Unigene_422650	1	p1	(T)11	11	33	43
Unigene_422653	1	p1	(A)11	11	224	234
Unigene_422660	1	p1	(A)10	10	85	94
Unigene_422664	1	p1	(T)10	10	309	318
Unigene_422670	1	p1	(A)10	10	142	151
Unigene_422670	2	p1	(A)13	13	763	775
Unigene_422674	1	p1	(A)14	14	398	411
Unigene_422692	1	p1	(A)13	13	388	400
Unigene_422693	1	p1	(A)12	12	765	776
Unigene_422697	1	p1	(A)11	11	453	463
Unigene_422698	1	p1	(T)10	10	249	258
Unigene_422700	1	p1	(T)13	13	99	111
Unigene_422703	1	p1	(A)10	10	113	122
Unigene_422703	2	p1	(A)10	10	239	248
Unigene_422705	1	p1	(A)11	11	445	455
Unigene_422709	1	p1	(A)23	23	316	338
Unigene_422711	1	p1	(T)10	10	273	282
Unigene_422718	1	p1	(T)10	10	539	548
Unigene_422727	1	p1	(T)10	10	1766	1775
Unigene_422728	1	p1	(T)12	12	30	41
Unigene_422728	2	p1	(A)13	13	315	327
Unigene_422734	1	p1	(A)11	11	359	369
Unigene_422750	1	p1	(T)12	12	252	263
Unigene_422765	1	p1	(A)19	19	24	42
Unigene_422767	1	p1	(A)12	12	29	40
Unigene_422771	1	p1	(A)10	10	381	390
Unigene_422771	2	p1	(A)11	11	789	799
Unigene_422771	3	p1	(A)11	11	989	999
Unigene_422774	2	p1	(T)12	12	400	411
Unigene_422780	1	p1	(T)11	11	58	68
Unigene_422784	1	p1	(T)11	11	477	487
Unigene_422799	1	p1	(A)11	11	197	207
Unigene_422810	1	p1	(T)10	10	159	168
Unigene_422816	1	p1	(A)11	11	56	66
Unigene_422822	1	p1	(T)14	14	226	239
Unigene_422822	2	p1	(T)11	11	575	585
Unigene_422829	1	p1	(T)10	10	132	141
Unigene_422831	1	p1	(A)14	14	485	498
Unigene_422837	1	p1	(A)21	21	495	515
Unigene_422845	1	p1	(T)10	10	1007	1016
Unigene_422846	1	p1	(A)16	16	48	63
Unigene_422847	1	p1	(T)11	11	159	169
Unigene_422851	1	p1	(G)10	10	10	19
Unigene_422853	1	p1	(T)10	10	370	379
Unigene_422876	1	p1	(A)12	12	351	362
Unigene_422877	1	p1	(A)11	11	179	189
Unigene_422878	1	p1	(T)23	23	572	594
Unigene_422879	1	p1	(T)11	11	136	146
Unigene_422882	1	p1	(T)14	14	984	997
Unigene_422883	1	p1	(T)10	10	27	36
Unigene_422891	1	p1	(A)19	19	72	90
Unigene_422895	1	p1	(T)11	11	329	339
Unigene_422897	1	p1	(T)10	10	318	327
Unigene_422898	1	p1	(T)10	10	8	17
Unigene_422898	2	p1	(T)11	11	505	515
Unigene_422900	1	p1	(A)16	16	235	250
Unigene_422902	1	p1	(A)18	18	74	91
Unigene_422902	2	p1	(T)11	11	240	250
Unigene_422910	1	p1	(T)10	10	513	522
Unigene_422933	1	p1	(A)23	23	1643	1665
Unigene_422934	1	p1	(T)10	10	233	242
Unigene_422937	1	p1	(A)10	10	76	85
Unigene_422939	1	p1	(T)10	10	231	240
Unigene_422939	2	p1	(A)10	10	2525	2534
Unigene_422939	3	p1	(A)10	10	2867	2876
Unigene_422948	2	p1	(A)14	14	946	959
Unigene_422949	1	p1	(A)18	18	235	252
Unigene_422952	1	p1	(A)14	14	31	44
Unigene_422964	1	p1	(T)23	23	1	23
Unigene_422968	1	p1	(T)12	12	17	28
Unigene_422989	1	p1	(A)10	10	193	202
Unigene_422991	1	p1	(T)13	13	163	175
Unigene_422991	3	p1	(T)10	10	666	675
Unigene_422997	1	p1	(A)11	11	320	330
Unigene_423012	1	p1	(T)10	10	273	282
Unigene_423014	1	p1	(A)11	11	601	611
Unigene_423017	1	p1	(A)15	15	609	623
Unigene_423018	1	p1	(A)10	10	1921	1930
Unigene_423022	1	p1	(A)23	23	3912	3934
Unigene_423023	1	p1	(A)10	10	24	33
Unigene_423023	2	p1	(A)10	10	626	635
Unigene_423023	3	p1	(A)13	13	741	753
Unigene_423023	4	p1	(A)12	12	947	958
Unigene_423034	1	p1	(T)11	11	5243	5253
Unigene_423037	1	p1	(T)10	10	456	465
Unigene_423038	1	p1	(A)10	10	166	175
Unigene_423040	1	p1	(A)10	10	289	298
Unigene_423041	1	p1	(A)14	14	94	107
Unigene_423041	2	p1	(A)14	14	238	251
Unigene_423054	1	p1	(T)10	10	47	56
Unigene_423059	1	p1	(A)10	10	228	237
Unigene_423068	1	p1	(A)10	10	225	234
Unigene_423076	1	p1	(A)10	10	498	507
Unigene_423082	2	p1	(A)11	11	1996	2006
Unigene_423106	2	p1	(A)21	21	482	502
Unigene_423107	1	p1	(T)10	10	456	465
Unigene_423115	1	p1	(A)23	23	4059	4081
Unigene_423120	2	p1	(T)11	11	147	157
Unigene_423125	1	p1	(A)13	13	2631	2643
Unigene_423126	1	p1	(T)10	10	391	400
Unigene_423132	1	p1	(T)11	11	691	701
Unigene_423140	1	p1	(A)10	10	796	805
Unigene_423141	1	p1	(A)12	12	239	250
Unigene_423145	2	p1	(T)12	12	402	413
Unigene_423148	1	p1	(T)10	10	182	191
Unigene_423148	2	p1	(T)14	14	306	319
Unigene_423154	1	p1	(A)10	10	559	568
Unigene_423158	1	p1	(A)10	10	382	391
Unigene_423165	1	p1	(A)10	10	327	336
Unigene_423170	1	p1	(A)10	10	1697	1706
Unigene_423170	2	p1	(T)10	10	1963	1972
Unigene_423174	1	p1	(T)14	14	71	84
Unigene_423176	1	p1	(C)13	13	378	390
Unigene_423194	1	p1	(A)11	11	351	361
Unigene_423200	1	p1	(A)10	10	283	292
Unigene_423216	1	p1	(A)18	18	388	405
Unigene_423217	1	p1	(T)13	13	52	64
Unigene_423221	1	p1	(A)19	19	295	313
Unigene_423233	1	p1	(A)15	15	10	24
Unigene_423238	1	p1	(T)12	12	348	359
Unigene_423247	1	p1	(T)11	11	63	73
Unigene_423259	1	p1	(T)12	12	210	221
Unigene_423259	2	p1	(A)12	12	470	481
Unigene_423263	1	p1	(T)11	11	192	202
Unigene_423263	2	p1	(T)10	10	304	313
Unigene_423270	1	p1	(A)14	14	3	16
Unigene_423270	2	p1	(A)11	11	249	259
Unigene_423272	1	p1	(A)10	10	51	60
Unigene_423275	1	p1	(A)10	10	163	172
Unigene_423280	1	p1	(T)10	10	16	25
Unigene_423280	2	p1	(T)11	11	167	177
Unigene_423286	1	p1	(A)10	10	59	68
Unigene_423303	1	p1	(A)10	10	158	167
Unigene_423306	1	p1	(A)10	10	1370	1379
Unigene_423318	1	p1	(T)10	10	65	74
Unigene_423318	2	p1	(T)10	10	285	294
Unigene_423321	1	p1	(T)10	10	107	116
Unigene_423325	1	p1	(T)12	12	318	329
Unigene_423332	1	p1	(A)10	10	3	12
Unigene_423333	1	p1	(T)11	11	341	351
Unigene_423352	1	p1	(A)11	11	60	70
Unigene_423357	2	p1	(T)10	10	2930	2939
Unigene_423360	1	p1	(T)16	16	667	682
Unigene_423372	1	p1	(A)13	13	312	324
Unigene_423389	1	p1	(T)12	12	231	242
Unigene_423399	1	p1	(A)11	11	519	529
Unigene_423400	2	p1	(T)12	12	141	152
Unigene_423404	1	p1	(T)11	11	272	282
Unigene_423406	1	p1	(T)10	10	1004	1013
Unigene_423412	1	p1	(A)10	10	954	963
Unigene_423413	1	p1	(A)11	11	85	95
Unigene_423413	2	p1	(A)16	16	1888	1903
Unigene_423413	3	p1	(A)10	10	2682	2691
Unigene_423415	1	p1	(A)16	16	492	507
Unigene_423419	1	p1	(T)13	13	20	32
Unigene_423422	1	p1	(T)10	10	385	394
Unigene_423425	1	p1	(A)14	14	320	333
Unigene_423426	1	p1	(T)13	13	97	109
Unigene_423427	1	p1	(A)13	13	304	316
Unigene_423430	1	p1	(A)11	11	82	92
Unigene_423435	1	p1	(T)11	11	24	34
Unigene_423435	2	p1	(A)10	10	284	293
Unigene_423436	1	p1	(T)10	10	47	56
Unigene_423438	1	p1	(A)10	10	198	207
Unigene_423441	1	p1	(A)13	13	210	222
Unigene_423448	1	p1	(A)11	11	856	866
Unigene_423456	1	p1	(T)15	15	949	963
Unigene_423463	1	p1	(C)11	11	263	273
Unigene_423463	2	p1	(T)12	12	431	442
Unigene_423467	1	p1	(A)15	15	26	40
Unigene_423467	2	p1	(A)10	10	226	235
Unigene_423471	1	p1	(T)12	12	67	78
Unigene_423476	1	p1	(T)10	10	268	277
Unigene_423497	1	p1	(A)13	13	122	134
Unigene_423501	1	p1	(A)12	12	506	517
Unigene_423503	1	p1	(T)13	13	265	277
Unigene_423506	1	p1	(A)10	10	76	85
Unigene_423511	1	p1	(T)12	12	296	307
Unigene_423525	1	p1	(T)10	10	565	574
Unigene_423528	1	p1	(T)12	12	667	678
Unigene_423528	2	p1	(T)11	11	844	854
Unigene_423539	1	p1	(A)10	10	94	103
Unigene_423546	1	p1	(T)14	14	707	720
Unigene_423549	1	p1	(T)10	10	207	216
Unigene_423550	1	p1	(T)15	15	299	313
Unigene_423556	1	p1	(T)15	15	746	760
Unigene_423566	1	p1	(T)16	16	280	295
Unigene_423579	1	p1	(A)29	29	356	384
Unigene_423581	1	p1	(A)10	10	1409	1418
Unigene_423581	2	p1	(A)10	10	1765	1774
Unigene_423603	1	p1	(T)15	15	689	703
Unigene_423609	1	p1	(A)23	23	1766	1788
Unigene_423611	1	p1	(T)10	10	145	154
Unigene_423611	2	p1	(T)10	10	345	354
Unigene_423612	1	p1	(A)10	10	188	197
Unigene_423623	1	p1	(T)11	11	98	108
Unigene_423628	1	p1	(A)13	13	73	85
Unigene_423641	1	p1	(A)10	10	161	170
Unigene_423650	1	p1	(T)10	10	395	404
Unigene_423651	2	p1	(T)12	12	225	236
Unigene_423654	1	p1	(T)14	14	247	260
Unigene_423663	1	p1	(T)15	15	793	807
Unigene_423665	1	p1	(A)12	12	30	41
Unigene_423667	1	p1	(A)18	18	298	315
Unigene_423669	1	p1	(T)10	10	222	231
Unigene_423669	2	p1	(T)10	10	669	678
Unigene_423678	1	p1	(A)14	14	521	534
Unigene_423686	1	p1	(T)10	10	386	395
Unigene_423701	1	p1	(T)12	12	60	71
Unigene_423719	1	p1	(A)11	11	75	85
Unigene_423723	1	p1	(A)24	24	57	80
Unigene_423723	2	p1	(T)13	13	329	341
Unigene_423729	1	p1	(T)10	10	395	404
Unigene_423735	1	p1	(A)15	15	357	371
Unigene_423735	2	p1	(T)10	10	571	580
Unigene_423738	1	p1	(T)10	10	329	338
Unigene_423746	1	p1	(T)11	11	686	696
Unigene_423776	1	p1	(T)10	10	106	115
Unigene_423786	1	p1	(A)11	11	36	46
Unigene_423800	1	p1	(T)10	10	290	299
Unigene_423807	1	p1	(A)10	10	171	180
Unigene_423810	1	p1	(T)13	13	20	32
Unigene_423827	1	p1	(A)11	11	118	128
Unigene_423830	1	p1	(A)14	14	2219	2232
Unigene_423834	1	p1	(A)17	17	397	413
Unigene_423841	1	p1	(A)10	10	12	21
Unigene_423841	2	p1	(A)14	14	848	861
Unigene_423848	1	p1	(T)10	10	145	154
Unigene_423848	2	p1	(T)11	11	399	409
Unigene_423861	1	p1	(T)11	11	213	223
Unigene_423878	1	p1	(A)12	12	180	191
Unigene_423878	2	p1	(T)11	11	524	534
Unigene_423881	1	p1	(T)11	11	397	407
Unigene_423881	2	p1	(T)10	10	770	779
Unigene_423887	1	p1	(A)18	18	1633	1650
Unigene_423889	1	p1	(A)23	23	346	368
Unigene_423891	1	p1	(T)13	13	221	233
Unigene_423897	1	p1	(T)11	11	1496	1506
Unigene_423907	3	p1	(T)10	10	1641	1650
Unigene_423911	1	p1	(T)11	11	86	96
Unigene_423936	2	p1	(A)15	15	261	275
Unigene_423941	2	p1	(A)19	19	2456	2474
Unigene_423947	1	p1	(T)15	15	293	307
Unigene_423948	1	p1	(T)12	12	1472	1483
Unigene_423959	1	p1	(A)41	41	2624	2664
Unigene_423963	1	p1	(T)15	15	2890	2904
Unigene_423964	2	p1	(T)10	10	215	224
Unigene_423969	1	p1	(A)11	11	299	309
Unigene_423973	2	p1	(A)10	10	1095	1104
Unigene_423980	1	p1	(A)16	16	364	379
Unigene_423985	1	p1	(A)15	15	452	466
Unigene_423989	2	p1	(A)14	14	3202	3215
Unigene_423995	1	p1	(T)12	12	111	122
Unigene_423999	1	p1	(T)10	10	227	236
Unigene_424014	1	p1	(T)11	11	40	50
Unigene_424015	1	p1	(T)17	17	288	304
Unigene_424018	1	p1	(A)11	11	92	102
Unigene_424021	1	p1	(T)10	10	100	109
Unigene_424024	1	p1	(A)12	12	245	256
Unigene_424025	1	p1	(T)11	11	19	29
Unigene_424026	1	p1	(A)11	11	372	382
Unigene_424033	1	p1	(T)15	15	246	260
Unigene_424039	1	p1	(T)15	15	1	15
Unigene_424058	1	p1	(T)10	10	329	338
Unigene_424060	1	p1	(T)10	10	431	440
Unigene_424060	2	p1	(A)10	10	978	987
Unigene_424063	1	p1	(T)10	10	87	96
Unigene_424079	1	p1	(T)11	11	303	313
Unigene_424086	1	p1	(A)10	10	316	325
Unigene_424132	1	p1	(A)22	22	12	33
Unigene_424133	1	p1	(T)10	10	209	218
Unigene_424136	1	p1	(T)10	10	426	435
Unigene_424150	1	p1	(T)14	14	117	130
Unigene_424150	2	p1	(T)11	11	499	509
Unigene_424153	1	p1	(A)11	11	1996	2006
Unigene_424153	2	p1	(A)11	11	2336	2346
Unigene_424155	1	p1	(A)10	10	291	300
Unigene_424156	1	p1	(T)14	14	193	206
Unigene_424156	2	p1	(T)10	10	383	392
Unigene_424160	1	p1	(A)10	10	583	592
Unigene_424161	1	p1	(A)16	16	1567	1582
Unigene_424166	1	p1	(T)14	14	31	44
Unigene_424170	1	p1	(A)10	10	448	457
Unigene_424172	1	p1	(T)10	10	1328	1337
Unigene_424172	2	p1	(T)14	14	2522	2535
Unigene_424175	1	p1	(T)10	10	211	220
Unigene_424175	2	p1	(A)10	10	1080	1089
Unigene_424175	3	p1	(T)11	11	1357	1367
Unigene_424176	1	p1	(A)15	15	608	622
Unigene_424177	1	p1	(T)11	11	42	52
Unigene_424181	1	p1	(T)10	10	50	59
Unigene_424185	1	p1	(A)11	11	3393	3403
Unigene_424194	1	p1	(A)14	14	698	711
Unigene_424194	2	p1	(A)13	13	939	951
Unigene_424194	3	p1	(A)10	10	1141	1150
Unigene_424201	1	p1	(T)12	12	198	209
Unigene_424212	1	p1	(T)10	10	583	592
Unigene_424216	1	p1	(T)11	11	388	398
Unigene_424221	1	p1	(T)10	10	87	96
Unigene_424225	1	p1	(T)10	10	173	182
Unigene_424226	1	p1	(A)11	11	65	75
Unigene_424231	1	p1	(T)15	15	303	317
Unigene_424249	4	p1	(T)11	11	1863	1873
Unigene_424253	1	p1	(T)10	10	425	434
Unigene_424257	1	p1	(A)23	23	806	828
Unigene_424266	1	p1	(A)13	13	1712	1724
Unigene_424267	1	p1	(A)10	10	406	415
Unigene_424268	1	p1	(T)10	10	8	17
Unigene_424268	2	p1	(T)10	10	1789	1798
Unigene_424269	1	p1	(T)11	11	303	313
Unigene_424276	1	p1	(A)12	12	172	183
Unigene_424286	1	p1	(A)12	12	277	288
Unigene_424290	1	p1	(A)24	24	196	219
Unigene_424298	1	p1	(A)23	23	505	527
Unigene_424303	1	p1	(T)10	10	94	103
Unigene_424304	1	p1	(T)11	11	266	276
Unigene_424316	1	p1	(A)10	10	490	499
Unigene_424331	1	p1	(A)13	13	428	440
Unigene_424335	1	p1	(T)10	10	70	79
Unigene_424337	1	p1	(A)14	14	126	139
Unigene_424353	2	p1	(A)10	10	1216	1225
Unigene_424360	1	p1	(A)10	10	357	366
Unigene_424363	1	p1	(A)14	14	482	495
Unigene_424371	1	p1	(T)17	17	213	229
Unigene_424375	1	p1	(T)11	11	266	276
Unigene_424380	1	p1	(T)10	10	674	683
Unigene_424380	2	p1	(T)14	14	1736	1749
Unigene_424394	1	p1	(T)11	11	357	367
Unigene_424408	1	p1	(T)10	10	187	196
Unigene_424409	1	p1	(A)10	10	39	48
Unigene_424410	1	p1	(T)10	10	37	46
Unigene_424424	1	p1	(A)10	10	130	139
Unigene_424429	1	p1	(T)10	10	439	448
Unigene_424429	2	p1	(A)17	17	974	990
Unigene_424432	2	p1	(A)10	10	894	903
Unigene_424432	3	p1	(A)11	11	1191	1201
Unigene_424435	1	p1	(T)10	10	427	436
Unigene_424436	1	p1	(T)10	10	374	383
Unigene_424440	1	p1	(T)16	16	583	598
Unigene_424443	1	p1	(T)10	10	1436	1445
Unigene_424447	1	p1	(A)13	13	431	443
Unigene_424456	1	p1	(A)13	13	8	20
Unigene_424468	1	p1	(T)11	11	262	272
Unigene_424477	1	p1	(A)13	13	192	204
Unigene_424480	1	p1	(A)10	10	1833	1842
Unigene_424486	1	p1	(T)12	12	3416	3427
Unigene_424486	2	p1	(A)23	23	3632	3654
Unigene_424492	1	p1	(A)10	10	256	265
Unigene_424502	1	p1	(T)10	10	279	288
Unigene_424514	1	p1	(A)11	11	308	318
Unigene_424516	1	p1	(T)13	13	81	93
Unigene_424523	1	p1	(T)10	10	399	408
Unigene_424525	1	p1	(T)12	12	28	39
Unigene_424540	1	p1	(T)10	10	109	118
Unigene_424540	2	p1	(T)10	10	315	324
Unigene_424542	1	p1	(A)10	10	407	416
Unigene_424550	1	p1	(T)12	12	2	13
Unigene_424551	1	p1	(A)10	10	306	315
Unigene_424558	1	p1	(G)12	12	222	233
Unigene_424561	1	p1	(A)11	11	100	110
Unigene_424568	1	p1	(A)23	23	302	324
Unigene_424578	1	p1	(A)10	10	529	538
Unigene_424587	1	p1	(A)10	10	208	217
Unigene_424590	1	p1	(T)11	11	203	213
Unigene_424594	1	p1	(A)10	10	251	260
Unigene_424608	1	p1	(T)10	10	355	364
Unigene_424608	2	p1	(T)11	11	640	650
Unigene_424610	1	p1	(T)12	12	122	133
Unigene_424610	2	p1	(A)13	13	241	253
Unigene_424612	1	p1	(T)10	10	441	450
Unigene_424614	1	p1	(A)11	11	307	317
Unigene_424619	1	p1	(A)10	10	283	292
Unigene_424646	1	p1	(T)23	23	1	23
Unigene_424646	2	p1	(A)11	11	2243	2253
Unigene_424650	1	p1	(T)11	11	19	29
Unigene_424653	1	p1	(A)11	11	225	235
Unigene_424654	1	p1	(T)10	10	520	529
Unigene_424663	1	p1	(A)11	11	256	266
Unigene_424668	1	p1	(A)10	10	458	467
Unigene_424684	1	p1	(T)15	15	505	519
Unigene_424699	1	p1	(A)10	10	581	590
Unigene_424722	1	p1	(A)14	14	490	503
Unigene_424723	1	p1	(T)11	11	161	171
Unigene_424725	1	p1	(T)14	14	347	360
Unigene_424725	2	p1	(T)11	11	488	498
Unigene_424730	1	p1	(A)10	10	276	285
Unigene_424730	2	p1	(A)15	15	750	764
Unigene_424731	1	p1	(T)15	15	55	69
Unigene_424731	2	p1	(T)10	10	299	308
Unigene_424736	1	p1	(A)10	10	154	163
Unigene_424738	1	p1	(A)12	12	199	210
Unigene_424740	1	p1	(T)10	10	433	442
Unigene_424757	1	p1	(T)10	10	655	664
Unigene_424770	2	p1	(T)10	10	667	676
Unigene_424780	1	p1	(A)11	11	156	166
Unigene_424781	1	p1	(T)23	23	1	23
Unigene_424783	1	p1	(T)10	10	1783	1792
Unigene_424788	1	p1	(A)10	10	476	485
Unigene_424790	1	p1	(A)15	15	318	332
Unigene_424801	1	p1	(A)10	10	32	41
Unigene_424811	1	p1	(T)14	14	711	724
Unigene_424811	2	p1	(A)10	10	935	944
Unigene_424821	1	p1	(A)12	12	210	221
Unigene_424822	1	p1	(T)13	13	182	194
Unigene_424824	2	p1	(T)10	10	644	653
Unigene_424828	1	p1	(T)10	10	207	216
Unigene_424830	1	p1	(T)26	26	394	419
Unigene_424837	1	p1	(A)10	10	239	248
Unigene_424838	1	p1	(T)10	10	218	227
Unigene_424840	1	p1	(T)16	16	408	423
Unigene_424847	1	p1	(T)50	50	1	50
Unigene_424867	1	p1	(A)10	10	212	221
Unigene_424870	1	p1	(A)10	10	189	198
Unigene_424877	1	p1	(T)108	108	1	108
Unigene_424877	2	p1	(T)13	13	509	521
Unigene_424877	3	p1	(A)23	23	4219	4241
Unigene_424879	1	p1	(A)10	10	865	874
Unigene_424885	1	p1	(T)11	11	144	154
Unigene_424893	1	p1	(T)15	15	290	304
Unigene_424905	1	p1	(A)10	10	504	513
Unigene_424908	1	p1	(T)10	10	211	220
Unigene_424915	1	p1	(T)14	14	118	131
Unigene_424919	1	p1	(T)14	14	98	111
Unigene_424932	1	p1	(A)23	23	2339	2361
Unigene_424933	1	p1	(T)24	24	42	65
Unigene_424939	1	p1	(T)23	23	1	23
Unigene_424942	1	p1	(A)13	13	276	288
Unigene_424948	1	p1	(T)10	10	165	174
Unigene_424950	1	p1	(T)12	12	1542	1553
Unigene_424961	1	p1	(A)17	17	495	511
Unigene_424969	1	p1	(T)10	10	1074	1083
Unigene_424972	2	p1	(A)14	14	428	441
Unigene_424982	2	p1	(A)10	10	529	538
Unigene_424982	3	p1	(T)10	10	661	670
Unigene_424982	4	p1	(T)11	11	1466	1476
Unigene_424989	1	p1	(A)12	12	15	26
Unigene_424998	1	p1	(T)13	13	160	172
Unigene_425012	1	p1	(T)11	11	481	491
Unigene_425015	1	p1	(T)14	14	42	55
Unigene_425015	2	p1	(A)11	11	579	589
Unigene_425017	1	p1	(A)23	23	1182	1204
Unigene_425018	1	p1	(T)11	11	124	134
Unigene_425024	1	p1	(A)11	11	169	179
Unigene_425025	1	p1	(A)11	11	70	80
Unigene_425031	2	p1	(A)10	10	504	513
Unigene_425037	1	p1	(A)13	13	38	50
Unigene_425062	1	p1	(T)13	13	157	169
Unigene_425076	1	p1	(A)10	10	66	75
Unigene_425078	1	p1	(T)14	14	44	57
Unigene_425095	1	p1	(A)10	10	172	181
Unigene_425099	1	p1	(A)23	23	330	352
Unigene_425101	1	p1	(T)10	10	43	52
Unigene_425110	1	p1	(G)11	11	233	243
Unigene_425111	1	p1	(T)10	10	67	76
Unigene_425116	1	p1	(A)15	15	905	919
Unigene_425118	1	p1	(T)13	13	3208	3220
Unigene_425123	1	p1	(A)16	16	177	192
Unigene_425123	2	p1	(T)10	10	1746	1755
Unigene_425125	1	p1	(A)10	10	56	65
Unigene_425127	1	p1	(T)14	14	272	285
Unigene_425130	1	p1	(T)10	10	1646	1655
Unigene_425133	1	p1	(A)16	16	384	399
Unigene_425135	1	p1	(A)14	14	54	67
Unigene_425138	1	p1	(T)12	12	499	510
Unigene_425143	1	p1	(A)13	13	344	356
Unigene_425147	1	p1	(T)13	13	293	305
Unigene_425152	1	p1	(A)13	13	187	199
Unigene_425160	1	p1	(T)10	10	257	266
Unigene_425167	1	p1	(A)10	10	77	86
Unigene_425170	1	p1	(T)13	13	264	276
Unigene_425174	1	p1	(T)66	66	336	401
Unigene_425183	1	p1	(G)11	11	109	119
Unigene_425188	1	p1	(T)16	16	58	73
Unigene_425193	1	p1	(A)13	13	68	80
Unigene_425194	1	p1	(T)10	10	412	421
Unigene_425197	1	p1	(A)18	18	528	545
Unigene_425199	1	p1	(T)17	17	54	70
Unigene_425203	1	p1	(A)14	14	187	200
Unigene_425210	1	p1	(T)13	13	1209	1221
Unigene_425214	2	p1	(T)10	10	143	152
Unigene_425215	1	p1	(T)10	10	314	323
Unigene_425215	2	p1	(T)12	12	555	566
Unigene_425223	1	p1	(T)10	10	235	244
Unigene_425226	1	p1	(A)10	10	67	76
Unigene_425236	1	p1	(T)10	10	48	57
Unigene_425236	2	p1	(A)16	16	336	351
Unigene_425237	1	p1	(T)10	10	61	70
Unigene_425242	1	p1	(T)13	13	174	186
Unigene_425246	1	p1	(T)10	10	699	708
Unigene_425253	1	p1	(A)10	10	244	253
Unigene_425265	2	p1	(A)17	17	463	479
Unigene_425266	1	p1	(A)14	14	176	189
Unigene_425275	1	p1	(T)11	11	182	192
Unigene_425282	1	p1	(A)14	14	552	565
Unigene_425282	2	p1	(A)12	12	1287	1298
Unigene_425283	1	p1	(A)14	14	614	627
Unigene_425284	1	p1	(A)10	10	419	428
Unigene_425284	2	p1	(A)11	11	578	588
Unigene_425293	1	p1	(T)23	23	1	23
Unigene_425318	1	p1	(A)15	15	229	243
Unigene_425329	1	p1	(A)10	10	445	454
Unigene_425331	1	p1	(T)10	10	1	10
Unigene_425334	1	p1	(T)10	10	1	10
Unigene_425339	1	p1	(T)10	10	247	256
Unigene_425341	1	p1	(T)12	12	33	44
Unigene_425341	2	p1	(T)12	12	454	465
Unigene_425344	1	p1	(A)10	10	13	22
Unigene_425346	1	p1	(A)10	10	53	62
Unigene_425348	1	p1	(T)11	11	354	364
Unigene_425361	1	p1	(T)10	10	158	167
Unigene_425369	1	p1	(A)13	13	339	351
Unigene_425373	2	p1	(G)13	13	258	270
Unigene_425381	1	p1	(A)10	10	890	899
Unigene_425382	1	p1	(A)10	10	64	73
Unigene_425395	1	p1	(T)12	12	197	208
Unigene_425398	1	p1	(A)14	14	326	339
Unigene_425399	1	p1	(T)10	10	167	176
Unigene_425399	3	p1	(T)10	10	658	667
Unigene_425400	1	p1	(T)13	13	85	97
Unigene_425402	1	p1	(A)23	23	580	602
Unigene_425405	1	p1	(T)10	10	144	153
Unigene_425421	1	p1	(A)10	10	400	409
Unigene_425426	1	p1	(T)13	13	325	337
Unigene_425429	1	p1	(T)23	23	1	23
Unigene_425438	1	p1	(T)23	23	1	23
Unigene_425442	1	p1	(T)23	23	281	303
Unigene_425447	1	p1	(T)11	11	38	48
Unigene_425453	1	p1	(G)11	11	27	37
Unigene_425453	2	p1	(T)10	10	282	291
Unigene_425457	1	p1	(A)11	11	49	59
Unigene_425458	1	p1	(T)11	11	104	114
Unigene_425466	1	p1	(T)10	10	426	435
Unigene_425485	1	p1	(T)14	14	508	521
Unigene_425486	1	p1	(A)10	10	666	675
Unigene_425500	1	p1	(A)11	11	106	116
Unigene_425500	2	p1	(T)10	10	1050	1059
Unigene_425502	1	p1	(T)10	10	352	361
Unigene_425502	2	p1	(T)11	11	852	862
Unigene_425502	3	p1	(T)13	13	1805	1817
Unigene_425507	1	p1	(A)15	15	491	505
Unigene_425515	1	p1	(A)13	13	325	337
Unigene_425527	1	p1	(T)11	11	112	122
Unigene_425534	2	p1	(T)13	13	1825	1837
Unigene_425537	1	p1	(T)13	13	390	402
Unigene_425542	1	p1	(A)14	14	277	290
Unigene_425547	1	p1	(T)10	10	422	431
Unigene_425553	1	p1	(T)12	12	793	804
Unigene_425555	2	p1	(A)12	12	242	253
Unigene_425556	1	p1	(T)10	10	121	130
Unigene_425556	2	p1	(A)12	12	266	277
Unigene_425556	3	p1	(A)10	10	500	509
Unigene_425566	1	p1	(A)16	16	1098	1113
Unigene_425570	1	p1	(T)20	20	381	400
Unigene_425576	1	p1	(A)15	15	490	504
Unigene_425579	1	p1	(T)11	11	378	388
Unigene_425580	1	p1	(T)13	13	420	432
Unigene_425581	1	p1	(T)12	12	111	122
Unigene_425582	1	p1	(A)10	10	237	246
Unigene_425585	1	p1	(T)10	10	957	966
Unigene_425589	1	p1	(T)11	11	417	427
Unigene_425590	1	p1	(T)13	13	233	245
Unigene_425591	1	p1	(T)11	11	54	64
Unigene_425593	1	p1	(T)10	10	255	264
Unigene_425593	2	p1	(T)12	12	477	488
Unigene_425594	1	p1	(T)10	10	1514	1523
Unigene_425594	2	p1	(A)23	23	3433	3455
Unigene_425600	1	p1	(A)10	10	389	398
Unigene_425611	1	p1	(T)10	10	856	865
Unigene_425613	1	p1	(T)11	11	482	492
Unigene_425618	1	p1	(T)10	10	1216	1225
Unigene_425634	1	p1	(T)10	10	80	89
Unigene_425640	1	p1	(A)10	10	278	287
Unigene_425651	1	p1	(T)10	10	187	196
Unigene_425654	1	p1	(T)11	11	255	265
Unigene_425655	1	p1	(T)23	23	1	23
Unigene_425660	1	p1	(T)13	13	271	283
Unigene_425662	1	p1	(A)10	10	2183	2192
Unigene_425665	1	p1	(T)16	16	318	333
Unigene_425676	1	p1	(A)12	12	1159	1170
Unigene_425685	1	p1	(A)10	10	708	717
Unigene_425686	1	p1	(T)11	11	322	332
Unigene_425694	1	p1	(T)11	11	25	35
Unigene_425694	2	p1	(A)12	12	194	205
Unigene_425698	1	p1	(A)10	10	146	155
Unigene_425702	1	p1	(A)10	10	506	515
Unigene_425703	1	p1	(A)10	10	279	288
Unigene_425725	1	p1	(T)11	11	72	82
Unigene_425732	1	p1	(A)10	10	23	32
Unigene_425738	1	p1	(T)15	15	368	382
Unigene_425744	1	p1	(A)14	14	415	428
Unigene_425747	1	p1	(T)10	10	383	392
Unigene_425747	2	p1	(A)12	12	1619	1630
Unigene_425750	1	p1	(A)11	11	258	268
Unigene_425757	1	p1	(A)12	12	7	18
Unigene_425767	1	p1	(T)12	12	111	122
Unigene_425770	1	p1	(A)10	10	262	271
Unigene_425771	1	p1	(A)10	10	87	96
Unigene_425771	2	p1	(A)10	10	281	290
Unigene_425786	1	p1	(A)12	12	120	131
Unigene_425795	1	p1	(A)10	10	41	50
Unigene_425798	2	p1	(A)10	10	531	540
Unigene_425814	1	p1	(A)13	13	133	145
Unigene_425816	1	p1	(A)10	10	228	237
Unigene_425816	2	p1	(A)10	10	692	701
Unigene_425817	1	p1	(A)11	11	312	322
Unigene_425817	2	p1	(T)10	10	914	923
Unigene_425817	3	p1	(T)11	11	1214	1224
Unigene_425835	1	p1	(T)10	10	58	67
Unigene_425839	1	p1	(T)16	16	633	648
Unigene_425849	1	p1	(T)13	13	271	283
Unigene_425852	1	p1	(T)23	23	757	779
Unigene_425854	1	p1	(T)10	10	56	65
Unigene_425854	2	p1	(A)10	10	970	979
Unigene_425861	1	p1	(T)10	10	115	124
Unigene_425873	1	p1	(A)15	15	123	137
Unigene_425875	1	p1	(T)129	129	1	129
Unigene_425890	2	p1	(A)23	23	2442	2464
Unigene_425897	1	p1	(A)13	13	485	497
Unigene_425899	1	p1	(T)10	10	45	54
Unigene_425900	1	p1	(T)10	10	1742	1751
Unigene_425906	1	p1	(T)14	14	58	71
Unigene_425908	1	p1	(T)11	11	42	52
Unigene_425913	1	p1	(T)13	13	225	237
Unigene_425916	1	p1	(A)14	14	487	500
Unigene_425922	2	p1	(T)12	12	373	384
Unigene_425922	4	p1	(A)12	12	1219	1230
Unigene_425927	1	p1	(A)10	10	133	142
Unigene_425929	2	p1	(T)10	10	644	653
Unigene_425939	1	p1	(A)10	10	284	293
Unigene_425945	1	p1	(A)10	10	186	195
Unigene_425964	1	p1	(T)12	12	1506	1517
Unigene_425967	1	p1	(T)11	11	89	99
Unigene_425967	2	p1	(A)14	14	330	343
Unigene_425969	2	p1	(A)14	14	997	1010
Unigene_425975	1	p1	(A)10	10	85	94
Unigene_425982	1	p1	(T)10	10	5004	5013
Unigene_425982	2	p1	(T)10	10	5409	5418
Unigene_426020	1	p1	(A)23	23	135	157
Unigene_426021	3	p1	(A)10	10	541	550
Unigene_426024	1	p1	(A)11	11	334	344
Unigene_426040	1	p1	(T)10	10	32	41
Unigene_426040	2	p1	(T)12	12	263	274
Unigene_426041	1	p1	(A)10	10	521	530
Unigene_426048	1	p1	(T)13	13	106	118
Unigene_426059	1	p1	(T)17	17	72	88
Unigene_426061	1	p1	(T)10	10	347	356
Unigene_426062	1	p1	(A)10	10	352	361
Unigene_426064	1	p1	(A)16	16	63	78
Unigene_426065	1	p1	(A)12	12	14	25
Unigene_426066	1	p1	(A)14	14	662	675
Unigene_426068	1	p1	(T)12	12	161	172
Unigene_426082	1	p1	(A)13	13	425	437
Unigene_426085	1	p1	(T)13	13	116	128
Unigene_426094	1	p1	(T)14	14	628	641
Unigene_426094	2	p1	(A)19	19	958	976
Unigene_426095	1	p1	(A)10	10	308	317
Unigene_426096	1	p1	(A)20	20	2156	2175
Unigene_426098	1	p1	(A)23	23	1392	1414
Unigene_426114	1	p1	(A)13	13	2003	2015
Unigene_426117	1	p1	(A)10	10	1673	1682
Unigene_426126	1	p1	(T)19	19	212	230
Unigene_426129	1	p1	(A)10	10	749	758
Unigene_426130	1	p1	(A)12	12	701	712
Unigene_426138	2	p1	(T)10	10	265	274
Unigene_426148	1	p1	(T)10	10	11	20
Unigene_426148	2	p1	(T)10	10	229	238
Unigene_426159	1	p1	(A)10	10	379	388
Unigene_426160	1	p1	(T)13	13	1140	1152
Unigene_426164	1	p1	(T)11	11	145	155
Unigene_426167	1	p1	(A)11	11	179	189
Unigene_426170	1	p1	(A)10	10	53	62
Unigene_426175	1	p1	(T)13	13	60	72
Unigene_426176	1	p1	(A)10	10	411	420
Unigene_426178	1	p1	(T)10	10	67	76
Unigene_426178	2	p1	(A)13	13	463	475
Unigene_426180	1	p1	(A)16	16	482	497
Unigene_426184	1	p1	(A)14	14	315	328
Unigene_426186	1	p1	(T)15	15	357	371
Unigene_426191	1	p1	(A)10	10	802	811
Unigene_426193	1	p1	(A)13	13	766	778
Unigene_426195	1	p1	(T)11	11	264	274
[truncated: 33,412 more rows]
