# Supplementary material for: Understanding salt tolerance mechanism using transcriptome profiling and de novo assembly of wild tomato Solanum chilense
Source: Sci Rep. 2020 Sep 28;10:15835. doi: 10.1038/s41598-020-72474-w (PMC7523002; doi:10.1038/s41598-020-72474-w)
Supplement: Supplementary file 5 — Supplementary Table 7. [file 41598_2020_72474_MOESM5_ESM.xls]

## Sheet: TF_Annotation
Title: Understanding salt tolerance mechanism using transcriptome profiling and de novo assembly of wild tomato Solanum chilense Authors: SP Kashyap 1, 2, HC Prasanna 1, 3*, Nishi Kumari 2, Pallavi Mishra 1 and B Singh 1 Author’s affiliations: 1 Division of Crop Improvement and Biotechnology, Indian Institute of Vegetable Research, Indian Council of Agricultural Research, Varanasi-221 305, Uttar …
Table S7 Transcription factors families analysis of assembled unigenes.
Query_ID	Query_length	Subject_ID	Subject_length	%Identity	Alignment_length	Query_coverage	Subject_coverage	No.Of_mismatches	No.Of_gaps	Query_start	Query_end	Subject_start	Subject_end	E-value	Score	Family
Unigene_184	1994	Solyc07g040920.2.1	209	80.9	183	27.53	87.56	35	0	138	686	1	183	2.7e-79	289.7	MYB_related ; MYB_related family protein
Unigene_261	2108	Solyc01g067560.2.1	1209	83	582	82.83	48.14	98	1	2	1744	628	1209	4.3e-277	946.8	MYB_related ; MYB_related family protein
Unigene_275	1678	Solyc10g078700.1.1	372	95.2	351	62.75	94.35	17	0	359	1411	22	372	1.4e-198	685.6	SBP ; SBP family protein
Unigene_442	607	Solyc02g084630.2.1	225	96	75	37.07	33.33	3	0	516	292	151	225	4.1e-39	154.5	MIKC_MADS ; MIKC_MADS family protein
Unigene_600	951	Solyc09g015770.2.1	291	40.3	305	96.21	104.81	148	9	11	889	1	283	1.4e-49	189.9	WRKY ; WRKY family protein
Unigene_792	500	Solyc08g081610.2.1	303	83.5	109	65.4	35.97	18	0	477	151	1	109	1.5e-47	182.2	WRKY ; WRKY family protein
Unigene_825	470	Solyc02g086430.2.1	181	100	117	74.68	64.64	0	0	470	120	65	181	2.7e-70	257.7	C3H ; C3H family protein
Unigene_870	1173	Solyc02g005290.2.1	518	75.6	352	90.03	67.95	45	3	2	1057	208	518	2.2e-137	481.9	GeBP ; GeBP family protein
Unigene_886	324	Solyc07g047950.1.1	545	85.2	108	100	19.82	16	0	324	1	436	543	9.3e-54	202.2	GRAS ; GRAS family protein
Unigene_1200	364	Solyc08g075090.2.1	554	86	121	99.73	21.84	17	0	2	364	411	531	1.1e-60	225.3	bHLH ; bHLH family protein
Unigene_1208	926	Solyc01g111580.2.1	270	83.1	183	59.29	67.78	31	0	377	925	1	183	7.1e-83	300.4	bZIP ; bZIP family protein
Unigene_1254	1479	Solyc10g086530.1.1	761	53.2	77	15.62	10.12	33	1	749	979	310	383	1.3e-14	74.3	GRAS ; GRAS family protein
Unigene_1430	326	Solyc05g051460.2.1	313	47.6	42	38.65	13.42	22	0	324	199	76	117	8.5e-07	46.2	HD-ZIP ; HD-ZIP family protein
Unigene_1540	526	Solyc10g047040.1.1	329	61.3	124	70.72	37.69	48	0	1	372	65	188	2.6e-37	148.3	C3H ; C3H family protein
Unigene_1593	1835	Solyc10g075030.1.1	879	83.5	321	52.48	36.52	24	1	1334	372	588	879	2.3e-149	522.3	B3 ; B3 family protein
Unigene_1751	517	Solyc06g005330.2.1	236	98.4	61	35.4	25.85	1	0	517	335	176	236	1.3e-33	136	MYB ; MYB family protein
Unigene_1753	681	Solyc12g009390.1.1	429	92.6	215	94.71	50.12	16	0	35	679	1	215	3.2e-117	414.1	C3H ; C3H family protein
Unigene_1778	355	Solyc02g087960.2.1	292	100	19	16.06	6.51	0	0	298	354	1	19	3.8e-08	50.8	MYB ; MYB family protein
Unigene_1792	1819	Solyc06g063020.2.1	464	59.8	102	16.82	21.98	39	1	1373	1074	110	211	1.4e-29	124.4	C3H ; C3H family protein
Unigene_1837	1091	Solyc08g075090.2.1	554	100	266	73.14	48.01	0	0	4	801	289	554	7.2e-151	526.6	bHLH ; bHLH family protein
Unigene_1919	1256	Solyc08g066190.1.1	385	83.9	217	51.83	56.36	35	0	2	652	169	385	7.1e-110	390.6	MYB_related ; MYB_related family protein
Unigene_2153	541	Solyc07g055100.2.1	429	88	83	46.03	19.35	3	2	1	249	354	429	8.2e-31	126.7	Trihelix ; Trihelix family protein
Unigene_2180	748	Solyc08g068540.2.1	499	65.3	95	38.1	19.04	33	0	332	616	282	376	1.1e-33	136.7	B3 ; B3 family protein
Unigene_2193	2222	Solyc01g109700.2.1	434	98.4	434	58.6	100	7	0	288	1589	1	434	2.2e-239	821.6	bHLH ; bHLH family protein
Unigene_2206	2184	Solyc02g069860.2.1	208	96.8	62	8.52	29.81	2	0	1536	1721	147	208	8.2e-29	122.1	NF-YA ; NF-YA family protein
Unigene_2257	480	Solyc05g050340.2.1	327	97.9	97	60.62	29.66	2	0	190	480	108	204	1.6e-54	205.3	WRKY ; WRKY family protein
Unigene_2356	573	Solyc03g119050.2.1	1070	98	148	77.49	13.83	3	0	573	130	413	560	5e-87	313.5	MYB ; MYB family protein
Unigene_2427	1980	Solyc12g100040.1.1	460	53.9	180	27.27	39.13	70	2	608	1147	86	252	3.9e-46	179.5	Trihelix ; Trihelix family protein
Unigene_2437	336	Solyc04g076530.2.1	632	96.9	64	57.14	10.13	2	0	145	336	524	587	4.5e-35	140.2	GATA ; GATA family protein
Unigene_2491	955	Solyc11g020950.1.1	326	68.2	44	13.82	13.5	12	1	829	954	30	73	4.9e-10	58.5	bZIP ; bZIP family protein
Unigene_2565	1047	Solyc09g057880.2.1	261	82.2	241	69.05	92.34	18	2	112	759	1	241	4.4e-105	374.4	FAR1 ; FAR1 family protein
Unigene_2660	408	Solyc08g081650.1.1	908	91.9	135	99.26	14.87	10	1	2	406	320	453	4.7e-63	233.4	AP2 ; AP2 family protein
Unigene_2847	964	Solyc05g014800.1.1	135	65.5	55	17.12	40.74	19	0	798	962	22	76	3e-15	75.9	NF-YC ; NF-YC family protein
Unigene_2917	872	Solyc01g110370.2.1	241	83.8	111	38.19	46.06	18	0	870	538	3	113	9.1e-56	210.3	DBB ; DBB family protein
Unigene_2925	1290	Solyc06g069370.2.1	549	90.4	271	63.02	49.36	26	0	813	1	1	271	1.2e-136	479.6	bHLH ; bHLH family protein
Unigene_2954	330	Solyc10g038000.1.1	360	45.8	48	43.64	13.33	26	0	6	149	200	247	2e-11	61.6	C3H ; C3H family protein
Unigene_3036	587	Solyc12g098520.1.1	478	89.3	121	61.84	25.31	13	0	105	467	1	121	9.8e-62	229.6	HSF ; HSF family protein
Unigene_3061	2346	Solyc06g036170.1.1	598	84.8	598	76.47	100	87	1	139	1920	1	598	3.2e-281	960.7	GRAS ; GRAS family protein
Unigene_3107	778	Solyc02g077840.1.1	154	91.6	155	59.77	100.65	12	1	74	538	1	154	4.7e-80	290.8	ERF ; ERF family protein
Unigene_3254	396	Solyc06g051550.2.1	304	98.2	110	83.33	36.18	2	0	1	330	195	304	2.4e-59	221.1	bHLH ; bHLH family protein
Unigene_3279	626	Solyc06g073920.2.1	192	94.1	68	32.59	35.42	4	0	464	261	125	192	4.9e-35	141	YABBY ; YABBY family protein
Unigene_3326	803	Solyc11g073060.1.1	154	64.2	173	64.63	112.34	31	7	661	176	1	153	1.6e-51	196.1	C2H2 ; C2H2 family protein
Unigene_3630	351	Solyc01g021730.2.1	265	83.8	105	89.74	39.62	15	2	349	35	76	178	1.3e-45	175.3	NAC ; NAC family protein
Unigene_3863	1545	Solyc08g067340.2.1	253	97.7	86	16.7	33.99	2	0	672	415	168	253	2.1e-42	166.8	WRKY ; WRKY family protein
Unigene_3924	308	Solyc12g009490.1.1	222	87.7	81	78.9	36.49	10	0	20	262	86	166	9.7e-37	145.6	ERF ; ERF family protein
Unigene_3938	1769	Solyc05g015840.2.1	312	90.7	312	52.91	100	29	0	1240	305	1	312	1.1e-161	563.1	SBP ; SBP family protein
Unigene_3996	470	Solyc08g082630.2.1	644	80.7	114	72.77	17.7	22	0	342	1	168	281	1.2e-46	179.1	ARF ; ARF family protein
Unigene_4037	2004	Solyc09g090830.2.1	318	63.2	95	14.22	29.87	33	2	1165	1446	5	98	1.1e-27	118.2	GRAS ; GRAS family protein
Unigene_4061	311	Solyc06g005330.2.1	236	100	83	80.06	35.17	0	0	249	1	1	83	1.2e-47	181.8	MYB ; MYB family protein
Unigene_4196	844	Solyc03g113560.2.1	102	100	42	14.93	41.18	0	0	286	161	61	102	1.6e-20	93.2	bHLH ; bHLH family protein
Unigene_4305	1110	Solyc01g090950.2.1	769	88.9	369	99.73	47.98	41	0	2	1108	176	544	2.3e-189	654.4	GRAS ; GRAS family protein
Unigene_4339	5327	Solyc07g053610.2.1	1782	92.8	1056	59.47	59.26	76	0	2110	5277	666	1721	0	1927.5	HB-other ; HB-other family protein
Unigene_4465	363	Solyc06g050840.2.1	159	45.1	51	42.15	32.08	28	0	292	140	10	60	7.7e-09	53.1	bHLH ; bHLH family protein
Unigene_4519	417	Solyc06g008360.2.1	282	98.3	59	42.45	20.92	1	0	177	1	1	59	2.2e-31	128.3	NAC ; NAC family protein
Unigene_4647	881	Solyc08g081650.1.1	908	82.6	201	68.44	22.14	35	0	2	604	706	906	1.6e-92	332.4	AP2 ; AP2 family protein
Unigene_4825	1503	Solyc03g115440.1.1	440	35.9	192	38.32	43.64	99	7	1069	557	62	250	5.7e-21	95.5	MYB_related ; MYB_related family protein
Unigene_4881	984	Solyc11g008560.1.1	677	91.4	162	49.39	23.93	14	0	499	984	272	433	2.5e-86	312	AP2 ; AP2 family protein
Unigene_4904	319	Solyc09g008250.2.1	296	98.7	78	73.35	26.35	1	0	84	317	21	98	1e-44	172.2	MYB ; MYB family protein
Unigene_5034	743	Solyc06g060230.2.1	296	89.4	151	60.97	51.01	16	0	285	737	146	296	3.6e-77	281.2	NAC ; NAC family protein
Unigene_5250	1054	Solyc08g075090.2.1	554	91.1	247	70.3	44.58	19	1	1000	269	308	554	1.2e-126	446	bHLH ; bHLH family protein
Unigene_5274	364	Solyc01g087130.2.1	352	73.8	103	84.89	29.26	27	0	56	364	146	248	1.2e-38	152.1	MYB ; MYB family protein
Unigene_5376	388	Solyc12g056430.1.1	203	95.6	91	70.36	44.83	4	0	2	274	113	203	8.2e-49	186	ERF ; ERF family protein
Unigene_5660	717	Solyc11g068480.1.1	175	53	83	34.73	47.43	39	0	147	395	71	153	4.4e-16	78.2	NF-YB ; NF-YB family protein
Unigene_5728	1115	Solyc06g051570.2.1	866	95.6	205	55.16	23.67	9	0	1	615	662	866	6.7e-112	397.1	NF-X1 ; NF-X1 family protein
Unigene_5747	332	Solyc02g090790.1.1	227	100	16	14.46	7.05	0	0	3	50	212	227	2.1e-05	41.6	ERF ; ERF family protein
Unigene_5846	752	Solyc10g080480.1.1	289	89.9	129	51.46	44.64	13	0	2	388	161	289	3.6e-61	228	C3H ; C3H family protein
Unigene_5919	1286	Solyc03g114720.2.1	556	98.7	76	17.73	13.67	1	0	656	429	481	556	1.5e-35	143.7	bHLH ; bHLH family protein
Unigene_6093	1768	Solyc02g087310.2.1	374	100	257	43.61	68.72	0	0	1347	577	118	374	4.6e-147	514.6	E2F/DP ; E2F/DP family protein
Unigene_6106	1976	Solyc01g008170.2.1	706	43.5	193	29.3	27.34	87	6	173	709	28	212	1.3e-38	154.5	C3H ; C3H family protein
Unigene_6107	301	Solyc06g065410.2.1	322	98.5	66	65.78	20.5	1	0	292	95	257	322	3.1e-35	140.6	NAC ; NAC family protein
Unigene_6247	484	Solyc04g078840.2.1	447	97.7	43	26.65	9.62	1	0	483	355	405	447	1.6e-17	82.4	bZIP ; bZIP family protein
Unigene_6262	543	Solyc06g008030.2.1	512	96.4	55	30.39	10.74	2	0	542	378	454	508	1.8e-25	109	bHLH ; bHLH family protein
Unigene_6342	372	Solyc07g018290.2.1	468	93.9	49	39.52	10.47	3	0	220	74	1	49	2.4e-21	94.7	AP2 ; AP2 family protein
Unigene_6372	1211	Solyc02g079020.2.1	1043	99	310	76.8	29.72	3	0	282	1211	1	310	8.5e-185	639.4	B3 ; B3 family protein
Unigene_6373	2620	Solyc05g050560.1.1	579	93.4	572	65.5	98.79	38	0	505	2220	1	572	9.1e-309	1052.4	bHLH ; bHLH family protein
Unigene_6680	1292	Solyc06g073050.2.1	595	79.7	237	55.03	39.83	21	2	1291	584	385	595	1.1e-94	340.1	NAC ; NAC family protein
Unigene_6740	1295	Solyc02g024070.2.1	851	93	100	23.17	11.75	7	0	713	1012	752	851	4.2e-49	188.7	HD-ZIP ; HD-ZIP family protein
Unigene_6762	1630	Solyc01g108130.2.1	336	92.6	242	44.54	72.02	17	1	1619	894	1	241	3.9e-124	438.3	B3 ; B3 family protein
Unigene_6960	1615	Solyc00g050430.2.1	343	83.4	343	63.72	100	56	1	74	1099	1	343	5.6e-160	557.4	bHLH ; bHLH family protein
Unigene_7070	1518	Solyc01g108130.2.1	336	85.1	362	71.54	107.74	28	2	1507	422	1	336	1.9e-170	592	B3 ; B3 family protein
Unigene_7232	1475	Solyc01g101250.2.1	293	87.1	163	33.15	55.63	21	0	742	254	131	293	1.6e-73	270	C2H2 ; C2H2 family protein
Unigene_7302	1474	Solyc01g097330.2.1	454	67.8	202	41.11	44.49	62	1	660	1256	253	454	2.7e-68	252.7	bZIP ; bZIP family protein
Unigene_7422	15118	Solyc00g099580.1.1	460	24.1	320	6.35	69.57	224	9	11411	10491	143	456	6.7e-13	72	HB-other ; HB-other family protein
Unigene_7447	1053	Solyc05g008250.1.1	178	97.8	178	50.71	100	4	0	769	236	1	178	1.9e-103	369	MYB ; MYB family protein
Unigene_7486	469	Solyc11g012720.1.1	404	90.3	31	19.83	7.67	3	0	423	331	374	404	3.7e-11	61.2	Trihelix ; Trihelix family protein
Unigene_7588	630	Solyc08g078170.1.1	237	85.3	95	45.24	40.08	14	0	23	307	112	206	3.2e-42	164.9	ERF ; ERF family protein
Unigene_7705	489	Solyc09g008100.2.1	817	98.6	71	43.56	8.69	1	0	213	1	1	71	3.8e-35	141	MYB_related ; MYB_related family protein
Unigene_7747	930	Solyc01g007760.2.1	479	100	126	40.65	26.3	0	0	29	406	311	436	3.4e-69	255	E2F/DP ; E2F/DP family protein
Unigene_7748	579	Solyc10g083210.1.1	308	100	16	8.29	5.19	0	0	314	267	293	308	6.3e-05	40.8	B3 ; B3 family protein
Unigene_7787	739	Solyc08g005170.2.1	527	84.4	160	64.95	30.36	22	2	688	218	368	527	4.1e-73	267.7	HSF ; HSF family protein
Unigene_7836	322	Solyc03g111260.2.1	852	40	85	79.19	9.98	48	2	28	276	100	183	1.2e-13	68.9	Trihelix ; Trihelix family protein
Unigene_7930	648	Solyc04g005600.1.1	331	87.3	102	47.22	30.82	12	1	1	306	230	330	5.8e-47	180.6	MYB ; MYB family protein
Unigene_8152	307	Solyc11g010340.1.1	298	99	102	99.67	34.23	1	0	2	307	188	289	1.2e-50	191.8	bHLH ; bHLH family protein
Unigene_8190	471	Solyc11g028020.1.1	223	82.8	29	18.47	13	5	0	370	284	60	88	1.1e-07	49.7	MIKC_MADS ; MIKC_MADS family protein
Unigene_8448	4845	Solyc02g084520.2.1	910	43.1	888	54.98	97.58	403	19	2007	4418	33	902	6.7e-156	545.4	C3H ; C3H family protein
Unigene_8484	318	Solyc07g042260.2.1	1137	87.3	102	96.23	8.97	13	0	8	313	1006	1107	6.7e-49	186	ARF ; ARF family protein
Unigene_8532	722	Solyc03g118230.1.1	333	100	92	38.23	27.63	0	0	47	322	1	92	6.9e-49	187.2	Trihelix ; Trihelix family protein
Unigene_8619	4156	Solyc00g099580.1.1	460	31.7	309	22.31	67.17	197	5	1585	698	152	459	3.1e-29	124.4	HB-other ; HB-other family protein
Unigene_8674	1425	Solyc03g111590.2.1	1252	53.6	112	23.58	8.95	47	2	379	56	232	342	2.9e-27	116.3	C2H2 ; C2H2 family protein
Unigene_8691	718	Solyc02g065350.2.1	331	97.2	36	15.04	10.88	1	0	574	467	1	36	4.9e-15	74.7	B3 ; B3 family protein
Unigene_8747	1470	Solyc06g076820.1.1	380	39.2	222	45.31	58.42	83	8	875	321	168	374	4.4e-26	112.5	C2H2 ; C2H2 family protein
Unigene_8783	596	Solyc09g009200.1.1	381	85.9	128	64.43	33.6	18	0	2	385	254	381	8.7e-58	216.5	GRF ; GRF family protein
Unigene_8907	473	Solyc12g049320.1.1	267	68.1	116	73.57	43.45	36	1	345	1	1	116	2.3e-37	148.3	GRAS ; GRAS family protein
Unigene_8977	1084	Solyc03g025440.2.1	685	51.5	241	66.7	35.18	105	6	799	113	356	596	3.7e-54	205.3	C2H2 ; C2H2 family protein
Unigene_9222	2568	Solyc07g043580.2.1	495	96.7	364	42.52	73.54	12	0	350	1441	1	364	5e-203	701	bHLH ; bHLH family protein
Unigene_9407	1405	Solyc05g054170.2.1	333	94	199	42.49	59.76	12	0	807	1403	1	199	8.2e-107	380.6	GRAS ; GRAS family protein
Unigene_9408	2576	Solyc01g101250.2.1	293	43.8	48	5.59	16.38	26	1	2154	2297	55	101	2.6e-05	44.3	C2H2 ; C2H2 family protein
Unigene_9475	1249	Solyc02g062940.2.1	656	89	218	52.36	33.23	24	0	485	1138	1	218	1.2e-112	399.8	C2H2 ; C2H2 family protein
Unigene_9971	2125	Solyc08g005780.2.1	666	94	616	86.96	92.49	37	0	2014	167	44	659	0	1202.2	BES1 ; BES1 family protein
Unigene_10007	596	Solyc08g081650.1.1	908	74.6	59	29.7	6.5	15	0	140	316	69	127	5e-21	94.4	AP2 ; AP2 family protein
Unigene_10090	844	Solyc01g087030.2.1	360	98.9	93	33.06	25.83	1	0	843	565	268	360	1.2e-52	199.9	C3H ; C3H family protein
Unigene_10186	474	Solyc07g016180.2.1	1112	98.4	61	38.61	5.49	1	0	212	30	1	61	7.7e-33	133.3	ARF ; ARF family protein
Unigene_10359	1290	Solyc08g005900.2.1	326	74.9	287	66.74	88.04	72	0	19	879	1	287	8.3e-114	403.7	Trihelix ; Trihelix family protein
Unigene_10399	1099	Solyc01g100220.2.1	149	90.6	149	40.67	100	14	0	860	414	1	149	8.2e-70	257.3	GATA ; GATA family protein
Unigene_10458	1595	Solyc12g056510.1.1	651	64.2	159	29.91	24.42	56	1	1	477	241	398	1.7e-44	173.7	Trihelix ; Trihelix family protein
Unigene_10558	329	Solyc11g068800.1.1	449	69.5	59	53.8	13.14	18	0	320	144	138	196	2.2e-18	84.7	E2F/DP ; E2F/DP family protein
Unigene_10796	1744	Solyc05g006650.2.1	272	92.3	273	46.96	100.37	20	1	1561	743	1	272	2e-139	489.2	bHLH ; bHLH family protein
Unigene_10831	371	Solyc04g076680.2.1	63	100	60	48.52	95.24	0	0	259	80	1	60	1.5e-28	118.6	M-type_MADS ; M-type_MADS family protein
Unigene_10916	516	Solyc10g074680.1.1	826	100	74	43.02	8.96	0	0	2	223	753	826	4.1e-40	157.5	GRAS ; GRAS family protein
Unigene_10996	603	Solyc04g077510.2.1	595	77.6	143	71.14	24.03	32	0	1	429	246	388	5.4e-55	207.2	GRF ; GRF family protein
Unigene_11131	498	Solyc03g123500.2.1	386	78.6	98	59.04	25.39	21	0	205	498	33	130	1.3e-38	152.5	ERF ; ERF family protein
Unigene_11165	737	Solyc02g077560.2.1	747	90.6	245	99.73	32.8	5	1	3	737	219	445	1.2e-125	442.2	ARF ; ARF family protein
Unigene_11206	2920	Solyc07g043270.2.1	849	96.1	749	76.95	88.22	29	0	672	2918	1	749	0	1442.9	FAR1 ; FAR1 family protein
Unigene_11246	478	Solyc10g084340.1.1	462	97.1	70	43.93	15.15	2	0	212	3	347	416	5.2e-37	147.1	AP2 ; AP2 family protein
Unigene_11252	730	Solyc04g005660.2.1	95	98.9	95	39.04	100	1	0	486	202	1	95	1.8e-44	172.6	bHLH ; bHLH family protein
Unigene_11275	320	Solyc05g054650.1.1	152	50.5	109	102.19	71.71	41	3	314	3	25	125	1.4e-22	98.6	C2H2 ; C2H2 family protein
Unigene_11400	773	Solyc10g083510.1.1	389	85.8	212	82.28	54.5	14	3	3	638	194	389	9.8e-94	336.3	GRF ; GRF family protein
Unigene_11433	958	Solyc09g066260.2.1	230	100	22	6.89	9.57	0	0	627	562	209	230	4.3e-06	45.4	LBD ; LBD family protein
Unigene_11459	2371	Solyc06g068210.1.1	742	96.5	742	93.88	100	26	0	2357	132	1	742	0	1472.2	FAR1 ; FAR1 family protein
Unigene_11549	1441	Solyc01g096070.2.1	689	90.1	292	60.79	42.38	29	0	565	1440	3	294	6e-153	533.9	ARF ; ARF family protein
Unigene_11640	473	Solyc12g013660.1.1	353	82.4	91	57.72	25.78	16	0	473	201	262	352	1.9e-39	155.2	ERF ; ERF family protein
Unigene_11669	663	Solyc12g042210.1.1	287	79.6	181	81.9	63.07	30	2	663	124	111	285	2.9e-78	284.6	ERF ; ERF family protein
Unigene_12007	411	Solyc09g065660.2.1	372	100	23	16.79	6.18	0	0	326	258	350	372	1.7e-07	48.9	HSF ; HSF family protein
Unigene_12087	346	Solyc02g063430.2.1	321	92.7	41	35.55	12.77	3	0	2	124	199	239	4.3e-17	80.5	bHLH ; bHLH family protein
Unigene_12141	1498	Solyc10g080770.1.1	450	100	178	35.65	39.56	0	0	1496	963	224	401	1.5e-98	353.2	bZIP ; bZIP family protein
Unigene_12150	944	Solyc03g111450.1.1	318	90.5	21	6.67	6.6	2	0	17	79	298	318	2.7e-05	42.7	NF-YC ; NF-YC family protein
Unigene_12233	2284	Solyc11g073120.1.1	217	98.8	80	10.51	36.87	1	0	474	713	41	120	2.7e-43	170.2	MYB ; MYB family protein
Unigene_12387	483	Solyc05g009790.1.1	395	55.7	185	114.91	46.84	55	4	4	483	204	386	4.2e-50	190.7	RAV ; RAV family protein
Unigene_12462	305	Solyc09g008810.2.1	241	78.6	126	123.93	52.28	2	1	304	2	106	231	1.1e-45	175.3	HD-ZIP ; HD-ZIP family protein
Unigene_12637	447	Solyc01g009440.1.1	210	92.5	120	80.54	57.14	9	0	445	86	91	210	4.1e-60	223.8	ERF ; ERF family protein
Unigene_12648	795	Solyc06g009710.2.1	297	97.7	213	80.38	71.72	5	0	157	795	1	213	1.8e-122	431.8	MYB ; MYB family protein
Unigene_12835	3224	Solyc02g089940.2.1	726	87.1	588	54.71	80.99	75	1	411	2174	1	587	7.8e-294	1003	TALE ; TALE family protein
Unigene_12901	456	Solyc01g007760.2.1	479	99.3	135	88.82	28.18	1	0	51	455	1	135	1.8e-71	261.5	E2F/DP ; E2F/DP family protein
Unigene_12920	1151	Solyc02g090400.2.1	371	95.5	220	57.34	59.3	6	1	502	1149	122	341	5e-118	417.5	G2-like ; G2-like family protein
Unigene_12970	791	Solyc05g007160.2.1	488	89.7	97	36.79	19.88	10	0	342	632	1	97	6.4e-48	184.1	MYB ; MYB family protein
Unigene_13025	404	Solyc11g071300.1.1	991	97	133	98.76	13.42	4	0	404	6	64	196	1.3e-76	278.5	MYB ; MYB family protein
Unigene_13047	625	Solyc06g051840.1.1	350	85.9	205	98.4	58.57	17	2	2	616	158	350	2.7e-94	337.8	ERF ; ERF family protein
Unigene_13270	1635	Solyc02g088190.2.1	417	88.2	355	65.14	85.13	42	0	1529	465	1	355	3.1e-182	631.3	MYB ; MYB family protein
Unigene_13568	1599	Solyc08g068320.2.1	1038	94.5	532	99.81	51.25	29	0	1597	2	413	944	1.4e-291	994.6	MYB ; MYB family protein
Unigene_13635	1082	Solyc03g098190.2.1	249	98.4	251	69.59	100.8	2	2	143	895	1	249	3e-149	521.2	NAC ; NAC family protein
Unigene_13871	410	Solyc02g069440.2.1	161	89.2	93	68.05	57.76	10	0	102	380	1	93	3.1e-46	177.6	LBD ; LBD family protein
Unigene_14061	548	Solyc07g053630.2.1	543	77.8	36	19.71	6.63	8	0	439	546	249	284	3.9e-12	64.7	G2-like ; G2-like family protein
Unigene_14080	309	Solyc03g113760.2.1	385	83.8	74	71.84	19.22	12	0	86	307	111	184	6.3e-28	116.3	E2F/DP ; E2F/DP family protein
Unigene_14104	1664	Solyc05g009310.2.1	437	84.8	361	65.08	82.61	55	0	26	1108	77	437	2.4e-174	605.1	CO-like ; CO-like family protein
Unigene_14116	3307	Solyc10g075030.1.1	879	96	450	40.82	51.19	18	0	2991	1642	1	450	2.5e-255	875.2	B3 ; B3 family protein
Unigene_14159	1919	Solyc08g062960.2.1	351	92.9	326	50.96	92.88	23	0	1767	790	13	338	1.6e-169	589.3	HSF ; HSF family protein
Unigene_14319	1296	Solyc04g072220.2.1	599	83.8	284	65.74	47.41	46	0	1296	445	316	599	1.8e-132	465.7	NAC ; NAC family protein
Unigene_14334	1443	Solyc02g080890.2.1	550	88.3	452	93.97	82.18	53	0	1356	1	1	452	5.5e-223	766.5	WRKY ; WRKY family protein
Unigene_14335	1949	Solyc09g007990.2.1	519	94.5	422	64.96	81.31	22	1	1444	182	98	519	2.9e-227	781.2	MYB_related ; MYB_related family protein
Unigene_14413	2854	Solyc04g082480.2.1	912	95.8	858	90.19	94.08	36	0	6	2579	55	912	0	1636.7	Nin-like ; Nin-like family protein
Unigene_14477	1330	Solyc01g101250.2.1	293	93	273	61.58	93.17	19	0	1072	254	21	293	1.1e-137	483	C2H2 ; C2H2 family protein
Unigene_14568	402	Solyc03g093930.2.1	245	94.7	57	42.54	23.27	3	0	1	171	174	230	2.9e-28	117.9	MYB ; MYB family protein
Unigene_14622	590	Solyc05g009320.2.1	254	98.2	165	83.9	64.96	3	0	65	559	1	165	1.3e-93	335.5	LBD ; LBD family protein
Unigene_14695	385	Solyc05g009220.2.1	790	50	108	84.16	13.67	54	0	384	61	377	484	9.4e-29	119.4	bHLH ; bHLH family protein
Unigene_14756	1824	Solyc04g076530.2.1	632	90.5	275	45.23	43.51	26	0	286	1110	358	632	2.1e-142	499.2	GATA ; GATA family protein
Unigene_14923	380	Solyc06g059970.2.1	214	100	67	52.89	31.31	0	0	3	203	148	214	3e-35	141	MIKC_MADS ; MIKC_MADS family protein
Unigene_14955	1351	Solyc02g084200.1.1	594	32.2	152	33.75	25.59	81	6	723	1145	453	593	1.4e-10	60.8	C3H ; C3H family protein
Unigene_15020	1373	Solyc02g069860.2.1	208	74.3	210	45.88	100.96	52	1	281	910	1	208	5.2e-82	298.1	NF-YA ; NF-YA family protein
Unigene_15045	1231	Solyc07g052760.1.1	382	60.7	244	59.46	63.87	90	1	53	766	139	382	5.2e-73	268.1	GeBP ; GeBP family protein
Unigene_15071	1666	Solyc09g065660.2.1	372	91.5	271	48.8	72.85	23	0	1069	257	102	372	1.3e-135	476.5	HSF ; HSF family protein
Unigene_15120	1320	Solyc08g006110.2.1	351	83.2	351	79.77	100	51	2	1236	208	1	351	3.3e-158	551.2	bZIP ; bZIP family protein
Unigene_15144	832	Solyc01g093960.2.1	252	100	252	90.87	100	0	0	8	763	1	252	9.4e-143	499.2	MIKC_MADS ; MIKC_MADS family protein
Unigene_15182	426	Solyc10g080300.1.1	124	63.2	76	53.52	61.29	28	0	92	319	1	76	1.9e-22	98.6	MYB_related ; MYB_related family protein
Unigene_15185	594	Solyc07g052830.2.1	320	37	81	40.91	25.31	47	1	362	592	52	132	2.2e-05	42.4	GeBP ; GeBP family protein
Unigene_15270	1173	Solyc01g079870.2.1	258	72.8	243	62.15	94.19	38	1	169	813	1	243	4.3e-93	334.7	NF-YC ; NF-YC family protein
Unigene_15312	1668	Solyc11g044320.1.1	300	92.4	238	42.81	79.33	18	0	1	714	3	240	4e-124	438.3	MYB_related ; MYB_related family protein
Unigene_15318	847	Solyc02g036370.2.1	464	88.3	179	63.4	38.58	20	1	845	312	283	461	5.9e-84	303.9	MYB_related ; MYB_related family protein
Unigene_15351	1888	Solyc09g063010.2.1	557	71.6	338	53.71	60.68	95	1	1015	2	31	367	3.8e-123	435.3	bHLH ; bHLH family protein
Unigene_15558	690	Solyc08g008410.2.1	1008	94.2	86	37.39	8.53	5	0	433	690	96	181	7.8e-42	163.7	Nin-like ; Nin-like family protein
Unigene_15561	699	Solyc02g036430.1.1	565	98.5	136	58.37	24.07	2	0	698	291	430	565	1.6e-71	262.3	NAC ; NAC family protein
Unigene_15565	333	Solyc07g065270.1.1	538	73.6	106	95.5	19.7	28	0	12	329	188	293	1e-44	172.2	GRAS ; GRAS family protein
Unigene_15723	331	Solyc02g067020.1.1	300	67.6	34	30.82	11.33	3	1	2	79	267	300	9.6e-06	42.7	ERF ; ERF family protein
Unigene_15913	435	Solyc07g042260.2.1	1137	100	80	55.17	7.04	0	0	3	242	285	364	1.8e-44	171.8	ARF ; ARF family protein
Unigene_16052	359	Solyc08g078170.1.1	237	82.5	103	86.07	43.46	18	0	337	29	1	103	7.8e-46	176	ERF ; ERF family protein
Unigene_16161	725	Solyc05g014260.2.1	581	37.5	104	43.03	17.9	62	2	725	420	23	125	2.1e-13	69.3	ARR-B ; ARR-B family protein
Unigene_16205	339	Solyc05g014800.1.1	135	57.3	75	66.37	55.56	29	2	338	123	47	121	1.1e-14	72.4	NF-YC ; NF-YC family protein
Unigene_16206	1034	Solyc03g093610.1.1	242	78.5	242	70.21	100	52	0	46	771	1	242	7.4e-105	373.6	ERF ; ERF family protein
Unigene_16230	1009	Solyc02g090770.1.1	203	83.5	200	59.46	98.52	33	0	74	673	1	200	1.7e-93	335.9	ERF ; ERF family protein
Unigene_16290	341	Solyc02g084200.1.1	594	93.9	49	43.11	8.25	3	0	193	339	54	102	5.7e-22	96.7	C3H ; C3H family protein
Unigene_16380	2707	Solyc01g102300.2.1	715	91.3	715	79.24	100	61	1	2307	166	1	715	0	1249.6	bHLH ; bHLH family protein
Unigene_16383	1278	Solyc10g085620.1.1	400	99.6	251	58.92	62.75	1	0	782	30	150	400	3.4e-144	504.6	G2-like ; G2-like family protein
Unigene_16406	451	Solyc01g094360.2.1	309	81.8	88	58.54	28.48	16	0	449	186	222	309	3.2e-36	144.4	MYB ; MYB family protein
Unigene_16666	1644	Solyc09g015770.2.1	291	97.5	162	29.56	55.67	4	0	1118	1603	130	291	3e-92	332.4	WRKY ; WRKY family protein
Unigene_16744	1818	Solyc11g068800.1.1	449	85.9	383	63.2	85.3	54	0	156	1304	1	383	2.3e-186	645.2	E2F/DP ; E2F/DP family protein
Unigene_16746	864	Solyc03g114400.2.1	132	99.2	132	45.83	100	1	0	655	260	1	132	1.5e-71	262.7	NF-YB ; NF-YB family protein
Unigene_16820	539	Solyc04g070960.1.1	267	84.4	179	99.63	67.04	28	0	2	538	36	214	1.5e-85	308.5	Dof ; Dof family protein
Unigene_16859	477	Solyc11g072790.1.1	209	90.7	150	94.34	71.77	13	1	30	476	1	150	6.2e-75	273.1	WOX ; WOX family protein
Unigene_16921	2831	Solyc05g009350.2.1	832	93	832	88.17	100	58	0	2791	296	1	832	0	1505	C3H ; C3H family protein
Unigene_16946	3453	Solyc04g080490.2.1	290	75.5	159	13.81	54.83	39	0	606	1082	132	290	1.2e-63	238.4	ZF-HD ; ZF-HD family protein
Unigene_17112	2192	Solyc07g063940.1.1	583	95.4	583	79.79	100	27	0	1959	211	1	583	0	1124.4	GRAS ; GRAS family protein
Unigene_17120	665	Solyc07g052700.2.1	190	64.7	119	53.68	62.63	39	1	271	627	75	190	8.3e-33	133.7	M-type_MADS ; M-type_MADS family protein
Unigene_17146	405	Solyc06g069850.2.1	377	98.9	89	65.93	23.61	1	0	326	60	1	89	1.1e-53	202.2	MYB ; MYB family protein
Unigene_17165	1974	Solyc08g077110.2.1	340	98.6	288	43.77	84.71	4	0	1222	359	53	340	3.9e-171	594.7	NAC ; NAC family protein
Unigene_17221	2045	Solyc06g051570.2.1	866	90.5	660	96.82	76.21	37	1	1981	2	36	669	0	1321.6	NF-X1 ; NF-X1 family protein
Unigene_17343	1676	Solyc03g097120.2.1	491	86.1	410	73.39	83.5	57	0	1675	446	82	491	4.7e-194	670.6	HSF ; HSF family protein
Unigene_17446	359	Solyc11g072210.1.1	480	64.3	98	81.89	20.42	34	1	343	53	204	301	1.1e-26	112.5	C2H2 ; C2H2 family protein
Unigene_17481	1353	Solyc03g115120.1.1	372	47.7	65	14.41	17.47	30	1	907	725	49	113	1.5e-09	57.4	C2H2 ; C2H2 family protein
Unigene_17485	1984	Solyc03g118290.2.1	846	93.8	289	43.7	34.16	18	0	1643	777	1	289	1.7e-158	552.7	ARF ; ARF family protein
Unigene_17567	1091	Solyc02g065350.2.1	331	83.3	245	67.37	74.02	41	0	947	213	1	245	9.2e-114	403.3	B3 ; B3 family protein
Unigene_17812	650	Solyc05g014830.1.1	292	59.6	104	48	35.62	42	0	185	496	23	126	5.4e-29	120.9	NF-YC ; NF-YC family protein
Unigene_17850	336	Solyc02g091810.1.1	318	98.2	111	99.11	34.91	2	0	335	3	70	180	1.1e-54	205.3	bHLH ; bHLH family protein
Unigene_17899	1018	Solyc03g112390.2.1	325	90.9	274	80.75	84.31	24	1	1017	196	53	325	1.9e-145	508.4	MYB ; MYB family protein
Unigene_17903	320	Solyc10g018110.1.1	184	89.2	93	87.19	50.54	10	0	318	40	92	184	3.2e-43	167.2	M-type_MADS ; M-type_MADS family protein
Unigene_18001	1060	Solyc02g077560.2.1	747	80.4	225	63.68	30.12	43	1	674	3	1	225	3.5e-102	364.8	ARF ; ARF family protein
Unigene_18079	1421	Solyc02g036430.1.1	565	94.9	475	100.28	84.07	22	1	1419	1	14	488	1.3e-269	921.4	NAC ; NAC family protein
Unigene_18122	1227	Solyc01g090560.2.1	274	68.1	276	67.48	100.73	86	1	1158	331	1	274	7.2e-99	354	ERF ; ERF family protein
Unigene_18144	426	Solyc08g082890.2.1	283	100	64	45.07	22.61	0	0	219	410	1	64	2.7e-37	147.9	MYB ; MYB family protein
Unigene_18157	1482	Solyc03g098070.2.1	364	83.6	365	73.89	100.27	59	1	268	1362	1	364	2.8e-166	578.2	C2H2 ; C2H2 family protein
Unigene_18204	931	Solyc10g076820.1.1	283	85.8	240	77.34	84.81	34	0	3	722	44	283	3.4e-117	414.5	MYB ; MYB family protein
Unigene_18252	1713	Solyc09g009120.2.1	1043	28.3	361	63.22	34.61	187	10	1653	586	740	1033	1.4e-28	120.9	C2H2 ; C2H2 family protein
Unigene_18293	1585	Solyc07g063830.2.1	479	100	52	9.84	10.86	0	0	408	563	428	479	3.3e-27	116.3	bHLH ; bHLH family protein
Unigene_18417	557	Solyc03g111590.2.1	1252	43.5	85	45.78	6.79	38	2	554	309	250	327	6.5e-15	73.9	C2H2 ; C2H2 family protein
Unigene_18510	1302	Solyc04g064470.1.1	167	75	76	17.51	45.51	6	1	471	698	1	63	3.3e-25	109.4	SBP ; SBP family protein
Unigene_18573	1225	Solyc01g091540.1.1	420	39.3	61	14.94	14.52	35	1	317	499	122	180	6.1e-05	42	GRF ; GRF family protein
Unigene_18700	1912	Solyc02g077920.2.1	136	81.6	98	15.38	72.06	18	0	123	416	1	98	6.7e-43	168.7	SBP ; SBP family protein
Unigene_18746	319	Solyc09g066260.2.1	230	98.7	77	72.41	33.48	1	0	234	4	10	86	5.5e-43	166.4	LBD ; LBD family protein
Unigene_19080	1573	Solyc06g060830.2.1	298	95.3	298	56.83	100	14	0	208	1101	1	298	1.5e-162	565.8	HD-ZIP ; HD-ZIP family protein
Unigene_19218	864	Solyc08g041820.2.1	349	96.7	60	20.83	17.19	2	0	2	181	290	349	7.7e-31	127.5	TALE ; TALE family protein
Unigene_19234	2415	Solyc08g060840.1.1	826	87.5	768	95.4	92.98	45	2	2414	111	110	826	0	1352.8	FAR1 ; FAR1 family protein
Unigene_19236	841	Solyc01g080050.2.1	195	85.7	189	67.42	96.92	27	0	57	623	1	189	5.8e-84	303.9	bHLH ; bHLH family protein
Unigene_19284	1350	Solyc12g005960.1.1	193	73.6	193	42.89	100	51	0	1172	594	1	193	8.5e-77	280.8	ERF ; ERF family protein
Unigene_19388	485	Solyc03g115010.1.1	341	84.7	150	92.78	43.99	23	0	483	34	170	319	1.6e-70	258.5	TCP ; TCP family protein
Unigene_19413	962	Solyc04g064860.1.1	233	80.6	216	67.36	92.7	41	1	666	22	18	233	1.8e-92	332.4	M-type_MADS ; M-type_MADS family protein
Unigene_19452	673	Solyc06g065820.2.1	204	98	99	44.13	48.53	2	0	2	298	106	204	1.4e-51	196.1	ERF ; ERF family protein
Unigene_19551	955	Solyc00g014800.1.1	163	51.4	35	10.99	21.47	17	0	441	337	46	80	1.9e-06	46.6	C2H2 ; C2H2 family protein
Unigene_19808	309	Solyc06g083600.1.1	620	68.9	74	71.84	11.94	17	1	222	1	1	68	7.5e-21	92.8	B3 ; B3 family protein
Unigene_19876	1177	Solyc06g073200.2.1	125	100	61	15.55	48.8	0	0	702	520	1	61	4.3e-32	132.1	FAR1 ; FAR1 family protein
Unigene_19922	1151	Solyc11g069770.1.1	181	87.2	164	42.75	90.61	21	0	519	1010	18	181	2.9e-78	285.4	M-type_MADS ; M-type_MADS family protein
Unigene_20032	608	Solyc02g061990.2.1	178	80	135	66.61	75.84	25	2	2	403	45	178	2.1e-51	195.3	bZIP ; bZIP family protein
Unigene_20110	457	Solyc04g009440.2.1	301	88.8	116	76.15	38.54	11	1	3	350	66	179	1.6e-59	221.9	NAC ; NAC family protein
Unigene_20397	726	Solyc02g080890.2.1	550	83.6	159	65.7	28.91	26	0	477	1	294	452	6.2e-74	270.4	WRKY ; WRKY family protein
Unigene_20424	1284	Solyc08g080100.2.1	224	88.8	214	50	95.54	24	0	915	274	1	214	1.1e-97	350.1	MIKC_MADS ; MIKC_MADS family protein
Unigene_20452	2836	Solyc05g009310.2.1	437	41.7	108	11.42	24.71	52	2	1321	1022	312	416	8.8e-15	75.9	CO-like ; CO-like family protein
Unigene_20463	643	Solyc01g006650.1.1	660	96.7	214	99.84	32.42	7	0	2	643	389	602	3.1e-117	414.1	EIL ; EIL family protein
Unigene_20572	1892	Solyc01g094580.2.1	695	48.8	201	31.87	28.92	101	2	183	782	258	457	4.6e-60	225.7	BES1 ; BES1 family protein
Unigene_20660	615	Solyc02g080260.2.1	751	83	88	42.93	11.72	15	0	265	2	1	88	6.7e-37	147.1	HD-ZIP ; HD-ZIP family protein
Unigene_20866	1284	Solyc10g081490.1.1	270	84.1	270	63.08	100	43	0	42	851	1	270	1.7e-135	475.7	MYB ; MYB family protein
Unigene_20921	2058	Solyc12g014140.1.1	394	75.6	389	56.71	98.73	82	3	1712	546	1	376	2.6e-157	548.9	TCP ; TCP family protein
Unigene_20990	1924	Solyc06g073640.2.1	504	96	504	78.59	100	20	0	51	1562	1	504	8.7e-293	998.8	MYB ; MYB family protein
Unigene_21143	799	Solyc02g091810.1.1	318	87.3	142	53.32	44.65	18	0	799	374	177	318	1.5e-65	242.7	bHLH ; bHLH family protein
Unigene_21148	2145	Solyc01g103780.2.1	445	77.7	372	52.03	83.6	82	1	1820	708	58	429	3.1e-153	535.4	TCP ; TCP family protein
Unigene_21201	953	Solyc06g008200.2.1	476	89.9	327	102.94	68.7	23	1	953	3	115	441	8.2e-159	552.7	G2-like ; G2-like family protein
Unigene_21282	605	Solyc10g052470.1.1	88	100	75	37.19	85.23	0	0	130	354	14	88	9.8e-41	159.8	MYB_related ; MYB_related family protein
Unigene_21306	1686	Solyc02g077250.2.1	354	93	329	58.54	92.94	23	0	469	1455	26	354	4.1e-177	614.4	TCP ; TCP family protein
Unigene_21408	2553	Solyc07g062680.1.1	400	82.7	388	45.59	97	62	2	1702	542	1	384	1e-176	613.6	TCP ; TCP family protein
Unigene_21428	1445	Solyc05g054510.1.1	298	69.5	131	27.2	43.96	40	0	40	432	1	131	8.6e-51	194.5	Dof ; Dof family protein
Unigene_21433	560	Solyc10g005330.2.1	712	75.6	78	41.79	10.96	17	1	2	229	635	712	1.8e-25	109	HD-ZIP ; HD-ZIP family protein
Unigene_21529	1427	Solyc01g096710.2.1	276	92.1	265	55.71	96.01	21	0	1243	449	1	265	2.5e-135	475.3	NF-YC ; NF-YC family protein
Unigene_21751	1572	Solyc04g064830.2.1	255	98	253	48.28	99.22	5	0	281	1039	1	253	5e-145	507.7	B3 ; B3 family protein
Unigene_21920	802	Solyc03g007460.1.1	396	88.1	193	72.19	48.74	16	2	2	568	158	347	8.9e-90	323.2	ERF ; ERF family protein
Unigene_22017	2519	Solyc04g064800.2.1	611	93.1	260	30.96	42.55	18	0	1440	2219	352	611	2.9e-134	472.6	C3H ; C3H family protein
Unigene_22037	662	Solyc10g077110.1.1	372	28.5	165	74.77	44.35	95	9	503	66	65	225	5.7e-10	57.8	C2H2 ; C2H2 family protein
Unigene_22085	519	Solyc04g005610.2.1	275	100	23	13.29	8.36	0	0	451	519	1	23	1.3e-09	56.2	NAC ; NAC family protein
Unigene_22097	1142	Solyc08g080290.2.1	264	45.5	191	50.18	72.35	80	6	714	151	95	264	1.4e-35	143.7	ERF ; ERF family protein
Unigene_22135	1440	Solyc02g089020.1.1	284	97.5	284	59.17	100	6	1	1281	433	1	284	3.2e-162	564.7	TCP ; TCP family protein
Unigene_22279	390	Solyc11g072470.1.1	189	82	61	46.92	32.28	8	1	272	99	22	82	2.4e-24	104.8	LBD ; LBD family protein
Unigene_22297	1135	Solyc09g007500.2.1	80	45.9	74	19.56	92.5	40	0	175	396	7	80	5.2e-11	62	S1Fa-like ; S1Fa-like family protein
Unigene_22511	944	Solyc06g051260.2.1	225	88.1	227	72.14	100.89	25	1	30	710	1	225	2.1e-106	378.6	bHLH ; bHLH family protein
Unigene_22588	687	Solyc07g042230.1.1	167	76.3	169	73.8	101.2	35	4	657	160	1	167	1e-65	243	ERF ; ERF family protein
Unigene_22702	366	Solyc04g014360.2.1	271	100	59	48.36	21.77	0	0	190	366	1	59	4.9e-27	113.6	bHLH ; bHLH family protein
Unigene_22715	879	Solyc05g055470.2.1	544	91.3	172	58.7	31.62	15	0	3	518	373	544	4.7e-84	304.3	NAC ; NAC family protein
Unigene_22810	370	Solyc11g020950.1.1	326	67.9	28	22.7	8.59	9	0	287	370	210	237	1.1e-05	42.7	bZIP ; bZIP family protein
Unigene_22847	1664	Solyc09g097870.2.1	431	64.9	436	78.61	101.16	136	6	1480	209	1	431	5.7e-139	487.6	bHLH ; bHLH family protein
Unigene_22902	479	Solyc01g109700.2.1	434	70.8	113	70.77	26.04	32	1	343	5	194	305	1.1e-39	156	bHLH ; bHLH family protein
Unigene_22923	341	Solyc01g108930.2.1	285	100	75	65.98	26.32	0	0	1	225	211	285	2.5e-41	161	B3 ; B3 family protein
Unigene_22925	1332	Solyc09g059510.2.1	191	72.5	153	34.46	80.1	42	0	584	1042	39	191	4.3e-57	215.3	ERF ; ERF family protein
Unigene_23025	6577	Solyc01g108080.2.1	414	85.1	409	18.66	98.79	61	0	157	1383	6	414	1.9e-190	660.6	bZIP ; bZIP family protein
Unigene_23095	561	Solyc02g079760.2.1	440	84.5	187	100	42.5	3	1	1	561	235	395	1.2e-80	292.4	bHLH ; bHLH family protein
Unigene_23112	396	Solyc09g010160.1.1	249	90.9	33	25	13.25	3	0	396	298	217	249	4.4e-13	67.4	NAC ; NAC family protein
Unigene_23341	2560	Solyc08g078800.1.1	474	97	474	55.55	100	14	0	1664	243	1	474	2.5e-271	927.9	GRAS ; GRAS family protein
Unigene_23464	1400	Solyc06g069430.2.1	245	96.4	250	53.57	102.04	4	1	1010	261	1	245	3.1e-130	458.4	MIKC_MADS ; MIKC_MADS family protein
Unigene_23539	618	Solyc06g034140.1.1	445	96.7	180	87.38	40.45	6	0	540	1	214	393	1.5e-100	358.6	B3 ; B3 family protein
Unigene_23543	690	Solyc11g068620.1.1	260	97.8	89	38.7	34.23	2	0	690	424	62	150	3.8e-49	188	NAC ; NAC family protein
Unigene_23555	363	Solyc01g095030.2.1	331	94.1	68	56.2	20.54	4	0	362	159	18	85	1.2e-33	135.6	MYB_related ; MYB_related family protein
Unigene_23570	2857	Solyc04g079830.2.1	692	81.4	581	61.01	83.96	106	2	854	2593	113	692	3.3e-264	904.4	TALE ; TALE family protein
Unigene_23571	848	Solyc02g055370.2.1	122	84.1	107	37.85	87.7	17	0	29	349	1	107	2.1e-49	189.1	B3 ; B3 family protein
Unigene_23669	2247	Solyc09g010920.1.1	761	67.6	37	4.94	4.86	12	0	2215	2105	445	481	4.8e-08	53.1	GRAS ; GRAS family protein
Unigene_23731	348	Solyc05g014830.1.1	292	66.7	36	31.03	12.33	12	0	238	345	23	58	7.5e-09	53.1	NF-YC ; NF-YC family protein
Unigene_23896	498	Solyc06g073920.2.1	192	97.4	77	46.39	40.1	2	0	222	452	1	77	1.7e-38	152.1	YABBY ; YABBY family protein
Unigene_23937	2073	Solyc02g030210.2.1	351	85.3	347	50.22	98.86	51	0	702	1742	5	351	7.7e-170	590.5	AP2 ; AP2 family protein
Unigene_23961	799	Solyc02g079760.2.1	440	87.5	224	84.11	50.91	4	1	1	672	235	434	2.8e-104	371.3	bHLH ; bHLH family protein
Unigene_24175	598	Solyc03g026350.2.1	431	31.6	79	39.63	18.33	50	2	201	437	262	336	1.8e-07	49.3	C3H ; C3H family protein
Unigene_24224	1602	Solyc03g119050.2.1	1070	82.1	291	54.49	27.2	51	1	1305	433	781	1070	1.5e-128	453	MYB ; MYB family protein
Unigene_24256	1022	Solyc03g118290.2.1	846	34.8	89	26.13	10.52	32	2	989	729	724	788	1.3e-08	53.9	ARF ; ARF family protein
Unigene_24378	605	Solyc03g033660.2.1	295	85.3	129	63.97	43.73	19	0	389	3	16	144	4.2e-60	224.2	GATA ; GATA family protein
Unigene_24472	454	Solyc05g014830.1.1	292	51.2	127	83.92	43.49	58	2	416	42	1	125	1.5e-25	109	NF-YC ; NF-YC family protein
Unigene_24567	509	Solyc06g061030.2.1	559	94.4	90	53.05	16.1	5	0	240	509	253	342	1.2e-42	166	ARR-B ; ARR-B family protein
Unigene_24576	461	Solyc08g067360.2.1	258	90.2	153	99.57	59.3	15	0	460	2	35	187	6.5e-77	279.6	WRKY ; WRKY family protein
Unigene_24657	1728	Solyc07g005650.2.1	513	85.1	390	67.71	76.02	56	2	1716	553	1	390	4.5e-179	620.9	WRKY ; WRKY family protein
Unigene_24761	1256	Solyc05g056040.2.1	650	97.1	34	8.12	5.23	1	0	1096	995	56	89	3.1e-12	66.2	ARF ; ARF family protein
Unigene_24848	508	Solyc03g111450.1.1	318	87	169	99.8	53.14	22	0	508	2	29	197	6.9e-80	289.7	NF-YC ; NF-YC family protein
Unigene_24855	2923	Solyc08g074860.1.1	410	38.8	67	6.88	16.34	40	1	970	1167	327	393	6.3e-08	53.1	bZIP ; bZIP family protein
Unigene_24900	4896	Solyc01g087990.2.1	271	77.6	58	3.55	21.4	13	0	4635	4462	183	240	2.5e-17	85.1	MIKC_MADS ; MIKC_MADS family protein
Unigene_25217	376	Solyc08g078180.1.1	234	54.4	79	63.03	33.76	34	1	376	146	153	231	2.8e-17	81.3	ERF ; ERF family protein
Unigene_25227	1057	Solyc06g075780.1.1	154	92.2	154	43.71	100	12	0	766	305	1	154	5.3e-82	297.7	C2H2 ; C2H2 family protein
Unigene_25298	2016	Solyc08g082750.2.1	1611	99.3	297	44.2	18.44	2	0	855	1745	672	968	8e-172	597	Nin-like ; Nin-like family protein
Unigene_25647	888	Solyc07g007120.2.1	431	67.3	110	37.16	25.52	36	0	372	43	25	134	2.8e-36	145.6	TALE ; TALE family protein
Unigene_25743	359	Solyc01g100510.2.1	335	42.9	49	40.95	14.63	25	1	128	265	253	301	5.5e-07	47	TALE ; TALE family protein
Unigene_25809	790	Solyc06g069240.1.1	406	95.8	119	45.19	29.31	5	0	2	358	229	347	1e-58	219.9	TCP ; TCP family protein
Unigene_25965	708	Solyc01g090310.2.1	180	89.4	180	76.27	100	19	0	23	562	1	180	4.2e-91	327.4	ERF ; ERF family protein
Unigene_26140	529	Solyc07g008730.1.1	707	83.8	111	62.95	15.7	18	0	357	25	1	111	5.2e-46	177.2	HB-PHD ; HB-PHD family protein
Unigene_26411	1145	Solyc03g025440.2.1	685	48.4	310	81.22	45.26	141	9	988	113	288	596	7.8e-63	234.2	C2H2 ; C2H2 family protein
Unigene_26458	591	Solyc12g011200.1.1	335	69.4	183	92.89	54.63	55	1	44	589	1	183	2.1e-64	238.4	WRKY ; WRKY family protein
Unigene_26550	326	Solyc01g100510.2.1	335	42.9	49	45.09	14.63	25	1	128	265	253	301	6.5e-07	46.6	TALE ; TALE family protein
Unigene_26607	903	Solyc04g057990.2.1	1579	77.4	234	77.74	14.82	53	0	6	707	1001	1234	6.7e-94	337	C3H ; C3H family protein
Unigene_26651	668	Solyc08g048370.2.1	326	94	67	30.09	20.55	4	0	668	468	260	326	1.6e-31	129.4	TCP ; TCP family protein
Unigene_26887	1985	Solyc12g089040.1.1	333	80.3	295	44.58	88.59	58	0	374	1258	39	333	2e-135	476.1	BES1 ; BES1 family protein
Unigene_26888	1115	Solyc12g077540.1.1	301	100	261	70.22	86.71	0	0	46	828	30	290	1.8e-157	548.5	Trihelix ; Trihelix family protein
Unigene_26944	743	Solyc01g009070.2.1	537	100	60	24.23	11.17	0	0	562	741	1	60	8.7e-31	127.1	MYB ; MYB family protein
Unigene_27021	3347	Solyc12g013660.1.1	353	87.5	24	2.15	6.8	3	0	1930	1859	35	58	2.6e-05	44.7	ERF ; ERF family protein
Unigene_27046	1513	Solyc03g113560.2.1	102	98.5	67	13.28	65.69	1	0	1020	820	36	102	4.1e-35	142.5	bHLH ; bHLH family protein
Unigene_27119	567	Solyc07g066160.1.1	331	71.5	151	79.89	45.62	41	1	3	455	183	331	5.5e-54	203.8	C2H2 ; C2H2 family protein
Unigene_27123	441	Solyc11g022470.1.1	303	85.5	69	46.94	22.77	10	0	207	1	1	69	4.4e-30	124	G2-like ; G2-like family protein
Unigene_27126	1066	Solyc08g068380.2.1	278	88.8	143	40.24	51.44	16	0	1	429	44	186	9.4e-71	260.4	NAC ; NAC family protein
Unigene_27246	432	Solyc08g006530.2.1	349	61	105	72.92	30.09	36	2	432	121	249	349	8.3e-26	109.8	CO-like ; CO-like family protein
Unigene_27268	618	Solyc10g007130.2.1	594	57.3	110	53.4	18.52	47	0	330	1	160	269	6.7e-37	147.1	HB-other ; HB-other family protein
Unigene_27343	724	Solyc05g012500.2.1	327	100	24	9.94	7.34	0	0	722	651	106	129	3.8e-07	48.5	WRKY ; WRKY family protein
Unigene_27379	636	Solyc03g113120.2.1	524	100	31	14.62	5.92	0	0	544	636	64	94	2.9e-11	62	WRKY ; WRKY family protein
Unigene_27412	1449	Solyc06g072310.2.1	717	95.4	482	99.79	67.22	22	0	1448	3	132	613	1.3e-272	931.4	HD-ZIP ; HD-ZIP family protein
Unigene_27532	478	Solyc06g034340.1.1	340	84.4	77	48.33	22.65	8	1	3	221	264	340	5.5e-31	127.1	NAC ; NAC family protein
Unigene_27631	724	Solyc08g079100.2.1	216	100	63	26.1	29.17	0	0	723	535	154	216	1.4e-33	136.3	YABBY ; YABBY family protein
Unigene_27662	1064	Solyc02g069860.2.1	208	69	58	16.35	27.88	18	0	281	454	1	58	6e-17	81.6	NF-YA ; NF-YA family protein
Unigene_27755	2688	Solyc10g084380.1.1	422	90.3	361	40.29	85.55	35	0	2281	1199	1	361	5.8e-186	644.4	WRKY ; WRKY family protein
Unigene_27835	1873	Solyc09g014990.2.1	529	89.1	285	45.65	53.88	28	1	35	889	48	329	8.9e-141	493.8	WRKY ; WRKY family protein
Unigene_27850	361	Solyc05g014800.1.1	135	69.5	59	49.03	43.7	18	0	185	361	22	80	1.2e-17	82.4	NF-YC ; NF-YC family protein
Unigene_27886	703	Solyc02g079180.1.1	414	85.5	221	94.31	53.38	32	0	40	702	156	376	2.9e-100	357.8	HSF ; HSF family protein
Unigene_27945	330	Solyc11g022470.1.1	303	85.5	69	62.73	22.77	10	0	207	1	1	69	4.3e-30	123.6	G2-like ; G2-like family protein
Unigene_27956	394	Solyc07g018010.2.1	253	65.8	114	86.8	45.06	35	3	375	34	8	117	4.9e-33	133.7	bHLH ; bHLH family protein
Unigene_27995	1245	Solyc04g074810.2.1	355	87.2	289	69.64	81.41	37	0	1	867	67	355	9.8e-136	476.5	bHLH ; bHLH family protein
Unigene_28055	1810	Solyc12g038520.1.1	447	92.2	447	74.09	100	35	0	1766	426	1	447	9.8e-246	842.4	SBP ; SBP family protein
Unigene_28107	1378	Solyc08g068380.2.1	278	91.4	186	40.49	66.91	16	0	161	718	1	186	1.2e-97	350.1	NAC ; NAC family protein
Unigene_28286	3294	Solyc07g062710.2.1	302	82.8	302	27.5	100	51	1	1814	2716	1	302	1.4e-133	470.7	bZIP ; bZIP family protein
Unigene_28367	384	Solyc08g075090.2.1	554	73.8	107	83.59	19.31	28	0	46	366	448	554	1.4e-45	175.3	bHLH ; bHLH family protein
Unigene_28418	1814	Solyc01g005130.2.1	250	94.4	250	41.35	100	14	0	788	1537	1	250	1.7e-133	469.5	C2H2 ; C2H2 family protein
Unigene_28434	334	Solyc12g010490.1.1	364	100	25	22.46	6.87	0	0	2	76	128	152	9.3e-09	52.8	AP2 ; AP2 family protein
Unigene_28584	1297	Solyc04g005100.2.1	269	84.8	184	42.56	68.4	28	0	793	242	86	269	5e-82	298.1	MYB_related ; MYB_related family protein
Unigene_28603	903	Solyc06g053220.2.1	225	86.9	199	66.11	88.44	25	1	903	310	27	225	2.5e-96	345.1	HD-ZIP ; HD-ZIP family protein
Unigene_28655	490	Solyc01g008730.2.1	327	100	49	30	14.98	0	0	150	4	19	67	1e-19	89.7	bZIP ; bZIP family protein
Unigene_28675	1382	Solyc04g077490.2.1	652	98.4	258	56.01	39.57	3	1	3	776	396	652	1.5e-140	492.7	AP2 ; AP2 family protein
Unigene_28803	375	Solyc06g068570.2.1	315	94.6	74	59.2	23.49	4	0	11	232	3	76	1.2e-36	145.6	AP2 ; AP2 family protein
Unigene_28817	301	Solyc03g113620.2.1	315	100	55	54.82	17.46	0	0	168	4	85	139	1.2e-28	118.6	MYB_related ; MYB_related family protein
Unigene_28868	382	Solyc04g064540.2.1	309	67.6	105	82.46	33.98	33	1	381	70	35	139	1.4e-40	158.7	MYB ; MYB family protein
Unigene_28948	12073	Solyc01g110490.2.1	702	25.4	295	7.33	42.02	191	14	5833	4994	348	628	6e-12	68.6	C3H ; C3H family protein
Unigene_29056	1539	Solyc04g005800.2.1	297	91.2	261	50.88	87.88	22	1	467	1246	37	297	9.6e-133	466.8	HD-ZIP ; HD-ZIP family protein
Unigene_29153	1262	Solyc02g062940.2.1	656	84.9	218	51.82	33.23	33	0	498	1151	1	218	3.3e-107	381.7	C2H2 ; C2H2 family protein
Unigene_29411	1641	Solyc03g120890.2.1	350	71.8	354	64.72	101.14	96	1	1356	295	1	350	1.5e-139	489.6	GATA ; GATA family protein
Unigene_29617	538	Solyc03g034000.2.1	266	93.8	161	89.78	60.53	10	0	56	538	1	161	1.1e-80	292.4	bHLH ; bHLH family protein
Unigene_29645	831	Solyc12g010410.1.1	329	78.3	115	41.52	34.95	25	0	393	737	31	145	1.5e-44	172.9	HB-other ; HB-other family protein
Unigene_29664	865	Solyc03g098060.1.1	179	90.5	179	62.08	100	17	0	745	209	1	179	3e-91	328.2	ZF-HD ; ZF-HD family protein
Unigene_29740	1739	Solyc07g026680.2.1	196	100	67	11.56	34.18	0	0	1317	1117	119	185	1e-34	141.4	MYB_related ; MYB_related family protein
Unigene_29743	699	Solyc08g007230.1.1	199	88.3	163	69.96	81.91	16	1	83	562	1	163	3.7e-76	277.7	ERF ; ERF family protein
Unigene_29803	302	Solyc05g050220.2.1	416	92.8	83	82.45	19.95	6	0	52	300	199	281	4.6e-39	153.3	bZIP ; bZIP family protein
Unigene_29806	410	Solyc01g090300.2.1	202	81.2	64	46.83	31.68	12	0	217	408	1	64	2.4e-22	98.2	ERF ; ERF family protein
Unigene_29819	889	Solyc07g053810.2.1	147	55.8	147	49.61	100	52	2	828	427	1	147	5.9e-34	137.9	SBP ; SBP family protein
Unigene_29907	834	Solyc04g014360.2.1	271	89.8	147	52.88	54.24	15	0	833	393	125	271	1.7e-72	265.8	bHLH ; bHLH family protein
Unigene_29988	1614	Solyc01g096700.2.1	610	30.1	103	19.14	16.89	46	3	129	359	78	180	5.5e-06	45.8	MYB_related ; MYB_related family protein
Unigene_30028	977	Solyc08g079800.2.1	218	94.7	152	46.67	69.72	7	1	75	527	1	152	6.2e-85	307.4	GRF ; GRF family protein
Unigene_30136	755	Solyc05g014830.1.1	292	59.2	103	40.93	35.27	42	0	263	571	23	125	2.4e-28	119	NF-YC ; NF-YC family protein
Unigene_30210	1411	Solyc11g010940.1.1	375	70.3	347	73.78	92.53	97	3	235	1263	27	371	4.5e-129	454.5	Dof ; Dof family protein
Unigene_30233	699	Solyc06g075330.1.1	242	99.1	109	46.78	45.04	1	0	2	328	127	235	5.1e-57	214.2	LBD ; LBD family protein
Unigene_30433	1378	Solyc12g017370.1.1	351	95	358	77.94	101.99	11	1	1369	296	1	351	2.7e-195	674.5	G2-like ; G2-like family protein
Unigene_30458	1197	Solyc12g005770.1.1	447	90.5	190	47.62	42.51	18	0	1	570	128	317	1.5e-88	319.7	C3H ; C3H family protein
Unigene_30482	1660	Solyc08g076010.2.1	361	100	185	33.43	51.25	0	0	1658	1104	155	339	2.2e-95	342.8	G2-like ; G2-like family protein
Unigene_30521	487	Solyc02g090790.1.1	227	80.9	94	57.91	41.41	9	3	2	259	132	224	1.1e-31	129.4	ERF ; ERF family protein
Unigene_30678	707	Solyc01g107410.2.1	796	86	236	100.14	29.65	5	1	667	44	561	796	6.4e-108	383.3	HB-PHD ; HB-PHD family protein
Unigene_30743	364	Solyc05g015650.2.1	935	100	77	63.46	8.24	0	0	363	133	62	138	7.5e-44	169.5	CAMTA ; CAMTA family protein
Unigene_30783	1818	Solyc04g076530.2.1	632	89.8	275	45.38	43.51	28	0	286	1110	358	632	4.6e-142	498	GATA ; GATA family protein
Unigene_30818	2753	Solyc01g110480.2.1	582	85.6	527	57.43	90.55	76	0	2315	735	1	527	1.7e-241	828.9	bZIP ; bZIP family protein
Unigene_30884	692	Solyc04g005130.2.1	227	63.3	207	89.74	91.19	39	3	71	691	1	170	2e-61	228.8	bHLH ; bHLH family protein
Unigene_30903	1504	Solyc03g005570.2.1	251	96.2	208	41.49	82.87	8	0	508	1131	44	251	7.4e-114	404.1	MYB ; MYB family protein
Unigene_31095	1314	Solyc05g052050.1.1	234	84.6	234	53.42	100	36	0	252	953	1	234	8.8e-111	393.7	ERF ; ERF family protein
Unigene_31170	1802	Solyc10g075030.1.1	879	94.6	406	67.59	46.19	22	0	1800	583	405	810	1.1e-223	769.2	B3 ; B3 family protein
Unigene_31299	1248	Solyc12g011190.1.1	293	98.2	171	41.11	58.36	3	0	913	401	123	293	4.3e-91	328.2	Nin-like ; Nin-like family protein
Unigene_31326	1323	Solyc10g085560.1.1	307	42.2	147	33.33	47.88	63	1	1120	746	1	147	1e-26	114.4	C2H2 ; C2H2 family protein
Unigene_31401	455	Solyc04g079570.1.1	239	100	17	11.21	7.11	0	0	451	401	221	237	1.3e-05	42.7	Dof ; Dof family protein
Unigene_31447	456	Solyc07g008730.1.1	707	97.6	41	26.97	5.8	1	0	416	294	667	707	3.9e-18	84.3	HB-PHD ; HB-PHD family protein
Unigene_31590	707	Solyc04g015960.2.1	282	66.7	57	24.19	20.21	17	1	128	292	148	204	5.7e-16	77.8	NAC ; NAC family protein
Unigene_31593	344	Solyc01g105230.2.1	1040	52.8	53	46.22	5.1	23	2	200	48	46	98	6.6e-10	56.6	CAMTA ; CAMTA family protein
Unigene_31602	1737	Solyc04g071510.2.1	308	72.7	308	53.2	100	84	0	1297	374	1	308	2.1e-112	399.4	bZIP ; bZIP family protein
Unigene_31603	1943	Solyc12g056980.1.1	307	62.3	337	52.03	109.77	97	4	1415	405	1	307	6.7e-107	381.3	ERF ; ERF family protein
Unigene_31727	374	Solyc05g009220.2.1	790	53.6	28	22.46	3.54	13	0	181	98	605	632	1.4e-05	42.4	bHLH ; bHLH family protein
Unigene_31737	1294	Solyc12g098370.1.1	302	90.1	302	70.02	100	30	0	123	1028	1	302	6.5e-151	526.9	G2-like ; G2-like family protein
Unigene_32038	901	Solyc06g083900.2.1	255	90.6	255	84.91	100	24	0	64	828	1	255	1.9e-133	468.4	MYB ; MYB family protein
Unigene_32301	2571	Solyc08g008380.2.1	683	89.3	662	77.25	96.93	71	0	95	2080	22	683	0	1179.9	ARF ; ARF family protein
Unigene_32403	460	Solyc11g065840.1.1	353	100	53	34.57	15.01	0	0	460	302	301	353	1.1e-28	119.4	MYB ; MYB family protein
Unigene_32622	2318	Solyc06g053350.2.1	434	85.4	355	45.94	81.8	52	0	544	1608	1	355	3e-162	565.5	bZIP ; bZIP family protein
Unigene_32633	888	Solyc01g094360.2.1	309	99.2	261	88.18	84.47	2	0	785	3	1	261	9.3e-157	545.8	MYB ; MYB family protein
Unigene_32717	384	Solyc04g008550.2.1	684	65.3	49	38.28	7.16	17	0	228	82	1	49	2.1e-12	65.1	C3H ; C3H family protein
Unigene_32734	315	Solyc12g077540.1.1	301	81.2	32	30.48	10.63	6	0	315	220	259	290	2.9e-12	64.3	Trihelix ; Trihelix family protein
Unigene_32751	396	Solyc07g054840.2.1	333	75.8	132	100	39.64	32	0	1	396	134	265	4.6e-47	180.3	MYB ; MYB family protein
Unigene_32853	462	Solyc01g057080.1.1	113	97.8	89	57.79	78.76	2	0	196	462	1	89	8.3e-48	183	ERF ; ERF family protein
Unigene_32985	747	Solyc02g092050.2.1	646	96.5	202	81.12	31.27	7	0	3	608	445	646	2.2e-106	378.3	AP2 ; AP2 family protein
Unigene_33215	825	Solyc10g078970.1.1	205	38.5	174	63.27	84.88	80	5	775	308	1	165	2.8e-22	99	C2H2 ; C2H2 family protein
Unigene_33290	1339	Solyc04g080490.2.1	290	85.2	115	25.77	39.66	15	1	742	1086	1	113	4.2e-52	198.7	ZF-HD ; ZF-HD family protein
Unigene_33412	1040	Solyc03g083310.2.1	382	27.4	201	57.98	52.62	121	9	810	238	85	270	2.3e-13	69.7	C2H2 ; C2H2 family protein
Unigene_33418	2206	Solyc10g083210.1.1	308	80.4	271	36.85	87.99	53	0	2145	1333	1	271	5.8e-123	434.9	B3 ; B3 family protein
Unigene_33445	706	Solyc10g009360.2.1	261	76.8	198	84.14	75.86	46	0	113	706	1	198	7.6e-85	306.6	Dof ; Dof family protein
Unigene_33484	3937	Solyc06g060230.2.1	296	93.8	242	18.44	81.76	15	0	2622	3347	55	296	2e-134	473.8	NAC ; NAC family protein
Unigene_33532	1015	Solyc09g007260.2.1	455	94.7	76	22.46	16.7	4	0	427	200	375	450	1.3e-37	150.2	AP2 ; AP2 family protein
Unigene_33554	393	Solyc10g083340.1.1	409	100	93	70.99	22.74	0	0	3	281	55	147	1.8e-48	184.9	G2-like ; G2-like family protein
Unigene_33580	356	Solyc02g079280.2.1	362	100	68	57.3	18.78	0	0	2	205	21	88	1.6e-38	151.8	MYB ; MYB family protein
Unigene_33870	506	Solyc06g072520.1.1	289	84.5	142	84.19	49.13	22	0	64	489	1	142	7.6e-63	233	bHLH ; bHLH family protein
Unigene_33921	405	Solyc06g034340.1.1	340	98.9	92	68.15	27.06	1	0	2	277	249	340	8.5e-49	186	NAC ; NAC family protein
Unigene_33968	365	Solyc05g052030.1.1	201	78.6	70	57.53	34.83	15	0	1	210	130	199	4e-29	120.6	ERF ; ERF family protein
Unigene_34015	928	Solyc12g006120.1.1	202	100	119	38.47	58.91	0	0	481	125	1	119	2.6e-64	238.8	NF-YB ; NF-YB family protein
Unigene_34246	393	Solyc11g020950.1.1	326	67.9	28	21.37	8.59	9	0	310	393	210	237	1.1e-05	42.7	bZIP ; bZIP family protein
Unigene_34280	1269	Solyc01g005130.2.1	250	68.8	250	59.1	100	63	3	896	192	1	250	9.7e-91	327	C2H2 ; C2H2 family protein
Unigene_34353	2744	Solyc03g080090.2.1	629	95.8	554	60.57	88.08	12	1	492	2153	1	543	0	1080.1	NAC ; NAC family protein
Unigene_34427	680	Solyc02g067320.1.1	331	46.2	106	46.76	32.02	41	5	679	377	232	326	2e-10	59.3	ZF-HD ; ZF-HD family protein
Unigene_34495	1498	Solyc09g063010.2.1	557	62.4	338	67.69	60.68	93	2	916	2	31	367	1.9e-101	362.8	bHLH ; bHLH family protein
Unigene_34578	334	Solyc12g099340.1.1	915	46.8	111	99.7	12.13	57	2	1	333	647	755	9.9e-19	85.9	CAMTA ; CAMTA family protein
Unigene_34673	832	Solyc08g007190.2.1	542	97.9	195	70.31	35.98	4	0	247	831	301	495	4.4e-108	384	GATA ; GATA family protein
Unigene_35095	486	Solyc02g037530.2.1	842	79.2	130	80.25	15.44	17	2	127	486	1	130	8.7e-56	209.5	ARF ; ARF family protein
Unigene_35140	557	Solyc08g068320.2.1	1038	88.1	118	63.55	11.37	14	0	556	203	921	1038	2.9e-55	208	MYB ; MYB family protein
Unigene_35173	867	Solyc08g006280.1.1	565	55.6	90	31.14	15.93	39	1	580	314	471	560	1.4e-27	116.7	B3 ; B3 family protein
Unigene_35199	433	Solyc06g082010.2.1	699	37.4	107	74.13	15.31	52	2	5	280	592	698	7.3e-14	70.1	C3H ; C3H family protein
Unigene_35317	1014	Solyc01g108140.2.1	224	99.1	224	66.27	100	2	0	930	259	1	224	5.5e-129	453.8	B3 ; B3 family protein
Unigene_35365	1257	Solyc03g026280.2.1	210	84.7	189	45.11	90	25	1	900	334	24	208	1.2e-88	320.1	ERF ; ERF family protein
Unigene_35399	399	Solyc10g080770.1.1	450	61.7	81	60.9	18	17	1	198	398	195	275	1.5e-21	95.5	bZIP ; bZIP family protein
Unigene_35456	1339	Solyc08g077110.2.1	340	99.2	236	52.88	69.41	2	0	1056	349	1	236	1.4e-140	492.7	NAC ; NAC family protein
Unigene_35544	880	Solyc01g057910.2.1	287	87.6	282	96.14	98.26	34	1	34	879	1	281	3.5e-148	517.3	MYB ; MYB family protein
Unigene_35601	937	Solyc11g056650.1.1	441	82.5	320	102.45	72.56	48	1	937	2	41	360	1.3e-145	508.8	bHLH ; bHLH family protein
Unigene_35804	830	Solyc02g087860.2.1	92	67.6	68	24.58	73.91	22	0	514	311	18	85	5.5e-18	84.7	bHLH ; bHLH family protein
Unigene_35819	2887	Solyc01g110480.2.1	582	87.1	451	46.87	77.49	58	0	2729	1377	1	451	6e-213	734.2	bZIP ; bZIP family protein
Unigene_35886	1158	Solyc10g009080.2.1	135	86.7	135	34.97	100	18	0	754	350	1	135	4.2e-64	238.4	SBP ; SBP family protein
Unigene_36325	354	Solyc10g084340.1.1	462	100	74	62.71	16.02	0	0	133	354	1	74	8.6e-37	146	AP2 ; AP2 family protein
Unigene_36358	436	Solyc12g010490.1.1	364	86.3	139	95.64	38.19	17	1	418	2	178	314	1.8e-60	224.9	AP2 ; AP2 family protein
Unigene_36403	1281	Solyc04g015960.2.1	282	88.7	266	62.3	94.33	30	0	155	952	5	270	2.1e-133	468.8	NAC ; NAC family protein
Unigene_36428	680	Solyc06g054630.1.1	237	78.7	141	62.21	59.49	30	0	680	258	97	237	8.7e-62	229.9	ERF ; ERF family protein
Unigene_36449	1572	Solyc08g081960.1.1	339	90	339	64.69	100	34	0	437	1453	1	339	2.1e-175	608.6	ERF ; ERF family protein
Unigene_36646	885	Solyc11g008830.1.1	230	81	211	71.53	91.74	40	0	883	251	20	230	7e-96	343.6	LBD ; LBD family protein
Unigene_36678	2438	Solyc02g072000.2.1	408	98.2	336	41.35	82.35	6	0	1269	262	73	408	1.6e-190	659.4	HSF ; HSF family protein
Unigene_36853	360	Solyc12g009490.1.1	222	82.7	75	62.5	33.78	13	0	134	358	1	75	1.4e-31	128.6	ERF ; ERF family protein
Unigene_37005	1223	Solyc12g008800.1.1	188	70.5	129	31.64	68.62	35	2	816	439	59	187	8.6e-44	171	MYB_related ; MYB_related family protein
Unigene_37021	897	Solyc08g060840.1.1	826	87.9	116	38.8	14.04	14	0	370	23	1	116	5.7e-53	201.1	FAR1 ; FAR1 family protein
Unigene_37053	745	Solyc01g079260.2.1	320	96.5	141	56.78	44.06	4	1	585	166	1	141	1.4e-73	269.2	WRKY ; WRKY family protein
Unigene_37088	926	Solyc11g005380.1.1	495	84.3	102	33.05	20.61	16	0	307	2	88	189	1e-44	173.7	Trihelix ; Trihelix family protein
Unigene_37092	332	Solyc12g099340.1.1	915	87.3	110	99.4	12.02	14	0	2	331	758	867	3.5e-48	183.7	CAMTA ; CAMTA family protein
Unigene_37193	2264	Solyc02g005290.2.1	518	46.2	117	15.5	22.59	62	1	1270	1620	401	516	3.2e-28	120.2	GeBP ; GeBP family protein
Unigene_37301	2370	Solyc08g077960.2.1	538	94.6	538	68.1	100	29	0	438	2051	1	538	1.3e-298	1018.5	GATA ; GATA family protein
Unigene_37407	1022	Solyc05g007890.2.1	339	88.3	162	47.55	47.79	18	1	379	864	179	339	1.8e-74	272.7	G2-like ; G2-like family protein
Unigene_37436	1573	Solyc11g072600.1.1	481	86	279	53.21	58	32	3	1388	561	1	275	2.4e-131	462.2	AP2 ; AP2 family protein
Unigene_37477	1070	Solyc03g118770.2.1	393	67.3	309	86.64	78.63	99	1	3	929	87	393	1.1e-108	386.3	WOX ; WOX family protein
Unigene_37491	1950	Solyc04g007210.2.1	428	87.5	432	66.46	100.93	50	3	203	1498	1	428	1.4e-213	735.7	CO-like ; CO-like family protein
Unigene_37515	323	Solyc08g079800.2.1	218	47.1	34	31.58	15.6	18	0	84	185	155	188	3.5e-05	40.8	GRF ; GRF family protein
Unigene_37589	1704	Solyc10g083210.1.1	308	76.1	309	54.4	100.32	73	1	1643	717	1	308	9.9e-131	460.3	B3 ; B3 family protein
Unigene_37596	566	Solyc01g057270.2.1	957	99.2	118	62.54	12.33	1	0	501	148	1	118	2.7e-69	254.6	CAMTA ; CAMTA family protein
Unigene_37790	382	Solyc03g118160.1.1	429	100	51	40.05	11.89	0	0	229	381	232	282	3.3e-26	110.9	LFY ; LFY family protein
Unigene_37890	427	Solyc01g095500.2.1	293	91.4	116	81.5	39.59	9	1	83	427	1	116	2.2e-55	208	ERF ; ERF family protein
Unigene_37961	393	Solyc01g010240.2.1	168	100	43	32.82	25.6	0	0	237	109	44	86	1e-22	99.4	YABBY ; YABBY family protein
Unigene_38088	1749	Solyc07g043330.1.1	432	84.6	428	73.41	99.07	66	0	204	1487	3	430	2.4e-204	704.9	GRAS ; GRAS family protein
Unigene_38129	2727	Solyc08g008280.2.1	360	99.5	208	22.88	57.78	1	0	1149	1772	153	360	5.5e-123	435.3	WRKY ; WRKY family protein
Unigene_38197	1425	Solyc03g118310.2.1	528	87.5	120	25.26	22.73	15	0	1065	1424	267	386	3.8e-51	195.7	bHLH ; bHLH family protein
Unigene_38289	1800	Solyc04g071510.2.1	308	68.1	329	54.83	106.82	84	1	1360	374	1	308	3e-109	389	bZIP ; bZIP family protein
Unigene_38481	612	Solyc08g006230.2.1	334	91.2	136	66.67	40.72	12	0	611	204	116	251	1.4e-74	272.3	B3 ; B3 family protein
Unigene_38523	2393	Solyc01g079480.2.1	144	98.6	144	18.05	100	2	0	954	523	1	144	1.4e-74	274.2	bZIP ; bZIP family protein
Unigene_38608	1886	Solyc03g031450.2.1	338	64.5	62	9.86	18.34	19	1	317	493	214	275	2.2e-14	73.9	bHLH ; bHLH family protein
Unigene_38658	1320	Solyc08g080400.1.1	679	95	318	72.27	46.83	16	0	1318	365	362	679	3.2e-177	614.4	GRAS ; GRAS family protein
Unigene_38701	473	Solyc04g005130.2.1	227	100	41	26	18.06	0	0	424	302	187	227	1.5e-20	92.4	bHLH ; bHLH family protein
Unigene_38811	1159	Solyc07g026680.2.1	196	92.5	67	17.34	34.18	4	1	648	451	119	185	8.8e-30	124.4	MYB_related ; MYB_related family protein
Unigene_38849	975	Solyc11g011770.1.1	462	91.8	171	52.62	37.01	14	0	249	761	292	462	3.3e-86	311.6	G2-like ; G2-like family protein
Unigene_39056	2130	Solyc04g009950.2.1	987	78	659	92.82	66.77	120	1	2130	229	329	987	6.3e-276	943	MYB ; MYB family protein
Unigene_39136	1457	Solyc02g084880.2.1	351	97.5	354	72.89	100.85	6	1	105	1166	1	351	8.3e-195	672.9	bHLH ; bHLH family protein
Unigene_39141	354	Solyc02g084420.2.1	88	100	37	31.36	42.05	0	0	354	244	52	88	2.1e-19	88.2	DBB ; DBB family protein
Unigene_39222	1357	Solyc10g009550.2.1	290	96.5	172	38.03	59.31	6	0	843	328	119	290	1.5e-92	333.2	WRKY ; WRKY family protein
Unigene_39315	1378	Solyc02g076670.2.1	338	89.8	323	70.32	95.56	33	0	970	2	1	323	3.7e-168	584.3	G2-like ; G2-like family protein
Unigene_39398	519	Solyc08g079120.1.1	307	99.3	145	83.82	47.23	1	0	18	452	1	145	7.3e-85	306.2	NAC ; NAC family protein
Unigene_39418	2008	Solyc06g073640.2.1	504	91	532	79.48	105.56	20	1	51	1646	1	504	3e-288	983.8	MYB ; MYB family protein
Unigene_39499	1897	Solyc08g082750.2.1	1611	84.1	542	85.71	33.64	44	4	1	1626	469	968	4.8e-251	860.1	Nin-like ; Nin-like family protein
Unigene_39500	1200	Solyc03g096350.2.1	273	97.4	267	66.75	97.8	6	1	265	1062	7	273	6.5e-153	533.5	MYB ; MYB family protein
Unigene_39525	381	Solyc07g049640.2.1	104	100	73	57.48	70.19	0	0	371	153	1	73	1.2e-39	155.6	G2-like ; G2-like family protein
Unigene_39534	918	Solyc09g091880.2.1	289	92.9	211	68.95	73.01	14	1	286	918	1	210	2e-106	378.6	G2-like ; G2-like family protein
Unigene_39547	646	Solyc02g077390.1.1	358	72.8	136	63.16	37.99	34	1	147	554	150	282	2.8e-46	178.3	WOX ; WOX family protein
Unigene_39663	4930	Solyc02g084520.2.1	910	43.1	888	54.04	97.58	403	19	2092	4503	33	902	6.8e-156	545.4	C3H ; C3H family protein
Unigene_39878	418	Solyc01g087130.2.1	352	94.5	127	91.15	36.08	7	0	38	418	1	127	1.2e-69	255.4	MYB ; MYB family protein
Unigene_39986	1259	Solyc02g079020.2.1	1043	94.2	326	77.68	31.26	3	1	282	1259	1	310	1.6e-181	628.6	B3 ; B3 family protein
Unigene_40013	510	Solyc08g006240.1.1	504	72.9	59	34.71	11.71	16	0	178	2	23	81	3.8e-22	97.8	B3 ; B3 family protein
Unigene_40078	1782	Solyc11g068800.1.1	449	86.8	370	62.29	82.41	49	0	156	1265	1	370	1.7e-181	629	E2F/DP ; E2F/DP family protein
Unigene_40094	503	Solyc04g005610.2.1	275	36.8	125	74.55	45.45	62	6	79	444	149	259	5.5e-13	67.4	NAC ; NAC family protein
Unigene_40096	471	Solyc05g007210.2.1	86	98.7	75	47.77	87.21	1	0	105	329	12	86	2.8e-35	141.4	bHLH ; bHLH family protein
Unigene_40251	1086	Solyc02g079020.2.1	1043	52.8	108	29.83	10.35	50	1	634	311	295	401	1.1e-31	130.6	B3 ; B3 family protein
Unigene_40254	814	Solyc01g008910.2.1	476	86.4	59	21.74	12.39	8	0	179	3	1	59	3.5e-25	108.6	GRAS ; GRAS family protein
Unigene_40378	953	Solyc05g007580.1.1	297	77.4	226	71.14	76.09	51	0	211	888	1	226	1.4e-102	365.9	ZF-HD ; ZF-HD family protein
Unigene_40390	462	Solyc04g072460.2.1	361	28.7	136	88.31	37.67	96	1	43	447	143	278	3e-13	68.2	bZIP ; bZIP family protein
Unigene_40548	5225	Solyc03g121990.2.1	602	92	389	22.33	64.62	27	1	293	1459	1	385	4.8e-200	692.2	MYB_related ; MYB_related family protein
Unigene_40678	2037	Solyc01g067560.2.1	1209	74.2	636	93.67	52.61	140	7	169	2034	74	699	4.1e-248	850.5	MYB_related ; MYB_related family protein
Unigene_40729	1573	Solyc01g101250.2.1	293	87.1	163	31.09	55.63	21	0	742	254	131	293	1.8e-73	270	C2H2 ; C2H2 family protein
Unigene_40787	1014	Solyc01g105230.2.1	1040	98.9	177	52.37	17.02	2	0	532	2	298	474	7.3e-97	347.1	CAMTA ; CAMTA family protein
Unigene_40873	1627	Solyc01g105230.2.1	1040	91.5	542	99.94	52.12	46	0	2	1627	469	1010	1.3e-284	971.5	CAMTA ; CAMTA family protein
Unigene_41302	318	Solyc04g050010.1.1	165	98.3	58	54.72	35.15	1	0	175	2	1	58	2.2e-31	127.9	LBD ; LBD family protein
Unigene_41499	491	Solyc12g098620.1.1	404	92.1	126	76.99	31.19	6	1	379	2	1	122	6.7e-64	236.5	bHLH ; bHLH family protein
Unigene_41585	493	Solyc08g081670.1.1	341	91.1	90	54.77	26.39	8	0	5	274	252	341	4.9e-38	150.6	AP2 ; AP2 family protein
Unigene_41619	1662	Solyc01g073910.2.1	365	68.7	383	69.13	104.93	102	2	61	1209	1	365	4.6e-133	468	HD-ZIP ; HD-ZIP family protein
Unigene_41636	2000	Solyc02g082670.2.1	274	87.6	249	37.35	90.88	30	1	1730	984	1	248	9.2e-120	424.1	WOX ; WOX family protein
Unigene_41786	682	Solyc06g076270.2.1	700	92.5	120	52.79	17.14	9	0	3	362	193	312	5.6e-61	227.3	MYB_related ; MYB_related family protein
Unigene_41913	1520	Solyc10g079120.1.1	703	35.2	91	17.96	12.94	56	1	548	285	58	148	1e-06	48.1	C3H ; C3H family protein
Unigene_42039	2638	Solyc03g115910.1.1	417	50.6	89	10.12	21.34	43	1	2189	1926	44	132	7.6e-21	95.9	M-type_MADS ; M-type_MADS family protein
Unigene_42091	1566	Solyc02g084520.2.1	910	94.7	510	97.7	56.04	27	0	36	1565	33	542	1e-278	951.8	C3H ; C3H family protein
Unigene_42125	1124	Solyc12g005770.1.1	447	82.2	258	68.86	57.72	46	0	204	977	190	447	1.8e-109	389	C3H ; C3H family protein
Unigene_42135	315	Solyc03g111260.2.1	852	38.1	97	92.38	11.38	60	0	314	24	235	331	2.4e-14	71.2	Trihelix ; Trihelix family protein
Unigene_42239	1476	Solyc03g111410.2.1	343	96.6	205	41.67	59.77	6	1	863	1474	1	205	4.1e-117	414.8	B3 ; B3 family protein
Unigene_42266	818	Solyc05g014830.1.1	292	55.1	127	46.58	43.49	54	2	98	475	1	125	1.8e-29	122.9	NF-YC ; NF-YC family protein
Unigene_42317	385	Solyc11g071300.1.1	991	96.9	127	98.96	12.82	4	0	383	3	206	332	1e-67	248.8	MYB ; MYB family protein
Unigene_42366	631	Solyc02g091690.2.1	329	86.6	149	70.84	45.29	13	1	2	448	178	319	2.6e-68	251.5	bHLH ; bHLH family protein
Unigene_42417	2838	Solyc01g110480.2.1	582	87.1	451	47.67	77.49	58	0	2400	1048	1	451	5.9e-213	734.2	bZIP ; bZIP family protein
Unigene_42453	876	Solyc11g071300.1.1	991	92.3	221	75.68	22.3	17	0	665	3	736	956	2.2e-110	391.7	MYB ; MYB family protein
Unigene_42471	1377	Solyc10g084370.1.1	296	93.2	296	64.49	100	20	0	1232	345	1	296	8.5e-157	546.6	MYB_related ; MYB_related family protein
Unigene_42484	545	Solyc10g080480.1.1	289	86.1	122	67.16	42.21	17	0	366	1	45	166	1.1e-59	222.6	C3H ; C3H family protein
Unigene_42485	3786	Solyc11g017470.1.1	291	90.2	316	25.04	108.59	6	1	2371	3318	1	291	2e-168	586.6	NAC ; NAC family protein
Unigene_42530	327	Solyc10g005080.2.1	762	99.1	108	99.08	14.17	1	0	3	326	226	333	6e-61	226.1	MYB_related ; MYB_related family protein
Unigene_42535	2457	Solyc08g007190.2.1	542	40	110	13.43	20.3	52	3	633	920	15	124	7.6e-15	75.9	GATA ; GATA family protein
Unigene_42641	1334	Solyc11g072500.1.1	285	75.8	298	67.02	104.56	48	8	213	1088	6	285	2e-118	419.1	Dof ; Dof family protein
Unigene_42705	797	Solyc05g051460.2.1	313	47.6	42	15.81	13.42	22	0	194	319	76	117	6.1e-06	44.7	HD-ZIP ; HD-ZIP family protein
Unigene_42780	310	Solyc08g007190.2.1	542	78.4	37	35.81	6.83	8	0	194	304	1	37	6.6e-17	79.7	GATA ; GATA family protein
Unigene_42899	560	Solyc09g072830.2.1	450	74.3	105	56.25	23.33	27	0	244	558	1	105	1e-36	146.4	G2-like ; G2-like family protein
Unigene_42950	3393	Solyc01g096700.2.1	610	41.1	73	6.45	11.97	35	2	1141	926	115	180	8e-07	49.7	MYB_related ; MYB_related family protein
Unigene_42995	400	Solyc08g082630.2.1	644	97.6	82	61.5	12.73	1	1	154	399	1	81	4.1e-43	167.2	ARF ; ARF family protein
Unigene_43202	1799	Solyc05g012770.2.1	508	92	388	64.7	76.38	31	0	3	1166	121	508	1.6e-203	702.2	WRKY ; WRKY family protein
Unigene_43298	2633	Solyc03g026070.2.1	807	96.1	699	79.64	86.62	25	2	540	2633	20	717	0	1329.3	HD-ZIP ; HD-ZIP family protein
Unigene_43343	923	Solyc06g016750.2.1	446	77.2	136	44.2	30.49	31	0	921	514	311	446	1.4e-54	206.5	NF-YC ; NF-YC family protein
Unigene_43468	326	Solyc04g054910.2.1	278	66.7	93	85.58	33.45	29	1	53	325	76	168	1.6e-29	121.7	ERF ; ERF family protein
Unigene_43523	3004	Solyc02g068200.1.1	272	78.8	250	24.97	91.91	52	1	2656	1907	1	249	6.7e-106	378.6	TCP ; TCP family protein
Unigene_43544	1852	Solyc05g007160.2.1	488	95.8	404	65.44	82.79	16	1	342	1553	1	403	1.9e-220	758.4	MYB ; MYB family protein
Unigene_43736	313	Solyc06g066340.2.1	291	90.8	76	72.84	26.12	6	1	1	225	155	230	3.9e-33	133.7	G2-like ; G2-like family protein
Unigene_43797	318	Solyc05g009880.2.1	300	36.4	55	51.89	18.33	31	1	244	80	97	147	5.4e-06	43.5	bHLH ; bHLH family protein
Unigene_43821	783	Solyc01g057270.2.1	957	96.3	187	71.65	19.54	7	0	781	221	771	957	1.7e-101	362.1	CAMTA ; CAMTA family protein
Unigene_43884	513	Solyc04g009180.1.1	266	42.4	66	38.6	24.81	37	1	50	247	174	238	1.9e-08	52.4	TCP ; TCP family protein
Unigene_44013	468	Solyc04g015290.2.1	319	100	66	42.31	20.69	0	0	177	374	1	66	7.8e-38	149.8	G2-like ; G2-like family protein
Unigene_44066	456	Solyc03g118310.2.1	528	83.8	68	44.74	12.88	11	0	253	456	1	68	2.6e-30	124.8	bHLH ; bHLH family protein
Unigene_44069	904	Solyc02g085190.1.1	252	73.5	264	87.61	104.76	55	1	825	34	1	249	2.8e-108	384.8	GATA ; GATA family protein
Unigene_44146	1359	Solyc11g067280.1.1	294	89.2	279	61.59	94.9	30	0	313	1149	16	294	1.6e-136	479.2	G2-like ; G2-like family protein
Unigene_44205	1376	Solyc04g078670.2.1	272	97.4	154	33.58	56.62	4	0	3	464	113	266	2.3e-85	309.3	NAC ; NAC family protein
Unigene_44429	356	Solyc03g063140.2.1	174	87.4	119	100.28	68.39	14	1	355	2	24	142	2.6e-57	214.2	LBD ; LBD family protein
Unigene_44503	465	Solyc05g009790.1.1	395	77.4	115	74.19	29.11	20	2	135	464	44	157	1.6e-46	178.7	RAV ; RAV family protein
Unigene_44510	2002	Solyc10g084380.1.1	422	91.4	405	60.69	95.97	35	0	1595	381	1	405	1.7e-214	738.8	WRKY ; WRKY family protein
Unigene_44627	628	Solyc02g089830.1.1	241	84.9	146	69.75	60.58	17	1	627	205	96	241	1.8e-66	245.4	TCP ; TCP family protein
Unigene_44657	598	Solyc12g096350.1.1	338	90.7	193	96.82	57.1	1	3	576	4	1	178	1.5e-86	312	WRKY ; WRKY family protein
Unigene_44713	1398	Solyc07g054630.2.1	578	96.7	448	96.14	77.51	15	0	54	1397	1	448	2.7e-251	860.5	B3 ; B3 family protein
Unigene_44757	531	Solyc10g008250.1.1	233	75.1	177	100	75.97	44	0	1	531	55	231	8.9e-70	256.1	bHLH ; bHLH family protein
Unigene_44988	578	Solyc03g083310.2.1	382	32.3	198	102.77	51.83	109	9	566	3	85	267	8.2e-21	93.6	C2H2 ; C2H2 family protein
Unigene_45003	328	Solyc08g076010.2.1	361	100	24	21.95	6.65	0	0	1	72	106	129	2.8e-10	57.8	G2-like ; G2-like family protein
Unigene_45020	701	Solyc08g079100.2.1	216	88	142	60.77	65.74	17	0	276	701	19	160	1.4e-70	259.2	YABBY ; YABBY family protein
Unigene_45098	310	Solyc05g055500.1.1	362	70.2	104	100.65	28.73	30	1	310	2	8	111	3.9e-33	133.7	C2H2 ; C2H2 family protein
Unigene_45238	622	Solyc01g100460.2.1	138	39.6	101	48.71	73.19	54	1	218	499	9	109	2.3e-08	52.4	bZIP ; bZIP family protein
Unigene_45267	492	Solyc03g118310.2.1	528	85.5	83	50.61	15.72	12	0	202	450	67	149	7.3e-34	136.7	bHLH ; bHLH family protein
Unigene_45363	799	Solyc06g050430.2.1	217	81.1	217	81.48	100	41	0	734	84	1	217	2.7e-94	338.2	LBD ; LBD family protein
Unigene_45398	342	Solyc03g111590.2.1	1252	64.1	39	34.21	3.12	14	0	235	119	304	342	2.3e-10	58.2	C2H2 ; C2H2 family protein
Unigene_45479	454	Solyc01g105230.2.1	1040	76.3	76	50.22	7.31	18	0	2	229	524	599	6.1e-27	113.6	CAMTA ; CAMTA family protein
Unigene_45506	2529	Solyc07g053810.2.1	147	79.7	59	7	40.14	12	0	603	427	89	147	1.2e-20	95.1	SBP ; SBP family protein
Unigene_45653	1620	Solyc08g006270.1.1	195	98.9	184	34.07	94.36	2	0	1117	566	1	184	1.2e-112	400.2	B3 ; B3 family protein
Unigene_45737	364	Solyc01g098720.2.1	328	98.8	86	70.88	26.22	1	0	3	260	124	209	2.8e-43	167.5	bHLH ; bHLH family protein
Unigene_45820	320	Solyc01g110490.2.1	702	32	75	70.31	10.68	48	2	20	235	502	576	4.1e-06	43.9	C3H ; C3H family protein
Unigene_45833	605	Solyc11g011770.1.1	462	75.6	180	89.26	38.96	44	0	573	34	1	180	2e-73	268.5	G2-like ; G2-like family protein
Unigene_46126	814	Solyc05g014830.1.1	292	51	102	37.59	34.93	50	0	147	452	16	117	2.3e-21	95.9	NF-YC ; NF-YC family protein
Unigene_46187	2023	Solyc05g011810.2.1	325	97.1	69	10.23	21.23	2	0	2021	1815	257	325	9.6e-32	131.7	bHLH ; bHLH family protein
Unigene_46242	1062	Solyc01g094580.2.1	695	53.1	49	13.84	7.05	23	0	149	3	1	49	1.9e-07	50.1	BES1 ; BES1 family protein
Unigene_46407	381	Solyc02g067380.2.1	94	97.2	72	56.69	76.6	2	0	216	1	1	72	3.6e-33	134	bHLH ; bHLH family protein
Unigene_46518	2178	Solyc11g069340.1.1	921	50	100	13.77	10.86	48	1	955	656	581	678	2.2e-18	87.4	C3H ; C3H family protein
Unigene_46529	2517	Solyc06g073050.2.1	595	95.3	595	70.92	100	27	1	2365	584	1	595	0	1121.3	NAC ; NAC family protein
Unigene_46555	1069	Solyc06g062520.1.1	192	71.9	192	53.88	100	51	1	191	757	1	192	8e-78	283.9	Dof ; Dof family protein
Unigene_46635	4920	Solyc03g121990.2.1	602	92	389	23.72	64.62	27	1	293	1459	1	385	4.5e-200	692.2	MYB_related ; MYB_related family protein
Unigene_46639	2615	Solyc04g064800.2.1	611	33.9	227	26.04	37.15	128	7	1235	573	398	608	5.2e-22	99.8	C3H ; C3H family protein
Unigene_46684	3314	Solyc03g118160.1.1	429	88.7	124	11.23	28.9	14	0	2949	2578	306	429	2.7e-63	237.3	LFY ; LFY family protein
Unigene_46789	340	Solyc08g029090.2.1	584	90.8	98	86.47	16.78	2	2	3	275	96	193	1.4e-44	171.8	B3 ; B3 family protein
Unigene_46803	413	Solyc12g056460.1.1	206	94	50	36.32	24.27	3	0	308	159	78	127	7.7e-21	93.2	MIKC_MADS ; MIKC_MADS family protein
Unigene_46851	1684	Solyc03g026350.2.1	431	22.4	152	27.08	35.27	105	5	590	1030	209	352	8e-08	52	C3H ; C3H family protein
Unigene_46945	532	Solyc03g082840.2.1	258	72.9	170	95.86	65.89	42	2	508	2	1	167	4.5e-66	243.8	Dof ; Dof family protein
Unigene_46968	506	Solyc11g073120.1.1	217	92.3	52	30.83	23.96	1	1	504	358	166	217	1.6e-23	102.4	MYB ; MYB family protein
Unigene_46980	405	Solyc10g074680.1.1	826	98.5	134	99.26	16.22	2	0	2	403	615	748	1e-73	268.9	GRAS ; GRAS family protein
Unigene_46997	790	Solyc12g044410.1.1	837	98.7	228	86.58	27.24	3	0	685	2	187	414	7.1e-132	463	HD-ZIP ; HD-ZIP family protein
Unigene_47127	352	Solyc09g007570.1.1	256	96.2	52	44.32	20.31	2	0	196	351	65	116	1.3e-24	105.5	MYB_related ; MYB_related family protein
Unigene_47152	409	Solyc11g072600.1.1	481	35.5	93	68.22	19.33	57	2	373	98	118	208	6.7e-09	53.5	AP2 ; AP2 family protein
Unigene_47235	483	Solyc09g008440.1.1	310	87.5	104	64.6	33.55	12	1	34	342	207	310	3.9e-48	184.1	C2H2 ; C2H2 family protein
Unigene_47352	1624	Solyc08g077450.2.1	373	82.4	374	69.09	100.27	65	1	1424	303	1	373	2.4e-166	578.6	SRS ; SRS family protein
Unigene_47436	457	Solyc06g083900.2.1	255	93.5	46	30.2	18.04	3	0	253	390	44	89	2e-22	98.6	MYB ; MYB family protein
Unigene_47446	331	Solyc09g090830.2.1	318	100	23	20.85	7.23	0	0	3	71	120	142	2.7e-08	51.2	GRAS ; GRAS family protein
Unigene_47568	517	Solyc10g047060.1.1	212	75.9	116	67.31	54.72	21	1	2	328	77	192	7.8e-47	179.9	NAC ; NAC family protein
Unigene_47622	363	Solyc01g100510.2.1	335	98.8	86	71.07	25.67	1	0	361	104	250	335	9e-50	189.1	TALE ; TALE family protein
Unigene_47819	1277	Solyc07g065500.1.1	182	100	117	27.49	64.29	0	0	437	787	1	117	1.1e-62	233.8	NF-YB ; NF-YB family protein
Unigene_47860	1982	Solyc03g121400.1.1	210	70	210	31.79	100	61	1	429	1052	1	210	6e-79	288.5	Dof ; Dof family protein
Unigene_47875	300	Solyc02g088670.1.1	460	35.6	59	59	12.83	35	1	111	278	114	172	6.6e-06	43.1	C2H2 ; C2H2 family protein
Unigene_47900	301	Solyc02g063010.2.1	319	87.5	24	23.92	7.52	3	0	73	2	79	102	1.2e-07	48.9	BES1 ; BES1 family protein
Unigene_47902	1091	Solyc12g010330.1.1	708	25.2	111	30.52	15.68	79	3	704	381	26	135	1.3e-06	47.4	ARR-B ; ARR-B family protein
Unigene_47926	301	Solyc04g007000.1.1	372	95.5	44	43.85	11.83	2	0	1	132	263	306	8.1e-20	89.4	RAV ; RAV family protein
Unigene_47945	358	Solyc08g081650.1.1	908	100	30	25.14	3.3	0	0	356	267	879	908	3e-13	67.8	AP2 ; AP2 family protein
Unigene_47983	562	Solyc06g082530.1.1	653	98.4	187	99.82	28.64	3	0	562	2	325	511	2.4e-105	374.4	GRAS ; GRAS family protein
Unigene_48010	505	Solyc06g050160.2.1	653	96.2	131	77.82	20.06	5	0	503	111	523	653	1.9e-69	255	HD-ZIP ; HD-ZIP family protein
Unigene_48054	2073	Solyc06g075250.2.1	528	78.1	515	74.53	97.54	68	4	3	1544	58	528	5.3e-219	753.8	C2H2 ; C2H2 family protein
Unigene_48157	586	Solyc02g021260.1.1	1317	58.3	120	61.43	9.11	49	1	488	129	186	304	1.4e-31	129.4	B3 ; B3 family protein
Unigene_48185	3135	Solyc06g074120.2.1	699	90.5	252	24.11	36.05	24	0	1179	424	448	699	7.7e-129	454.9	TALE ; TALE family protein
Unigene_48247	2878	Solyc09g082500.2.1	829	93.3	773	80.58	93.24	52	0	2552	234	50	822	0	1422.1	CPP ; CPP family protein
Unigene_48315	581	Solyc08g007190.2.1	542	35	197	101.72	36.35	103	6	57	581	13	206	5.7e-22	97.4	GATA ; GATA family protein
Unigene_48330	1864	Solyc07g052900.1.1	397	78.1	343	55.2	86.4	75	0	371	1399	55	397	1e-141	496.9	GeBP ; GeBP family protein
Unigene_48395	2464	Solyc11g005920.1.1	687	95.8	600	73.05	87.34	25	0	613	2412	1	600	0	1196.8	NAC ; NAC family protein
Unigene_48461	423	Solyc02g032180.1.1	287	45.7	70	49.65	24.39	35	1	22	231	6	72	2e-11	62	NF-YB ; NF-YB family protein
Unigene_48558	1017	Solyc08g080580.2.1	481	95.5	67	19.76	13.93	3	0	1	201	384	450	5.7e-33	134.8	MYB ; MYB family protein
Unigene_48833	337	Solyc12g008800.1.1	188	100	43	38.28	22.87	0	0	172	44	1	43	6.3e-21	93.2	MYB_related ; MYB_related family protein
Unigene_48875	1003	Solyc09g074760.1.1	138	99.3	138	41.28	100	1	0	765	352	1	138	5.2e-79	287.7	NF-YB ; NF-YB family protein
Unigene_49002	2406	Solyc01g108080.2.1	414	85.1	409	51	98.79	61	0	157	1383	6	414	9.2e-191	660.2	bZIP ; bZIP family protein
Unigene_49047	463	Solyc05g007710.2.1	338	95.5	132	85.53	39.05	5	1	1	393	207	338	3.6e-67	247.3	MYB ; MYB family protein
Unigene_49131	2608	Solyc08g007190.2.1	542	40	110	12.65	20.3	52	3	668	955	15	124	8.1e-15	75.9	GATA ; GATA family protein
Unigene_49398	344	Solyc01g098070.1.1	155	75	44	38.37	28.39	10	1	232	101	113	155	9.3e-12	62.8	M-type_MADS ; M-type_MADS family protein
Unigene_49537	1487	Solyc04g077980.1.1	260	77.7	260	52.45	100	55	2	408	1178	1	260	6.2e-113	401	C2H2 ; C2H2 family protein
Unigene_49677	1209	Solyc08g007190.2.1	542	33.8	201	49.88	37.08	112	6	633	1175	15	214	7.8e-21	94.7	GATA ; GATA family protein
Unigene_49704	1438	Solyc10g084180.1.1	493	78.1	315	65.72	63.89	64	2	1155	226	179	493	2.9e-131	461.8	C2H2 ; C2H2 family protein
Unigene_49714	497	Solyc06g034340.1.1	340	92.7	165	99.6	48.53	12	0	1	495	88	252	4.5e-92	330.1	NAC ; NAC family protein
Unigene_49751	343	Solyc09g010960.2.1	290	79.1	67	58.6	23.1	14	0	141	341	1	67	1.2e-24	105.5	WRKY ; WRKY family protein
Unigene_49845	309	Solyc07g053570.2.1	502	75	68	66.02	13.55	17	0	105	308	1	68	9.4e-24	102.4	C2H2 ; C2H2 family protein
Unigene_49926	1055	Solyc08g081400.2.1	644	83.2	173	49.19	26.86	28	1	22	540	473	644	1.1e-76	280	TALE ; TALE family protein
Unigene_49931	446	Solyc01g010600.2.1	243	94.5	109	73.32	44.86	6	0	329	3	71	179	2.2e-53	201.4	HD-ZIP ; HD-ZIP family protein
Unigene_49984	584	Solyc02g091030.2.1	677	97.3	73	37.5	10.78	2	0	219	1	67	139	2e-35	142.1	NF-YC ; NF-YC family protein
Unigene_50042	1768	Solyc01g091540.1.1	420	83.1	420	71.27	100	71	0	150	1409	1	420	1.7e-202	698.7	GRF ; GRF family protein
Unigene_50046	923	Solyc09g089550.2.1	805	89.8	314	102.06	39.01	25	1	2	922	385	698	1.7e-161	561.6	ZF-HD ; ZF-HD family protein
Unigene_50144	1153	Solyc07g053450.2.1	284	52.9	68	17.69	23.94	32	0	942	739	189	256	1.5e-10	60.5	bZIP ; bZIP family protein
Unigene_50163	369	Solyc10g084340.1.1	462	97.5	122	99.19	26.41	3	0	368	3	176	297	4.1e-66	243.4	AP2 ; AP2 family protein
Unigene_50250	1042	Solyc08g080580.2.1	481	95.5	67	19.29	13.93	3	0	1	201	384	450	5.8e-33	134.8	MYB ; MYB family protein
Unigene_50265	3161	Solyc09g007810.2.1	694	95.2	694	65.87	100	33	0	651	2732	1	694	0	1353.2	ARF ; ARF family protein
Unigene_50375	1419	Solyc06g007530.2.1	293	87.2	282	59.62	96.25	36	0	265	1110	1	282	8.5e-136	476.9	B3 ; B3 family protein
Unigene_50389	548	Solyc12g006280.1.1	174	89.1	156	85.4	89.66	13	1	3	458	13	168	7.5e-72	263.1	G2-like ; G2-like family protein
Unigene_50499	528	Solyc07g047960.2.1	413	100	69	39.2	16.71	0	0	297	503	335	403	1.6e-34	139	WRKY ; WRKY family protein
Unigene_50542	699	Solyc07g053570.2.1	502	71.9	221	94.85	44.02	49	4	8	652	286	499	1.1e-75	276.2	C2H2 ; C2H2 family protein
Unigene_50551	1124	Solyc12g098520.1.1	478	98.6	294	78.47	61.51	4	0	1123	242	185	478	1.2e-161	562.4	HSF ; HSF family protein
Unigene_50578	984	Solyc07g008180.2.1	180	92.9	182	55.49	101.11	11	1	829	284	1	180	3.2e-97	348.2	YABBY ; YABBY family protein
Unigene_50666	470	Solyc01g104900.2.1	198	97.9	95	60.64	47.98	2	0	164	448	1	95	8.4e-56	209.5	NAC ; NAC family protein
Unigene_50700	536	Solyc09g075610.2.1	89	72.1	86	48.13	96.63	15	1	347	117	1	86	1.7e-28	119	GATA ; GATA family protein
Unigene_50770	561	Solyc08g008280.2.1	360	67.4	144	77.01	40	40	5	539	120	153	293	5.1e-44	170.6	WRKY ; WRKY family protein
Unigene_50863	1635	Solyc11g072600.1.1	481	85.5	408	74.86	84.82	37	4	1450	236	1	389	3e-193	667.9	AP2 ; AP2 family protein
Unigene_50878	1724	Solyc01g102340.2.1	426	83.1	427	74.3	100.23	65	3	1722	445	6	426	6.4e-202	696.8	MYB ; MYB family protein
Unigene_50936	392	Solyc10g019260.1.1	304	94.4	72	55.1	23.68	4	0	390	175	83	154	9.8e-34	136	MYB ; MYB family protein
Unigene_51020	2134	Solyc01g060300.1.1	211	62.5	56	7.87	26.54	21	0	268	101	155	210	4.3e-14	73.2	M-type_MADS ; M-type_MADS family protein
Unigene_51023	2117	Solyc08g080100.2.1	224	56	216	30.61	96.43	86	3	941	303	1	210	7.6e-56	211.8	MIKC_MADS ; MIKC_MADS family protein
Unigene_51038	1045	Solyc02g062210.1.1	214	38.3	94	26.99	43.93	39	4	592	347	106	192	1.7e-08	53.5	NAC ; NAC family protein
Unigene_51052	884	Solyc04g079600.2.1	308	86.5	281	95.36	91.23	38	0	3	845	13	293	2.3e-139	488	G2-like ; G2-like family protein
Unigene_51055	479	Solyc09g009200.1.1	381	96.2	159	99.58	41.73	6	0	3	479	89	247	1.2e-89	322	GRF ; GRF family protein
Unigene_51069	3787	Solyc11g017360.1.1	181	95.7	138	10.93	76.24	6	0	1019	606	1	138	7.5e-70	259.2	MYB_related ; MYB_related family protein
Unigene_51090	1358	Solyc06g008030.2.1	512	85.7	384	84.83	75	54	1	209	1357	1	384	1.5e-177	615.5	bHLH ; bHLH family protein
Unigene_51170	722	Solyc05g026180.1.1	493	79.5	73	30.33	14.81	0	1	1	174	421	493	6.7e-28	117.5	NAC ; NAC family protein
Unigene_51224	918	Solyc02g072190.2.1	308	100	22	7.19	7.14	0	0	918	853	118	139	4e-09	55.5	WRKY ; WRKY family protein
Unigene_51258	929	Solyc08g075950.1.1	361	95.1	309	99.78	85.6	15	0	3	929	25	333	2e-173	601.3	GRF ; GRF family protein
Unigene_51420	1279	Solyc08g006530.2.1	349	36.6	71	16.65	20.34	44	1	1110	901	11	81	6.5e-10	58.5	CO-like ; CO-like family protein
Unigene_51457	870	Solyc11g073060.1.1	154	63.7	171	58.97	111.04	31	7	728	249	1	151	1.5e-50	193	C2H2 ; C2H2 family protein
Unigene_51544	764	Solyc02g091980.1.1	330	88.7	222	87.17	67.27	21	1	764	111	109	330	1.3e-109	389	MYB ; MYB family protein
Unigene_51572	421	Solyc07g018290.2.1	468	97.8	89	63.42	19.02	2	0	269	3	1	89	4.1e-46	177.2	AP2 ; AP2 family protein
Unigene_51753	1176	Solyc05g005360.1.1	224	86.9	153	39.03	68.3	20	0	517	975	72	224	2.4e-75	275.8	NF-YB ; NF-YB family protein
Unigene_51833	4840	Solyc04g064550.1.1	563	92.7	563	34.9	100	41	0	2716	4404	1	563	5.8e-301	1027.3	GRAS ; GRAS family protein
Unigene_51905	1227	Solyc04g072460.2.1	361	92.2	256	62.59	70.91	20	0	459	1226	1	256	3.8e-132	464.5	bZIP ; bZIP family protein
Unigene_52054	643	Solyc03g033660.2.1	295	83.4	163	76.05	55.25	27	0	642	154	133	295	8.2e-78	283.1	GATA ; GATA family protein
Unigene_52232	634	Solyc02g089940.2.1	726	100	18	8.52	2.48	0	0	383	436	543	560	8.2e-06	43.9	TALE ; TALE family protein
Unigene_52322	939	Solyc01g107170.2.1	310	78.5	130	41.53	41.94	28	0	863	474	90	219	1.9e-51	196.1	C2H2 ; C2H2 family protein
Unigene_52365	1484	Solyc03g031970.2.1	844	85.8	494	99.87	58.53	56	1	2	1483	358	837	2.5e-239	820.8	ARF ; ARF family protein
Unigene_52412	1501	Solyc12g017410.1.1	497	97.4	312	62.36	62.78	7	1	342	1274	175	486	8.3e-190	656.4	C3H ; C3H family protein
Unigene_52480	510	Solyc05g014260.2.1	581	28.9	83	48.82	14.29	54	2	296	54	24	103	3.9e-06	44.7	ARR-B ; ARR-B family protein
Unigene_52486	519	Solyc08g081650.1.1	908	94.3	159	91.91	17.51	9	0	43	519	535	693	1.8e-83	301.6	AP2 ; AP2 family protein
Unigene_52532	1395	Solyc02g062690.2.1	305	89.2	305	65.59	100	24	1	1301	414	1	305	7.3e-148	516.9	bHLH ; bHLH family protein
Unigene_52639	3832	Solyc12g006170.1.1	415	98.1	415	32.49	100	8	0	2290	3534	1	415	9.7e-235	807	WRKY ; WRKY family protein
Unigene_52772	2757	Solyc04g082480.2.1	912	99.5	584	63.55	64.04	3	0	6	1757	55	638	0	1177.9	Nin-like ; Nin-like family protein
Unigene_52923	505	Solyc09g089550.2.1	805	96.2	105	62.38	13.04	4	0	475	161	701	805	1.3e-57	215.7	ZF-HD ; ZF-HD family protein
Unigene_52958	590	Solyc11g010710.1.1	543	89.8	147	74.75	27.07	15	0	510	70	294	440	3.3e-73	267.7	AP2 ; AP2 family protein
Unigene_53045	478	Solyc08g061130.2.1	158	59.7	67	42.05	42.41	27	0	347	147	26	92	1.2e-14	72.8	bZIP ; bZIP family protein
Unigene_53066	1599	Solyc01g008170.2.1	706	84.4	442	82.93	62.61	65	2	285	1598	24	465	5.7e-213	733.4	C3H ; C3H family protein
Unigene_53108	518	Solyc11g020950.1.1	326	56.2	48	27.8	14.72	21	0	2	145	233	280	5e-09	54.3	bZIP ; bZIP family protein
Unigene_53201	1610	Solyc05g052850.2.1	374	89.6	374	69.69	100	39	0	1519	398	1	374	5.2e-198	683.7	MYB ; MYB family protein
Unigene_53207	462	Solyc09g074690.2.1	308	98.1	54	35.06	17.53	1	0	287	126	1	54	8.3e-24	103.2	HB-other ; HB-other family protein
Unigene_53267	508	Solyc10g078720.1.1	402	76.7	133	78.54	33.08	30	1	401	3	1	132	5.8e-55	206.8	G2-like ; G2-like family protein
Unigene_53270	616	Solyc07g042260.2.1	1137	87.7	114	55.52	10.03	14	0	273	614	1	114	2.1e-54	205.3	ARF ; ARF family protein
Unigene_53340	2194	Solyc10g007130.2.1	594	74.1	602	82.32	101.35	148	2	131	1936	1	594	1.6e-237	815.5	HB-other ; HB-other family protein
Unigene_53698	1925	Solyc01g096050.2.1	605	98.6	222	34.6	36.69	3	0	953	1618	384	605	3.9e-115	408.7	bHLH ; bHLH family protein
Unigene_53806	1720	Solyc05g056120.2.1	327	84.1	327	57.03	100	52	0	287	1267	1	327	1.1e-156	546.6	GATA ; GATA family protein
Unigene_53887	365	Solyc06g034340.1.1	340	100	77	63.29	22.65	0	0	233	3	1	77	5.7e-44	169.9	NAC ; NAC family protein
Unigene_53964	752	Solyc01g058540.2.1	324	100	33	13.16	10.19	0	0	404	502	146	178	1e-15	77	WRKY ; WRKY family protein
Unigene_54013	923	Solyc06g074120.2.1	699	76.2	160	52	22.89	37	1	443	922	1	159	6.9e-62	230.7	TALE ; TALE family protein
Unigene_54017	1635	Solyc06g050840.2.1	159	44.7	132	24.22	83.02	70	2	900	511	28	158	5.2e-28	119	bHLH ; bHLH family protein
Unigene_54088	866	Solyc03g098070.2.1	364	33.6	122	42.26	33.52	78	2	370	735	199	317	1.2e-12	67	C2H2 ; C2H2 family protein
Unigene_54308	1070	Solyc10g005330.2.1	712	71.3	258	72.34	36.24	51	5	307	1068	1	239	2.9e-96	345.1	HD-ZIP ; HD-ZIP family protein
Unigene_54349	1116	Solyc05g056040.2.1	650	95.1	82	22.04	12.62	4	0	720	475	108	189	7.9e-44	171	ARF ; ARF family protein
Unigene_54460	644	Solyc01g007760.2.1	479	98.2	169	78.73	35.28	3	0	29	535	311	479	9.6e-95	339.3	E2F/DP ; E2F/DP family protein
Unigene_54603	360	Solyc03g111260.2.1	852	45.5	77	64.17	9.04	37	2	263	33	81	152	2.1e-14	71.6	Trihelix ; Trihelix family protein
Unigene_54692	707	Solyc03g007410.2.1	334	77.7	130	55.16	38.92	29	0	598	209	1	130	2.3e-49	188.7	bHLH ; bHLH family protein
Unigene_54771	1507	Solyc04g009440.2.1	301	94	301	59.92	100	18	0	1171	269	1	301	3e-171	594.7	NAC ; NAC family protein
Unigene_54822	1465	Solyc02g069830.2.1	842	77.7	94	19.25	11.16	21	0	991	710	613	706	7.2e-37	148.3	HD-ZIP ; HD-ZIP family protein
Unigene_55153	1113	Solyc10g080200.1.1	272	89.5	238	64.15	87.5	25	0	55	768	33	270	9.4e-130	456.4	C2H2 ; C2H2 family protein
Unigene_55157	1638	Solyc01g102740.2.1	413	77.4	340	62.27	82.32	75	1	1568	549	1	338	9.2e-142	496.9	NAC ; NAC family protein
Unigene_55271	452	Solyc04g080710.2.1	405	89.4	113	75	27.9	12	0	450	112	265	377	1.3e-50	192.2	bHLH ; bHLH family protein
Unigene_55508	554	Solyc11g068370.1.1	372	98	49	26.53	13.17	1	0	294	148	296	344	3.8e-23	101.3	bZIP ; bZIP family protein
Unigene_55608	477	Solyc10g077110.1.1	372	32.2	149	93.71	40.05	86	7	11	418	157	303	1.4e-10	59.3	C2H2 ; C2H2 family protein
Unigene_55715	1485	Solyc06g008360.2.1	282	79.6	280	56.57	99.29	57	0	1163	324	3	282	8.1e-137	480.3	NAC ; NAC family protein
Unigene_55734	750	Solyc05g015330.1.1	144	97.2	144	57.6	100	4	0	74	505	1	144	2.4e-73	268.5	NF-YC ; NF-YC family protein
Unigene_55774	861	Solyc09g091250.2.1	304	87.3	197	68.64	64.8	25	0	861	271	108	304	3.9e-99	354.4	GATA ; GATA family protein
Unigene_55871	1002	Solyc06g066540.1.1	192	85.6	188	56.29	97.92	26	1	663	100	1	187	4.7e-88	317.8	ERF ; ERF family protein
Unigene_55911	567	Solyc05g007710.2.1	338	82	133	70.37	39.35	24	0	399	1	85	217	1.9e-57	215.3	MYB ; MYB family protein
Unigene_56020	602	Solyc06g074800.1.1	326	98.6	141	70.27	43.25	1	1	602	180	187	326	9.3e-76	276.2	C2H2 ; C2H2 family protein
Unigene_56072	2383	Solyc03g111590.2.1	1252	96.7	459	57.78	36.66	15	0	1379	3	1	459	2e-262	898.3	C2H2 ; C2H2 family protein
Unigene_56123	2303	Solyc08g062960.2.1	351	86.9	259	33.74	73.79	34	0	1566	790	80	338	6.7e-122	431.4	HSF ; HSF family protein
Unigene_56237	1500	Solyc04g074700.2.1	310	71.8	308	61.6	99.35	71	2	409	1323	1	295	7.4e-114	404.1	HD-ZIP ; HD-ZIP family protein
Unigene_56302	389	Solyc02g091810.1.1	318	57.6	85	65.55	26.73	33	1	255	1	1	82	1.4e-19	89	bHLH ; bHLH family protein
Unigene_56347	498	Solyc01g090460.2.1	286	71.9	121	72.89	42.31	33	1	134	496	1	120	2.8e-41	161.4	HD-ZIP ; HD-ZIP family protein
Unigene_56379	1121	Solyc03g114720.2.1	556	93.9	66	17.66	11.87	4	0	200	3	331	396	4.5e-31	128.6	bHLH ; bHLH family protein
Unigene_56401	919	Solyc08g082210.2.1	264	54.9	226	73.78	85.61	70	4	248	919	1	196	2.1e-58	219.2	ERF ; ERF family protein
Unigene_56411	1844	Solyc06g062460.2.1	391	90.3	391	63.61	100	38	0	401	1573	1	391	3.6e-195	674.5	bHLH ; bHLH family protein
Unigene_56431	435	Solyc01g110180.2.1	203	96.7	30	20.69	14.78	1	0	91	2	1	30	8.1e-13	66.6	DBB ; DBB family protein
Unigene_56445	1885	Solyc09g089550.2.1	805	38.5	96	15.28	11.93	40	2	1480	1767	134	210	1.3e-06	48.1	ZF-HD ; ZF-HD family protein
Unigene_56492	3105	Solyc03g115910.1.1	417	93.5	107	10.34	25.66	7	0	916	1236	258	364	9.5e-55	208.8	M-type_MADS ; M-type_MADS family protein
Unigene_56535	471	Solyc06g070990.2.1	649	96.6	59	37.58	9.09	2	0	3	179	220	278	8.2e-27	113.2	WRKY ; WRKY family protein
Unigene_56689	1468	Solyc02g067320.1.1	331	74.8	321	65.6	96.98	78	2	1227	265	1	318	1.9e-130	459.1	ZF-HD ; ZF-HD family protein
Unigene_56722	328	Solyc05g014260.2.1	581	35.3	102	93.29	17.56	61	2	28	327	23	121	1.4e-09	55.5	ARR-B ; ARR-B family protein
Unigene_56725	364	Solyc03g118310.2.1	528	83.8	68	56.04	12.88	11	0	161	364	1	68	2.1e-30	124.8	bHLH ; bHLH family protein
Unigene_56804	308	Solyc10g084370.1.1	296	70.6	102	99.35	34.46	30	0	3	308	27	128	1.7e-36	144.8	MYB_related ; MYB_related family protein
Unigene_56820	2807	Solyc03g121630.2.1	741	99.3	741	79.19	100	5	0	257	2479	1	741	0	1494.9	FAR1 ; FAR1 family protein
Unigene_56857	581	Solyc04g005130.2.1	227	88.8	170	87.78	74.89	19	0	71	580	1	170	7.9e-80	289.7	bHLH ; bHLH family protein
Unigene_56868	906	Solyc05g052040.1.1	365	87	123	40.73	33.7	14	1	904	536	245	365	1.3e-57	216.5	ERF ; ERF family protein
Unigene_56887	829	Solyc04g080500.2.1	91	54.4	90	32.57	98.9	40	1	545	279	2	91	7.4e-23	100.9	MYB_related ; MYB_related family protein
Unigene_56978	777	Solyc06g082520.2.1	845	89.7	155	59.85	18.34	16	0	465	1	1	155	3.2e-84	304.7	B3 ; B3 family protein
Unigene_57036	2830	Solyc04g008050.2.1	654	92.9	645	68.37	98.62	37	2	328	2262	6	641	0	1158.7	ARR-B ; ARR-B family protein
Unigene_57091	416	Solyc11g072330.1.1	330	95.1	41	29.57	12.42	2	0	292	414	1	41	1.7e-15	75.5	ARR-B ; ARR-B family protein
Unigene_57131	702	Solyc12g049560.1.1	386	95.1	102	43.59	26.42	4	1	2	307	286	386	2.4e-51	195.3	ERF ; ERF family protein
Unigene_57219	1910	Solyc09g010920.1.1	761	92.9	462	72.57	60.71	33	0	2	1387	300	761	9.1e-250	855.9	GRAS ; GRAS family protein
Unigene_57263	1181	Solyc06g074170.2.1	409	91.5	328	83.32	80.2	28	0	46	1029	79	406	5.4e-168	583.6	NAC ; NAC family protein
Unigene_57360	1965	Solyc07g063970.2.1	427	89.2	427	65.19	100	46	0	511	1791	1	427	9.7e-223	766.1	C2H2 ; C2H2 family protein
Unigene_57484	1555	Solyc01g108130.2.1	336	92.6	242	46.69	72.02	17	1	1544	819	1	241	3.7e-124	438.3	B3 ; B3 family protein
Unigene_57599	519	Solyc01g065980.2.1	254	27.9	154	89.02	60.63	77	5	1	426	119	250	1.4e-06	46.2	ERF ; ERF family protein
Unigene_57634	959	Solyc03g120530.2.1	292	69.6	181	56.62	61.99	34	5	115	621	118	289	4.7e-61	228	bHLH ; bHLH family protein
Unigene_57699	1383	Solyc08g006220.2.1	246	95.5	246	53.36	100	11	0	1223	486	1	246	3.6e-139	488	B3 ; B3 family protein
Unigene_57713	728	Solyc02g084860.1.1	144	97.7	132	54.4	91.67	3	0	589	194	13	144	1.4e-65	242.7	bZIP ; bZIP family protein
Unigene_57718	347	Solyc06g072310.2.1	717	75.7	115	99.42	16.04	28	0	346	2	603	717	1.6e-40	158.3	HD-ZIP ; HD-ZIP family protein
Unigene_57831	1645	Solyc04g071360.2.1	654	86.6	202	36.84	30.89	27	0	1266	661	439	640	2.4e-97	349.4	Trihelix ; Trihelix family protein
Unigene_57883	1048	Solyc08g076400.2.1	263	72.1	247	70.71	93.92	65	2	310	1047	1	244	1.9e-92	332.4	G2-like ; G2-like family protein
Unigene_57973	553	Solyc10g083510.1.1	389	71.2	170	92.22	43.7	49	0	511	2	1	170	1.5e-64	238.8	GRF ; GRF family protein
Unigene_58043	1166	Solyc06g008740.2.1	381	90.4	356	91.6	93.44	34	0	33	1100	26	381	2e-199	688	C3H ; C3H family protein
Unigene_58052	464	Solyc03g031970.2.1	844	100	85	54.96	10.07	0	0	127	381	1	85	3.4e-49	187.6	ARF ; ARF family protein
Unigene_58125	309	Solyc03g113120.2.1	524	98.4	61	59.22	11.64	1	0	308	126	464	524	4.7e-31	126.7	WRKY ; WRKY family protein
Unigene_58278	1750	Solyc11g069240.1.1	449	81.8	307	52.63	68.37	53	2	645	1559	144	449	6.8e-135	474.2	C2H2 ; C2H2 family protein
Unigene_58447	698	Solyc05g007420.1.1	383	100	50	21.49	13.05	0	0	549	698	233	282	2.8e-23	102.1	TCP ; TCP family protein
Unigene_58488	304	Solyc01g067560.2.1	1209	100	98	96.71	8.11	0	0	296	3	43	140	6.1e-52	196.1	MYB_related ; MYB_related family protein
Unigene_58607	574	Solyc10g080300.1.1	124	56.9	65	33.97	52.42	28	0	92	286	1	65	5.2e-15	74.3	MYB_related ; MYB_related family protein
Unigene_58673	824	Solyc12g038520.1.1	447	49.5	103	37.5	23.04	45	3	757	455	350	447	2.1e-17	82.8	SBP ; SBP family protein
Unigene_58714	529	Solyc10g076370.1.1	405	61.2	152	86.2	37.53	24	2	528	73	110	226	1.6e-39	155.6	ERF ; ERF family protein
Unigene_58774	819	Solyc05g056040.2.1	650	85.7	35	12.82	5.38	5	0	579	475	155	189	2.4e-13	69.3	ARF ; ARF family protein
Unigene_58891	2487	Solyc08g006530.2.1	349	87.7	349	42.1	100	40	1	1310	273	1	349	9.6e-175	607.1	CO-like ; CO-like family protein
Unigene_58929	1990	Solyc12g035520.1.1	973	94.9	353	53.22	36.28	18	0	1060	2	131	483	6.4e-198	683.7	CAMTA ; CAMTA family protein
Unigene_59031	329	Solyc04g077210.2.1	355	98.8	82	74.77	23.1	1	0	84	329	1	82	7.2e-46	176	TALE ; TALE family protein
Unigene_59053	302	Solyc12g005420.1.1	282	98	100	99.34	35.46	2	0	302	3	61	160	1e-54	205.3	DBB ; DBB family protein
Unigene_59111	1282	Solyc03g119530.2.1	247	98.4	247	57.8	100	4	0	1110	370	1	247	4.7e-141	494.2	LBD ; LBD family protein
Unigene_59216	456	Solyc12g007180.1.1	498	92.7	151	99.34	30.32	11	0	455	3	81	231	6e-83	299.7	CPP ; CPP family protein
Unigene_59335	648	Solyc06g070900.2.1	416	86.1	122	56.48	29.33	17	0	282	647	1	122	1.4e-53	202.6	TCP ; TCP family protein
Unigene_59356	1443	Solyc12g096500.1.1	358	48.8	41	8.52	11.45	18	1	382	260	315	352	4.2e-05	42.7	CO-like ; CO-like family protein
Unigene_59485	1669	Solyc01g103180.2.1	650	98.9	354	63.63	54.46	4	0	405	1466	297	650	2.7e-205	708	FAR1 ; FAR1 family protein
Unigene_59507	748	Solyc05g014830.1.1	292	47	115	46.12	39.38	60	1	602	261	177	291	7.9e-24	104	NF-YC ; NF-YC family protein
Unigene_59691	303	Solyc02g062400.2.1	351	61.4	88	87.13	25.07	34	0	6	269	258	345	2.9e-25	107.5	SRS ; SRS family protein
Unigene_59775	778	Solyc01g109880.2.1	163	100	30	11.57	18.4	0	0	689	778	20	49	2.2e-08	52.8	bZIP ; bZIP family protein
Unigene_59786	357	Solyc06g064540.1.1	148	86.7	90	75.63	60.81	12	0	348	79	59	148	9.3e-39	152.5	LBD ; LBD family protein
Unigene_59852	832	Solyc02g079180.1.1	414	79.1	153	55.17	36.96	26	3	316	762	1	151	2.2e-59	222.2	HSF ; HSF family protein
Unigene_59966	661	Solyc08g082630.2.1	644	98.6	220	99.85	34.16	3	0	2	661	378	597	1.2e-124	438.7	ARF ; ARF family protein
Unigene_60069	1390	Solyc02g082670.2.1	274	89.1	275	59.35	100.36	29	1	1120	296	1	274	2.3e-138	485.3	WOX ; WOX family protein
Unigene_60098	332	Solyc02g087920.2.1	383	77.9	86	77.71	22.45	7	2	2	250	307	383	5.9e-32	129.8	NAC ; NAC family protein
Unigene_60150	342	Solyc03g025870.2.1	279	94.7	113	99.12	40.5	1	1	3	341	171	278	2.6e-59	220.7	MYB ; MYB family protein
Unigene_60238	303	Solyc05g014800.1.1	135	60.3	63	62.38	46.67	24	1	244	59	67	129	3.9e-14	70.5	NF-YC ; NF-YC family protein
Unigene_60310	399	Solyc02g092050.2.1	646	68.2	132	99.25	20.43	8	2	397	2	355	452	1.5e-42	165.2	AP2 ; AP2 family protein
Unigene_60336	2292	Solyc04g028560.2.1	777	96.2	676	88.48	87	26	0	2290	263	102	777	0	1319.3	C2H2 ; C2H2 family protein
Unigene_60389	570	Solyc03g115450.1.1	445	87	131	68.95	29.44	17	0	395	3	1	131	8.3e-66	243	C2H2 ; C2H2 family protein
Unigene_60602	367	Solyc02g069440.2.1	161	84.1	69	56.4	42.86	11	0	161	367	81	149	6.4e-27	113.2	LBD ; LBD family protein
Unigene_60657	3964	Solyc01g068100.2.1	994	90.5	994	75.23	100	94	0	494	3475	1	994	0	1801.2	SBP ; SBP family protein
Unigene_60692	2885	Solyc06g074120.2.1	699	90.5	252	26.2	36.05	24	0	1179	424	448	699	7.1e-129	454.9	TALE ; TALE family protein
Unigene_60949	2006	Solyc05g009450.1.1	341	89	344	51.45	100.88	35	1	1494	463	1	341	1.2e-167	583.2	ERF ; ERF family protein
Unigene_61032	1929	Solyc07g016180.2.1	1112	83.9	391	60.81	35.16	63	0	755	1927	596	986	9.4e-178	616.7	ARF ; ARF family protein
Unigene_61259	816	Solyc03g115450.1.1	445	84.8	178	65.44	40	23	1	276	797	154	331	3.2e-79	288.1	C2H2 ; C2H2 family protein
Unigene_61278	801	Solyc01g108120.2.1	295	96.6	116	43.45	39.32	4	0	244	591	179	294	3.9e-61	228	B3 ; B3 family protein
Unigene_61461	1783	Solyc03g026350.2.1	431	93.8	273	45.93	63.34	17	0	406	1224	1	273	9.3e-156	543.5	C3H ; C3H family protein
Unigene_61491	1484	Solyc11g069510.1.1	326	91.7	326	65.9	100	27	0	1357	380	1	326	3.5e-172	597.8	GATA ; GATA family protein
Unigene_61514	1376	Solyc03g093550.1.1	241	78.5	242	52.76	100.41	46	2	175	885	1	241	2.4e-103	369	ERF ; ERF family protein
Unigene_61543	389	Solyc08g077230.2.1	560	98.9	93	71.72	16.61	1	0	111	389	365	457	4.8e-57	213.4	ARR-B ; ARR-B family protein
Unigene_61586	891	Solyc10g077110.1.1	372	25.8	97	32.66	26.08	54	2	864	628	19	115	8.9e-06	44.3	C2H2 ; C2H2 family protein
Unigene_61627	1214	Solyc08g080400.1.1	679	91.8	257	63.51	37.85	16	1	771	1	116	367	2.9e-132	464.9	GRAS ; GRAS family protein
Unigene_61673	611	Solyc01g104900.2.1	198	80.4	46	22.59	23.23	9	0	273	410	153	198	5.8e-17	80.9	NAC ; NAC family protein
Unigene_61749	451	Solyc01g096700.2.1	610	37.1	97	64.52	15.9	37	3	240	22	84	180	4.8e-08	50.8	MYB_related ; MYB_related family protein
Unigene_61835	302	Solyc06g069850.2.1	377	100	45	44.7	11.94	0	0	223	89	1	45	7.6e-26	109.4	MYB ; MYB family protein
Unigene_62137	1698	Solyc11g064950.1.1	324	84.7	308	54.42	95.06	47	0	1205	282	1	308	1.7e-138	486.1	bZIP ; bZIP family protein
Unigene_62178	406	Solyc07g054980.1.1	468	91.8	49	36.21	10.47	4	0	222	76	1	49	8.6e-25	106.3	MYB ; MYB family protein
Unigene_62256	2446	Solyc06g076770.2.1	307	99.7	307	37.65	100	1	0	872	1792	1	307	2.1e-182	632.5	MYB ; MYB family protein
Unigene_62411	479	Solyc01g106250.2.1	336	83.7	86	53.86	25.6	14	0	220	477	231	316	1.7e-40	158.7	B3 ; B3 family protein
Unigene_62538	2154	Solyc02g091550.1.1	235	80.6	36	5.01	15.32	7	0	1171	1064	106	141	4.5e-11	63.2	MIKC_MADS ; MIKC_MADS family protein
Unigene_62570	409	Solyc09g061950.1.1	173	72.6	113	82.89	65.32	31	0	71	409	29	141	1.6e-42	165.2	M-type_MADS ; M-type_MADS family protein
Unigene_62669	1292	Solyc07g062050.2.1	703	97.9	290	67.34	41.25	6	0	1148	279	1	290	1e-164	572.8	STAT ; STAT family protein
Unigene_62703	484	Solyc01g079370.2.1	844	86.9	160	99.17	18.96	21	0	3	482	96	255	4.5e-81	293.5	GRAS ; GRAS family protein
Unigene_62929	401	Solyc04g005600.1.1	331	98.4	126	94.26	38.07	2	0	399	22	40	165	4.6e-71	260	MYB ; MYB family protein
Unigene_63022	2096	Solyc12g042070.1.1	828	93.8	437	62.55	52.78	26	1	1730	420	393	828	2.7e-239	821.2	ARF ; ARF family protein
Unigene_63076	707	Solyc03g083310.2.1	382	92.9	126	53.47	32.98	9	0	144	521	1	126	1.5e-69	255.8	C2H2 ; C2H2 family protein
Unigene_63092	337	Solyc02g091030.2.1	677	95.3	64	56.97	9.45	3	0	146	337	293	356	2.3e-31	127.9	NF-YC ; NF-YC family protein
Unigene_63229	739	Solyc06g074800.1.1	326	73.7	179	72.67	54.91	47	0	51	587	1	179	5.7e-67	247.3	C2H2 ; C2H2 family protein
Unigene_63319	2577	Solyc10g005330.2.1	712	97.8	602	70.08	84.55	12	1	1807	2	1	601	0	1176	HD-ZIP ; HD-ZIP family protein
Unigene_63345	745	Solyc03g117130.2.1	162	87.7	162	65.23	100	20	0	27	512	1	162	1.2e-75	276.2	ERF ; ERF family protein
Unigene_63400	2785	Solyc06g082770.2.1	187	71.9	146	15.73	78.07	38	1	440	877	45	187	6.7e-52	199.1	LBD ; LBD family protein
Unigene_63479	1331	Solyc06g009640.1.1	144	97.9	144	32.46	100	3	0	485	916	1	144	2.5e-73	269.2	bZIP ; bZIP family protein
Unigene_63508	3081	Solyc01g110480.2.1	582	84.3	502	48.88	86.25	79	0	2643	1138	1	502	1.6e-227	782.7	bZIP ; bZIP family protein
Unigene_63608	932	Solyc02g065730.1.1	234	93.1	204	65.67	87.18	14	0	321	932	1	204	3.4e-101	361.3	MIKC_MADS ; MIKC_MADS family protein
Unigene_63769	767	Solyc09g065670.2.1	470	86.6	247	96.61	52.55	33	0	2	742	132	378	8.7e-127	446	C2H2 ; C2H2 family protein
Unigene_63992	1403	Solyc05g009250.1.1	375	93.3	359	76.76	95.73	24	0	62	1138	5	363	5e-181	627.1	ERF ; ERF family protein
Unigene_64055	1203	Solyc08g082910.1.1	318	83.4	302	75.31	94.97	45	2	238	1128	5	306	6.1e-143	500.4	Dof ; Dof family protein
Unigene_64228	300	Solyc09g010820.2.1	533	70.1	67	67	12.57	20	0	298	98	126	192	1.2e-26	112.1	MYB ; MYB family protein
Unigene_64318	3210	Solyc09g009100.2.1	509	88.1	354	33.08	69.55	42	0	1373	2434	156	509	5.4e-178	618.2	HSF ; HSF family protein
Unigene_64368	854	Solyc07g042260.2.1	1137	91.6	155	54.45	13.63	13	0	467	3	749	903	1.3e-75	276.2	ARF ; ARF family protein
Unigene_64498	414	Solyc04g080790.2.1	661	46.8	77	55.8	11.65	40	1	373	143	404	479	2e-16	78.6	TALE ; TALE family protein
Unigene_64523	524	Solyc03g117720.2.1	371	74.4	129	73.85	34.77	33	0	522	136	243	371	2.6e-50	191.4	AP2 ; AP2 family protein
Unigene_64568	839	Solyc01g107410.2.1	796	85.4	198	70.8	24.87	1	1	553	44	599	796	3.3e-87	314.7	HB-PHD ; HB-PHD family protein
Unigene_64591	323	Solyc12g100150.1.1	168	69.2	78	72.45	46.43	19	1	41	259	63	140	1.1e-25	109	LBD ; LBD family protein
Unigene_64633	889	Solyc03g113620.2.1	315	100	52	17.55	16.51	0	0	159	4	88	139	9.1e-27	114	MYB_related ; MYB_related family protein
Unigene_64674	547	Solyc06g072360.2.1	392	100	113	61.97	28.83	0	0	208	546	19	131	8.5e-68	249.6	C2H2 ; C2H2 family protein
Unigene_64692	1374	Solyc09g011780.2.1	380	88.9	380	82.97	100	42	0	1338	199	1	380	9.3e-196	676	MYB ; MYB family protein
Unigene_64702	351	Solyc03g115540.1.1	439	51.9	52	44.44	11.85	2	1	174	329	237	265	5.9e-06	43.5	bHLH ; bHLH family protein
Unigene_64713	2186	Solyc06g062670.2.1	503	84.5	504	69.17	100.2	77	1	396	1907	1	503	9.7e-248	849.4	C2H2 ; C2H2 family protein
Unigene_64828	1516	Solyc05g009720.2.1	400	73.3	371	73.42	92.75	98	1	170	1279	10	380	6.3e-145	507.3	G2-like ; G2-like family protein
Unigene_65015	3712	Solyc11g017470.1.1	291	97.9	291	23.52	100	6	0	2372	3244	1	291	3e-172	599.4	NAC ; NAC family protein
Unigene_65054	382	Solyc11g069850.1.1	565	82.9	111	87.17	19.65	19	0	1	333	399	509	4.7e-49	186.8	MYB_related ; MYB_related family protein
Unigene_65089	1238	Solyc09g057880.2.1	261	94.4	198	47.98	75.86	7	1	369	950	44	241	3e-105	375.2	FAR1 ; FAR1 family protein
Unigene_65230	885	Solyc01g091420.1.1	271	80.6	232	78.64	85.61	45	0	25	720	40	271	7.8e-103	366.7	LBD ; LBD family protein
Unigene_65262	999	Solyc01g079260.2.1	320	90.7	280	84.08	87.5	24	2	839	3	1	279	2.1e-144	505	WRKY ; WRKY family protein
Unigene_65426	777	Solyc01g091010.2.1	218	97.7	87	33.59	39.91	2	0	708	448	41	127	2.6e-46	178.7	YABBY ; YABBY family protein
Unigene_65487	665	Solyc08g007830.1.1	229	72.9	144	64.96	62.88	39	0	47	478	86	229	2.8e-57	214.9	ERF ; ERF family protein
Unigene_65552	1233	Solyc06g035700.1.1	178	76.2	185	45.01	103.93	37	2	71	625	1	178	7.3e-75	274.2	ERF ; ERF family protein
Unigene_65648	377	Solyc03g113760.2.1	385	94.5	73	58.09	18.96	4	0	107	325	1	73	7.2e-34	136.3	E2F/DP ; E2F/DP family protein
Unigene_65727	415	Solyc02g090800.1.1	131	94.4	71	51.33	54.2	4	0	154	366	1	71	5.2e-33	133.7	ERF ; ERF family protein
Unigene_65787	787	Solyc08g078410.1.1	147	60	100	38.12	68.03	38	1	787	488	41	138	2.6e-25	109	ERF ; ERF family protein
Unigene_65860	920	Solyc05g009660.2.1	484	82.8	267	87.07	55.17	46	0	919	119	218	484	5.5e-120	423.7	bZIP ; bZIP family protein
Unigene_66001	1113	Solyc10g009080.2.1	135	67.4	135	36.39	100	29	1	709	350	1	135	1e-43	170.6	SBP ; SBP family protein
Unigene_66086	635	Solyc12g049560.1.1	386	80.6	211	99.69	54.66	41	0	2	634	131	341	1.3e-96	345.5	ERF ; ERF family protein
Unigene_66099	541	Solyc08g079120.1.1	307	70.9	55	30.5	17.92	16	0	4	168	237	291	2.3e-17	82	NAC ; NAC family protein
Unigene_66121	3282	Solyc10g084220.1.1	779	97.2	779	71.21	100	22	0	156	2492	1	779	0	1541.2	FAR1 ; FAR1 family protein
Unigene_66133	3097	Solyc06g074120.2.1	699	88.5	505	48.92	72.25	55	1	1929	424	195	699	4.1e-252	864.4	TALE ; TALE family protein
Unigene_66232	823	Solyc01g094580.2.1	695	53.1	49	17.86	7.05	23	0	149	3	1	49	1.5e-07	50.1	BES1 ; BES1 family protein
Unigene_66253	482	Solyc09g091880.2.1	289	82.6	69	42.95	23.88	12	0	437	231	221	289	5.3e-29	120.6	G2-like ; G2-like family protein
Unigene_66267	695	Solyc01g109690.1.1	82	98.6	70	30.22	85.37	1	0	597	388	11	80	1.5e-37	149.4	MYB_related ; MYB_related family protein
Unigene_66363	307	Solyc02g067020.1.1	300	81.6	76	74.27	25.33	14	0	261	34	1	76	2.1e-31	127.9	ERF ; ERF family protein
Unigene_66391	1221	Solyc11g022470.1.1	303	82.4	239	58.72	78.88	42	0	1220	504	65	303	8.2e-103	367.1	G2-like ; G2-like family protein
Unigene_66576	3028	Solyc02g068200.1.1	272	78.8	250	24.77	91.91	52	1	2680	1931	1	249	6.7e-106	378.6	TCP ; TCP family protein
Unigene_66901	521	Solyc12g016150.1.1	154	29.3	75	43.19	48.7	51	1	26	250	10	82	3.4e-05	41.6	M-type_MADS ; M-type_MADS family protein
Unigene_66928	1851	Solyc03g026270.1.1	205	98.9	186	30.15	90.73	2	0	1494	937	20	205	1.4e-106	380.2	ERF ; ERF family protein
Unigene_66943	361	Solyc01g079260.2.1	320	91.2	34	28.25	10.62	3	0	43	144	287	320	1.4e-13	68.9	WRKY ; WRKY family protein
Unigene_66964	2387	Solyc08g007820.1.1	244	93.9	244	30.67	100	15	0	2126	1395	1	244	1.9e-132	466.5	ERF ; ERF family protein
Unigene_66969	1776	Solyc04g076530.2.1	632	90.1	274	46.28	43.35	27	0	286	1107	358	631	7.6e-142	497.3	GATA ; GATA family protein
Unigene_67111	1110	Solyc02g092050.2.1	646	93.8	369	99.73	57.12	23	0	1108	2	84	452	1.9e-207	714.5	AP2 ; AP2 family protein
Unigene_67324	436	Solyc01g096700.2.1	610	38.2	68	46.79	11.15	27	1	434	276	113	180	4.3e-06	44.3	MYB_related ; MYB_related family protein
Unigene_67376	951	Solyc09g009120.2.1	1043	58.2	194	61.2	18.6	73	2	186	746	51	243	2.6e-56	212.2	C2H2 ; C2H2 family protein
Unigene_67381	340	Solyc08g006240.1.1	504	97	101	89.12	20.04	3	0	338	36	268	368	1.7e-58	218	B3 ; B3 family protein
Unigene_67388	466	Solyc01g096700.2.1	610	37.3	83	53.43	13.61	31	2	187	372	98	180	8.4e-08	50.1	MYB_related ; MYB_related family protein
Unigene_67466	776	Solyc07g055100.2.1	429	85.9	192	74.23	44.76	27	0	656	81	93	284	1.7e-93	335.5	Trihelix ; Trihelix family protein
Unigene_67869	352	Solyc08g078590.1.1	281	82.3	113	96.31	40.21	20	0	14	352	1	113	4.5e-46	176.8	C2H2 ; C2H2 family protein
Unigene_67891	935	Solyc02g084630.2.1	225	96.4	55	17.65	24.44	2	0	877	713	85	139	5.8e-24	104.8	MIKC_MADS ; MIKC_MADS family protein
Unigene_68386	2633	Solyc08g081140.2.1	626	95	626	71.33	100	31	0	428	2305	1	626	0	1169.5	bHLH ; bHLH family protein
Unigene_68414	1032	Solyc04g049910.2.1	165	99.3	143	41.57	86.67	1	0	272	700	23	165	2.2e-77	282.3	NF-YB ; NF-YB family protein
Unigene_68443	470	Solyc02g084200.1.1	594	63.4	191	121.91	32.15	22	2	431	3	322	512	7.6e-57	213	C3H ; C3H family protein
Unigene_68578	520	Solyc08g079270.2.1	287	99.3	138	79.62	48.08	1	0	2	415	16	153	1.1e-80	292.4	MYB ; MYB family protein
Unigene_68616	410	Solyc05g009220.2.1	790	44.7	132	96.59	16.71	71	1	12	407	395	524	3.1e-30	124.4	bHLH ; bHLH family protein
Unigene_68618	381	Solyc01g112190.2.1	841	98.4	126	99.21	14.98	2	0	3	380	170	295	5.7e-71	259.6	Nin-like ; Nin-like family protein
Unigene_68648	501	Solyc01g087050.2.1	298	76.9	52	31.14	17.45	12	0	1	156	247	298	3e-19	88.2	C2H2 ; C2H2 family protein
Unigene_69067	440	Solyc02g084200.1.1	594	88	133	90.68	22.39	16	0	401	3	322	454	9.6e-62	229.2	C3H ; C3H family protein
Unigene_69122	2035	Solyc02g078270.2.1	378	85.7	147	21.67	38.89	21	0	1587	1147	232	378	2.2e-68	253.4	LSD ; LSD family protein
Unigene_69193	1474	Solyc06g051060.2.1	254	93.4	241	49.05	94.88	16	0	1324	602	1	241	2.2e-126	445.7	G2-like ; G2-like family protein
Unigene_69252	1485	Solyc11g071500.1.1	619	93.8	289	58.38	46.69	18	0	2	868	103	391	4.5e-156	544.3	MYB ; MYB family protein
Unigene_69311	3630	Solyc04g064550.1.1	563	92.7	563	46.53	100	41	0	1506	3194	1	563	5.7e-301	1026.9	GRAS ; GRAS family protein
Unigene_69332	1515	Solyc02g078620.1.1	284	53.2	47	9.31	16.55	22	0	284	424	92	138	5.5e-08	52.4	Dof ; Dof family protein
Unigene_69463	541	Solyc02g089210.2.1	250	92.9	127	70.43	50.8	9	0	539	159	32	158	2.6e-61	228	MIKC_MADS ; MIKC_MADS family protein
Unigene_69464	555	Solyc08g048390.1.1	387	57.4	54	29.19	13.95	16	2	410	553	8	60	1e-07	50.1	TCP ; TCP family protein
Unigene_69581	1781	Solyc03g121240.1.1	380	89.2	380	64.01	100	36	1	536	1660	1	380	2.4e-188	651.7	bHLH ; bHLH family protein
Unigene_69642	3459	Solyc09g009100.2.1	509	87.2	360	31.22	70.73	45	1	1607	2683	150	509	4.4e-178	618.6	HSF ; HSF family protein
Unigene_69654	320	Solyc05g009220.2.1	790	53.8	78	73.12	9.87	36	0	302	69	442	519	4.4e-24	103.6	bHLH ; bHLH family protein
Unigene_69679	2708	Solyc02g070880.1.1	246	25.3	170	18.83	69.11	82	4	1529	2038	111	235	7.8e-05	42.7	bHLH ; bHLH family protein
Unigene_69683	852	Solyc10g050210.1.1	388	86.6	284	100	73.2	38	0	852	1	48	331	5.5e-130	456.8	bZIP ; bZIP family protein
Unigene_69834	356	Solyc10g079660.1.1	697	100	36	30.34	5.16	0	0	249	356	104	139	1.7e-13	68.6	bHLH ; bHLH family protein
Unigene_70016	1338	Solyc01g108930.2.1	285	82.4	34	7.62	11.93	6	0	1036	1137	32	65	9.5e-12	64.7	B3 ; B3 family protein
Unigene_70085	527	Solyc11g066400.1.1	294	95.5	111	63.19	37.76	5	0	150	482	184	294	1.4e-59	222.2	C2H2 ; C2H2 family protein
Unigene_70339	1385	Solyc07g018010.2.1	253	96.6	29	6.28	11.46	1	0	352	266	225	253	5.4e-10	58.9	bHLH ; bHLH family protein
Unigene_70553	530	Solyc03g044690.1.1	349	76.6	154	87.17	44.13	35	1	1	459	189	342	2.2e-68	251.5	FAR1 ; FAR1 family protein
Unigene_70608	2517	Solyc03g111590.2.1	1252	96.7	459	54.71	36.66	15	0	1379	3	1	459	2.1e-262	898.3	C2H2 ; C2H2 family protein
Unigene_70645	1189	Solyc02g090310.1.1	260	83.4	259	65.35	99.62	41	2	1099	326	1	258	2.5e-125	441.8	Dof ; Dof family protein
Unigene_70798	802	Solyc09g090830.2.1	318	73.2	97	36.28	30.5	21	1	775	500	151	247	4.8e-35	141.4	GRAS ; GRAS family protein
Unigene_70879	502	Solyc08g006530.2.1	349	61.9	105	62.75	30.09	35	2	502	191	249	349	4.3e-26	110.9	CO-like ; CO-like family protein
Unigene_70899	2438	Solyc01g057270.2.1	957	96.9	420	51.68	43.89	13	0	1327	68	335	754	2.4e-239	821.6	CAMTA ; CAMTA family protein
Unigene_71029	1381	Solyc04g006990.2.1	211	70.6	204	44.32	96.68	60	0	265	876	1	204	1.2e-70	260.4	bHLH ; bHLH family protein
Unigene_71060	1355	Solyc03g006830.2.1	222	88.5	226	50.04	101.8	22	1	1042	365	1	222	2.8e-104	372.1	MIKC_MADS ; MIKC_MADS family protein
Unigene_71113	1335	Solyc11g011050.1.1	309	85.3	313	70.34	101.29	42	1	136	1074	1	309	1.1e-153	536.2	MYB ; MYB family protein
Unigene_71120	344	Solyc03g083040.1.1	264	97.2	106	92.44	40.15	3	0	25	342	36	141	6.5e-58	216.1	Nin-like ; Nin-like family protein
Unigene_71121	2452	Solyc01g005130.2.1	250	94.4	250	30.59	100	14	0	1426	2175	1	250	2.4e-133	469.5	C2H2 ; C2H2 family protein
Unigene_71252	1536	Solyc10g086440.1.1	362	89.3	159	31.05	43.92	17	0	790	314	185	343	5.5e-80	291.6	Dof ; Dof family protein
Unigene_71350	427	Solyc04g051360.2.1	303	97.1	35	24.59	11.55	1	0	2	106	254	288	2.9e-15	74.7	ERF ; ERF family protein
Unigene_71436	1534	Solyc04g077480.2.1	382	91.9	357	69.82	93.46	29	0	1074	4	1	357	2.3e-187	648.3	bHLH ; bHLH family protein
Unigene_71478	458	Solyc12g056980.1.1	307	47.1	136	89.08	44.3	59	4	438	37	32	156	1.4e-23	102.4	ERF ; ERF family protein
Unigene_71517	1503	Solyc07g062260.2.1	315	82.9	315	62.87	100	54	0	236	1180	1	315	1.1e-154	539.7	BES1 ; BES1 family protein
Unigene_71548	420	Solyc11g008560.1.1	677	96.3	27	19.29	3.99	1	0	58	138	331	357	5.3e-09	53.9	AP2 ; AP2 family protein
Unigene_71654	518	Solyc04g045560.2.1	350	96	100	57.92	28.57	3	1	217	516	153	251	2.2e-49	188.3	SBP ; SBP family protein
Unigene_71673	454	Solyc07g052490.2.1	84	94.5	73	48.24	86.9	4	0	334	116	1	73	1.1e-33	136	MYB_related ; MYB_related family protein
Unigene_71713	475	Solyc08g079120.1.1	307	70.9	55	34.74	17.92	16	0	4	168	237	291	5.9e-17	80.5	NAC ; NAC family protein
Unigene_71894	440	Solyc01g108950.1.1	347	88.4	121	82.5	34.87	10	1	1	351	224	344	9e-60	222.6	B3 ; B3 family protein
Unigene_71902	556	Solyc12g044410.1.1	837	96.2	52	28.06	6.21	2	0	315	470	786	837	1.6e-26	112.5	HD-ZIP ; HD-ZIP family protein
Unigene_72116	1697	Solyc08g080120.2.1	310	85.5	310	54.8	100	45	0	402	1331	1	310	1.4e-145	509.6	TALE ; TALE family protein
Unigene_72146	1264	Solyc02g014740.1.1	224	95.5	223	52.93	99.55	10	0	1262	594	1	223	2.2e-119	422.2	GeBP ; GeBP family protein
Unigene_72305	1280	Solyc06g060740.1.1	306	82.4	306	71.72	100	54	0	190	1107	1	306	4.7e-141	494.2	C2H2 ; C2H2 family protein
Unigene_72655	537	Solyc05g007420.1.1	383	78.3	69	38.55	18.02	8	2	104	304	319	382	3.7e-23	101.3	TCP ; TCP family protein
Unigene_72997	839	Solyc03g115940.2.1	501	86.4	132	47.2	26.35	18	0	444	839	1	132	5.7e-55	207.6	Dof ; Dof family protein
Unigene_73078	525	Solyc03g083310.2.1	382	32	197	112.57	51.57	101	8	26	520	56	251	8.6e-17	80.1	C2H2 ; C2H2 family protein
Unigene_73345	969	Solyc11g012510.1.1	542	84.6	162	50.15	29.89	25	0	3	488	381	542	1.7e-79	289.3	GRAS ; GRAS family protein
Unigene_73378	668	Solyc10g079120.1.1	703	79.8	124	55.69	17.64	24	1	297	668	1	123	9.4e-53	199.9	C3H ; C3H family protein
Unigene_73842	1349	Solyc01g108130.2.1	336	90.3	308	68.5	91.67	29	1	1338	415	1	307	2e-155	542	B3 ; B3 family protein
Unigene_73892	1297	Solyc10g086530.1.1	761	94.1	238	55.05	31.27	14	0	1292	579	524	761	3.6e-133	468	GRAS ; GRAS family protein
Unigene_73902	305	Solyc02g065340.1.1	278	85.2	54	53.11	19.42	8	0	271	110	222	275	5.5e-24	103.2	B3 ; B3 family protein
Unigene_74015	581	Solyc02g069830.2.1	842	99.5	193	99.66	22.92	1	0	580	2	580	772	5.8e-107	379.8	HD-ZIP ; HD-ZIP family protein
Unigene_74080	542	Solyc04g011670.2.1	374	100	113	62.55	30.21	0	0	204	542	1	113	2.9e-60	224.6	bZIP ; bZIP family protein
Unigene_74142	615	Solyc08g082890.2.1	283	70	130	63.41	45.94	39	0	82	471	154	283	1.8e-45	175.6	MYB ; MYB family protein
Unigene_74578	1900	Solyc07g054220.1.1	390	89.5	390	61.58	100	41	0	1888	719	1	390	2.8e-206	711.4	ERF ; ERF family protein
Unigene_74630	1132	Solyc01g096810.2.1	601	76.2	105	27.83	17.47	25	0	817	1131	1	105	1.9e-37	149.8	EIL ; EIL family protein
Unigene_74647	2225	Solyc02g092570.1.1	438	99.5	438	59.06	100	2	0	656	1969	1	438	4.3e-259	887.1	GRAS ; GRAS family protein
Unigene_74816	1395	Solyc01g010910.1.1	334	86.3	336	72.26	100.6	43	2	129	1133	1	334	2.8e-168	584.7	MYB ; MYB family protein
Unigene_74982	396	Solyc06g076820.1.1	380	98.1	53	40.15	13.95	1	0	395	237	322	374	1.2e-26	112.5	C2H2 ; C2H2 family protein
Unigene_75022	498	Solyc12g049560.1.1	386	92.8	97	58.43	25.13	7	0	445	155	1	97	3.1e-48	184.5	ERF ; ERF family protein
Unigene_75082	758	Solyc02g091690.2.1	329	87.9	173	68.47	52.58	0	1	2	520	178	329	4.2e-81	294.3	bHLH ; bHLH family protein
Unigene_75191	1899	Solyc01g087990.2.1	271	75	48	7.58	17.71	12	0	1083	940	183	230	2.6e-15	77	MIKC_MADS ; MIKC_MADS family protein
Unigene_75233	373	Solyc08g007830.1.1	229	93.4	76	61.13	33.19	5	0	228	1	1	76	2.2e-38	151.4	ERF ; ERF family protein
Unigene_75473	323	Solyc05g009660.2.1	484	81.9	72	66.87	14.88	13	0	36	251	24	95	6e-29	119.8	bZIP ; bZIP family protein
Unigene_75602	2150	Solyc10g008880.2.1	477	98.2	219	30.56	45.91	4	0	1873	1217	76	294	3.1e-129	455.7	VOZ ; VOZ family protein
Unigene_75613	391	Solyc06g082010.2.1	699	37.4	107	82.1	15.31	52	2	5	280	592	698	6.6e-14	70.1	C3H ; C3H family protein
Unigene_75666	3828	Solyc11g017360.1.1	181	95.7	138	10.82	76.24	6	0	1019	606	1	138	7.5e-70	259.2	MYB_related ; MYB_related family protein
Unigene_75696	816	Solyc05g014830.1.1	292	56	75	27.57	25.68	32	1	482	261	217	291	5.4e-18	84.7	NF-YC ; NF-YC family protein
Unigene_75741	2555	Solyc03g120910.2.1	836	96.5	370	43.44	44.26	13	0	1112	3	157	526	2.6e-207	715.3	HD-ZIP ; HD-ZIP family protein
Unigene_75765	722	Solyc05g052040.1.1	365	70.5	241	100.14	66.03	34	4	720	1	38	242	5.7e-80	290.4	ERF ; ERF family protein
Unigene_75875	310	Solyc07g064890.1.1	240	54.1	85	82.26	35.42	26	2	2	217	44	128	4.1e-19	87	ERF ; ERF family protein
Unigene_75902	911	Solyc04g072070.2.1	228	96.4	56	18.44	24.56	2	0	528	695	167	222	1.7e-28	119.8	WRKY ; WRKY family protein
Unigene_75920	989	Solyc10g008780.1.1	582	88.6	315	95.55	54.12	35	1	38	982	1	314	2.4e-153	534.6	TCP ; TCP family protein
Unigene_76119	529	Solyc04g080500.2.1	91	100	91	51.61	100	0	0	515	243	1	91	2e-50	191.8	MYB_related ; MYB_related family protein
Unigene_76231	353	Solyc05g008250.1.1	178	78.1	32	27.2	17.98	7	0	256	351	66	97	3.1e-10	57.8	MYB ; MYB family protein
Unigene_76489	1430	Solyc08g006320.2.1	328	83.3	210	44.06	64.02	35	0	35	664	1	210	9.9e-92	330.5	WRKY ; WRKY family protein
Unigene_76504	1874	Solyc04g011650.2.1	667	95.7	513	82.12	76.91	22	0	335	1873	1	513	1.7e-280	958	MYB_related ; MYB_related family protein
Unigene_76655	2648	Solyc03g114720.2.1	556	89.4	557	63.1	100.18	58	1	2099	429	1	556	2.5e-282	964.5	bHLH ; bHLH family protein
Unigene_76683	445	Solyc10g080300.1.1	124	95.7	47	31.69	37.9	2	0	3	143	78	124	1.4e-23	102.4	MYB_related ; MYB_related family protein
Unigene_76730	599	Solyc03g097820.1.1	330	89.2	65	32.55	19.7	7	0	598	404	237	301	9.4e-28	116.7	bHLH ; bHLH family protein
Unigene_76737	3721	Solyc04g064550.1.1	563	92.7	563	45.39	100	41	0	1597	3285	1	563	4.4e-301	1027.3	GRAS ; GRAS family protein
Unigene_76824	719	Solyc05g014830.1.1	292	49.5	111	46.31	38.01	55	1	147	476	16	126	5.4e-22	97.8	NF-YC ; NF-YC family protein
Unigene_77118	654	Solyc03g120530.2.1	292	76.3	173	79.36	59.25	28	4	115	597	118	289	1.5e-66	245.7	bHLH ; bHLH family protein
Unigene_77141	435	Solyc04g082480.2.1	912	83.6	61	42.07	6.69	10	0	252	434	1	61	9.9e-27	112.8	Nin-like ; Nin-like family protein
Unigene_77245	1024	Solyc10g055760.1.1	283	93.1	145	42.48	51.24	4	1	275	691	139	283	2.5e-73	268.9	NAC ; NAC family protein
Unigene_77378	2247	Solyc03g025170.1.1	631	90.2	542	72.36	85.9	53	0	146	1771	90	631	4.8e-282	963.4	GRAS ; GRAS family protein
Unigene_77476	951	Solyc01g057270.2.1	957	95.4	173	54.57	18.08	8	0	949	431	771	943	1.1e-91	329.7	CAMTA ; CAMTA family protein
Unigene_77529	381	Solyc03g043580.1.1	323	91	100	78.74	30.96	9	0	307	8	34	133	4.1e-53	200.3	B3 ; B3 family protein
Unigene_77542	448	Solyc10g080540.1.1	354	91.9	124	83.04	35.03	10	0	374	3	1	124	2e-62	231.5	HD-ZIP ; HD-ZIP family protein
Unigene_77573	691	Solyc05g009230.1.1	274	88.7	222	96.38	81.02	19	2	1	651	54	274	9.9e-114	402.5	MYB ; MYB family protein
Unigene_77589	1258	Solyc08g076370.2.1	842	91.4	175	41.73	20.78	15	0	1030	506	668	842	2.6e-83	302.4	HD-ZIP ; HD-ZIP family protein
Unigene_77797	781	Solyc02g084880.2.1	351	92.2	51	19.59	14.53	4	0	338	490	301	351	5.9e-22	97.8	bHLH ; bHLH family protein
Unigene_77916	555	Solyc05g055750.2.1	459	89.3	84	45.41	18.3	7	2	1	252	150	231	1.5e-35	142.5	WRKY ; WRKY family protein
Unigene_77992	607	Solyc09g066360.1.1	193	76.1	109	53.87	56.48	26	0	1	327	85	193	8.9e-42	163.3	ERF ; ERF family protein
Unigene_77994	545	Solyc08g065130.1.1	301	43.9	41	22.57	13.62	23	0	544	422	102	142	1.1e-06	46.6	LBD ; LBD family protein
Unigene_78107	867	Solyc10g078750.1.1	293	71.5	214	74.05	73.04	48	3	263	865	45	258	3e-83	301.6	C3H ; C3H family protein
Unigene_78354	701	Solyc12g049350.1.1	293	70.8	195	83.45	66.55	56	1	2	586	100	293	5.1e-73	267.3	MYB ; MYB family protein
Unigene_78411	1270	Solyc11g072790.1.1	209	83.3	30	7.09	14.35	5	0	1231	1142	162	191	7.2e-09	55.1	WOX ; WOX family protein
Unigene_78456	498	Solyc01g100510.2.1	335	97.9	146	87.95	43.58	3	0	497	60	89	234	1.4e-77	282	TALE ; TALE family protein
Unigene_78533	1097	Solyc10g078380.1.1	261	92.5	255	69.74	97.7	19	0	17	781	7	261	3.5e-129	454.5	bHLH ; bHLH family protein
Unigene_78540	989	Solyc06g009710.2.1	297	68.1	301	91.3	101.35	61	2	65	874	1	297	7.3e-110	390.2	MYB ; MYB family protein
Unigene_78698	377	Solyc10g077110.1.1	372	28.6	133	105.84	35.75	80	7	370	8	157	286	5.4e-05	40.4	C2H2 ; C2H2 family protein
Unigene_78933	2693	Solyc02g077660.2.1	1678	24.1	531	59.15	31.64	282	13	692	2011	396	896	8.9e-25	109	HB-other ; HB-other family protein
Unigene_79087	1245	Solyc07g026680.2.1	196	87.2	125	30.12	63.78	16	0	1244	870	61	185	2.5e-59	222.6	MYB_related ; MYB_related family protein
Unigene_79118	568	Solyc02g089540.2.1	391	45.1	51	26.94	13.04	28	0	162	314	318	368	7.8e-08	50.4	CO-like ; CO-like family protein
Unigene_79130	339	Solyc04g078640.1.1	148	39.2	74	65.49	50	37	2	334	128	77	147	4e-07	47.4	ERF ; ERF family protein
Unigene_79347	726	Solyc01g066500.1.1	309	80.7	187	77.27	60.52	32	1	562	2	51	233	1.2e-82	299.3	M-type_MADS ; M-type_MADS family protein
Unigene_79358	702	Solyc06g069310.2.1	131	100	55	23.5	41.98	0	0	324	160	1	55	2.7e-26	112.1	NF-YB ; NF-YB family protein
Unigene_79780	1708	Solyc09g007260.2.1	455	91	465	81.67	102.2	26	2	1591	200	1	450	1.6e-245	841.6	AP2 ; AP2 family protein
Unigene_79803	727	Solyc06g063070.2.1	372	37.6	133	54.88	35.75	64	5	51	401	241	370	6.9e-17	80.9	ERF ; ERF family protein
Unigene_79850	526	Solyc08g006260.1.1	251	67.7	130	74.14	51.79	41	1	494	105	101	229	2e-45	175.3	B3 ; B3 family protein
Unigene_80047	826	Solyc04g009450.1.1	599	82.8	180	65.38	30.05	29	1	52	585	1	180	1.2e-78	286.2	AP2 ; AP2 family protein
Unigene_80149	669	Solyc04g081370.2.1	451	61.9	194	87	43.02	65	3	53	628	172	358	3e-67	248.1	C2H2 ; C2H2 family protein
Unigene_80273	855	Solyc08g068380.2.1	278	90.9	66	23.16	23.74	6	0	706	509	213	278	1e-30	127.1	NAC ; NAC family protein
Unigene_80387	594	Solyc12g096500.1.1	358	34.8	207	104.55	57.82	100	8	33	593	122	313	3.7e-16	78.2	CO-like ; CO-like family protein
Unigene_80463	348	Solyc06g016750.2.1	446	78.4	51	43.97	11.43	11	0	347	195	333	383	2.5e-17	81.3	NF-YC ; NF-YC family protein
Unigene_80715	668	Solyc09g008440.1.1	310	90.7	183	82.19	59.03	17	0	2	550	11	193	8.7e-91	326.2	C2H2 ; C2H2 family protein
Unigene_80795	539	Solyc10g005080.2.1	762	75.8	178	99.07	23.36	43	0	538	5	340	517	8.7e-73	266.2	MYB_related ; MYB_related family protein
Unigene_80872	2457	Solyc03g120910.2.1	836	94.3	524	63.98	62.68	29	1	1571	3	3	526	6.8e-290	989.6	HD-ZIP ; HD-ZIP family protein
Unigene_80938	2413	Solyc02g081640.2.1	705	87.3	706	87.77	100.14	78	3	161	2278	12	705	0	1155.6	MYB_related ; MYB_related family protein
Unigene_80986	1666	Solyc01g096700.2.1	610	34.1	85	15.31	13.93	38	2	579	779	93	177	1.7e-05	44.3	MYB_related ; MYB_related family protein
Unigene_81080	803	Solyc01g090950.2.1	769	96.7	61	22.79	7.93	2	0	620	802	1	61	1.6e-30	126.3	GRAS ; GRAS family protein
Unigene_81280	1425	Solyc01g106030.2.1	326	81.3	327	68.84	100.31	58	2	136	1113	1	325	4.2e-143	501.1	GATA ; GATA family protein
Unigene_81287	1036	Solyc10g077110.1.1	372	27.7	191	55.31	51.34	96	8	749	243	19	189	8.7e-13	67.8	C2H2 ; C2H2 family protein
Unigene_81339	839	Solyc07g053450.2.1	284	93.5	92	32.9	32.39	4	1	568	837	1	92	5.3e-45	174.5	bZIP ; bZIP family protein
Unigene_81436	429	Solyc02g062400.2.1	351	77	113	79.02	32.19	23	2	331	2	1	113	1.6e-45	175.3	SRS ; SRS family protein
Unigene_81448	794	Solyc11g071300.1.1	991	87.8	49	18.51	4.94	6	0	750	604	943	991	3.3e-20	92	MYB ; MYB family protein
Unigene_81563	830	Solyc10g080540.1.1	354	74	227	82.05	64.12	59	0	2	682	128	354	1.5e-87	315.8	HD-ZIP ; HD-ZIP family protein
Unigene_81725	460	Solyc05g009220.2.1	790	53.5	86	56.09	10.89	40	0	265	8	264	349	1e-26	112.8	bHLH ; bHLH family protein
Unigene_81825	1147	Solyc01g010130.2.1	537	97.7	174	45.51	32.4	4	0	846	325	364	537	4.1e-96	344.7	bHLH ; bHLH family protein
Unigene_81850	2745	Solyc03g114720.2.1	556	92	363	39.67	65.29	28	1	1517	429	195	556	1.2e-183	636.7	bHLH ; bHLH family protein
Unigene_82102	620	Solyc07g018290.2.1	468	95.6	206	99.68	44.02	6	1	3	620	83	285	1.7e-112	398.3	AP2 ; AP2 family protein
Unigene_82728	576	Solyc08g060840.1.1	826	51.4	105	54.69	12.71	0	2	425	111	773	826	1.4e-20	92.8	FAR1 ; FAR1 family protein
Unigene_82856	4423	Solyc06g082770.2.1	187	71.9	146	9.9	78.07	38	1	440	877	45	187	1.1e-51	199.1	LBD ; LBD family protein
Unigene_82864	796	Solyc02g065730.1.1	234	100	85	32.04	36.32	0	0	321	575	1	85	6.8e-42	164.1	MIKC_MADS ; MIKC_MADS family protein
Unigene_82888	630	Solyc09g075610.2.1	89	72.1	86	40.95	96.63	15	1	347	117	1	86	1.5e-28	119.4	GATA ; GATA family protein
Unigene_82918	1081	Solyc04g078770.2.1	360	89.5	351	97.41	97.5	37	0	27	1079	1	351	4e-186	643.7	HSF ; HSF family protein
Unigene_82933	859	Solyc03g007140.2.1	468	97.3	146	50.99	31.2	4	0	656	219	323	468	1.6e-84	305.8	B3 ; B3 family protein
Unigene_83026	451	Solyc01g006650.1.1	660	84.5	110	73.17	16.67	17	0	331	2	1	110	2.1e-43	168.3	EIL ; EIL family protein
Unigene_83079	1046	Solyc01g106700.2.1	213	98.6	144	41.3	67.61	2	0	702	271	70	213	2.9e-80	292	M-type_MADS ; M-type_MADS family protein
Unigene_83097	4749	Solyc04g064550.1.1	563	92.7	563	35.57	100	41	0	2625	4313	1	563	5.7e-301	1027.3	GRAS ; GRAS family protein
Unigene_83400	822	Solyc02g093050.2.1	326	78.9	95	34.67	29.14	20	0	536	820	1	95	6e-33	134.4	WRKY ; WRKY family protein
Unigene_83447	897	Solyc12g010800.1.1	306	80.6	227	75.92	74.18	44	0	217	897	1	227	5.5e-96	344	bZIP ; bZIP family protein
Unigene_83503	477	Solyc06g065410.2.1	322	89.2	158	99.37	49.07	17	0	476	3	93	250	1.7e-80	291.6	NAC ; NAC family protein
Unigene_83639	1148	Solyc07g038160.2.1	266	88	267	69.77	100.38	29	2	104	898	1	266	2.1e-129	455.3	GATA ; GATA family protein
Unigene_83758	1441	Solyc03g007410.2.1	334	75	336	69.95	100.6	80	2	1332	331	1	334	1.9e-127	449.1	bHLH ; bHLH family protein
Unigene_83806	2227	Solyc10g008880.2.1	477	95.5	402	54.15	84.28	18	0	1760	555	76	477	2e-232	798.5	VOZ ; VOZ family protein
Unigene_83824	365	Solyc08g007190.2.1	542	100	37	30.41	6.83	0	0	255	365	15	51	9.8e-20	89.4	GATA ; GATA family protein
Unigene_83908	1663	Solyc09g007260.2.1	455	94	450	81.18	98.9	26	1	1546	200	1	450	1.5e-248	851.7	AP2 ; AP2 family protein
Unigene_83932	473	Solyc05g009220.2.1	790	44.2	113	71.67	14.3	62	1	84	419	482	594	2.7e-22	98.2	bHLH ; bHLH family protein
Unigene_84021	812	Solyc11g061750.1.1	548	100	29	10.71	5.29	0	0	368	454	186	214	1.4e-13	70.1	AP2 ; AP2 family protein
Unigene_84127	584	Solyc01g108240.2.1	295	60.2	171	87.84	57.97	64	1	513	1	1	167	2.9e-50	191.4	ERF ; ERF family protein
Unigene_84223	634	Solyc09g010670.2.1	195	100	86	40.69	44.1	0	0	375	632	2	87	9.9e-44	169.9	E2F/DP ; E2F/DP family protein
Unigene_84421	3079	Solyc02g024070.2.1	851	97.9	851	82.92	100	16	1	250	2796	1	851	0	1631.7	HD-ZIP ; HD-ZIP family protein
Unigene_84637	640	Solyc08g075090.2.1	554	59.3	113	52.97	20.4	46	0	2	340	442	554	4.8e-38	151	bHLH ; bHLH family protein
Unigene_84840	463	Solyc04g015290.2.1	319	100	43	27.86	13.48	0	0	309	181	277	319	1.1e-20	92.8	G2-like ; G2-like family protein
Unigene_84896	362	Solyc12g006120.1.1	202	85.7	77	63.81	38.12	10	1	135	362	1	77	1.4e-31	128.6	NF-YB ; NF-YB family protein
Unigene_84905	374	Solyc08g067360.2.1	258	42.2	83	66.58	32.17	34	2	8	247	181	252	1.4e-08	52.4	WRKY ; WRKY family protein
Unigene_85062	743	Solyc08g081650.1.1	908	84.6	52	21	5.73	8	0	311	466	855	906	3e-23	102.1	AP2 ; AP2 family protein
Unigene_85241	416	Solyc10g077110.1.1	372	30.1	166	119.71	44.62	84	6	10	414	19	183	8.9e-17	79.7	C2H2 ; C2H2 family protein
Unigene_85300	1530	Solyc02g081270.2.1	1029	97	395	77.45	38.39	1	1	1336	185	635	1029	4.3e-226	776.9	NAC ; NAC family protein
Unigene_85346	1866	Solyc08g048390.1.1	387	69.5	380	61.09	98.19	83	6	313	1356	1	379	2.8e-134	472.2	TCP ; TCP family protein
Unigene_85459	644	Solyc07g052670.2.1	244	99	99	46.12	40.57	1	0	298	2	1	99	3.2e-50	191.4	bHLH ; bHLH family protein
Unigene_85678	1085	Solyc04g078650.2.1	242	90	231	63.87	95.45	22	1	1041	349	13	242	9.4e-119	419.9	WOX ; WOX family protein
Unigene_85686	2321	Solyc07g043580.2.1	495	95.4	495	63.98	100	23	0	350	1834	1	495	1.2e-275	942.2	bHLH ; bHLH family protein
Unigene_85710	3305	Solyc04g064800.2.1	611	93.9	326	29.59	53.36	20	0	1674	697	286	611	2.8e-174	605.9	C3H ; C3H family protein
Unigene_85725	301	Solyc11g042580.1.1	163	87.9	99	98.67	60.74	12	0	3	299	15	113	6.5e-46	176	ERF ; ERF family protein
Unigene_85771	348	Solyc05g051550.1.1	347	83.5	115	99.14	33.14	19	0	346	2	154	268	3.3e-49	187.2	MYB ; MYB family protein
Unigene_85803	371	Solyc01g090460.2.1	286	58.5	106	85.71	37.06	32	1	369	88	178	283	1.1e-26	112.5	HD-ZIP ; HD-ZIP family protein
Unigene_85841	1556	Solyc06g072370.2.1	286	81.6	305	58.8	106.64	37	1	230	1144	1	286	4.9e-145	507.7	BBR-BPC ; BBR-BPC family protein
Unigene_85871	1026	Solyc08g068380.2.1	278	89.7	29	8.48	10.43	3	0	519	433	226	254	1.4e-10	60.5	NAC ; NAC family protein
Unigene_85978	558	Solyc10g077110.1.1	372	28.9	166	89.25	44.62	85	8	133	534	19	183	1.4e-09	56.2	C2H2 ; C2H2 family protein
Unigene_86089	2402	Solyc02g078270.2.1	378	67.9	389	48.58	102.91	114	1	2313	1147	1	378	8.7e-141	494.2	LSD ; LSD family protein
Unigene_86197	508	Solyc03g059200.1.1	263	92.9	112	66.14	42.59	3	1	508	188	152	263	1.8e-56	211.8	MYB ; MYB family protein
Unigene_86244	1903	Solyc03g115120.1.1	372	45.5	66	10.4	17.74	33	1	1692	1504	48	113	2.2e-09	57.4	C2H2 ; C2H2 family protein
Unigene_86451	363	Solyc08g074860.1.1	410	38.4	73	60.33	17.8	45	0	121	339	331	403	3e-08	51.2	bZIP ; bZIP family protein
Unigene_86490	867	Solyc04g014260.1.1	247	92.9	240	83.04	97.17	16	1	151	867	1	240	8.6e-131	459.5	ZF-HD ; ZF-HD family protein
Unigene_86578	506	Solyc01g067560.2.1	1209	98.2	56	33.2	4.63	1	0	277	110	1154	1209	6.1e-28	117.1	MYB_related ; MYB_related family protein
Unigene_86690	550	Solyc01g110370.2.1	241	100	98	53.45	40.66	0	0	2	295	5	102	3.7e-55	207.6	DBB ; DBB family protein
Unigene_86807	536	Solyc03g046440.1.1	173	89.7	156	87.31	90.17	16	0	534	67	18	173	6.8e-78	283.1	bZIP ; bZIP family protein
Unigene_86928	453	Solyc02g089830.1.1	241	91.4	58	38.41	24.07	4	1	172	2	1	58	4.3e-25	107.5	TCP ; TCP family protein
Unigene_86938	17410	Solyc01g110490.2.1	702	25.4	295	5.08	42.02	191	14	11170	10331	348	628	8.6e-12	68.6	C3H ; C3H family protein
Unigene_87022	750	Solyc01g108120.2.1	295	81.8	66	26.4	22.37	12	0	196	393	14	79	5.5e-25	107.8	B3 ; B3 family protein
Unigene_87070	487	Solyc02g089940.2.1	726	84.4	64	39.43	8.82	10	0	224	415	524	587	3.2e-26	111.3	TALE ; TALE family protein
Unigene_87165	1438	Solyc01g103180.2.1	650	98.5	206	42.98	31.69	3	0	618	1235	445	650	3.2e-114	405.2	FAR1 ; FAR1 family protein
Unigene_87509	610	Solyc03g083310.2.1	382	37.7	77	37.87	20.16	42	3	164	376	102	178	2e-09	55.8	C2H2 ; C2H2 family protein
Unigene_87658	365	Solyc03g059270.2.1	342	61.1	36	29.59	10.53	11	1	211	309	131	166	1.5e-07	48.9	C2H2 ; C2H2 family protein
Unigene_87733	1072	Solyc11g067280.1.1	294	89	172	48.13	58.5	19	0	347	862	123	294	3.1e-82	298.5	G2-like ; G2-like family protein
Unigene_87748	1466	Solyc06g072360.2.1	392	70	230	47.07	58.67	66	1	1141	461	162	391	9.9e-79	287.3	C2H2 ; C2H2 family protein
Unigene_87851	411	Solyc05g014800.1.1	135	63.9	97	70.8	71.85	35	0	328	38	21	117	2.9e-28	117.9	NF-YC ; NF-YC family protein
Unigene_87864	782	Solyc06g068870.2.1	531	72.3	47	18.03	8.85	13	0	141	1	367	413	2.5e-12	65.9	bHLH ; bHLH family protein
Unigene_88005	1479	Solyc04g071160.2.1	341	82.4	341	69.17	100	59	1	1314	295	1	341	1.7e-147	515.8	bZIP ; bZIP family protein
Unigene_88011	323	Solyc00g011660.1.1	310	92.5	80	74.3	25.81	6	0	280	41	227	306	2.6e-40	157.5	B3 ; B3 family protein
Unigene_88215	580	Solyc02g063520.2.1	252	98.9	88	45.52	34.92	1	0	495	232	165	252	6.7e-47	180.3	HD-ZIP ; HD-ZIP family protein
Unigene_88222	3814	Solyc12g006170.1.1	415	98.1	415	32.64	100	8	0	2272	3516	1	415	9.7e-235	807	WRKY ; WRKY family protein
Unigene_88279	957	Solyc06g050520.1.1	300	84.1	214	67.08	71.33	17	4	2	607	92	300	1.5e-96	345.9	ERF ; ERF family protein
Unigene_88374	1172	Solyc03g120530.2.1	292	57.8	102	26.11	34.93	37	3	350	640	184	284	1.5e-24	107.1	bHLH ; bHLH family protein
Unigene_88382	962	Solyc02g062760.2.1	254	80.4	255	79.52	100.39	47	3	899	141	1	254	1.6e-117	415.6	GATA ; GATA family protein
Unigene_88573	971	Solyc01g099340.2.1	424	92.4	171	52.83	40.33	13	0	732	220	13	183	8.8e-92	330.1	C2H2 ; C2H2 family protein
Unigene_88639	339	Solyc01g096860.1.1	443	85.7	112	99.12	25.28	16	0	337	2	302	413	8.4e-50	189.1	AP2 ; AP2 family protein
Unigene_88654	706	Solyc08g077000.1.1	278	71.9	228	96.88	82.01	64	0	685	2	1	228	1.4e-91	328.9	C2H2 ; C2H2 family protein
Unigene_88671	358	Solyc06g082530.1.1	653	74.5	55	46.09	8.42	14	0	168	4	351	405	8.7e-21	92.8	GRAS ; GRAS family protein
Unigene_88724	371	Solyc02g062380.1.1	289	72	75	60.65	25.95	19	1	301	83	29	103	3.3e-23	100.9	GATA ; GATA family protein
Unigene_88782	748	Solyc01g095460.2.1	418	98.6	143	57.35	34.21	2	0	319	747	1	143	3.5e-80	291.2	bZIP ; bZIP family protein
Unigene_88802	340	Solyc10g005080.2.1	762	83.2	113	99.71	14.83	19	0	1	339	37	149	8.8e-47	179.1	MYB_related ; MYB_related family protein
Unigene_88871	657	Solyc09g075610.2.1	89	82.6	86	39.27	96.63	15	0	374	117	1	86	9.3e-37	146.7	GATA ; GATA family protein
Unigene_88884	354	Solyc01g007760.2.1	479	95.7	70	59.32	14.61	3	0	274	65	220	289	4.4e-33	133.7	E2F/DP ; E2F/DP family protein
Unigene_89006	1697	Solyc03g098320.2.1	458	87	454	80.26	99.13	59	0	1695	334	4	457	9.9e-224	769.2	MYB_related ; MYB_related family protein
Unigene_89321	809	Solyc05g052040.1.1	365	70.8	168	62.3	46.03	37	2	807	307	38	194	6.7e-53	200.7	ERF ; ERF family protein
Unigene_89334	1635	Solyc08g080540.2.1	325	83.1	325	59.63	100	55	0	1439	465	1	325	9.8e-152	530	HSF ; HSF family protein
Unigene_89613	1355	Solyc10g009550.2.1	290	91.4	290	64.21	100	25	0	1197	328	1	290	5.6e-153	533.9	WRKY ; WRKY family protein
Unigene_89640	1650	Solyc05g010610.2.1	517	99.4	345	62.73	66.73	2	0	2	1036	173	517	1.5e-192	665.6	bHLH ; bHLH family protein
Unigene_89716	1325	Solyc10g050970.1.1	223	61.2	237	53.66	106.28	77	3	69	776	1	223	2e-70	259.6	ERF ; ERF family protein
Unigene_90092	378	Solyc01g090530.1.1	319	98.4	125	99.21	39.18	2	0	2	376	28	152	1e-67	248.8	MYB ; MYB family protein
Unigene_90190	470	Solyc11g072060.1.1	540	95.5	66	42.13	12.22	3	0	3	200	475	540	1e-32	132.9	MYB ; MYB family protein
Unigene_90410	468	Solyc06g068870.2.1	531	100	42	26.92	7.91	0	0	3	128	490	531	1.8e-21	95.5	bHLH ; bHLH family protein
Unigene_90461	1054	Solyc04g079130.2.1	267	100	219	62.33	82.02	0	0	73	729	1	219	2.5e-124	438.3	B3 ; B3 family protein
Unigene_90480	1084	Solyc04g080790.2.1	661	98.4	243	67.25	36.76	4	0	2	730	419	661	4.8e-139	487.3	TALE ; TALE family protein
Unigene_90514	1351	Solyc01g087240.2.1	303	100	179	39.75	59.08	0	0	1061	525	1	179	1e-101	363.6	NF-YA ; NF-YA family protein
Unigene_90588	366	Solyc08g079270.2.1	287	89.2	93	76.23	32.4	10	0	3	281	195	287	8e-46	176	MYB ; MYB family protein
Unigene_90603	458	Solyc08g013690.1.1	324	87.2	109	71.4	33.64	13	1	133	456	1	109	8.7e-50	189.5	B3 ; B3 family protein
Unigene_90612	1461	Solyc06g070900.2.1	416	83.2	273	56.06	65.62	41	2	2	820	116	383	2.3e-120	425.6	TCP ; TCP family protein
Unigene_90629	918	Solyc02g093740.2.1	250	93.7	252	82.35	100.8	13	1	900	145	1	249	3.5e-138	484.2	MYB ; MYB family protein
Unigene_90791	794	Solyc05g009220.2.1	790	42.4	92	34.76	11.65	24	2	73	342	329	393	1.3e-13	70.1	bHLH ; bHLH family protein
Unigene_90921	788	Solyc12g056510.1.1	651	100	95	36.17	14.59	0	0	285	1	66	160	2.1e-51	195.7	Trihelix ; Trihelix family protein
Unigene_90955	1251	Solyc02g078620.1.1	284	87	284	68.11	100	37	0	133	984	1	284	4e-145	507.7	Dof ; Dof family protein
Unigene_91091	346	Solyc05g014830.1.1	292	60.5	38	32.95	13.01	15	0	173	286	58	95	8.2e-08	49.7	NF-YC ; NF-YC family protein
Unigene_91187	1115	Solyc12g043090.1.1	375	100	45	12.11	12	0	0	924	1058	1	45	1.7e-22	100.1	Trihelix ; Trihelix family protein
Unigene_91240	761	Solyc10g049870.1.1	172	98.3	121	47.7	70.35	2	0	3	365	45	165	3.2e-65	241.5	C2H2 ; C2H2 family protein
Unigene_91306	892	Solyc08g074860.1.1	410	34.7	101	33.97	24.63	65	1	184	486	304	403	1.7e-09	56.6	bZIP ; bZIP family protein
Unigene_91393	1787	Solyc10g077110.1.1	372	98.9	285	47.85	76.61	3	0	619	1473	88	372	1.1e-175	609.8	C2H2 ; C2H2 family protein
Unigene_91414	937	Solyc05g051460.2.1	313	98.2	221	70.76	70.61	4	0	666	4	1	221	3.3e-120	424.5	HD-ZIP ; HD-ZIP family protein
Unigene_91436	1100	Solyc01g105230.2.1	1040	90.9	374	102	35.96	26	1	1099	2	101	474	5.1e-197	679.9	CAMTA ; CAMTA family protein
Unigene_91466	1346	Solyc04g015570.2.1	277	98.6	277	61.74	100	4	0	174	1004	1	277	1.2e-168	585.9	C2H2 ; C2H2 family protein
Unigene_91603	761	Solyc03g117070.1.1	229	93.3	178	70.17	77.73	12	0	3	536	52	229	1e-95	342.8	C2H2 ; C2H2 family protein
Unigene_91708	618	Solyc01g079620.2.1	338	91.8	98	47.57	28.99	6	2	616	329	241	338	5e-48	184.1	MYB ; MYB family protein
Unigene_91783	810	Solyc05g007160.2.1	488	97.3	73	27.04	14.96	2	0	590	808	327	399	1.4e-34	139.8	MYB ; MYB family protein
Unigene_91833	750	Solyc10g084180.1.1	493	99.2	133	53.2	26.98	1	0	399	1	1	133	4e-76	277.7	C2H2 ; C2H2 family protein
Unigene_91981	323	Solyc10g078430.1.1	354	63.5	52	48.3	14.69	19	0	150	305	90	141	5.4e-14	70.1	E2F/DP ; E2F/DP family protein
Unigene_92024	1223	Solyc02g062950.2.1	341	75.2	238	58.38	69.79	59	0	508	1221	1	238	5.1e-97	347.8	bZIP ; bZIP family protein
Unigene_92028	397	Solyc02g079760.2.1	440	98.4	63	47.61	14.32	1	0	1	189	235	297	6.7e-30	123.2	bHLH ; bHLH family protein
Unigene_92058	436	Solyc06g069370.2.1	549	71.6	81	55.73	14.75	23	0	434	192	155	235	2.2e-26	111.7	bHLH ; bHLH family protein
Unigene_92192	1050	Solyc04g081240.2.1	930	93	158	45.14	16.99	11	0	577	1050	1	158	2.8e-83	302	ARF ; ARF family protein
Unigene_92526	2471	Solyc12g014610.1.1	611	93.5	614	74.54	100.49	33	2	2405	576	1	611	0	1110.9	WRKY ; WRKY family protein
Unigene_92572	358	Solyc01g060300.1.1	211	54.7	64	53.63	30.33	29	0	5	196	148	211	4.2e-15	73.9	M-type_MADS ; M-type_MADS family protein
Unigene_92613	951	Solyc04g045560.2.1	350	93.1	245	77.29	70	17	0	215	949	7	251	7.2e-131	459.9	SBP ; SBP family protein
Unigene_92820	585	Solyc01g103180.2.1	650	95.8	120	61.54	18.46	5	0	1	360	185	304	3.2e-65	241.1	FAR1 ; FAR1 family protein
Unigene_92892	319	Solyc11g071300.1.1	991	98.1	105	98.75	10.6	2	0	2	316	598	702	4.1e-54	203.4	MYB ; MYB family protein
Unigene_92927	1829	Solyc03g120620.2.1	775	98.3	476	78.08	61.42	7	1	2	1429	301	775	3.2e-276	943.7	HD-ZIP ; HD-ZIP family protein
Unigene_93001	974	Solyc08g041820.2.1	349	96.7	60	18.48	17.19	2	0	2	181	290	349	2.3e-31	129.4	TALE ; TALE family protein
Unigene_93104	895	Solyc08g041820.2.1	349	98.1	53	17.77	15.19	1	0	2	160	290	342	3.7e-28	118.6	TALE ; TALE family protein
Unigene_93185	332	Solyc10g086530.1.1	761	100	39	35.24	5.12	0	0	216	332	315	353	9.2e-17	79.3	GRAS ; GRAS family protein
Unigene_93232	3342	Solyc09g089550.2.1	805	28.7	456	40.93	56.65	254	11	1417	2691	134	549	1.9e-21	98.2	ZF-HD ; ZF-HD family protein
Unigene_93376	2482	Solyc08g077230.2.1	560	98.2	560	67.69	100	10	0	490	2169	1	560	0	1108.2	ARR-B ; ARR-B family protein
Unigene_93466	676	Solyc03g115010.1.1	341	92	174	77.22	51.03	14	0	523	2	1	174	4.9e-89	320.5	TCP ; TCP family protein
Unigene_93713	1054	Solyc03g115540.1.1	439	66.3	175	49.81	39.86	56	2	344	859	265	439	5.7e-52	198	bHLH ; bHLH family protein
Unigene_93757	884	Solyc09g010960.2.1	290	96	202	68.55	69.66	8	0	842	237	62	263	2e-114	405.2	WRKY ; WRKY family protein
Unigene_93945	1077	Solyc03g006320.1.1	216	57.9	216	60.17	100	88	2	931	293	1	216	5.8e-60	224.6	ERF ; ERF family protein
Unigene_93946	511	Solyc05g050790.1.1	189	99	97	56.95	51.32	1	0	219	509	1	97	8.5e-54	203	ERF ; ERF family protein
Unigene_94064	1865	Solyc06g074010.2.1	847	96.8	442	71.1	52.18	14	0	219	1544	1	442	8.6e-245	839.3	E2F/DP ; E2F/DP family protein
Unigene_94261	323	Solyc08g066510.2.1	359	81.1	106	98.45	29.53	17	1	321	4	5	107	2.7e-45	174.1	GATA ; GATA family protein
Unigene_94315	488	Solyc08g081500.1.1	331	76.4	148	90.98	44.71	35	0	2	445	184	331	3.4e-60	224.2	MYB ; MYB family protein
Unigene_94351	730	Solyc09g064920.2.1	282	71.7	166	68.22	58.87	47	0	500	3	1	166	1.3e-68	252.7	bHLH ; bHLH family protein
Unigene_94493	1444	Solyc09g015770.2.1	291	71.6	271	56.3	93.13	72	3	302	1111	25	291	3e-104	372.1	WRKY ; WRKY family protein
Unigene_94529	1036	Solyc02g091800.2.1	347	83.4	325	94.11	93.66	54	0	978	4	1	325	1.1e-148	519.2	bHLH ; bHLH family protein
Unigene_94548	1459	Solyc10g047040.1.1	329	62.8	148	30.43	44.98	55	0	544	987	182	329	7.1e-45	174.9	C3H ; C3H family protein
Unigene_94592	2640	Solyc09g009120.2.1	1043	89.7	787	89.43	75.46	81	0	2363	3	1	787	0	1325.8	C2H2 ; C2H2 family protein
Unigene_94624	379	Solyc03g006830.2.1	222	59.3	54	42.74	24.32	22	0	166	327	9	62	3.4e-15	74.3	MIKC_MADS ; MIKC_MADS family protein
Unigene_94732	345	Solyc09g008850.2.1	532	47	117	101.74	21.99	58	2	340	2	313	429	2.3e-23	101.3	Trihelix ; Trihelix family protein
Unigene_94752	328	Solyc12g056980.1.1	307	50	138	126.22	44.95	27	4	38	328	22	158	3.7e-26	110.5	ERF ; ERF family protein
Unigene_94900	5831	Solyc02g084520.2.1	910	43.1	893	45.94	98.13	406	19	2978	5404	28	902	9.5e-157	548.5	C3H ; C3H family protein
Unigene_94953	1166	Solyc03g114830.2.1	247	99.2	247	63.55	100	2	0	980	240	1	247	8.3e-137	479.9	MIKC_MADS ; MIKC_MADS family protein
Unigene_95128	1947	Solyc12g014610.1.1	611	93.4	453	69.8	74.14	26	1	1881	535	1	453	6.9e-237	813.1	WRKY ; WRKY family protein
Unigene_95308	4013	Solyc08g062210.2.1	325	94.2	325	24.3	100	19	0	2559	1585	1	325	4.5e-174	605.5	NF-YA ; NF-YA family protein
Unigene_95364	6055	Solyc04g049120.2.1	1580	94.6	885	43.85	56.01	48	0	754	3408	1	885	0	1642.1	MYB ; MYB family protein
Unigene_95700	798	Solyc10g083340.1.1	409	97.7	129	48.5	31.54	3	0	742	356	281	409	1.9e-71	262.3	G2-like ; G2-like family protein
Unigene_95710	404	Solyc07g042260.2.1	1137	94.7	94	69.8	8.27	5	0	399	118	384	477	5.9e-50	189.9	ARF ; ARF family protein
Unigene_95726	375	Solyc11g072060.1.1	540	95.2	125	100	23.15	4	1	375	1	169	291	7.9e-65	239.2	MYB ; MYB family protein
Unigene_95727	426	Solyc01g104550.2.1	475	90.8	141	99.3	29.68	13	0	424	2	194	334	1.8e-73	268.1	WRKY ; WRKY family protein
Unigene_95763	396	Solyc02g062940.2.1	656	92.3	39	29.55	5.95	3	0	347	231	618	656	1.2e-15	75.9	C2H2 ; C2H2 family protein
Unigene_95897	371	Solyc04g012050.2.1	398	78	123	99.46	30.9	20	2	1	369	190	305	1.5e-44	171.8	ERF ; ERF family protein
Unigene_96115	1513	Solyc01g096710.2.1	276	100	67	13.28	24.28	0	0	1451	1251	1	67	3.2e-32	132.9	NF-YC ; NF-YC family protein
Unigene_96236	426	Solyc04g051360.2.1	303	96.4	55	38.73	18.15	1	1	262	423	101	155	1.8e-25	108.6	ERF ; ERF family protein
Unigene_96292	899	Solyc05g041100.1.1	227	65.6	32	10.68	14.1	11	0	233	328	192	223	5.8e-05	41.6	B3 ; B3 family protein
Unigene_96340	618	Solyc12g096350.1.1	338	98.3	60	29.13	17.75	1	0	129	308	279	338	1.7e-32	132.5	WRKY ; WRKY family protein
Unigene_96350	2000	Solyc07g053610.2.1	1782	27.5	207	31.05	11.62	135	7	1260	670	434	635	1.5e-08	54.7	HB-other ; HB-other family protein
Unigene_96367	544	Solyc03g118230.1.1	333	82.2	90	49.63	27.03	16	0	3	272	150	239	6.5e-36	143.7	Trihelix ; Trihelix family protein
Unigene_96381	2302	Solyc09g010820.2.1	533	94.2	533	69.46	100	31	0	154	1752	1	533	1.5e-299	1021.5	MYB ; MYB family protein
Unigene_96415	825	Solyc03g118310.2.1	528	98.6	142	51.64	26.89	2	0	768	343	386	527	7.5e-76	276.9	bHLH ; bHLH family protein
Unigene_96471	469	Solyc12g099340.1.1	915	33.6	116	74.2	12.68	66	4	348	7	708	814	1.6e-06	45.8	CAMTA ; CAMTA family protein
Unigene_96699	310	Solyc05g047460.2.1	1097	100	74	71.61	6.75	0	0	2	223	312	385	3.5e-42	163.7	ARF ; ARF family protein
Unigene_96780	517	Solyc09g007550.2.1	459	94.6	148	85.88	32.24	8	0	476	33	312	459	1.1e-77	282.3	C2H2 ; C2H2 family protein
Unigene_96862	3441	Solyc03g111590.2.1	1252	40.5	400	34.87	31.95	191	11	2682	1594	13	402	6.6e-73	269.2	C2H2 ; C2H2 family protein
Unigene_96912	303	Solyc01g098720.2.1	328	71.6	67	66.34	20.43	12	1	92	292	1	60	5.6e-21	93.2	bHLH ; bHLH family protein
Unigene_96993	1006	Solyc06g068570.2.1	315	92.5	305	90.95	96.83	23	0	11	925	3	307	4.9e-162	563.5	AP2 ; AP2 family protein
Unigene_97009	369	Solyc04g077980.1.1	260	45.8	96	78.05	36.92	42	2	367	110	162	257	2.7e-17	81.3	C2H2 ; C2H2 family protein
Unigene_97090	532	Solyc01g095030.2.1	331	100	82	46.24	24.77	0	0	1	246	218	299	1.7e-41	162.2	MYB_related ; MYB_related family protein
Unigene_97114	309	Solyc04g025970.1.1	117	76.5	51	49.51	43.59	12	0	2	154	43	93	1.2e-18	85.5	M-type_MADS ; M-type_MADS family protein
Unigene_97159	1218	Solyc01g096070.2.1	689	98.1	314	77.34	45.57	6	0	942	1	321	634	9.1e-179	619.4	ARF ; ARF family protein
Unigene_97178	665	Solyc04g057990.2.1	1579	74.8	103	46.47	6.52	26	0	310	2	34	136	6.8e-35	140.6	C3H ; C3H family protein
Unigene_97208	808	Solyc07g052930.2.1	435	89.9	159	59.03	36.55	16	0	50	526	277	435	9.6e-76	276.6	bHLH ; bHLH family protein
Unigene_97528	648	Solyc04g015360.2.1	337	81.1	190	87.96	56.38	31	1	40	594	139	328	2.3e-88	318.2	GATA ; GATA family protein
Unigene_97709	1940	Solyc07g040920.2.1	209	80.9	183	28.3	87.56	35	0	138	686	1	183	2.6e-79	289.7	MYB_related ; MYB_related family protein
Unigene_97711	975	Solyc10g008270.2.1	235	90.1	233	71.69	99.15	23	0	17	715	1	233	1.9e-118	418.7	bHLH ; bHLH family protein
Unigene_97719	4791	Solyc03g121990.2.1	602	93.8	436	27.3	72.43	27	0	984	2291	111	546	2.9e-236	812.4	MYB_related ; MYB_related family protein
Unigene_97758	325	Solyc07g018290.2.1	468	92.2	77	71.08	16.45	6	0	95	325	209	285	2.1e-37	147.9	AP2 ; AP2 family protein
Unigene_98009	496	Solyc01g008980.2.1	146	83.3	36	21.77	24.66	6	0	387	494	55	90	2.5e-10	58.5	bZIP ; bZIP family protein
Unigene_98212	748	Solyc09g011380.2.1	504	45.4	238	95.45	47.22	80	11	93	746	3	210	3.5e-32	131.7	TALE ; TALE family protein
Unigene_98253	734	Solyc03g119680.1.1	177	48	152	62.13	85.88	72	3	175	612	1	151	2.5e-30	125.6	M-type_MADS ; M-type_MADS family protein
Unigene_98347	1091	Solyc02g092570.1.1	438	92.2	116	31.9	26.48	6	1	488	835	326	438	1e-59	223.8	GRAS ; GRAS family protein
Unigene_98365	4726	Solyc04g056270.2.1	1021	93.7	603	38.28	59.06	38	0	369	2177	1	603	0	1137.1	CAMTA ; CAMTA family protein
Unigene_98436	1413	Solyc02g089020.1.1	284	90.8	284	60.3	100	16	2	1254	433	1	284	2.8e-147	515	TCP ; TCP family protein
Unigene_98492	317	Solyc01g110370.2.1	241	82.7	81	76.66	33.61	14	0	26	268	132	212	2.1e-34	137.9	DBB ; DBB family protein
Unigene_98585	405	Solyc03g118160.1.1	429	74.1	81	60	18.88	18	1	170	403	3	83	5.4e-27	113.6	LFY ; LFY family protein
Unigene_98605	881	Solyc01g010130.2.1	537	93.6	109	37.12	20.3	7	0	651	325	429	537	5.4e-56	211.1	bHLH ; bHLH family protein
Unigene_98826	5584	Solyc12g099340.1.1	915	64.3	814	43.73	88.96	262	7	1	2418	122	914	1.9e-295	1009.2	CAMTA ; CAMTA family protein
Unigene_98848	657	Solyc04g074250.1.1	1177	74.2	155	70.78	13.17	39	1	467	3	14	167	9.6e-58	216.5	C2H2 ; C2H2 family protein
Unigene_98919	1723	Solyc08g074860.1.1	410	34.2	73	12.71	17.8	48	0	1177	959	327	399	1.2e-06	48.1	bZIP ; bZIP family protein
Unigene_98925	440	Solyc07g053750.1.1	417	77.1	48	32.73	11.51	11	0	2	145	370	417	9.4e-17	79.7	C3H ; C3H family protein
Unigene_98966	2591	Solyc01g060300.1.1	211	62.5	56	6.48	26.54	21	0	268	101	155	210	5.2e-14	73.2	M-type_MADS ; M-type_MADS family protein
Unigene_99003	1514	Solyc03g006800.1.1	326	91.7	314	62.22	96.32	19	2	386	1327	20	326	4.6e-156	544.3	TCP ; TCP family protein
Unigene_99009	437	Solyc09g008850.2.1	532	43.3	97	66.59	18.23	52	2	1	291	432	525	9.6e-14	69.7	Trihelix ; Trihelix family protein
Unigene_99054	5370	Solyc01g065540.2.1	677	86.9	685	38.27	101.18	82	2	230	2284	1	677	0	1161.4	ARR-B ; ARR-B family protein
Unigene_99058	2304	Solyc08g008280.2.1	360	98.6	360	46.88	100	5	0	270	1349	1	360	4.1e-212	731.1	WRKY ; WRKY family protein
Unigene_99079	919	Solyc09g063010.2.1	557	73.5	196	63.98	35.19	52	0	918	331	362	557	1.3e-73	269.6	bHLH ; bHLH family protein
Unigene_99110	1176	Solyc01g073910.2.1	365	71.8	340	86.73	93.15	61	3	61	1080	1	305	1.8e-123	435.6	HD-ZIP ; HD-ZIP family protein
Unigene_99198	361	Solyc02g005290.2.1	518	53.2	47	39.06	9.07	22	0	219	359	319	365	6.7e-05	40	GeBP ; GeBP family protein
Unigene_99254	1621	Solyc01g097330.2.1	454	86.6	202	37.38	44.49	27	0	606	1	38	239	8.9e-89	320.9	bZIP ; bZIP family protein
Unigene_99332	635	Solyc12g043090.1.1	375	100	45	21.26	12	0	0	444	578	1	45	9.7e-23	100.1	Trihelix ; Trihelix family protein
Unigene_99465	1254	Solyc01g065540.2.1	677	26.8	123	29.43	18.17	87	2	643	1011	28	147	4.6e-08	52.4	ARR-B ; ARR-B family protein
Unigene_99560	2031	Solyc04g007180.1.1	335	86	335	49.48	100	47	0	583	1587	1	335	1.2e-159	556.6	ERF ; ERF family protein
Unigene_99660	2138	Solyc08g077230.2.1	560	89.8	522	73.25	93.21	49	2	272	1825	39	560	2.7e-274	937.6	ARR-B ; ARR-B family protein
Unigene_99741	1199	Solyc12g099340.1.1	915	56.1	287	71.81	31.37	99	6	1	837	122	389	2.1e-79	289.3	CAMTA ; CAMTA family protein
Unigene_99874	494	Solyc02g065730.1.1	234	85.7	98	59.51	41.88	14	0	201	494	107	204	4.7e-41	160.6	MIKC_MADS ; MIKC_MADS family protein
Unigene_100153	375	Solyc09g064920.2.1	282	96.1	76	60.8	26.95	3	0	115	342	207	282	4.8e-38	150.2	bHLH ; bHLH family protein
Unigene_100160	2763	Solyc07g063830.2.1	479	81.7	486	52.77	101.46	81	2	287	1741	1	479	1.5e-221	762.7	bHLH ; bHLH family protein
Unigene_100162	452	Solyc09g018150.1.1	320	94.4	18	11.95	5.62	1	0	56	3	14	31	1.5e-06	45.8	bHLH ; bHLH family protein
Unigene_100181	531	Solyc05g026180.1.1	493	56.2	64	36.16	12.98	24	1	207	386	102	165	4.7e-15	74.3	NAC ; NAC family protein
Unigene_100226	460	Solyc05g012500.2.1	327	98.2	110	71.74	33.64	2	0	1	330	218	327	7.7e-62	229.6	WRKY ; WRKY family protein
Unigene_100334	412	Solyc07g006630.2.1	386	49.6	141	102.67	36.53	53	6	397	11	53	187	2.9e-28	117.9	CO-like ; CO-like family protein
Unigene_100368	1947	Solyc01g067550.2.1	496	74	496	76.43	100	129	0	161	1648	1	496	1.4e-218	752.3	C3H ; C3H family protein
Unigene_100395	2072	Solyc10g079070.1.1	361	77.3	260	37.64	72.02	58	1	571	1347	1	260	2.8e-103	369.4	bHLH ; bHLH family protein
Unigene_100515	2366	Solyc11g073120.1.1	217	95.3	86	10.9	39.63	4	0	538	795	35	120	1.5e-44	174.5	MYB ; MYB family protein
Unigene_100667	1632	Solyc05g055480.2.1	386	96.9	386	70.96	100	12	0	1435	278	1	386	2.9e-220	757.7	NAC ; NAC family protein
Unigene_100745	308	Solyc05g009220.2.1	790	52.6	76	74.03	9.62	36	0	250	23	444	519	1.4e-22	98.6	bHLH ; bHLH family protein
Unigene_100794	4220	Solyc07g053610.2.1	1782	91.5	715	50.83	40.12	61	0	4006	1862	513	1227	0	1278.1	HB-other ; HB-other family protein
Unigene_100991	894	Solyc07g062160.2.1	298	77.9	258	86.58	86.58	28	1	207	893	1	258	1.6e-111	395.6	DBB ; DBB family protein
Unigene_100992	1671	Solyc11g013150.1.1	487	91.2	491	88.15	100.82	39	2	1539	67	1	487	8.2e-263	899	GRAS ; GRAS family protein
Unigene_101013	1273	Solyc07g066330.2.1	342	86.5	334	78.71	97.66	41	3	1176	187	9	342	1.9e-166	578.6	NAC ; NAC family protein
Unigene_101039	452	Solyc10g005010.2.1	287	92.3	156	103.54	54.36	2	3	2	451	133	284	5.9e-83	299.7	NAC ; NAC family protein
Unigene_101081	991	Solyc01g067560.2.1	1209	62.7	67	20.28	5.54	25	0	203	3	74	140	3.8e-18	85.5	MYB_related ; MYB_related family protein
Unigene_101331	1102	Solyc01g110370.2.1	241	89.5	181	49.27	75.1	16	1	892	350	64	241	5e-91	327.8	DBB ; DBB family protein
Unigene_101459	2116	Solyc09g075640.2.1	757	94.9	567	80.39	74.9	29	0	1729	29	1	567	0	1117.1	FAR1 ; FAR1 family protein
Unigene_101580	1849	Solyc08g083230.1.1	398	90.6	203	32.94	51.01	19	0	920	312	195	397	9.8e-108	384	GRF ; GRF family protein
Unigene_101745	550	Solyc03g111500.2.1	501	98.2	109	59.45	21.76	2	0	357	31	1	109	2.9e-63	234.6	B3 ; B3 family protein
Unigene_101770	1049	Solyc08g080400.1.1	679	59.2	120	34.32	17.67	35	4	2	319	208	327	5.9e-25	108.2	GRAS ; GRAS family protein
Unigene_101854	496	Solyc02g090170.2.1	366	80.6	165	99.8	45.08	4	1	1	495	212	348	7.5e-71	259.6	B3 ; B3 family protein
Unigene_101953	747	Solyc01g073940.2.1	289	99.2	120	48.19	41.52	1	0	1	360	170	289	9.9e-67	246.5	C3H ; C3H family protein
Unigene_101978	3142	Solyc08g080400.1.1	679	56.4	117	11.17	17.23	33	1	300	4	98	214	4.5e-28	120.2	GRAS ; GRAS family protein
Unigene_101988	1017	Solyc09g011780.2.1	380	85.4	294	86.73	77.37	43	0	883	2	1	294	3.1e-140	491.1	MYB ; MYB family protein
Unigene_102181	530	Solyc04g080500.2.1	91	66.1	59	33.4	64.84	20	0	530	354	8	66	1.4e-19	89.4	MYB_related ; MYB_related family protein
Unigene_102271	361	Solyc08g006240.1.1	504	95	120	99.72	23.81	3	1	1	360	373	489	2.6e-65	240.7	B3 ; B3 family protein
Unigene_102553	591	Solyc05g014830.1.1	292	52.3	107	54.31	36.64	45	4	525	217	180	284	5.5e-20	90.9	NF-YC ; NF-YC family protein
Unigene_102644	700	Solyc01g088820.2.1	329	73	63	27	19.15	17	0	1	189	267	329	9.4e-19	87	Trihelix ; Trihelix family protein
Unigene_102847	1532	Solyc05g009790.1.1	395	88.6	396	77.55	100.25	44	1	1279	92	1	395	1.2e-199	689.1	RAV ; RAV family protein
Unigene_102911	1444	Solyc10g007130.2.1	594	36.9	279	57.96	46.97	163	5	261	1061	14	291	1.9e-42	166.8	HB-other ; HB-other family protein
Unigene_103024	517	Solyc08g068380.2.1	278	65	60	34.82	21.58	11	4	271	116	68	125	9.7e-13	66.6	NAC ; NAC family protein
Unigene_103046	1707	Solyc06g076350.2.1	322	87.6	314	55.18	97.52	39	0	1570	629	1	314	2.9e-154	538.5	G2-like ; G2-like family protein
Unigene_103089	961	Solyc09g010670.2.1	195	99.5	186	58.06	95.38	1	0	352	909	2	187	6e-101	360.5	E2F/DP ; E2F/DP family protein
Unigene_103101	2664	Solyc06g074120.2.1	699	60.9	713	80.29	102	242	17	265	2349	1	694	3.9e-206	711.4	TALE ; TALE family protein
Unigene_103157	672	Solyc05g009660.2.1	484	93.7	223	99.55	46.07	14	0	3	671	137	359	9.3e-117	412.5	bZIP ; bZIP family protein
Unigene_103235	2047	Solyc03g118290.2.1	846	93.8	289	42.35	34.16	18	0	1346	480	1	289	1.8e-158	552.7	ARF ; ARF family protein
Unigene_103276	1593	Solyc05g006310.1.1	250	69	42	7.91	16.8	13	0	1183	1308	101	142	4.6e-13	69.3	C2H2 ; C2H2 family protein
Unigene_103626	1314	Solyc02g090710.2.1	526	91.7	252	57.53	47.91	21	0	133	888	1	252	4.2e-129	454.5	B3 ; B3 family protein
Unigene_103649	774	Solyc03g044300.2.1	401	79.9	154	59.69	38.4	31	0	313	774	1	154	3e-66	245	AP2 ; AP2 family protein
Unigene_103724	2872	Solyc08g005780.2.1	666	99.3	418	43.66	62.76	3	0	2872	1619	242	659	4.2e-259	887.5	BES1 ; BES1 family protein
Unigene_103856	1605	Solyc03g113620.2.1	315	78.6	281	52.52	89.21	53	2	261	1094	39	315	4.5e-117	414.8	MYB_related ; MYB_related family protein
Unigene_104017	1839	Solyc01g005130.2.1	250	68.4	250	40.78	100	64	3	862	158	1	250	2e-89	323.2	C2H2 ; C2H2 family protein
Unigene_104069	810	Solyc06g075250.2.1	528	73.1	156	57.78	29.55	30	2	470	3	1	144	1.2e-62	233	C2H2 ; C2H2 family protein
Unigene_104129	2781	Solyc05g009220.2.1	790	36.9	325	35.06	41.14	204	1	1889	918	265	589	3.6e-61	229.9	bHLH ; bHLH family protein
Unigene_104199	948	Solyc03g114840.2.1	246	94.3	212	67.09	86.18	12	0	947	312	35	246	2.6e-112	398.3	MIKC_MADS ; MIKC_MADS family protein
Unigene_104235	446	Solyc06g060830.2.1	298	77.9	140	94.17	46.98	27	1	1	420	78	213	4.4e-54	203.8	HD-ZIP ; HD-ZIP family protein
Unigene_104331	2752	Solyc09g009120.2.1	1043	52.8	844	92.01	80.92	333	14	218	2674	1	804	1.2e-207	716.5	C2H2 ; C2H2 family protein
Unigene_104748	856	Solyc08g076100.2.1	409	100	58	20.33	14.18	0	0	175	2	21	78	1.2e-31	130.2	bZIP ; bZIP family protein
Unigene_104760	621	Solyc11g061750.1.1	548	94.1	34	16.43	6.2	2	0	126	25	214	247	5.6e-15	74.3	AP2 ; AP2 family protein
Unigene_104895	816	Solyc02g087860.2.1	92	70.6	34	12.5	36.96	10	0	713	814	18	51	6.2e-06	44.7	bHLH ; bHLH family protein
Unigene_105135	387	Solyc02g090820.2.1	301	36.6	131	101.55	43.52	79	2	3	383	72	202	7.7e-15	73.2	HSF ; HSF family protein
Unigene_105174	641	Solyc10g074680.1.1	826	99.5	188	87.99	22.76	1	0	3	566	639	826	4.4e-108	383.6	GRAS ; GRAS family protein
Unigene_105245	1118	Solyc06g069850.2.1	377	74.9	295	79.16	78.25	71	2	201	1085	1	292	5.9e-124	437.2	MYB ; MYB family protein
Unigene_105577	334	Solyc04g080130.2.1	501	100	16	14.37	3.19	0	0	120	73	14	29	8.2e-05	39.7	C2H2 ; C2H2 family protein
Unigene_105599	564	Solyc03g114260.1.1	265	86.4	59	31.38	22.26	6	1	444	274	130	188	4.6e-24	104.4	NAC ; NAC family protein
Unigene_105749	2460	Solyc12g044410.1.1	837	96.4	768	93.66	91.76	28	0	2459	156	70	837	0	1474.9	HD-ZIP ; HD-ZIP family protein
Unigene_105860	335	Solyc05g014800.1.1	135	61.3	75	67.16	55.56	27	2	1	219	43	117	3.2e-17	80.9	NF-YC ; NF-YC family protein
Unigene_106078	1100	Solyc08g078800.1.1	474	95	40	10.91	8.44	2	0	981	1100	1	40	7.3e-18	84.7	GRAS ; GRAS family protein
Unigene_106110	2377	Solyc02g077660.2.1	1678	90.7	548	69.16	32.66	46	2	2375	747	1020	1567	1.8e-287	981.5	HB-other ; HB-other family protein
Unigene_106121	3867	Solyc09g089550.2.1	805	35.6	188	14.58	23.35	94	3	1566	2129	134	294	1.7e-13	72	ZF-HD ; ZF-HD family protein
Unigene_106136	1855	Solyc10g078750.1.1	293	90	50	8.09	17.06	5	0	1525	1376	1	50	5.3e-21	95.9	C3H ; C3H family protein
Unigene_106149	3383	Solyc08g062210.2.1	325	94.5	325	28.82	100	18	0	290	1264	1	325	3.8e-174	605.5	NF-YA ; NF-YA family protein
Unigene_106165	574	Solyc04g009450.1.1	599	96.3	161	84.15	26.88	6	0	2	484	432	592	5.6e-86	310.1	AP2 ; AP2 family protein
Unigene_106310	874	Solyc03g006800.1.1	326	55.6	63	21.62	19.33	23	2	504	325	266	326	6.4e-09	54.7	TCP ; TCP family protein
Unigene_106383	2794	Solyc07g045520.2.1	653	98.6	351	37.69	53.75	5	0	1583	2635	303	653	1.1e-203	703.4	FAR1 ; FAR1 family protein
Unigene_106500	370	Solyc12g098620.1.1	404	95.1	122	98.92	30.2	6	0	3	368	111	232	4.1e-58	216.9	bHLH ; bHLH family protein
Unigene_106805	920	Solyc09g063010.2.1	557	69.3	231	75.33	41.47	71	0	6	698	327	557	6e-82	297.4	bHLH ; bHLH family protein
Unigene_107107	628	Solyc06g073640.2.1	504	72.7	55	26.27	10.91	15	0	167	3	1	55	1.9e-15	75.9	MYB ; MYB family protein
Unigene_107248	1380	Solyc07g026680.2.1	196	93.8	64	13.91	32.65	3	1	615	427	122	185	2.6e-28	119.8	MYB_related ; MYB_related family protein
Unigene_107270	940	Solyc05g050220.2.1	416	93.9	131	41.81	31.49	8	0	548	940	166	296	7.8e-61	227.3	bZIP ; bZIP family protein
Unigene_107588	683	Solyc10g008160.2.1	192	97.9	192	84.33	100	4	0	656	81	1	192	3.9e-110	390.6	G2-like ; G2-like family protein
Unigene_107713	3422	Solyc06g073670.2.1	870	97.7	870	76.27	100	20	0	3024	415	1	870	0	1714.9	FAR1 ; FAR1 family protein
Unigene_108290	1346	Solyc06g073180.2.1	233	87.6	233	51.93	100	29	0	288	986	1	233	4.2e-116	411.4	DBB ; DBB family protein
Unigene_108408	424	Solyc03g120530.2.1	292	47.7	44	31.13	15.07	22	1	194	322	245	288	1.1e-06	46.2	bHLH ; bHLH family protein
Unigene_108420	862	Solyc10g076820.1.1	283	85.6	125	43.5	44.17	18	0	101	475	159	283	1.3e-57	216.5	MYB ; MYB family protein
Unigene_108427	1340	Solyc10g049870.1.1	172	74	173	38.73	100.58	44	1	346	864	1	172	6.9e-71	261.2	C2H2 ; C2H2 family protein
Unigene_108457	400	Solyc10g055550.1.1	304	96.2	132	99	43.42	5	0	399	4	102	233	1.1e-69	255.4	bZIP ; bZIP family protein
Unigene_108478	398	Solyc03g034000.2.1	266	88.2	76	57.29	28.57	9	0	229	2	1	76	4.2e-32	130.6	bHLH ; bHLH family protein
Unigene_108731	467	Solyc07g052300.2.1	486	81.7	104	66.81	21.4	17	1	451	140	1	102	4.9e-48	183.7	MYB ; MYB family protein
Unigene_108754	647	Solyc01g067560.2.1	1209	96.1	102	47.3	8.44	4	0	340	645	12	113	2.9e-51	194.9	MYB_related ; MYB_related family protein
Unigene_108981	1106	Solyc07g045180.2.1	418	96.8	217	58.86	51.91	7	0	456	1106	1	217	1.9e-122	432.2	CO-like ; CO-like family protein
Unigene_109016	457	Solyc05g014830.1.1	292	47	117	76.81	40.07	60	1	19	363	9	125	5.9e-22	97.1	NF-YC ; NF-YC family protein
Unigene_109073	4482	Solyc09g074690.2.1	308	92.2	245	16.4	79.55	17	1	4047	3319	41	285	1.9e-125	444.1	HB-other ; HB-other family protein
Unigene_109166	2182	Solyc01g067560.2.1	1209	76.7	729	100.23	60.3	159	5	2181	4	352	1072	9.9e-309	1052	MYB_related ; MYB_related family protein
Unigene_109185	362	Solyc07g019550.1.1	367	68.8	32	26.52	8.72	10	0	217	312	214	245	1.7e-08	52	ARR-B ; ARR-B family protein
Unigene_109200	742	Solyc08g082110.2.1	339	95.8	95	38.41	28.02	4	0	170	454	1	95	2.7e-48	185.3	WRKY ; WRKY family protein
Unigene_109355	1658	Solyc02g071990.2.1	324	80.6	325	58.81	100.31	62	1	143	1117	1	324	9e-153	533.5	BES1 ; BES1 family protein
Unigene_109371	750	Solyc05g011810.2.1	325	98.8	249	99.6	76.62	3	0	2	748	57	305	8.7e-140	489.2	bHLH ; bHLH family protein
Unigene_109750	3707	Solyc04g072900.1.1	264	68.6	264	21.36	100	82	1	2344	3132	1	264	1.6e-96	347.8	ERF ; ERF family protein
Unigene_109754	1632	Solyc03g083310.2.1	382	99	196	36.03	51.31	2	0	83	670	1	196	4e-121	428.3	C2H2 ; C2H2 family protein
Unigene_109875	2093	Solyc07g020710.2.1	570	89	529	75.82	92.81	58	0	1981	395	1	529	7.8e-271	926	CPP ; CPP family protein
Unigene_109907	3448	Solyc06g062630.2.1	139	79.7	133	11.57	95.68	26	1	3383	2988	1	133	2.8e-55	210.7	LBD ; LBD family protein
Unigene_110152	776	Solyc04g078690.2.1	314	99.1	114	44.07	36.31	1	0	694	353	188	301	3.4e-62	231.5	bHLH ; bHLH family protein
Unigene_110384	776	Solyc08g082750.2.1	1611	94.6	149	57.6	9.25	8	0	330	776	30	178	9.5e-81	293.1	Nin-like ; Nin-like family protein
Unigene_110430	429	Solyc06g050520.1.1	300	73.3	60	41.96	20	16	0	249	428	1	60	2e-19	88.6	ERF ; ERF family protein
Unigene_110548	3500	Solyc08g078340.2.1	342	96.2	342	29.31	100	13	0	539	1564	1	342	3.3e-189	655.6	MYB_related ; MYB_related family protein
Unigene_110718	560	Solyc04g072460.2.1	361	100	45	24.11	12.47	0	0	559	425	317	361	6.8e-20	90.5	bZIP ; bZIP family protein
Unigene_110761	705	Solyc02g069830.2.1	842	100	58	24.68	6.89	0	0	704	531	776	833	4.1e-30	124.8	HD-ZIP ; HD-ZIP family protein
Unigene_110804	658	Solyc08g005290.2.1	397	93	57	25.99	14.36	0	1	658	488	345	397	3.5e-23	101.7	bZIP ; bZIP family protein
Unigene_111029	363	Solyc04g074810.2.1	355	71.1	114	94.21	32.11	31	2	339	1	10	122	6.1e-38	149.8	bHLH ; bHLH family protein
Unigene_111166	1325	Solyc06g062520.1.1	192	67.7	161	36.45	83.85	49	1	1267	794	32	192	9.3e-60	224.2	Dof ; Dof family protein
Unigene_111219	2626	Solyc05g015840.2.1	312	88.6	202	23.08	64.74	23	0	913	308	111	312	6.5e-97	348.6	SBP ; SBP family protein
Unigene_111227	2073	Solyc03g120620.2.1	775	91.2	616	89.15	79.48	24	2	2073	226	190	775	0	1111.3	HD-ZIP ; HD-ZIP family protein
Unigene_111257	2127	Solyc07g053740.1.1	225	68.8	202	28.49	89.78	63	0	1571	966	24	225	9.6e-75	274.6	ERF ; ERF family protein
Unigene_111763	439	Solyc01g098720.2.1	328	89	146	99.77	44.51	16	0	2	439	44	189	3.3e-70	257.3	bHLH ; bHLH family protein
Unigene_111865	1549	Solyc03g113620.2.1	315	75.9	311	60.23	98.73	70	2	106	1038	10	315	4.3e-125	441.4	MYB_related ; MYB_related family protein
Unigene_112031	319	Solyc03g083310.2.1	382	48.1	79	74.29	20.68	36	3	93	317	85	162	5.3e-14	70.1	C2H2 ; C2H2 family protein
Unigene_112033	309	Solyc10g079120.1.1	703	59.6	57	55.34	8.11	23	0	174	4	226	282	7.1e-19	86.3	C3H ; C3H family protein
Unigene_112108	1613	Solyc07g005400.2.1	440	71.5	253	47.06	57.5	68	2	581	1336	191	440	3.2e-86	312.4	bHLH ; bHLH family protein
Unigene_112356	326	Solyc05g009220.2.1	790	39.6	106	97.55	13.42	57	3	4	300	526	631	3.4e-16	77.4	bHLH ; bHLH family protein
Unigene_112382	1425	Solyc04g006980.1.1	375	89.6	212	44.63	56.53	22	0	1204	569	1	212	7.3e-103	367.5	TCP ; TCP family protein
Unigene_112512	689	Solyc08g060840.1.1	826	100	22	9.58	2.66	0	0	622	687	1	22	1.4e-06	46.6	FAR1 ; FAR1 family protein
Unigene_112574	1975	Solyc02g093130.1.1	133	100	133	20.2	100	0	0	1118	720	1	133	1.4e-75	277.3	ERF ; ERF family protein
Unigene_112780	995	Solyc09g057710.2.1	474	91	301	90.75	63.5	27	0	93	995	1	301	1.1e-153	535.8	bHLH ; bHLH family protein
Unigene_112797	1034	Solyc06g068570.2.1	315	89.4	198	57.45	62.86	21	0	799	206	110	307	2.3e-98	352.1	AP2 ; AP2 family protein
Unigene_112929	467	Solyc02g084520.2.1	910	42.1	133	85.44	14.62	46	1	466	68	661	762	3.5e-22	97.8	C3H ; C3H family protein
Unigene_113209	613	Solyc05g014590.2.1	231	97.3	112	54.81	48.48	3	0	278	613	73	184	3.8e-56	211.1	bHLH ; bHLH family protein
Unigene_113212	462	Solyc02g084350.2.1	349	81.8	77	50	22.06	14	0	439	209	273	349	3.7e-32	131	NAC ; NAC family protein
Unigene_113241	1465	Solyc06g069710.2.1	339	95.6	319	65.32	94.1	13	1	2	955	21	339	3.3e-183	634.4	NAC ; NAC family protein
Unigene_113311	1566	Solyc04g015960.2.1	282	87.6	250	47.89	88.65	31	0	1395	646	1	250	1.2e-122	433.3	NAC ; NAC family protein
Unigene_113378	1598	Solyc01g090950.2.1	769	83.8	395	74.16	51.37	64	0	378	1562	1	395	2.6e-189	654.8	GRAS ; GRAS family protein
Unigene_113410	347	Solyc10g077110.1.1	372	35.4	48	41.5	12.9	29	1	92	229	64	111	1.7e-05	42	C2H2 ; C2H2 family protein
Unigene_113462	2151	Solyc02g076810.2.1	281	76	279	38.91	99.29	67	0	1893	1057	1	279	1.4e-113	403.7	Trihelix ; Trihelix family protein
Unigene_113481	1370	Solyc04g014530.1.1	233	87.3	197	43.14	84.55	23	1	1137	547	1	195	7e-95	340.9	ERF ; ERF family protein
Unigene_113724	1282	Solyc05g007100.2.1	268	92.5	268	62.71	100	20	0	1123	320	1	268	1.2e-141	496.1	Whirly ; Whirly family protein
Unigene_113889	377	Solyc03g114440.1.1	179	86	93	74.01	51.96	13	0	376	98	11	103	4.7e-41	160.2	ERF ; ERF family protein
Unigene_113911	400	Solyc01g097330.2.1	454	45.8	83	62.25	18.28	45	0	150	398	237	319	4.2e-16	77.4	bZIP ; bZIP family protein
Unigene_114086	1333	Solyc06g016750.2.1	446	62.7	375	84.4	84.08	128	2	46	1134	72	446	6.8e-111	394	NF-YC ; NF-YC family protein
Unigene_114165	709	Solyc05g015850.2.1	172	100	59	24.96	34.3	0	0	245	421	114	172	6.3e-31	127.5	WRKY ; WRKY family protein
Unigene_114277	1416	Solyc08g078300.2.1	280	87.5	280	59.32	100	35	0	1200	361	1	280	1.2e-134	473	HD-ZIP ; HD-ZIP family protein
Unigene_114281	1100	Solyc03g124110.1.1	220	91.7	181	49.36	82.27	11	1	938	396	44	220	1.4e-93	336.3	ERF ; ERF family protein
Unigene_114328	426	Solyc03g119050.2.1	1070	87.9	58	40.85	5.42	7	0	175	2	141	198	9e-25	106.3	MYB ; MYB family protein
Unigene_114354	662	Solyc10g077110.1.1	372	29.5	95	43.05	25.54	49	2	433	203	21	115	2.4e-08	52.4	C2H2 ; C2H2 family protein
Unigene_114391	1289	Solyc01g107410.2.1	796	74.3	311	72.38	39.07	80	0	1288	356	259	569	4.1e-121	427.9	HB-PHD ; HB-PHD family protein
Unigene_114469	311	Solyc03g114440.1.1	179	97.6	41	39.55	22.91	1	0	2	124	139	179	6.6e-17	79.7	ERF ; ERF family protein
Unigene_114569	942	Solyc01g065540.2.1	677	26.8	123	39.17	18.17	87	2	844	476	28	147	3.4e-08	52.4	ARR-B ; ARR-B family protein
Unigene_114586	1049	Solyc08g006230.2.1	334	91	201	57.48	60.18	18	0	921	319	47	247	5.9e-110	390.6	B3 ; B3 family protein
Unigene_114673	696	Solyc07g008010.2.1	211	99	210	90.52	99.53	2	0	66	695	1	210	5.8e-122	429.9	MYB ; MYB family protein
Unigene_114677	657	Solyc06g053960.2.1	142	97.8	91	41.55	64.08	2	0	463	191	1	91	4.6e-52	197.6	HSF ; HSF family protein
Unigene_114705	1734	Solyc06g073720.1.1	610	98.7	398	68.86	65.25	5	0	1734	541	213	610	9.5e-238	815.8	EIL ; EIL family protein
Unigene_114716	1536	Solyc02g084630.2.1	225	96	75	14.65	33.33	3	0	449	225	151	225	1e-38	154.5	MIKC_MADS ; MIKC_MADS family protein
Unigene_114790	335	Solyc09g074690.2.1	308	88.2	34	30.45	11.04	4	0	5	106	21	54	3.1e-12	64.3	HB-other ; HB-other family protein
Unigene_114793	1683	Solyc01g108930.2.1	285	67.3	49	8.73	17.19	10	1	1057	1203	106	148	1.5e-09	57.8	B3 ; B3 family protein
Unigene_114821	351	Solyc08g076370.2.1	842	100	73	62.39	8.67	0	0	350	132	664	736	2.5e-36	144.4	HD-ZIP ; HD-ZIP family protein
Unigene_114828	1051	Solyc03g034000.2.1	266	98.4	189	53.95	71.05	3	0	833	267	77	265	7e-103	367.1	bHLH ; bHLH family protein
Unigene_114907	1484	Solyc08g074860.1.1	410	36.1	83	16.78	20.24	53	0	660	908	321	403	2.9e-09	56.6	bZIP ; bZIP family protein
Unigene_114967	335	Solyc06g008740.2.1	381	100	63	56.42	16.54	0	0	145	333	1	63	2.6e-35	141	C3H ; C3H family protein
Unigene_115254	523	Solyc10g055550.1.1	304	95.9	74	42.45	24.34	3	0	2	223	231	304	1.4e-38	152.5	bZIP ; bZIP family protein
Unigene_115314	1809	Solyc02g090710.2.1	526	99.6	275	45.61	52.28	1	0	693	1517	252	526	2e-153	535.8	B3 ; B3 family protein
Unigene_115334	615	Solyc05g012050.2.1	158	69.8	43	20.98	27.22	11	1	58	180	116	158	4.5e-09	54.7	YABBY ; YABBY family protein
Unigene_115406	354	Solyc03g083310.2.1	382	50	56	47.46	14.66	27	1	33	197	139	194	3.5e-14	70.9	C2H2 ; C2H2 family protein
Unigene_115422	432	Solyc05g014830.1.1	292	54.3	94	65.28	32.19	41	2	285	7	16	108	1.7e-18	85.5	NF-YC ; NF-YC family protein
Unigene_115499	597	Solyc08g078170.1.1	237	76.2	126	63.32	53.16	30	0	23	400	112	237	1.5e-49	189.1	ERF ; ERF family protein
Unigene_115830	3899	Solyc07g047950.1.1	545	98.3	545	41.93	100	9	0	1884	250	1	545	8.2e-315	1073.2	GRAS ; GRAS family protein
Unigene_115944	1889	Solyc08g083400.2.1	334	90.8	303	48.12	90.72	28	0	1679	771	1	303	2.9e-163	568.5	B3 ; B3 family protein
Unigene_116167	1151	Solyc06g073640.2.1	504	82.4	187	48.74	37.1	31	2	702	145	7	192	4.5e-87	314.7	MYB ; MYB family protein
Unigene_116207	923	Solyc04g081240.2.1	930	95.7	276	89.71	29.68	12	0	95	922	1	276	5.9e-154	536.6	ARF ; ARF family protein
Unigene_116218	2826	Solyc02g084520.2.1	910	43.6	440	46.71	48.35	209	10	2006	726	66	479	1.2e-77	284.6	C3H ; C3H family protein
Unigene_116299	301	Solyc05g056040.2.1	650	96.5	57	56.81	8.77	2	0	280	110	1	57	6.6e-30	122.9	ARF ; ARF family protein
Unigene_116380	1604	Solyc11g066050.1.1	319	83.3	287	53.68	89.97	44	3	1382	531	18	303	1.3e-135	476.5	Dof ; Dof family protein
Unigene_116394	1680	Solyc12g096070.1.1	345	92.8	345	61.61	100	24	1	262	1296	1	344	6e-189	653.7	GRF ; GRF family protein
Unigene_116400	718	Solyc12g014610.1.1	611	84.2	209	87.33	34.21	29	2	104	718	35	243	2.8e-87	314.7	WRKY ; WRKY family protein
Unigene_116499	673	Solyc05g008250.1.1	178	76.9	26	11.59	14.61	6	0	595	672	66	91	7.9e-07	47.4	MYB ; MYB family protein
Unigene_116546	1452	Solyc02g089520.1.1	409	42.6	68	14.05	16.63	39	0	581	378	330	397	7.4e-10	58.5	CO-like ; CO-like family protein
Unigene_116641	1005	Solyc08g082750.2.1	1611	77.1	223	66.57	13.84	44	3	950	282	753	968	2.6e-91	328.6	Nin-like ; Nin-like family protein
Unigene_116669	512	Solyc06g074160.1.1	254	92.1	126	73.83	49.61	10	0	99	476	124	249	5.5e-61	226.9	B3 ; B3 family protein
Unigene_116742	490	Solyc08g006220.2.1	246	100	30	18.37	12.2	0	0	489	400	212	241	9.2e-13	66.6	B3 ; B3 family protein
Unigene_116751	866	Solyc01g057910.2.1	287	86.9	107	37.07	37.28	14	0	138	458	1	107	3.8e-54	204.9	MYB ; MYB family protein
Unigene_116828	1151	Solyc06g075660.2.1	163	78.5	93	24.24	57.06	20	0	873	1151	19	111	2.5e-37	149.4	MYB_related ; MYB_related family protein
Unigene_117073	857	Solyc01g080670.2.1	760	95.7	92	32.21	12.11	4	0	856	581	669	760	6.9e-48	184.1	SBP ; SBP family protein
Unigene_117142	860	Solyc10g007130.2.1	594	94.2	207	72.21	34.85	12	0	191	811	1	207	1.6e-108	385.6	HB-other ; HB-other family protein
Unigene_117174	1458	Solyc03g026350.2.1	431	26.9	145	29.84	33.64	89	4	510	932	235	366	5.7e-10	58.9	C3H ; C3H family protein
Unigene_117310	678	Solyc03g119680.1.1	177	49.4	89	39.38	50.28	42	2	360	626	51	136	4.2e-16	78.2	M-type_MADS ; M-type_MADS family protein
Unigene_117430	489	Solyc03g007380.1.1	353	80.1	141	86.5	39.94	28	0	67	489	1	141	1.9e-58	218.4	WRKY ; WRKY family protein
Unigene_117611	2469	Solyc02g068200.1.1	272	74.4	273	33.17	100.37	69	1	1955	1137	1	272	6.9e-109	388.3	TCP ; TCP family protein
Unigene_117613	1769	Solyc06g063070.2.1	372	88.7	372	63.09	100	42	0	1584	469	1	372	5.7e-190	657.1	ERF ; ERF family protein
Unigene_117674	2978	Solyc02g089210.2.1	250	92	250	25.18	100	20	0	2825	2076	1	250	2.2e-125	443.4	MIKC_MADS ; MIKC_MADS family protein
Unigene_117693	2602	Solyc11g005920.1.1	687	92.8	517	59.61	75.25	37	0	1996	446	1	517	3.9e-296	1010.4	NAC ; NAC family protein
Unigene_117702	2240	Solyc01g096070.2.1	689	90.3	320	42.86	46.44	31	0	523	1482	3	322	1.9e-169	589.3	ARF ; ARF family protein
Unigene_117768	473	Solyc06g065440.1.1	351	98.1	53	33.62	15.1	1	0	241	399	1	53	1e-24	106.3	C2H2 ; C2H2 family protein
Unigene_117777	887	Solyc11g070070.1.1	335	100	197	66.63	58.81	0	0	2	592	43	239	2e-122	431.8	C3H ; C3H family protein
Unigene_117811	1135	Solyc12g008870.1.1	343	93.4	212	56.04	61.81	14	0	636	1	1	212	1e-115	409.8	C3H ; C3H family protein
Unigene_117887	523	Solyc01g021730.2.1	265	66	153	87.76	57.74	48	2	453	4	1	152	8.7e-54	203	NAC ; NAC family protein
Unigene_118261	1344	Solyc05g051060.2.1	284	79.7	202	45.09	71.13	37	1	148	753	87	284	2.6e-86	312.4	G2-like ; G2-like family protein
Unigene_118272	366	Solyc01g095460.2.1	418	35.7	115	94.26	27.51	49	3	365	96	303	417	3.2e-10	57.8	bZIP ; bZIP family protein
Unigene_118431	664	Solyc06g074800.1.1	326	74.3	179	80.87	54.91	46	0	565	29	1	179	3.9e-67	247.7	C2H2 ; C2H2 family protein
Unigene_118444	715	Solyc04g081190.2.1	444	88.8	160	67.13	36.04	18	0	235	714	3	162	7.2e-75	273.5	bZIP ; bZIP family protein
Unigene_118464	1295	Solyc04g005610.2.1	275	94.3	279	64.63	101.45	11	3	119	952	1	275	4.8e-154	537.3	NAC ; NAC family protein
Unigene_118481	389	Solyc10g077110.1.1	372	29.9	127	97.94	34.14	71	5	373	41	59	183	3e-11	61.2	C2H2 ; C2H2 family protein
Unigene_118488	543	Solyc06g076270.2.1	700	97.8	90	49.72	12.86	2	0	274	543	515	604	1.7e-44	172.2	MYB_related ; MYB_related family protein
Unigene_118492	1228	Solyc01g090760.2.1	260	76.5	260	63.52	100	61	0	1168	389	1	260	6.3e-111	394	GATA ; GATA family protein
Unigene_118556	305	Solyc10g086530.1.1	761	100	41	40.33	5.39	0	0	123	1	313	353	7.7e-18	82.8	GRAS ; GRAS family protein
Unigene_118559	970	Solyc03g111590.2.1	1252	100	118	36.49	9.42	0	0	1	354	260	377	2.9e-66	245.4	C2H2 ; C2H2 family protein
Unigene_118570	1613	Solyc02g036370.2.1	464	90.4	394	73.28	84.91	37	1	435	1613	1	394	8.9e-198	682.9	MYB_related ; MYB_related family protein
Unigene_118717	1196	Solyc02g084520.2.1	910	91.5	398	99.83	43.74	34	0	2	1195	215	612	2.6e-202	697.6	C3H ; C3H family protein
Unigene_118743	851	Solyc08g066190.1.1	385	56	150	52.88	38.96	66	0	453	4	35	184	1.3e-43	169.9	MYB_related ; MYB_related family protein
Unigene_118773	1449	Solyc03g033660.2.1	295	68.9	45	9.32	15.25	14	0	1100	1234	31	75	1.4e-13	70.9	GATA ; GATA family protein
Unigene_118840	2076	Solyc06g063020.2.1	464	30.1	329	47.54	70.91	177	8	496	1467	110	390	6.6e-28	119	C3H ; C3H family protein
Unigene_119097	340	Solyc12g099340.1.1	915	64.9	94	82.94	10.27	31	1	1	276	812	905	7.7e-27	112.8	CAMTA ; CAMTA family protein
Unigene_119549	443	Solyc10g083450.1.1	289	100	21	14.22	7.27	0	0	1	63	51	71	1.8e-07	48.9	NAC ; NAC family protein
Unigene_119841	1583	Solyc04g079830.2.1	692	84.8	525	99.49	75.87	77	1	1566	1	1	525	8.6e-254	869	TALE ; TALE family protein
Unigene_119856	649	Solyc03g111260.2.1	852	39.3	183	84.59	21.48	108	2	541	2	88	270	7.6e-39	153.7	Trihelix ; Trihelix family protein
Unigene_119946	1776	Solyc07g064890.1.1	240	66	215	36.32	89.58	73	0	1666	1022	26	240	3.6e-75	275.8	ERF ; ERF family protein
Unigene_119950	813	Solyc04g009450.1.1	599	91.4	267	98.52	44.57	23	0	803	3	39	305	6.8e-138	483	AP2 ; AP2 family protein
Unigene_119965	332	Solyc01g108950.1.1	347	86.1	72	65.06	20.75	6	1	204	1	200	271	9.5e-30	122.5	B3 ; B3 family protein
Unigene_119989	727	Solyc04g077220.2.1	264	100	88	36.31	33.33	0	0	727	464	176	263	6.5e-47	180.6	HD-ZIP ; HD-ZIP family protein
Unigene_119998	872	Solyc07g042260.2.1	1137	90.8	249	85.67	21.9	23	0	768	22	1	249	3e-131	461.1	ARF ; ARF family protein
Unigene_120035	910	Solyc05g014800.1.1	135	46.2	119	39.23	88.15	63	1	164	517	16	134	7.4e-24	104.4	NF-YC ; NF-YC family protein
Unigene_120054	1919	Solyc07g007120.2.1	431	78.5	432	67.54	100.23	87	2	1755	475	1	431	6.9e-189	653.7	TALE ; TALE family protein
Unigene_120129	598	Solyc10g078430.1.1	354	47.7	109	54.68	30.79	56	1	4	327	106	214	5.5e-20	90.9	E2F/DP ; E2F/DP family protein
Unigene_120137	1022	Solyc02g085630.2.1	212	92.8	208	61.06	98.11	15	0	137	760	1	208	1.1e-105	376.3	HD-ZIP ; HD-ZIP family protein
Unigene_120246	397	Solyc11g005610.1.1	492	95.6	45	34.01	9.15	2	0	2	136	428	472	8.7e-22	96.3	GRAS ; GRAS family protein
Unigene_120361	1530	Solyc04g079940.2.1	390	92.1	304	59.61	77.95	6	1	146	1003	1	304	2.3e-163	568.5	NAC ; NAC family protein
Unigene_120474	471	Solyc06g069850.2.1	377	100	23	14.65	6.1	0	0	403	471	1	23	1.1e-10	59.7	MYB ; MYB family protein
Unigene_120501	1374	Solyc01g109880.2.1	163	85.4	144	31.44	88.34	21	0	795	364	20	163	3.5e-62	232.3	bZIP ; bZIP family protein
Unigene_120552	1067	Solyc09g005560.2.1	293	61.5	78	21.93	26.62	30	0	1065	832	216	293	5.4e-18	85.1	Trihelix ; Trihelix family protein
Unigene_120659	1584	Solyc06g053220.2.1	225	87.6	225	42.61	100	27	1	238	909	1	225	2.1e-111	396	HD-ZIP ; HD-ZIP family protein
Unigene_120910	403	Solyc02g092550.2.1	218	70.8	120	89.33	55.05	22	2	2	355	25	133	7.5e-45	172.9	LBD ; LBD family protein
Unigene_120978	1395	Solyc05g050340.2.1	327	89.5	333	71.61	101.83	29	1	156	1154	1	327	1.7e-168	585.5	WRKY ; WRKY family protein
Unigene_121376	1807	Solyc02g077560.2.1	747	90.3	506	84.01	67.74	48	1	293	1807	1	506	6.8e-271	926	ARF ; ARF family protein
Unigene_121599	518	Solyc03g083310.2.1	382	38.7	106	61.39	27.75	58	4	181	477	85	190	2.2e-12	65.5	C2H2 ; C2H2 family protein
Unigene_121793	403	Solyc05g009230.1.1	274	100	61	45.41	22.26	0	0	221	403	51	111	5.9e-34	136.7	MYB ; MYB family protein
Unigene_121825	856	Solyc05g007160.2.1	488	67.4	43	15.07	8.81	14	0	842	714	446	488	1e-09	57.4	MYB ; MYB family protein
Unigene_121888	497	Solyc05g009220.2.1	790	37.3	153	92.35	19.37	91	3	495	52	527	679	5.4e-21	94	bHLH ; bHLH family protein
Unigene_122073	324	Solyc08g075090.2.1	554	80.6	108	100	19.49	21	0	324	1	388	495	1.5e-48	184.9	bHLH ; bHLH family protein
Unigene_122203	967	Solyc10g077110.1.1	372	27.8	234	72.6	62.9	129	11	617	24	17	246	1.8e-12	66.6	C2H2 ; C2H2 family protein
Unigene_122264	394	Solyc04g009440.2.1	301	73.5	132	100.51	43.85	31	2	2	394	24	152	7.8e-55	206.1	NAC ; NAC family protein
Unigene_122690	731	Solyc11g010570.1.1	265	97.6	126	51.71	47.55	2	1	377	3	60	185	3.7e-58	218	MIKC_MADS ; MIKC_MADS family protein
Unigene_122838	1079	Solyc01g102260.2.1	249	84.3	249	69.23	100	38	1	116	859	1	249	1.2e-113	402.9	M-type_MADS ; M-type_MADS family protein
Unigene_122853	503	Solyc12g096350.1.1	338	73.5	181	107.95	53.55	29	3	492	1	1	179	2.1e-60	224.9	WRKY ; WRKY family protein
Unigene_122953	349	Solyc08g006020.2.1	302	95.8	118	101.43	39.07	2	1	3	347	24	141	3.6e-64	236.9	NAC ; NAC family protein
Unigene_123049	712	Solyc02g086430.2.1	181	59.4	64	26.97	35.36	26	0	195	4	101	164	6.6e-20	90.9	C3H ; C3H family protein
Unigene_123055	357	Solyc05g009220.2.1	790	56.8	88	73.95	11.14	37	1	266	3	267	353	1.5e-25	108.6	bHLH ; bHLH family protein
Unigene_123060	604	Solyc06g036300.2.1	301	61.2	67	33.28	22.26	26	0	79	279	1	67	4.9e-16	77.8	MYB_related ; MYB_related family protein
Unigene_123103	1808	Solyc05g018350.2.1	353	84.1	353	58.57	100	55	1	1686	631	1	353	2e-161	562.4	Trihelix ; Trihelix family protein
Unigene_123195	784	Solyc09g011780.2.1	380	98.9	87	33.29	22.89	1	0	61	321	294	380	1.3e-48	186.4	MYB ; MYB family protein
Unigene_123271	529	Solyc05g051460.2.1	313	78.5	79	44.8	25.24	17	0	1	237	84	162	5e-33	134	HD-ZIP ; HD-ZIP family protein
Unigene_123450	450	Solyc07g062710.2.1	302	82.4	51	34	16.89	9	0	449	297	238	288	1.5e-17	82.4	bZIP ; bZIP family protein
Unigene_123470	3022	Solyc10g079120.1.1	703	57.7	709	70.38	100.85	282	11	522	2630	6	702	8.5e-218	750.4	C3H ; C3H family protein
Unigene_123497	765	Solyc06g005590.2.1	689	100	81	31.76	11.76	0	0	2	244	609	689	4.1e-44	171.4	MYB_related ; MYB_related family protein
Unigene_123541	501	Solyc09g009760.1.1	499	77.2	158	94.61	31.66	36	0	474	1	284	441	1.3e-67	248.8	bZIP ; bZIP family protein
Unigene_123820	970	Solyc03g120910.2.1	836	98.5	266	82.27	31.82	2	1	968	171	525	788	1.9e-147	515	HD-ZIP ; HD-ZIP family protein
Unigene_123879	451	Solyc11g069240.1.1	449	95.7	46	30.6	10.24	2	0	139	2	198	243	9.9e-22	96.3	C2H2 ; C2H2 family protein
Unigene_123992	325	Solyc07g053740.1.1	225	56.8	74	68.31	32.89	32	0	258	37	14	87	1.8e-20	91.7	ERF ; ERF family protein
Unigene_124118	881	Solyc01g067560.2.1	1209	60.8	74	25.2	6.12	27	1	218	3	67	140	3.4e-18	85.5	MYB_related ; MYB_related family protein
Unigene_124153	1061	Solyc11g006720.1.1	210	99.5	210	59.38	100	1	0	969	340	1	210	6e-126	443.7	MYB ; MYB family protein
Unigene_124315	495	Solyc01g091420.1.1	271	83.5	91	55.15	33.58	15	0	493	221	181	271	2.6e-39	154.8	LBD ; LBD family protein
Unigene_124390	912	Solyc04g081000.2.1	228	100	138	45.39	60.53	0	0	415	2	1	138	2.1e-71	262.3	MIKC_MADS ; MIKC_MADS family protein
Unigene_124405	1616	Solyc07g005140.2.1	665	95.2	413	76.67	62.11	20	0	2	1240	253	665	7e-219	753.1	ARR-B ; ARR-B family protein
Unigene_124510	457	Solyc09g074810.2.1	155	92.4	119	78.12	76.77	9	0	57	413	19	137	3.9e-58	217.2	bHLH ; bHLH family protein
Unigene_124622	2009	Solyc04g071360.2.1	654	78.1	489	73.02	74.77	104	3	540	2003	47	533	1.2e-204	706.1	Trihelix ; Trihelix family protein
Unigene_124660	469	Solyc01g104900.2.1	198	81.2	48	30.7	24.24	9	0	120	263	151	198	2.4e-18	85.1	NAC ; NAC family protein
Unigene_124808	1602	Solyc04g015290.2.1	319	96.9	161	30.15	50.47	5	0	694	212	159	319	8.5e-92	330.9	G2-like ; G2-like family protein
Unigene_125057	1352	Solyc08g008280.2.1	360	99.6	251	55.7	69.72	1	0	1065	313	110	360	8.9e-151	526.6	WRKY ; WRKY family protein
Unigene_125116	2424	Solyc06g073050.2.1	595	95.3	595	73.64	100	27	1	291	2072	1	595	0	1122.1	NAC ; NAC family protein
Unigene_125237	1997	Solyc01g090790.2.1	464	88.4	337	50.63	72.63	39	0	333	1343	1	337	2e-170	592.4	bHLH ; bHLH family protein
Unigene_125439	4232	Solyc03g111590.2.1	1252	37.6	274	19.42	21.88	156	7	3257	2460	105	371	2.3e-43	171.4	C2H2 ; C2H2 family protein
Unigene_125483	511	Solyc04g015570.2.1	277	98.9	95	55.77	34.3	1	0	288	4	178	272	6.1e-52	196.8	C2H2 ; C2H2 family protein
Unigene_125537	304	Solyc08g066510.2.1	359	85	100	98.68	27.86	15	0	3	302	76	175	4.3e-45	173.3	GATA ; GATA family protein
Unigene_125594	819	Solyc01g087990.2.1	271	100	162	59.34	59.78	0	0	487	2	1	162	2e-81	295.4	MIKC_MADS ; MIKC_MADS family protein
Unigene_125694	630	Solyc06g073980.2.1	184	100	81	38.57	44.02	0	0	279	37	104	184	2.6e-44	171.8	B3 ; B3 family protein
Unigene_125771	848	Solyc03g111450.1.1	318	90.5	21	7.43	6.6	2	0	763	701	298	318	2.5e-05	42.7	NF-YC ; NF-YC family protein
Unigene_125785	382	Solyc07g047960.2.1	413	91.1	45	35.34	10.9	4	0	3	137	183	227	2.1e-20	91.7	WRKY ; WRKY family protein
Unigene_125857	5093	Solyc03g121990.2.1	602	94.3	565	33.28	93.85	32	0	1953	3647	38	602	9.7e-307	1046.6	MYB_related ; MYB_related family protein
Unigene_126126	1814	Solyc04g077480.2.1	382	92.4	382	63.18	100	29	0	321	1466	1	382	2.3e-202	698.4	bHLH ; bHLH family protein
Unigene_126346	1687	Solyc11g010270.1.1	350	98.4	128	22.76	36.57	2	0	1302	1685	22	149	9e-68	251.1	HD-ZIP ; HD-ZIP family protein
Unigene_126646	838	Solyc06g075660.2.1	163	81.1	111	39.74	68.1	21	0	506	838	1	111	2e-47	182.6	MYB_related ; MYB_related family protein
Unigene_126724	3308	Solyc07g063410.2.1	356	89.5	287	26.03	80.62	30	0	1	861	70	356	1.4e-149	523.9	NAC ; NAC family protein
Unigene_126751	480	Solyc01g066500.1.1	309	94.7	113	70.62	36.57	5	1	143	478	15	127	1e-53	202.6	M-type_MADS ; M-type_MADS family protein
Unigene_126794	3792	Solyc09g008850.2.1	532	91.4	532	42.09	100	46	0	3599	2004	1	532	1.1e-278	953	Trihelix ; Trihelix family protein
Unigene_126900	547	Solyc05g008250.1.1	178	54.1	85	46.62	47.75	36	2	451	206	75	159	1.6e-18	85.9	MYB ; MYB family protein
Unigene_126923	441	Solyc04g074810.2.1	355	91.4	35	23.81	9.86	3	0	333	229	321	355	3.1e-12	64.7	bHLH ; bHLH family protein
Unigene_126958	428	Solyc06g066390.1.1	405	98.4	125	87.62	30.86	2	0	5	379	281	405	3e-68	250.8	AP2 ; AP2 family protein
Unigene_126999	1707	Solyc02g062950.2.1	341	78.8	339	59.58	99.41	72	0	284	1300	1	339	6e-144	504.2	bZIP ; bZIP family protein
Unigene_127025	364	Solyc05g015750.2.1	241	96	25	20.6	10.37	1	0	174	248	89	113	1.9e-07	48.5	MIKC_MADS ; MIKC_MADS family protein
Unigene_127090	598	Solyc03g006830.2.1	222	100	53	26.59	23.87	0	0	313	471	1	53	1.3e-24	106.3	MIKC_MADS ; MIKC_MADS family protein
Unigene_127156	1078	Solyc03g026070.2.1	807	96.1	206	57.33	25.53	8	0	73	690	602	807	9.1e-114	403.3	HD-ZIP ; HD-ZIP family protein
Unigene_127205	519	Solyc03g111260.2.1	852	40.8	174	100.58	20.42	100	2	517	5	104	277	1.6e-36	145.6	Trihelix ; Trihelix family protein
Unigene_127217	887	Solyc04g005130.2.1	227	67.8	177	59.86	77.97	48	3	826	302	58	227	1.4e-59	223	bHLH ; bHLH family protein
Unigene_127570	2058	Solyc07g020710.2.1	570	83.7	570	83.09	100	64	1	1946	324	1	570	2.1e-268	917.9	CPP ; CPP family protein
Unigene_127622	589	Solyc11g071500.1.1	619	97.7	130	66.21	21	3	0	1	390	490	619	1.6e-72	265.4	MYB ; MYB family protein
Unigene_127720	1355	Solyc06g060490.2.1	277	87.7	277	61.33	100	34	0	116	946	1	277	7.6e-126	443.7	bZIP ; bZIP family protein
Unigene_127724	757	Solyc04g007000.1.1	372	90.7	172	68.16	46.24	15	1	243	755	46	217	1.4e-84	305.8	RAV ; RAV family protein
Unigene_127748	2518	Solyc02g072000.2.1	408	97.8	408	48.61	100	9	0	1700	477	1	408	1.3e-235	809.3	HSF ; HSF family protein
Unigene_127993	526	Solyc04g081000.2.1	228	100	105	59.89	46.05	0	0	526	212	124	228	1.2e-58	219.2	MIKC_MADS ; MIKC_MADS family protein
Unigene_128005	1029	Solyc03g118230.1.1	333	96.7	92	26.82	27.63	2	1	861	589	1	92	2.3e-45	176	Trihelix ; Trihelix family protein
Unigene_128014	431	Solyc03g120620.2.1	775	98.4	63	43.85	8.13	1	0	341	153	400	462	2.3e-31	128.3	HD-ZIP ; HD-ZIP family protein
Unigene_128095	769	Solyc01g067540.1.1	321	100	25	9.75	7.79	0	0	694	768	12	36	1e-10	60.5	ERF ; ERF family protein
Unigene_128169	1870	Solyc08g005290.2.1	397	88.9	379	60.8	95.47	38	1	534	1670	21	395	2.5e-183	635.2	bZIP ; bZIP family protein
Unigene_128315	944	Solyc01g094360.2.1	309	92.9	266	84.53	86.08	19	0	115	912	44	309	4.8e-143	500.4	MYB ; MYB family protein
Unigene_128393	765	Solyc01g096700.2.1	610	45.8	48	18.82	7.87	26	0	601	458	549	596	3.3e-09	55.5	MYB_related ; MYB_related family protein
Unigene_128470	2699	Solyc12g100140.1.1	450	75.4	452	50.24	100.44	95	6	965	2284	3	450	9.7e-181	627.1	bHLH ; bHLH family protein
Unigene_128533	1272	Solyc09g007570.1.1	256	96.4	55	12.97	21.48	2	0	1106	1270	1	55	1.9e-25	110.2	MYB_related ; MYB_related family protein
Unigene_128670	1558	Solyc08g007270.2.1	275	82.7	266	51.22	96.73	42	3	1166	375	1	264	4.1e-115	408.3	HD-ZIP ; HD-ZIP family protein
Unigene_128728	2612	Solyc08g080150.1.1	370	43	193	22.17	52.16	88	6	2466	1915	56	235	2.4e-27	117.5	TCP ; TCP family protein
Unigene_128751	845	Solyc03g110860.2.1	230	94.6	111	39.41	48.26	6	0	2	334	106	216	1e-56	213.4	NF-YC ; NF-YC family protein
Unigene_128807	453	Solyc03g115910.1.1	417	96.7	61	40.4	14.63	2	0	453	271	45	105	1e-29	122.9	M-type_MADS ; M-type_MADS family protein
Unigene_128842	901	Solyc02g090400.2.1	371	92	249	82.91	67.12	16	1	122	856	1	249	1.4e-123	435.6	G2-like ; G2-like family protein
Unigene_128893	2381	Solyc04g082480.2.1	912	98.2	704	88.7	77.19	13	0	213	2324	1	704	0	1397.9	Nin-like ; Nin-like family protein
Unigene_128920	330	Solyc03g111590.2.1	1252	54.5	44	40	3.51	20	0	5	136	307	350	2.3e-12	64.7	C2H2 ; C2H2 family protein
Unigene_128931	509	Solyc08g081650.1.1	908	97.6	169	99.61	18.61	4	0	2	508	440	608	6.7e-91	326.2	AP2 ; AP2 family protein
Unigene_128963	1133	Solyc08g075950.1.1	361	87.1	256	67.78	70.91	33	0	1	768	106	361	2.4e-125	441.8	GRF ; GRF family protein
Unigene_129002	1258	Solyc08g078800.1.1	474	95	40	9.54	8.44	2	0	1139	1258	1	40	8.4e-18	84.7	GRAS ; GRAS family protein
Unigene_129083	2271	Solyc01g094580.2.1	695	34.9	435	57.46	62.59	262	10	1682	423	258	686	4.8e-72	265.8	BES1 ; BES1 family protein
Unigene_129128	504	Solyc09g090830.2.1	318	33.3	84	50	26.42	50	1	267	500	13	96	2.4e-08	52	GRAS ; GRAS family protein
Unigene_129195	1014	Solyc02g069390.1.1	306	97.2	145	42.9	47.39	4	0	579	1013	1	145	1.2e-80	293.1	Trihelix ; Trihelix family protein
Unigene_129218	558	Solyc01g096120.2.1	276	98.1	52	27.96	18.84	1	0	156	1	1	52	2.2e-26	112.1	Dof ; Dof family protein
Unigene_129383	884	Solyc03g097820.1.1	330	89.9	179	60.75	54.24	18	0	538	2	1	179	2.3e-83	302	bHLH ; bHLH family protein
Unigene_129386	499	Solyc09g064920.2.1	282	98.7	77	46.29	27.3	1	0	498	268	206	282	2.4e-40	158.3	bHLH ; bHLH family protein
Unigene_129415	3250	Solyc02g068550.1.1	794	96.9	776	71.63	97.73	24	0	3030	703	1	776	0	1548.1	FAR1 ; FAR1 family protein
Unigene_129436	332	Solyc12g099220.1.1	575	88.2	110	99.4	19.13	13	0	332	3	136	245	5.7e-51	193	GRAS ; GRAS family protein
Unigene_129443	557	Solyc05g047460.2.1	1097	99	104	56.01	9.48	1	0	312	1	20	123	1.4e-57	215.7	ARF ; ARF family protein
Unigene_129518	662	Solyc01g103830.1.1	210	77.1	48	21.75	22.86	11	0	577	434	155	202	2.3e-19	89	ZF-HD ; ZF-HD family protein
Unigene_129592	1370	Solyc10g055410.1.1	273	87.9	273	59.78	100	33	0	217	1035	1	273	2.5e-140	491.9	MYB ; MYB family protein
Unigene_129669	1955	Solyc08g062960.2.1	351	92.9	326	50.03	92.88	23	0	1669	692	13	338	1.6e-169	589.3	HSF ; HSF family protein
Unigene_129830	346	Solyc05g013540.1.1	386	63.5	115	99.71	29.79	41	1	345	4	158	272	1.5e-33	135.2	ERF ; ERF family protein
Unigene_130015	1093	Solyc01g109700.2.1	434	99.4	163	44.74	37.56	1	0	1092	604	260	422	2.3e-88	318.9	bHLH ; bHLH family protein
Unigene_130020	1870	Solyc12g017410.1.1	497	98.1	486	77.97	97.79	8	1	111	1565	1	486	4.3e-297	1013.1	C3H ; C3H family protein
Unigene_130168	3007	Solyc01g080670.2.1	760	95	444	44.3	58.42	17	1	1872	556	317	760	5.6e-246	844	SBP ; SBP family protein
Unigene_130195	695	Solyc07g008730.1.1	707	88.9	162	69.93	22.91	16	1	215	694	541	702	1.9e-72	265.4	HB-PHD ; HB-PHD family protein
Unigene_130346	969	Solyc06g072360.2.1	392	79.9	323	100	82.4	65	0	969	1	26	348	4.8e-146	510.4	C2H2 ; C2H2 family protein
Unigene_130451	1330	Solyc03g098070.2.1	364	79.3	275	62.03	75.55	57	0	506	1330	1	275	1.8e-119	422.5	C2H2 ; C2H2 family protein
Unigene_130505	2269	Solyc06g005590.2.1	689	89.7	622	82.24	90.28	61	1	2269	404	71	689	0	1094	MYB_related ; MYB_related family protein
Unigene_130827	973	Solyc01g067550.2.1	496	100	142	43.78	28.63	0	0	794	369	1	142	2.7e-88	318.5	C3H ; C3H family protein
Unigene_130836	378	Solyc05g026180.1.1	493	67.5	40	31.75	8.11	13	0	368	249	175	214	1.5e-10	58.9	NAC ; NAC family protein
Unigene_131019	3934	Solyc09g059510.2.1	191	83.3	60	4.58	31.41	10	0	3753	3932	39	98	2.4e-23	104.8	ERF ; ERF family protein
Unigene_131023	1645	Solyc04g072460.2.1	361	87.1	147	26.81	40.72	19	0	443	3	1	147	5.7e-67	248.4	bZIP ; bZIP family protein
Unigene_131269	692	Solyc01g091810.1.1	578	94.6	130	56.36	22.49	6	1	691	305	87	216	2.9e-65	241.5	G2-like ; G2-like family protein
Unigene_131308	698	Solyc01g091760.2.1	291	73	222	95.42	76.29	55	1	698	33	74	290	7.5e-85	306.6	ERF ; ERF family protein
Unigene_131338	3070	Solyc02g089210.2.1	250	94.2	173	16.91	69.2	10	0	2917	2399	1	173	3.9e-85	309.7	MIKC_MADS ; MIKC_MADS family protein
Unigene_131699	1369	Solyc10g018780.1.1	293	73.5	215	47.11	73.38	57	0	1239	595	1	215	3.7e-88	318.5	SBP ; SBP family protein
Unigene_131869	1830	Solyc01g014850.2.1	250	93.1	248	40.66	99.2	17	0	1071	328	3	250	2.7e-134	472.2	C3H ; C3H family protein
Unigene_132050	906	Solyc01g097330.2.1	454	87.5	136	45.03	29.96	17	0	2	409	319	454	3e-62	231.9	bZIP ; bZIP family protein
Unigene_132132	1642	Solyc01g104650.2.1	297	73.8	301	54.99	101.35	75	1	367	1269	1	297	7.6e-112	397.5	bZIP ; bZIP family protein
Unigene_132205	432	Solyc06g005330.2.1	236	95.8	24	16.67	10.17	1	0	72	1	1	24	1.6e-08	52.4	MYB ; MYB family protein
Unigene_132321	3360	Solyc04g071360.2.1	654	77.3	119	10.62	18.2	27	0	2	358	522	640	1.9e-45	177.9	Trihelix ; Trihelix family protein
Unigene_132378	849	Solyc05g014800.1.1	135	65.6	96	33.92	71.11	33	0	290	3	21	116	1.2e-28	120.2	NF-YC ; NF-YC family protein
Unigene_132444	2641	Solyc12g099760.1.1	520	98	498	56.57	95.77	10	0	2427	934	1	498	2.4e-285	974.5	HB-other ; HB-other family protein
Unigene_132474	1675	Solyc04g076530.2.1	632	55.3	47	8.42	7.44	21	0	1135	1275	447	493	1e-07	51.6	GATA ; GATA family protein
Unigene_132504	702	Solyc02g092090.1.1	214	57.9	76	32.48	35.51	32	0	274	501	111	186	1.8e-17	82.8	bZIP ; bZIP family protein
Unigene_132572	663	Solyc10g078720.1.1	402	97.9	96	43.44	23.88	2	0	194	481	307	402	4.2e-45	174.5	G2-like ; G2-like family protein
Unigene_132703	543	Solyc03g082840.2.1	258	81.9	72	39.78	27.91	13	0	1	216	142	213	1.7e-28	119	Dof ; Dof family protein
Unigene_132750	498	Solyc02g062940.2.1	656	49.1	114	68.67	17.38	58	0	123	464	194	307	7.8e-20	90.1	C2H2 ; C2H2 family protein
Unigene_132781	3304	Solyc02g068550.1.1	794	96.9	794	72.09	100	25	0	3084	703	1	794	0	1580.1	FAR1 ; FAR1 family protein
Unigene_132898	783	Solyc08g076100.2.1	409	100	58	22.22	14.18	0	0	175	2	21	78	1.1e-31	130.2	bZIP ; bZIP family protein
Unigene_132979	4115	Solyc11g069470.1.1	841	98	791	57.67	94.05	16	0	1057	3429	1	791	0	1537.3	HD-ZIP ; HD-ZIP family protein
Unigene_133029	794	Solyc02g072190.2.1	308	86.8	121	45.72	39.29	16	0	32	394	188	308	7e-55	207.2	WRKY ; WRKY family protein
Unigene_133100	1736	Solyc01g099340.2.1	424	84.2	412	71.2	97.17	65	0	243	1478	13	424	1.1e-198	686	C2H2 ; C2H2 family protein
Unigene_133276	664	Solyc04g049910.2.1	165	77.9	104	46.99	63.03	23	0	2	313	62	165	1e-43	169.9	NF-YB ; NF-YB family protein
Unigene_133308	1689	Solyc01g090950.2.1	769	95.3	363	64.48	47.2	17	0	1665	577	407	769	3.2e-198	684.5	GRAS ; GRAS family protein
Unigene_133311	518	Solyc02g092570.1.1	438	100	36	20.85	8.22	0	0	411	518	1	36	2.7e-15	75.1	GRAS ; GRAS family protein
Unigene_133409	2890	Solyc02g084520.2.1	910	45.9	392	40.69	43.08	182	8	1865	726	106	479	2.4e-76	280.4	C3H ; C3H family protein
Unigene_133418	437	Solyc04g077260.2.1	325	78.7	150	102.97	46.15	27	1	1	435	69	218	1.9e-62	231.5	MYB ; MYB family protein
Unigene_134178	343	Solyc07g065500.1.1	182	73.4	64	55.98	35.16	17	0	152	343	46	109	5.6e-25	106.7	NF-YB ; NF-YB family protein
Unigene_134345	867	Solyc09g015770.2.1	291	48	179	61.94	61.51	82	1	64	567	7	185	3.1e-40	158.7	WRKY ; WRKY family protein
Unigene_134426	7183	Solyc05g055470.2.1	544	86.2	58	2.42	10.66	7	1	7021	6848	1	57	2.6e-23	105.5	NAC ; NAC family protein
Unigene_134606	618	Solyc01g107950.1.1	305	80	125	60.68	40.98	17	1	548	198	6	130	5.7e-52	197.2	bHLH ; bHLH family protein
Unigene_134725	1166	Solyc01g090340.2.1	219	80.1	221	56.86	100.91	42	1	1027	365	1	219	8.7e-94	337	ERF ; ERF family protein
Unigene_134746	427	Solyc05g012040.2.1	558	95.8	72	50.59	12.9	3	0	1	216	487	558	7.4e-35	139.8	SBP ; SBP family protein
Unigene_134802	1561	Solyc02g088180.2.1	319	94.1	320	61.5	100.31	18	1	1274	315	1	319	2.3e-182	631.7	NAC ; NAC family protein
Unigene_134955	1460	Solyc02g078270.2.1	378	67.9	389	79.93	102.91	114	1	1276	110	1	378	5.3e-141	494.2	LSD ; LSD family protein
Unigene_135079	673	Solyc06g053960.2.1	142	100	38	16.94	26.76	0	0	170	57	92	129	2.6e-18	85.5	HSF ; HSF family protein
Unigene_135135	500	Solyc05g055750.2.1	459	85.8	106	63.6	23.09	12	3	2	319	129	231	8.7e-43	166.4	WRKY ; WRKY family protein
Unigene_135218	329	Solyc02g062400.2.1	351	58.8	80	72.95	22.79	33	0	1	240	266	345	5.2e-20	90.1	SRS ; SRS family protein
Unigene_135444	1897	Solyc01g095460.2.1	418	98.6	419	66.26	100.24	5	1	1624	368	1	418	9.7e-228	782.7	bZIP ; bZIP family protein
Unigene_135516	541	Solyc12g011200.1.1	335	60	95	52.68	28.36	37	1	285	4	95	189	7e-22	97.1	WRKY ; WRKY family protein
Unigene_135559	1103	Solyc10g086440.1.1	362	78.9	180	48.96	49.72	17	1	800	261	185	343	2.6e-76	278.9	Dof ; Dof family protein
Unigene_135596	3145	Solyc06g062630.2.1	139	79.7	133	12.69	95.68	26	1	3080	2685	1	133	2.5e-55	210.7	LBD ; LBD family protein
Unigene_135778	347	Solyc10g049720.1.1	298	75.6	41	35.45	13.76	10	0	295	173	182	222	2.7e-11	61.2	bHLH ; bHLH family protein
Unigene_135788	496	Solyc08g005870.1.1	283	97.8	46	27.82	16.25	1	0	255	118	1	46	1.5e-23	102.4	MYB ; MYB family protein
Unigene_135980	621	Solyc01g081090.1.1	392	85	206	99.52	52.55	31	0	2	619	115	320	8.7e-93	332.8	bHLH ; bHLH family protein
Unigene_136075	460	Solyc10g005010.2.1	287	84.6	78	50.87	27.18	12	0	227	460	62	139	3.5e-38	151	NAC ; NAC family protein
Unigene_136202	925	Solyc08g080400.1.1	679	56.4	117	37.95	17.23	33	1	300	4	98	214	1.3e-28	120.2	GRAS ; GRAS family protein
Unigene_136203	1558	Solyc02g069830.2.1	842	95.9	518	99.74	61.52	21	0	1556	3	124	641	4.7e-289	986.1	HD-ZIP ; HD-ZIP family protein
Unigene_136229	2315	Solyc02g093150.2.1	446	83.6	372	48.21	83.41	56	2	514	1614	1	372	9.5e-177	613.6	AP2 ; AP2 family protein
Unigene_136320	395	Solyc01g093960.2.1	252	87	23	17.47	9.13	3	0	394	326	43	65	4.3e-05	40.8	MIKC_MADS ; MIKC_MADS family protein
Unigene_136894	616	Solyc06g071300.1.1	130	75.9	133	64.77	102.31	26	1	118	516	1	127	2e-49	188.7	M-type_MADS ; M-type_MADS family protein
Unigene_136910	1296	Solyc03g111410.2.1	343	96.7	212	49.07	61.81	6	1	838	206	1	212	1.4e-121	429.5	B3 ; B3 family protein
Unigene_136933	908	Solyc07g045000.2.1	176	76.4	178	58.81	101.14	40	1	200	733	1	176	9.5e-72	263.5	G2-like ; G2-like family protein
Unigene_137059	3066	Solyc07g043620.2.1	525	95.6	272	26.61	51.81	11	1	133	945	1	272	4e-154	538.9	ARF ; ARF family protein
Unigene_137087	590	Solyc05g005440.1.1	208	92	162	82.37	77.88	13	0	590	105	47	208	5.9e-83	300.1	NF-YB ; NF-YB family protein
Unigene_137126	434	Solyc05g009790.1.1	395	62.8	148	102.3	37.47	38	4	428	3	164	300	1.1e-41	162.5	RAV ; RAV family protein
Unigene_137132	1550	Solyc12g008350.1.1	299	79	267	51.68	89.3	53	1	522	1313	33	299	7.4e-117	414.1	ERF ; ERF family protein
Unigene_137248	5875	Solyc03g121990.2.1	602	92.5	348	17.77	57.81	26	0	1953	2996	38	385	1.5e-181	630.9	MYB_related ; MYB_related family protein
Unigene_137252	2091	Solyc03g117520.1.1	618	48.5	260	37.3	42.07	118	2	1524	793	120	379	1.7e-68	253.8	FAR1 ; FAR1 family protein
Unigene_137388	7034	Solyc00g099580.1.1	460	24.1	320	13.65	69.57	224	9	2023	2943	143	456	3.1e-13	72	HB-other ; HB-other family protein
Unigene_137457	791	Solyc06g063020.2.1	464	70.1	174	65.99	37.5	52	0	707	186	1	174	4.5e-62	231.1	C3H ; C3H family protein
Unigene_137729	342	Solyc02g089540.2.1	391	52	75	65.79	19.18	33	1	303	79	320	391	2.6e-14	71.2	CO-like ; CO-like family protein
Unigene_137805	690	Solyc04g081020.2.1	299	79.6	162	70.43	54.18	33	0	2	487	38	199	6.1e-71	260.4	DBB ; DBB family protein
Unigene_137900	471	Solyc10g079120.1.1	703	92.3	78	49.68	11.1	6	0	238	471	1	78	5.1e-37	147.1	C3H ; C3H family protein
Unigene_138084	839	Solyc08g060840.1.1	826	95.7	47	16.81	5.69	2	0	699	839	1	47	1e-19	90.5	FAR1 ; FAR1 family protein
Unigene_138192	840	Solyc01g108240.2.1	295	71.4	133	47.5	45.08	38	0	839	441	163	295	6.5e-51	194.1	ERF ; ERF family protein
Unigene_138264	324	Solyc09g090790.2.1	251	77.8	54	50	21.51	12	0	2	163	198	251	3.9e-20	90.5	MYB ; MYB family protein
Unigene_138393	841	Solyc05g051060.2.1	284	92.1	101	36.03	35.56	3	2	291	4	1	101	2.6e-47	182.2	G2-like ; G2-like family protein
Unigene_138639	545	Solyc08g080400.1.1	679	71.2	73	40.18	10.75	21	0	353	135	98	170	4.4e-24	104.4	GRAS ; GRAS family protein
Unigene_138652	672	Solyc04g049800.2.1	398	83.6	140	62.5	35.18	23	0	672	253	85	224	2e-66	245.4	AP2 ; AP2 family protein
Unigene_138685	337	Solyc02g069440.2.1	161	97.3	111	98.81	68.94	3	0	3	335	22	132	2.6e-59	220.7	LBD ; LBD family protein
Unigene_138769	343	Solyc07g054960.1.1	216	95.3	43	37.61	19.91	2	0	243	115	47	89	3.7e-21	94	MYB ; MYB family protein
Unigene_138857	382	Solyc05g050860.1.1	481	62.2	74	58.12	15.38	24	3	4	222	111	181	1.4e-16	79	C2H2 ; C2H2 family protein
Unigene_138906	955	Solyc06g053220.2.1	225	94.1	118	37.07	52.44	6	1	1	351	108	225	2.5e-62	232.3	HD-ZIP ; HD-ZIP family protein
Unigene_138974	1319	Solyc03g005350.2.1	296	87.2	296	67.32	100	38	0	1263	376	1	296	1.1e-142	499.6	bHLH ; bHLH family protein
Unigene_139102	687	Solyc08g081650.1.1	908	45.7	138	60.26	15.2	53	2	538	125	791	906	7.7e-26	110.5	AP2 ; AP2 family protein
Unigene_139412	2734	Solyc06g069560.1.1	415	94.7	415	45.54	100	22	0	1031	2275	1	415	8.2e-236	810.1	MYB_related ; MYB_related family protein
Unigene_139539	795	Solyc01g057910.2.1	287	90.4	187	70.57	65.16	17	1	138	698	1	186	6.1e-99	353.6	MYB ; MYB family protein
Unigene_139577	579	Solyc05g055750.2.1	459	82	61	31.61	13.29	11	0	578	396	399	459	1.8e-23	102.4	WRKY ; WRKY family protein
Unigene_139682	468	Solyc08g081650.1.1	908	95.5	155	99.36	17.07	7	0	466	2	128	282	5.4e-79	286.6	AP2 ; AP2 family protein
Unigene_139751	548	Solyc12g096070.1.1	345	84.9	73	39.96	21.16	4	1	262	480	1	66	3.7e-31	127.9	GRF ; GRF family protein
Unigene_139774	353	Solyc02g089540.2.1	391	87.2	117	99.43	29.92	15	0	2	352	155	271	4.5e-54	203.4	CO-like ; CO-like family protein
Unigene_139820	310	Solyc07g065500.1.1	182	45.7	46	44.52	25.27	25	0	68	205	3	48	7.3e-08	49.7	NF-YB ; NF-YB family protein
Unigene_139962	302	Solyc05g050220.2.1	416	88.4	43	42.72	10.34	5	0	94	222	297	339	2.1e-15	74.7	bZIP ; bZIP family protein
Unigene_140047	343	Solyc06g082010.2.1	699	45.6	125	109.33	17.88	53	3	336	4	137	260	6.8e-23	99.8	C3H ; C3H family protein
Unigene_140069	1518	Solyc07g053410.2.1	244	83.7	196	38.74	80.33	32	0	346	933	1	196	2.6e-90	325.9	TCP ; TCP family protein
Unigene_140108	1609	Solyc02g077950.1.1	379	80.1	276	51.46	72.82	51	2	1607	792	104	379	2.1e-122	432.6	Dof ; Dof family protein
Unigene_140198	1452	Solyc12g008830.1.1	293	74.3	300	61.98	102.39	70	3	1197	298	1	293	1.2e-116	413.3	GATA ; GATA family protein
Unigene_140291	1925	Solyc04g054910.2.1	278	78.4	218	33.97	78.42	47	0	966	1619	60	277	4.6e-92	332	ERF ; ERF family protein
Unigene_140420	323	Solyc10g009110.1.1	222	59	83	77.09	37.39	27	1	53	280	1	83	1e-20	92.4	ERF ; ERF family protein
Unigene_140749	612	Solyc08g008380.2.1	683	94.5	73	35.78	10.69	4	0	610	392	608	680	3.9e-37	147.9	ARF ; ARF family protein
Unigene_140776	1126	Solyc04g078640.1.1	148	98	148	39.43	100	3	0	919	476	1	148	2.8e-81	295.4	ERF ; ERF family protein
Unigene_140831	1624	Solyc09g091250.2.1	304	78.6	276	50.99	90.79	59	0	1490	663	1	276	3.8e-124	438.3	GATA ; GATA family protein
Unigene_140991	544	Solyc07g062840.2.1	352	65.7	137	75.55	38.92	47	0	413	3	157	293	2.1e-42	165.2	NAC ; NAC family protein
Unigene_141035	2086	Solyc12g006800.1.1	439	77.7	444	63.85	101.14	94	2	500	1831	1	439	1.8e-187	649	G2-like ; G2-like family protein
Unigene_141122	1447	Solyc03g115910.1.1	417	50.6	89	18.45	21.34	43	1	497	760	44	132	4.2e-21	95.9	M-type_MADS ; M-type_MADS family protein
Unigene_141205	436	Solyc04g080710.2.1	405	97.1	102	70.18	25.19	2	1	113	415	61	162	3.7e-50	190.7	bHLH ; bHLH family protein
Unigene_141372	1289	Solyc02g080260.2.1	751	95.7	375	87.28	49.93	16	0	165	1289	1	375	7.1e-206	709.5	HD-ZIP ; HD-ZIP family protein
Unigene_141385	326	Solyc08g067340.2.1	253	60.4	101	92.94	39.92	29	1	11	313	126	215	1.3e-28	118.6	WRKY ; WRKY family protein
Unigene_141619	535	Solyc08g079100.2.1	216	92.4	66	37.01	30.56	5	0	97	294	19	84	1.3e-33	136	YABBY ; YABBY family protein
Unigene_141643	1760	Solyc08g083230.1.1	398	89.3	328	55.91	82.41	35	0	1295	312	70	397	4.4e-174	604.4	GRF ; GRF family protein
Unigene_141669	487	Solyc03g111500.2.1	501	75.7	152	93.63	30.34	37	0	2	457	112	263	7.9e-57	213	B3 ; B3 family protein
Unigene_141695	2715	Solyc09g009100.2.1	509	88.4	354	39.12	69.55	41	0	758	1819	156	509	2e-178	619.4	HSF ; HSF family protein
Unigene_141787	3147	Solyc08g008480.2.1	319	45.3	53	5.05	16.61	28	1	1851	2009	199	250	2.2e-06	48.1	MYB ; MYB family protein
Unigene_141801	1141	Solyc05g054170.2.1	333	95	220	57.84	66.07	11	0	396	1055	1	220	1.1e-117	416.4	GRAS ; GRAS family protein
Unigene_141870	2527	Solyc08g077960.2.1	538	94.8	538	63.87	100	28	0	1967	354	1	538	3.1e-298	1017.3	GATA ; GATA family protein
Unigene_141891	1104	Solyc05g052610.2.1	243	96.3	243	66.03	100	9	0	1020	292	1	243	7.1e-138	483.4	MYB_related ; MYB_related family protein
Unigene_141943	740	Solyc09g089550.2.1	805	88.9	253	102.57	31.43	21	1	740	3	306	558	3e-124	437.6	ZF-HD ; ZF-HD family protein
Unigene_141977	660	Solyc05g008050.1.1	209	74.4	203	92.27	97.13	46	1	2	592	7	209	4.9e-78	283.9	HD-ZIP ; HD-ZIP family protein
Unigene_142210	341	Solyc03g116890.2.1	350	48.4	91	80.06	26	44	2	64	330	1	90	2.2e-13	68.2	WRKY ; WRKY family protein
Unigene_142253	876	Solyc07g053610.2.1	1782	34.9	83	28.42	4.66	43	3	381	160	556	636	4.3e-05	42	HB-other ; HB-other family protein
Unigene_142274	2081	Solyc02g062950.2.1	341	82.4	341	49.16	100	60	0	616	1638	1	341	2.1e-151	529.3	bZIP ; bZIP family protein
Unigene_142331	1391	Solyc10g047640.1.1	311	85.9	311	67.07	100	44	0	167	1099	1	311	1.5e-145	509.2	GATA ; GATA family protein
Unigene_142340	745	Solyc05g014830.1.1	292	48.7	113	45.5	38.7	58	0	198	536	178	290	7.9e-24	104	NF-YC ; NF-YC family protein
Unigene_142391	2117	Solyc04g005800.2.1	297	91.2	261	36.99	87.88	22	1	1392	613	37	297	1.3e-132	466.8	HD-ZIP ; HD-ZIP family protein
Unigene_142625	767	Solyc06g035940.2.1	676	53.2	201	78.62	29.73	89	3	761	159	448	643	9.8e-54	203.4	HD-ZIP ; HD-ZIP family protein
Unigene_142674	973	Solyc11g073060.1.1	154	63.7	171	52.72	111.04	31	7	874	395	1	151	3.8e-50	191.8	C2H2 ; C2H2 family protein
Unigene_142677	1169	Solyc03g093560.1.1	244	79.9	244	62.62	100	46	1	93	815	1	244	1.4e-104	372.9	ERF ; ERF family protein
Unigene_142684	4143	Solyc04g064550.1.1	563	93.3	563	40.77	100	38	0	2339	651	1	563	6.9e-303	1033.5	GRAS ; GRAS family protein
Unigene_142743	1330	Solyc08g005900.2.1	326	71.5	326	73.53	100	93	0	29	1006	1	326	3.8e-122	431.4	Trihelix ; Trihelix family protein
Unigene_142823	1288	Solyc10g079120.1.1	703	69.4	379	88.28	53.91	104	4	3	1103	325	703	4e-140	491.1	C3H ; C3H family protein
Unigene_143060	550	Solyc06g074160.1.1	254	93.6	171	93.27	67.32	11	0	2	514	79	249	6.3e-87	313.2	B3 ; B3 family protein
Unigene_143225	589	Solyc03g113760.2.1	385	60.9	46	23.43	11.95	18	0	437	300	52	97	6.7e-10	57.4	E2F/DP ; E2F/DP family protein
Unigene_143398	784	Solyc12g087830.1.1	198	55.6	99	37.88	50	39	2	210	503	103	197	1.2e-22	100.1	MIKC_MADS ; MIKC_MADS family protein
Unigene_143474	969	Solyc06g049040.2.1	331	94.2	191	59.13	57.7	2	1	1	573	135	316	3e-92	331.6	bZIP ; bZIP family protein
Unigene_143510	2353	Solyc06g051260.2.1	225	100	112	14.28	49.78	0	0	73	408	1	112	4.3e-60	226.1	bHLH ; bHLH family protein
Unigene_143730	747	Solyc01g091630.2.1	821	46.9	64	25.7	7.8	33	1	504	692	125	188	6.7e-07	47.8	HD-ZIP ; HD-ZIP family protein
Unigene_143742	2706	Solyc01g111130.2.1	333	83.3	293	32.48	87.99	49	0	1430	2308	41	333	2e-125	443.4	bHLH ; bHLH family protein
Unigene_143745	370	Solyc11g020320.1.1	275	71.7	120	97.3	43.64	34	0	360	1	84	203	1.8e-45	174.9	M-type_MADS ; M-type_MADS family protein
Unigene_143864	337	Solyc03g034120.2.1	206	98.7	76	67.66	36.89	1	0	2	229	78	153	1.1e-36	145.6	HD-ZIP ; HD-ZIP family protein
Unigene_143971	705	Solyc05g007890.2.1	339	94.1	136	57.87	40.12	4	1	705	298	16	147	1.6e-71	262.3	G2-like ; G2-like family protein
Unigene_144045	2793	Solyc08g078340.2.1	342	97.9	337	36.2	98.54	7	0	539	1549	1	337	3.4e-189	655.2	MYB_related ; MYB_related family protein
Unigene_144141	1300	Solyc02g024070.2.1	851	64.7	51	11.77	5.99	18	0	1148	1300	640	690	6.6e-10	58.5	HD-ZIP ; HD-ZIP family protein
Unigene_144169	391	Solyc04g056460.1.1	490	68.5	54	41.43	11.02	7	1	163	32	331	384	7.8e-15	73.2	bZIP ; bZIP family protein
Unigene_144195	1206	Solyc03g119530.2.1	247	88	276	68.66	111.74	4	1	110	937	1	247	2.5e-136	478.4	LBD ; LBD family protein
Unigene_144208	4726	Solyc10g078290.1.1	660	85	660	41.9	100	99	0	4135	2156	1	660	8.7e-310	1056.6	bZIP ; bZIP family protein
Unigene_144211	1705	Solyc08g067340.2.1	253	96.7	213	37.48	84.19	7	0	291	929	41	253	2.2e-114	406	WRKY ; WRKY family protein
Unigene_144227	2608	Solyc01g094490.2.1	209	71.8	209	24.04	100	46	2	1885	2472	1	209	3.3e-77	283.1	NAC ; NAC family protein
Unigene_144315	1887	Solyc01g109980.2.1	645	98.6	443	70.43	68.68	6	0	557	1885	1	443	1.7e-248	851.7	TALE ; TALE family protein
Unigene_144371	988	Solyc02g090400.2.1	371	82.4	278	84.41	74.93	16	2	122	943	1	249	3e-119	421.4	G2-like ; G2-like family protein
Unigene_144450	339	Solyc08g006530.2.1	349	64.9	74	65.49	21.2	23	1	302	81	279	349	6.3e-21	93.2	CO-like ; CO-like family protein
Unigene_144559	1707	Solyc08g006530.2.1	349	88.5	349	61.34	100	40	0	241	1287	1	349	1.7e-178	619	CO-like ; CO-like family protein
Unigene_144835	395	Solyc01g097330.2.1	454	42.7	150	113.92	33.04	51	2	395	51	291	440	6e-23	100.1	bZIP ; bZIP family protein
Unigene_144989	1644	Solyc02g084630.2.1	225	98.2	57	10.4	25.33	1	0	397	227	169	225	4.7e-29	122.5	MIKC_MADS ; MIKC_MADS family protein
Unigene_145000	480	Solyc07g005140.2.1	665	31.1	119	74.38	17.89	77	2	56	406	27	142	3.9e-08	51.2	ARR-B ; ARR-B family protein
Unigene_145020	555	Solyc05g014830.1.1	292	57.5	73	39.46	25	30	1	389	174	219	291	8.2e-18	83.6	NF-YC ; NF-YC family protein
Unigene_145043	2275	Solyc08g005780.2.1	666	35.1	356	46.95	53.45	223	6	634	1698	283	631	3e-58	219.9	BES1 ; BES1 family protein
Unigene_145178	476	Solyc08g076010.2.1	361	66.2	65	40.97	18.01	20	1	210	22	225	289	8.6e-16	76.6	G2-like ; G2-like family protein
Unigene_145259	1667	Solyc06g053220.2.1	225	93.3	120	21.6	53.33	7	1	636	992	106	225	5.1e-63	235.3	HD-ZIP ; HD-ZIP family protein
Unigene_145266	1537	Solyc11g013150.1.1	487	77.7	488	95.25	100.21	69	6	1405	59	1	487	9.7e-210	722.6	GRAS ; GRAS family protein
Unigene_145271	317	Solyc03g083310.2.1	382	56.7	60	56.78	15.71	23	2	63	233	78	137	8.2e-15	72.8	C2H2 ; C2H2 family protein
Unigene_145321	1154	Solyc09g025310.2.1	270	57.8	277	72.01	102.59	81	5	945	163	1	257	8e-84	303.9	NAC ; NAC family protein
Unigene_145363	2280	Solyc05g015510.2.1	463	92.5	268	35.26	57.88	20	0	1	804	97	364	3.3e-137	482.3	SBP ; SBP family protein
Unigene_145423	421	Solyc05g009250.1.1	375	36.6	131	93.35	34.93	70	3	20	394	133	256	1.2e-13	69.3	ERF ; ERF family protein
Unigene_145483	2088	Solyc06g072750.2.1	482	92.1	482	69.25	100	38	0	134	1579	1	482	3.2e-256	877.5	HSF ; HSF family protein
Unigene_145502	556	Solyc07g042260.2.1	1137	81.1	175	94.42	15.39	27	1	26	550	258	426	2.3e-81	294.7	ARF ; ARF family protein
Unigene_145566	896	Solyc08g006220.2.1	246	100	35	11.72	14.23	0	0	895	791	212	246	4.3e-16	78.6	B3 ; B3 family protein
Unigene_145676	1493	Solyc12g056510.1.1	651	24.6	118	23.71	18.13	88	1	765	1118	278	394	6.7e-06	45.4	Trihelix ; Trihelix family protein
Unigene_145697	1495	Solyc02g081120.2.1	354	66.7	36	7.22	10.17	10	1	741	842	173	208	1.1e-05	44.7	TALE ; TALE family protein
Unigene_145750	357	Solyc04g009440.2.1	301	51.7	147	123.53	48.84	40	4	1	357	109	252	8.4e-32	129.4	NAC ; NAC family protein
Unigene_145800	1213	Solyc01g108930.2.1	285	46.7	105	25.97	36.84	45	3	931	1212	1	105	3.4e-16	79.3	B3 ; B3 family protein
Unigene_146405	1618	Solyc05g009220.2.1	790	42.3	336	62.3	42.53	167	9	2	967	468	790	1.7e-63	236.9	bHLH ; bHLH family protein
Unigene_146437	684	Solyc03g083310.2.1	382	50.4	117	51.32	30.63	55	2	199	540	80	196	1.2e-31	129.8	C2H2 ; C2H2 family protein
Unigene_146546	390	Solyc02g084880.2.1	351	100	33	25.38	9.4	0	0	291	389	1	33	9.2e-16	76.3	bHLH ; bHLH family protein
Unigene_146573	1648	Solyc03g005350.2.1	296	87.2	296	53.88	100	38	0	1592	705	1	296	2.4e-142	498.8	bHLH ; bHLH family protein
Unigene_146604	499	Solyc03g121660.2.1	542	65.8	111	66.73	20.48	33	1	182	499	1	111	5.6e-34	137.1	C2H2 ; C2H2 family protein
Unigene_146722	642	Solyc04g014470.2.1	296	69.2	104	48.6	35.14	32	0	329	640	88	191	9.1e-37	146.7	MYB ; MYB family protein
Unigene_146766	656	Solyc08g074860.1.1	410	35.8	81	37.04	19.76	52	0	190	432	327	407	1.1e-08	53.5	bZIP ; bZIP family protein
Unigene_146879	1240	Solyc06g053610.2.1	265	87.3	268	64.84	101.13	31	1	309	1112	1	265	5.1e-137	480.7	MYB ; MYB family protein
Unigene_146969	1782	Solyc07g052700.2.1	190	65.7	102	17.17	53.68	33	1	856	551	1	100	2.7e-30	126.7	M-type_MADS ; M-type_MADS family protein
Unigene_147050	542	Solyc00g011660.1.1	310	91.7	36	19.93	11.61	3	0	375	268	1	36	2.7e-13	68.6	B3 ; B3 family protein
Unigene_147086	588	Solyc10g084180.1.1	493	95.2	83	42.35	16.84	3	1	246	1	179	261	2.8e-40	158.3	C2H2 ; C2H2 family protein
Unigene_147121	824	Solyc02g024070.2.1	851	84.4	294	107.04	34.55	14	1	787	2	84	377	2.1e-134	471.5	HD-ZIP ; HD-ZIP family protein
Unigene_147297	6025	Solyc03g121990.2.1	602	92.5	348	17.33	57.81	26	0	1953	2996	38	385	1.5e-181	630.9	MYB_related ; MYB_related family protein
Unigene_147344	1002	Solyc05g005360.1.1	224	97.6	205	61.38	91.52	5	0	102	716	20	224	1.4e-116	412.5	NF-YB ; NF-YB family protein
Unigene_147350	393	Solyc01g060300.1.1	211	63.2	57	43.51	27.01	21	0	119	289	155	211	1.2e-15	75.9	M-type_MADS ; M-type_MADS family protein
Unigene_147421	800	Solyc04g005800.2.1	297	88.1	143	53.62	48.15	16	1	426	1	37	179	4.9e-64	237.7	HD-ZIP ; HD-ZIP family protein
Unigene_147499	1728	Solyc08g007170.1.1	408	87.6	322	55.9	78.92	36	1	1005	40	1	318	3.3e-158	551.6	Trihelix ; Trihelix family protein
Unigene_147539	427	Solyc08g060840.1.1	826	67.4	141	99.06	17.07	16	1	3	425	638	748	5.1e-44	170.2	FAR1 ; FAR1 family protein
Unigene_147586	3465	Solyc11g018660.1.1	311	92.4	184	15.93	59.16	14	0	3465	2914	128	311	4.8e-100	359.4	NAC ; NAC family protein
Unigene_147594	988	Solyc02g091030.2.1	677	91.6	214	64.98	31.61	12	1	292	915	14	227	8.9e-108	383.3	NF-YC ; NF-YC family protein
Unigene_147621	428	Solyc10g078670.1.1	487	100	45	31.54	9.24	0	0	2	136	443	487	1.6e-21	95.5	bZIP ; bZIP family protein
Unigene_147670	1847	Solyc11g068800.1.1	449	94.2	294	47.75	65.48	17	0	532	1413	156	449	1.8e-154	539.3	E2F/DP ; E2F/DP family protein
Unigene_147747	504	Solyc12g056510.1.1	651	100	42	25	6.45	0	0	128	253	66	107	7.9e-20	90.1	Trihelix ; Trihelix family protein
Unigene_147782	1720	Solyc02g081640.2.1	705	85.1	498	86.86	70.64	53	3	1461	4	12	500	1.2e-227	782.3	MYB_related ; MYB_related family protein
Unigene_147825	326	Solyc07g018010.2.1	253	47.3	129	118.71	50.99	44	2	1	315	99	227	1.7e-23	101.7	bHLH ; bHLH family protein
Unigene_147895	773	Solyc10g077110.1.1	372	27.8	212	82.28	56.99	115	9	544	14	17	225	2.4e-15	75.9	C2H2 ; C2H2 family protein
Unigene_147946	2385	Solyc03g115120.1.1	372	59.6	384	48.3	103.23	132	5	24	1160	6	371	4.8e-115	408.7	C2H2 ; C2H2 family protein
Unigene_147987	1195	Solyc10g080260.1.1	697	89.7	300	75.31	43.04	31	0	295	1194	1	300	1.3e-158	552.4	C3H ; C3H family protein
Unigene_147988	598	Solyc11g069850.1.1	565	98.8	80	40.13	14.16	1	0	561	322	430	509	2.1e-43	168.7	MYB_related ; MYB_related family protein
Unigene_148035	686	Solyc10g047040.1.1	329	52.8	127	55.54	38.6	60	0	239	619	203	329	9.8e-29	120.2	C3H ; C3H family protein
Unigene_148142	1081	Solyc02g081120.2.1	354	82.7	323	89.64	91.24	55	1	3	971	33	354	6.7e-149	520	TALE ; TALE family protein
Unigene_148203	393	Solyc01g096120.2.1	276	97.6	42	32.06	15.22	1	0	126	1	11	52	2.8e-20	91.3	Dof ; Dof family protein
Unigene_148237	3569	Solyc07g063410.2.1	356	89.5	287	24.12	80.62	30	0	1	861	70	356	1.5e-149	523.9	NAC ; NAC family protein
Unigene_148564	2183	Solyc03g117520.1.1	618	48.3	261	35.87	42.23	129	3	1616	849	120	379	2.4e-65	243.4	FAR1 ; FAR1 family protein
Unigene_148623	2614	Solyc01g100200.2.1	666	98.3	666	76.43	100	11	0	292	2289	1	666	0	1329.3	GRAS ; GRAS family protein
Unigene_148900	1241	Solyc01g108930.2.1	285	46.7	105	25.38	36.84	45	3	959	1240	1	105	3.5e-16	79.3	B3 ; B3 family protein
Unigene_149048	473	Solyc02g077390.1.1	358	75.8	91	57.72	25.42	19	1	1	273	195	282	1.4e-31	129	WOX ; WOX family protein
Unigene_149167	600	Solyc04g009440.2.1	301	100	59	29.5	19.6	0	0	548	372	1	59	2.8e-32	131.7	NAC ; NAC family protein
Unigene_149200	589	Solyc12g017410.1.1	497	97.6	85	43.29	17.1	2	0	111	365	1	85	7.8e-43	166.8	C3H ; C3H family protein
Unigene_149396	807	Solyc03g118310.2.1	528	85.1	242	89.96	45.83	35	1	85	807	1	242	4.4e-113	400.6	bHLH ; bHLH family protein
Unigene_149446	2106	Solyc08g081400.2.1	644	85.8	458	65.24	71.12	65	0	359	1732	1	458	2.7e-231	794.7	TALE ; TALE family protein
Unigene_149530	2589	Solyc02g065730.1.1	234	98.8	85	9.85	36.32	1	0	248	502	1	85	8.5e-41	162.2	MIKC_MADS ; MIKC_MADS family protein
Unigene_149613	574	Solyc12g099220.1.1	575	91.7	132	68.99	22.96	5	1	2	379	444	575	7.6e-67	246.5	GRAS ; GRAS family protein
Unigene_149648	498	Solyc03g025440.2.1	685	52.2	92	55.42	13.43	40	3	2	271	50	139	3e-19	88.2	C2H2 ; C2H2 family protein
Unigene_149737	1269	Solyc03g093550.1.1	241	72.2	245	57.92	101.66	64	3	181	915	1	241	4.7e-93	334.7	ERF ; ERF family protein
Unigene_150141	1070	Solyc04g005100.2.1	269	89.1	119	33.36	44.24	13	0	1070	714	39	157	5.9e-57	214.5	MYB_related ; MYB_related family protein
Unigene_150252	468	Solyc02g079280.2.1	362	87.1	155	99.36	42.82	0	1	2	466	103	237	7e-71	259.6	MYB ; MYB family protein
Unigene_150291	763	Solyc03g019710.2.1	177	87.1	186	73.13	105.08	10	1	62	619	1	172	1.5e-86	312.4	MIKC_MADS ; MIKC_MADS family protein
Unigene_150303	941	Solyc10g083450.1.1	289	94.6	224	71.41	77.51	6	2	933	262	72	289	4.5e-125	440.7	NAC ; NAC family protein
Unigene_150315	549	Solyc11g066050.1.1	319	94.4	18	9.84	5.64	1	0	428	481	1	18	2.7e-05	42	Dof ; Dof family protein
Unigene_150348	739	Solyc01g009170.2.1	614	84.9	119	48.31	19.38	18	0	360	4	1	119	3.7e-50	191.4	EIL ; EIL family protein
Unigene_150516	2130	Solyc06g048630.2.1	349	85.3	334	47.04	95.7	39	4	1891	920	1	334	1.8e-150	526.2	bZIP ; bZIP family protein
Unigene_150530	1363	Solyc06g008200.2.1	476	94.3	331	72.85	69.54	8	2	401	1363	1	330	2.2e-173	601.7	G2-like ; G2-like family protein
Unigene_150800	708	Solyc06g066340.2.1	291	82.3	141	59.75	48.45	23	1	419	3	1	141	3.4e-61	228	G2-like ; G2-like family protein
Unigene_150996	1773	Solyc02g087310.2.1	374	100	374	63.28	100	0	0	1657	536	1	374	2.1e-216	745	E2F/DP ; E2F/DP family protein
Unigene_151015	1280	Solyc09g057880.2.1	261	94.6	241	56.48	92.34	9	1	110	820	1	241	2.9e-127	448.4	FAR1 ; FAR1 family protein
Unigene_151121	1606	Solyc03g026350.2.1	431	21.8	179	33.44	41.53	132	5	1432	908	209	383	9.4e-06	45.1	C3H ; C3H family protein
Unigene_151125	563	Solyc09g009760.1.1	499	57.4	68	36.23	13.63	28	1	100	303	134	200	1.8e-12	65.9	bZIP ; bZIP family protein
Unigene_151136	405	Solyc04g051360.2.1	303	96.4	28	20.74	9.24	1	0	405	322	261	288	4.2e-11	60.8	ERF ; ERF family protein
Unigene_151255	1128	Solyc08g078800.1.1	474	95	40	10.64	8.44	2	0	1009	1128	1	40	7.5e-18	84.7	GRAS ; GRAS family protein
Unigene_151404	2242	Solyc06g069760.2.1	492	75.8	505	67.57	102.64	105	4	1992	481	4	492	1.1e-214	739.6	Dof ; Dof family protein
Unigene_151443	440	Solyc01g112190.2.1	841	76.9	130	88.64	15.46	2	1	438	49	146	247	4.5e-51	193.7	Nin-like ; Nin-like family protein
Unigene_151551	1508	Solyc07g051840.2.1	631	82.5	372	74.01	58.95	65	0	3	1118	209	580	1.6e-169	589	WRKY ; WRKY family protein
Unigene_151590	583	Solyc01g079480.2.1	144	47.1	102	52.49	70.83	54	0	6	311	41	142	1.8e-23	102.4	bZIP ; bZIP family protein
Unigene_151608	594	Solyc10g080770.1.1	450	78.5	65	32.83	14.44	14	0	592	398	386	450	2e-22	99	bZIP ; bZIP family protein
Unigene_151611	2137	Solyc05g009310.2.1	437	41.7	108	15.16	24.71	52	2	1838	2137	312	416	1.5e-14	74.7	CO-like ; CO-like family protein
Unigene_152080	699	Solyc01g106040.2.1	378	99.1	106	45.49	28.04	1	0	645	328	273	378	1.3e-55	209.5	GATA ; GATA family protein
Unigene_152207	557	Solyc05g014590.2.1	231	90.2	184	99.1	79.65	18	0	6	557	1	184	7.1e-86	309.7	bHLH ; bHLH family protein
Unigene_152267	337	Solyc08g006020.2.1	302	96.1	77	68.55	25.5	3	0	306	76	226	302	1.2e-40	158.7	NAC ; NAC family protein
Unigene_152286	311	Solyc04g074250.1.1	1177	52.3	86	82.96	7.31	29	2	79	309	32	114	8.1e-15	72.8	C2H2 ; C2H2 family protein
Unigene_152342	305	Solyc06g068580.1.1	350	94.7	75	73.77	21.43	4	0	66	290	56	130	4.6e-39	153.3	NAC ; NAC family protein
Unigene_152348	791	Solyc08g080150.1.1	370	69.6	125	47.41	33.78	29	2	309	668	250	370	2.4e-39	155.6	TCP ; TCP family protein
Unigene_152507	1700	Solyc03g116890.2.1	350	88.9	350	61.76	100	38	1	1495	449	1	350	1.4e-169	589.3	WRKY ; WRKY family protein
Unigene_152701	397	Solyc08g006220.2.1	246	93.1	72	54.41	29.27	5	0	182	397	1	72	1.1e-37	149.1	B3 ; B3 family protein
Unigene_152748	310	Solyc12g099340.1.1	915	100	39	37.74	4.26	0	0	193	309	1	39	7.1e-19	86.3	CAMTA ; CAMTA family protein
Unigene_152853	1896	Solyc09g074640.2.1	435	96.8	435	68.83	100	14	0	1613	309	1	435	8.7e-261	892.5	C3H ; C3H family protein
Unigene_152957	406	Solyc03g005570.2.1	251	96.6	87	64.29	34.66	3	0	146	406	1	87	6.6e-49	186.4	MYB ; MYB family protein
Unigene_152982	1901	Solyc08g029090.2.1	584	95.7	441	69.59	75.51	12	3	242	1552	147	584	6.3e-243	833.2	B3 ; B3 family protein
Unigene_152999	700	Solyc04g078300.2.1	334	76.4	55	23.57	16.47	13	0	510	674	1	55	3.8e-20	91.7	MIKC_MADS ; MIKC_MADS family protein
Unigene_153007	1310	Solyc02g076670.2.1	338	85.2	352	80.61	104.14	26	1	3	1058	13	338	8.9e-172	596.3	G2-like ; G2-like family protein
Unigene_153010	529	Solyc07g042260.2.1	1137	62.1	58	32.89	5.1	22	0	161	334	607	664	1.2e-13	69.7	ARF ; ARF family protein
Unigene_153076	1904	Solyc03g111500.2.1	501	92	276	43.49	55.09	18	3	1071	256	226	501	3.3e-143	501.9	B3 ; B3 family protein
Unigene_153142	864	Solyc02g077920.2.1	136	98.5	136	47.22	100	2	0	126	533	1	136	2.7e-76	278.5	SBP ; SBP family protein
Unigene_153195	1140	Solyc08g006260.1.1	251	88.5	104	27.37	41.43	12	0	1038	727	126	229	1.5e-53	203.4	B3 ; B3 family protein
Unigene_153239	829	Solyc03g083310.2.1	382	36	86	31.12	22.51	49	3	400	639	102	187	7.2e-10	57.8	C2H2 ; C2H2 family protein
Unigene_153250	1466	Solyc02g069390.1.1	306	82	133	27.22	43.46	24	0	549	151	174	306	1.9e-53	203.4	Trihelix ; Trihelix family protein
Unigene_153294	519	Solyc06g074320.2.1	501	97.4	78	45.09	15.57	2	0	483	250	1	78	4.9e-41	160.6	bZIP ; bZIP family protein
Unigene_153405	1738	Solyc01g108930.2.1	285	61.3	106	18.3	37.19	27	3	1057	1374	106	197	7.5e-25	108.6	B3 ; B3 family protein
Unigene_153423	993	Solyc07g045180.2.1	418	96.8	217	65.56	51.91	7	0	343	993	1	217	9.9e-123	433	CO-like ; CO-like family protein
Unigene_153578	412	Solyc05g052040.1.1	365	49.3	71	51.7	19.45	30	1	198	4	172	242	2.4e-14	71.6	ERF ; ERF family protein
Unigene_153661	539	Solyc08g006220.2.1	246	94.2	86	47.87	34.96	5	0	250	507	125	210	7.1e-43	166.8	B3 ; B3 family protein
Unigene_153781	701	Solyc02g088190.2.1	417	59.4	69	29.53	16.55	28	0	3	209	348	416	4.4e-16	78.2	MYB ; MYB family protein
Unigene_153861	1183	Solyc06g075660.2.1	163	77.4	93	23.58	57.06	21	0	905	1183	19	111	9.9e-37	147.5	MYB_related ; MYB_related family protein
Unigene_154066	397	Solyc02g090410.2.1	315	88.7	124	93.7	39.37	14	0	396	25	50	173	6.4e-57	213	LBD ; LBD family protein
Unigene_154129	483	Solyc02g081270.2.1	1029	98.6	69	42.86	6.71	1	0	481	275	368	436	2e-36	145.2	NAC ; NAC family protein
Unigene_154179	524	Solyc02g072060.1.1	339	60	35	20.04	10.32	14	0	418	314	62	96	2.5e-08	52	HSF ; HSF family protein
Unigene_154323	419	Solyc05g009660.2.1	484	86	93	66.59	19.21	13	0	282	4	24	116	1.2e-40	159.1	bZIP ; bZIP family protein
Unigene_154364	340	Solyc06g068460.2.1	360	48.8	121	106.76	33.61	53	2	2	340	65	184	6.1e-24	103.2	WRKY ; WRKY family protein
Unigene_154402	1862	Solyc07g052900.1.1	397	69.4	343	55.26	86.4	96	2	300	1301	55	397	2.3e-120	426	GeBP ; GeBP family protein
Unigene_154458	995	Solyc06g005090.2.1	198	100	46	13.87	23.23	0	0	401	538	46	91	6.8e-23	101.3	LBD ; LBD family protein
Unigene_154677	475	Solyc08g062510.2.1	653	92.9	70	44.21	10.72	5	0	474	265	584	653	7.2e-31	126.7	HD-ZIP ; HD-ZIP family protein
Unigene_155050	1393	Solyc12g087830.1.1	198	71.1	204	43.93	103.03	52	2	368	979	1	197	1.5e-71	263.5	MIKC_MADS ; MIKC_MADS family protein
Unigene_155100	446	Solyc02g062940.2.1	656	97.9	48	32.29	7.32	1	0	302	445	30	77	6.1e-24	103.6	C2H2 ; C2H2 family protein
Unigene_155110	322	Solyc08g081650.1.1	908	61.7	47	43.79	5.18	17	1	224	87	852	898	1.9e-11	61.6	AP2 ; AP2 family protein
Unigene_155170	4551	Solyc02g085340.1.1	609	94.4	568	37.44	93.27	32	0	2131	428	42	609	9.6e-315	1072.8	GRAS ; GRAS family protein
Unigene_155295	1278	Solyc02g063520.2.1	252	98.4	252	59.15	100	3	1	305	1057	1	252	2.2e-135	475.3	HD-ZIP ; HD-ZIP family protein
Unigene_155328	1249	Solyc02g088190.2.1	417	88.4	354	85.03	84.89	41	0	1064	3	1	354	1.2e-181	629	MYB ; MYB family protein
Unigene_155701	1099	Solyc02g005290.2.1	518	86.1	201	54.87	38.8	28	0	447	1049	8	208	5.1e-88	317.8	GeBP ; GeBP family protein
Unigene_155768	1303	Solyc02g081640.2.1	705	83.7	141	32.46	20	19	2	658	1080	569	705	1.3e-58	220.3	MYB_related ; MYB_related family protein
Unigene_156075	742	Solyc06g005590.2.1	689	100	81	32.75	11.76	0	0	2	244	609	689	4e-44	171.4	MYB_related ; MYB_related family protein
Unigene_156102	1207	Solyc04g064470.1.1	167	94.5	91	22.62	54.49	3	1	209	481	78	166	4.5e-45	175.3	SBP ; SBP family protein
Unigene_156111	1164	Solyc03g114720.2.1	556	93.7	253	65.21	45.5	16	0	28	786	228	480	6.6e-134	470.3	bHLH ; bHLH family protein
Unigene_156132	2372	Solyc12g038520.1.1	447	57.1	375	47.43	83.89	135	7	904	1977	82	447	7.9e-110	391.3	SBP ; SBP family protein
Unigene_156193	406	Solyc09g008250.2.1	296	97	66	48.77	22.3	2	0	209	406	89	154	1.4e-35	142.1	MYB ; MYB family protein
Unigene_156569	2530	Solyc02g021260.1.1	1317	40.9	149	17.67	11.31	66	3	364	759	1032	1175	1.9e-21	97.8	B3 ; B3 family protein
Unigene_156733	798	Solyc09g007570.1.1	256	84.8	191	71.8	74.61	26	1	798	235	46	236	3.3e-84	304.7	MYB_related ; MYB_related family protein
Unigene_156764	870	Solyc04g077990.2.1	204	99.5	204	70.34	100	1	0	20	631	1	204	2.8e-121	427.9	LBD ; LBD family protein
Unigene_156859	2842	Solyc10g075030.1.1	879	91.4	758	80.01	86.23	36	1	2595	322	151	879	0	1360.9	B3 ; B3 family protein
Unigene_156949	1132	Solyc05g009770.1.1	286	29.5	146	38.69	51.05	79	7	708	1112	116	248	2.7e-07	49.7	C2H2 ; C2H2 family protein
Unigene_157131	1670	Solyc07g055710.2.1	388	93.1	391	70.24	100.77	17	2	181	1332	1	388	1.6e-213	735.3	HSF ; HSF family protein
Unigene_157150	2965	Solyc01g101250.2.1	293	43.8	48	4.86	16.38	26	1	929	786	55	101	2.9e-05	44.3	C2H2 ; C2H2 family protein
Unigene_157467	1218	Solyc05g009770.1.1	286	26.9	167	41.13	58.39	92	8	698	1198	112	248	4.9e-07	48.9	C2H2 ; C2H2 family protein
Unigene_157726	326	Solyc12g098370.1.1	302	88.9	54	49.69	17.88	6	0	163	324	1	54	8.5e-23	99.4	G2-like ; G2-like family protein
Unigene_157832	323	Solyc09g010820.2.1	533	69.1	68	63.16	12.76	21	0	204	1	119	186	3.6e-26	110.5	MYB ; MYB family protein
Unigene_157868	1268	Solyc03g093550.1.1	241	74.1	239	56.55	99.17	57	3	181	897	1	234	1.9e-94	339.3	ERF ; ERF family protein
Unigene_158110	2555	Solyc06g068210.1.1	742	96.2	717	84.19	96.63	27	0	403	2553	1	717	0	1422.9	FAR1 ; FAR1 family protein
Unigene_158120	2045	Solyc01g087030.2.1	360	97.8	360	52.81	100	8	0	1639	560	1	360	1.4e-219	755.7	C3H ; C3H family protein
Unigene_158230	393	Solyc07g052930.2.1	435	60	60	45.8	13.79	18	2	268	107	12	71	1e-09	56.2	bHLH ; bHLH family protein
Unigene_158351	519	Solyc05g050170.1.1	185	61.9	42	24.28	22.7	16	0	494	369	144	185	6.5e-09	53.9	C2H2 ; C2H2 family protein
Unigene_158465	2667	Solyc03g080090.2.1	629	96.7	389	43.76	61.84	2	1	419	1585	1	378	1.6e-223	769.2	NAC ; NAC family protein
Unigene_158500	435	Solyc04g005320.2.1	238	86.2	130	89.66	54.62	18	0	392	3	107	236	3.6e-61	227.3	MIKC_MADS ; MIKC_MADS family protein
Unigene_158501	325	Solyc10g077110.1.1	372	29	100	92.31	26.88	53	2	252	7	19	118	1.7e-07	48.5	C2H2 ; C2H2 family protein
Unigene_158508	1622	Solyc07g056280.2.1	322	79.2	154	28.48	47.83	32	0	748	1209	169	322	3.9e-68	252.3	WRKY ; WRKY family protein
Unigene_158675	677	Solyc01g007760.2.1	479	97.9	142	62.92	29.65	3	0	1	426	338	479	8.6e-78	283.1	E2F/DP ; E2F/DP family protein
Unigene_158700	998	Solyc02g062210.1.1	214	38.3	94	28.26	43.93	39	4	332	87	106	192	1.6e-08	53.5	NAC ; NAC family protein
Unigene_158779	916	Solyc05g007420.1.1	383	71.1	235	76.97	61.36	65	1	1	696	149	383	4.9e-84	304.3	TCP ; TCP family protein
Unigene_158839	1159	Solyc08g080100.2.1	224	44.8	221	57.2	98.66	110	3	957	301	1	211	4.2e-40	158.7	MIKC_MADS ; MIKC_MADS family protein
Unigene_158915	300	Solyc04g071360.2.1	654	59.3	81	81	12.39	33	0	299	57	471	551	1.5e-26	111.7	Trihelix ; Trihelix family protein
Unigene_158918	1050	Solyc02g091550.1.1	235	75.9	29	8.29	12.34	7	0	110	196	155	183	7.2e-07	48.1	MIKC_MADS ; MIKC_MADS family protein
Unigene_159139	538	Solyc06g061030.2.1	559	96.3	109	60.78	19.5	4	0	211	537	1	109	5.6e-56	210.3	ARR-B ; ARR-B family protein
Unigene_159159	369	Solyc01g110490.2.1	702	71.4	56	45.53	7.98	16	0	367	200	577	632	9.6e-23	99.4	C3H ; C3H family protein
Unigene_159259	320	Solyc08g061130.2.1	158	69.2	107	100.31	67.72	23	3	1	303	48	150	3.3e-27	114	bZIP ; bZIP family protein
Unigene_159304	952	Solyc12g096350.1.1	338	98.1	104	32.77	30.77	2	0	359	670	235	338	9.6e-59	220.3	WRKY ; WRKY family protein
Unigene_159324	1653	Solyc10g038000.1.1	360	92.6	349	63.34	96.94	26	0	1582	536	1	349	3.1e-198	684.5	C3H ; C3H family protein
Unigene_159358	1574	Solyc08g006320.2.1	328	83.3	210	40.03	64.02	35	0	48	677	1	210	1.1e-91	330.5	WRKY ; WRKY family protein
Unigene_159456	441	Solyc03g110860.2.1	230	75.9	29	19.73	12.61	7	0	280	194	116	144	1.4e-07	49.3	NF-YC ; NF-YC family protein
Unigene_159524	302	Solyc01g087030.2.1	360	39.7	78	77.48	21.67	43	2	240	7	144	217	7.3e-13	66.2	C3H ; C3H family protein
Unigene_159540	1152	Solyc12g013660.1.1	353	54.8	31	8.07	8.78	14	0	465	557	246	276	2e-05	43.5	ERF ; ERF family protein
Unigene_159887	2206	Solyc08g076930.1.1	689	54.7	651	88.53	94.48	225	14	2047	239	57	685	5.3e-169	587.8	bHLH ; bHLH family protein
Unigene_160014	1247	Solyc08g082750.2.1	1611	34.1	91	21.89	5.65	53	2	2	256	1407	1496	4.7e-05	42.4	Nin-like ; Nin-like family protein
Unigene_160110	394	Solyc01g087030.2.1	360	37.9	58	44.16	16.11	36	0	72	245	131	188	7.6e-10	56.6	C3H ; C3H family protein
Unigene_160629	2245	Solyc03g121990.2.1	602	93.6	550	73.5	91.36	31	1	294	1943	1	546	5.8e-296	1009.6	MYB_related ; MYB_related family protein
Unigene_160772	319	Solyc03g123500.2.1	386	57.4	94	88.4	24.35	39	1	9	290	81	173	6.7e-25	106.3	ERF ; ERF family protein
Unigene_160799	2504	Solyc01g110490.2.1	702	89.7	702	84.11	100	72	0	60	2165	1	702	0	1275	C3H ; C3H family protein
Unigene_160807	2755	Solyc09g010680.2.1	398	95.5	22	2.4	5.53	1	0	2365	2430	356	377	3.2e-06	47.4	Dof ; Dof family protein
Unigene_161001	442	Solyc01g009860.2.1	272	72.1	140	95.02	51.47	36	1	31	441	1	140	1.1e-60	225.7	NAC ; NAC family protein
Unigene_161065	852	Solyc06g076030.2.1	334	97.5	121	42.61	36.23	3	0	433	795	1	121	4.1e-69	254.6	Dof ; Dof family protein
Unigene_161153	858	Solyc02g091030.2.1	677	97.2	71	24.83	10.49	2	0	646	858	67	137	5.7e-34	137.9	NF-YC ; NF-YC family protein
Unigene_161277	1635	Solyc07g005400.2.1	440	69.8	411	75.41	93.41	120	2	129	1358	33	440	4e-145	508.1	bHLH ; bHLH family protein
Unigene_161372	2439	Solyc02g068200.1.1	272	75.7	272	33.46	100	57	2	1925	1137	1	272	8.1e-110	391.3	TCP ; TCP family protein
Unigene_161389	398	Solyc10g080300.1.1	124	95.3	43	32.41	34.68	2	0	129	1	54	96	1.1e-21	95.9	MYB_related ; MYB_related family protein
Unigene_161477	1468	Solyc05g051330.1.1	335	93.4	335	68.46	100	22	0	1263	259	1	335	4.6e-177	614	GeBP ; GeBP family protein
Unigene_161573	360	Solyc11g017140.1.1	485	54.2	120	100	24.74	51	3	1	357	344	460	2.4e-26	111.3	C2H2 ; C2H2 family protein
Unigene_161604	404	Solyc05g009720.2.1	400	100	67	49.75	16.75	0	0	202	2	9	75	5e-33	133.7	G2-like ; G2-like family protein
Unigene_161615	2180	Solyc11g064800.1.1	379	83.8	105	14.45	27.7	15	1	1668	1982	247	349	2.1e-45	177.2	SRS ; SRS family protein
Unigene_161737	3781	Solyc01g087990.2.1	271	77.6	58	4.6	21.4	13	0	3378	3205	183	240	1.9e-17	85.1	MIKC_MADS ; MIKC_MADS family protein
Unigene_161830	378	Solyc11g069240.1.1	449	91.2	125	99.21	27.84	9	1	376	2	121	243	2.8e-62	230.7	C2H2 ; C2H2 family protein
Unigene_161958	665	Solyc01g107410.2.1	796	98.1	54	24.36	6.78	1	0	2	163	743	796	9.2e-24	103.6	HB-PHD ; HB-PHD family protein
Unigene_161988	967	Solyc08g075090.2.1	554	52.8	229	71.04	41.34	108	0	764	78	320	548	3e-68	251.9	bHLH ; bHLH family protein
Unigene_162269	513	Solyc08g006260.1.1	251	85.6	104	60.82	41.43	15	0	201	512	1	104	9.8e-50	189.5	B3 ; B3 family protein
Unigene_162358	345	Solyc03g124110.1.1	220	68.8	48	41.74	21.82	15	0	202	345	1	48	8.4e-13	66.2	ERF ; ERF family protein
Unigene_162414	960	Solyc02g089420.1.1	180	100	180	56.25	100	0	0	904	365	1	180	3.5e-101	361.3	bZIP ; bZIP family protein
Unigene_162428	1175	Solyc01g096710.2.1	276	87.7	203	51.83	73.55	24	1	518	1126	64	265	4.2e-96	344.7	NF-YC ; NF-YC family protein
Unigene_162511	1036	Solyc10g009290.1.1	451	89.8	315	91.22	69.84	23	4	99	1034	40	348	1.7e-157	548.5	bHLH ; bHLH family protein
Unigene_162598	440	Solyc09g074780.2.1	520	100	68	46.36	13.08	0	0	3	206	453	520	1.3e-34	139	C2H2 ; C2H2 family protein
Unigene_162687	677	Solyc08g006530.2.1	349	54	50	22.16	14.33	23	0	352	501	281	330	1.4e-08	53.1	CO-like ; CO-like family protein
Unigene_162695	343	Solyc08g007830.1.1	229	98	51	44.61	22.27	1	0	343	191	179	229	2.1e-27	114.8	ERF ; ERF family protein
Unigene_162933	790	Solyc03g093530.1.1	118	84.3	121	45.95	102.54	16	1	693	331	1	118	1.7e-53	202.6	ERF ; ERF family protein
Unigene_163058	349	Solyc06g069600.1.1	414	86.2	116	99.71	28.02	16	0	349	2	211	326	1.1e-49	188.7	bHLH ; bHLH family protein
Unigene_163102	1555	Solyc03g116100.2.1	333	86.3	336	64.82	100.9	43	1	201	1208	1	333	1.9e-168	585.5	MYB ; MYB family protein
Unigene_163120	2627	Solyc06g073050.2.1	595	98.4	384	43.85	64.54	6	0	288	1439	1	384	4.8e-225	774.2	NAC ; NAC family protein
Unigene_163145	2940	Solyc01g007070.2.1	700	86.7	705	71.94	100.71	88	3	272	2383	1	700	0	1155.2	TALE ; TALE family protein
Unigene_163252	2731	Solyc10g075030.1.1	879	82.2	763	83.82	86.8	60	5	2484	322	151	879	0	1192.9	B3 ; B3 family protein
Unigene_163280	1021	Solyc08g077060.2.1	145	64.4	160	47.01	110.34	22	3	817	338	21	145	9.7e-49	187.2	LSD ; LSD family protein
Unigene_163462	2786	Solyc07g019550.1.1	367	34.3	70	7.54	19.07	46	0	1973	2182	12	81	4.6e-08	53.5	ARR-B ; ARR-B family protein
Unigene_163520	615	Solyc01g067130.2.1	138	93.5	139	67.8	100.72	8	1	20	436	1	138	1e-69	256.1	NF-YB ; NF-YB family protein
Unigene_163743	763	Solyc03g111590.2.1	1252	34.1	135	53.08	10.78	76	4	388	756	13	146	7.6e-14	70.9	C2H2 ; C2H2 family protein
Unigene_163905	367	Solyc11g062060.1.1	261	100	57	46.59	21.84	0	0	1	171	195	251	1.3e-32	132.1	C2H2 ; C2H2 family protein
Unigene_163914	1281	Solyc11g072500.1.1	285	72.3	307	71.9	107.72	57	8	1143	241	1	285	3.4e-115	408.3	Dof ; Dof family protein
Unigene_163945	814	Solyc06g008360.2.1	282	81.4	220	81.08	78.01	41	0	758	99	57	276	2.6e-105	374.8	NAC ; NAC family protein
Unigene_164014	385	Solyc05g056040.2.1	650	97.8	89	69.35	13.69	2	0	364	98	1	89	7.6e-47	179.5	ARF ; ARF family protein
Unigene_164032	2086	Solyc02g068550.1.1	794	97.5	242	34.8	30.48	6	0	1428	703	535	776	7.9e-138	484.2	FAR1 ; FAR1 family protein
Unigene_164135	982	Solyc04g064860.1.1	233	79	219	66.9	93.99	41	2	917	264	19	233	8.3e-90	323.6	M-type_MADS ; M-type_MADS family protein
Unigene_164142	768	Solyc02g061780.2.1	244	99.3	140	54.69	57.38	1	0	53	472	1	140	5.3e-84	303.9	NAC ; NAC family protein
Unigene_164264	5240	Solyc03g121990.2.1	602	93.8	515	29.48	85.55	32	0	2250	3794	88	602	8.2e-277	947.2	MYB_related ; MYB_related family protein
Unigene_164353	2427	Solyc01g094580.2.1	695	46.9	435	53.77	62.59	220	8	783	2075	258	685	5.2e-117	415.2	BES1 ; BES1 family protein
Unigene_164485	590	Solyc10g080960.1.1	266	98.5	67	34.07	25.19	1	0	390	590	1	67	5.1e-34	137.5	G2-like ; G2-like family protein
Unigene_164519	798	Solyc05g009770.1.1	286	21.6	139	52.26	48.6	67	5	449	135	120	250	5.1e-05	41.6	C2H2 ; C2H2 family protein
Unigene_164589	1637	Solyc01g097330.2.1	454	86.6	202	37.02	44.49	27	0	606	1	38	239	3.4e-88	318.9	bZIP ; bZIP family protein
Unigene_164700	1384	Solyc08g041820.2.1	349	95	302	65.46	86.53	9	1	479	1384	1	296	4e-162	564.3	TALE ; TALE family protein
Unigene_164924	685	Solyc10g080260.1.1	697	98.1	54	23.65	7.75	1	0	3	164	644	697	5.9e-26	110.9	C3H ; C3H family protein
Unigene_164969	484	Solyc02g089520.1.1	409	41.7	48	29.75	11.74	27	1	288	148	21	68	4.2e-10	57.8	CO-like ; CO-like family protein
Unigene_165022	1854	Solyc07g049490.1.1	198	71.2	198	32.04	100	57	0	522	1115	1	198	1.3e-75	277.3	ERF ; ERF family protein
Unigene_165046	394	Solyc09g007550.2.1	459	89.6	67	51.02	14.6	7	0	193	393	1	67	3.3e-29	120.9	C2H2 ; C2H2 family protein
Unigene_165175	952	Solyc11g011050.1.1	309	81.3	262	82.56	84.79	45	1	165	950	1	258	1.8e-121	428.7	MYB ; MYB family protein
Unigene_165314	1717	Solyc01g079210.2.1	451	91.3	414	72.34	91.8	35	1	1557	316	1	413	3.7e-210	724.2	MYB_related ; MYB_related family protein
Unigene_165381	794	Solyc11g068800.1.1	449	92	125	47.23	27.84	10	0	420	794	1	125	5.6e-60	224.2	E2F/DP ; E2F/DP family protein
Unigene_165445	448	Solyc02g024070.2.1	851	97.6	82	54.91	9.64	2	0	203	448	423	504	2.1e-40	158.3	HD-ZIP ; HD-ZIP family protein
Unigene_165510	624	Solyc12g008870.1.1	343	98.7	75	36.06	21.87	1	0	622	398	269	343	1e-40	159.8	C3H ; C3H family protein
Unigene_165564	1238	Solyc11g064800.1.1	379	78	214	51.86	56.46	45	1	399	1040	138	349	2.5e-91	328.9	SRS ; SRS family protein
Unigene_165577	1316	Solyc02g062690.2.1	305	90.5	305	69.53	100	29	0	1262	348	1	305	5.4e-153	533.9	bHLH ; bHLH family protein
Unigene_165695	596	Solyc04g079830.2.1	692	36.1	97	48.83	14.02	60	1	440	156	479	575	2.5e-12	65.5	TALE ; TALE family protein
Unigene_165756	2507	Solyc06g008610.2.1	348	93.3	342	40.93	98.28	23	0	1379	354	7	348	4.3e-183	634.8	WRKY ; WRKY family protein
Unigene_165809	1284	Solyc03g121630.2.1	741	99.4	316	73.83	42.65	2	0	335	1282	1	316	8.1e-186	642.9	FAR1 ; FAR1 family protein
Unigene_165918	1048	Solyc01g112190.2.1	841	84.8	230	65.84	27.35	35	0	1047	358	612	841	6.6e-109	387.1	Nin-like ; Nin-like family protein
Unigene_165962	2879	Solyc11g012720.1.1	404	90.3	404	42.1	100	39	0	166	1377	1	404	8.1e-210	723.8	Trihelix ; Trihelix family protein
Unigene_165999	978	Solyc10g080920.1.1	93	100	93	28.53	100	0	0	432	710	1	93	9.9e-51	193.7	MYB_related ; MYB_related family protein
Unigene_166062	398	Solyc07g052930.2.1	435	98.5	132	99.5	30.34	2	0	1	396	98	229	7.5e-74	269.2	bHLH ; bHLH family protein
Unigene_166180	2409	Solyc04g079590.2.1	580	95.2	580	72.23	100	11	1	232	1920	1	580	0	1122.8	B3 ; B3 family protein
Unigene_166286	2273	Solyc01g110490.2.1	702	96.2	398	52.53	56.7	15	0	741	1934	305	702	1.4e-233	802.4	C3H ; C3H family protein
Unigene_166447	1807	Solyc11g020670.1.1	374	75.7	375	62.26	100.27	89	2	1361	240	1	374	4e-154	538.1	TCP ; TCP family protein
Unigene_166543	313	Solyc04g008050.2.1	654	90.8	76	72.84	11.62	1	1	311	84	572	641	2.7e-34	137.5	ARR-B ; ARR-B family protein
Unigene_166583	351	Solyc02g091810.1.1	318	66.4	107	91.45	33.65	33	1	321	1	9	112	3.5e-30	124	bHLH ; bHLH family protein
Unigene_166605	1548	Solyc02g092090.1.1	214	90.7	214	41.47	100	20	0	970	329	1	214	1.6e-103	369.8	bZIP ; bZIP family protein
Unigene_166683	521	Solyc02g091030.2.1	677	92.8	125	71.98	18.46	5	1	146	520	245	365	9.3e-64	236.1	NF-YC ; NF-YC family protein
Unigene_166697	420	Solyc01g099320.2.1	146	100	25	17.86	17.12	0	0	420	346	122	146	3.4e-08	51.2	NF-YB ; NF-YB family protein
Unigene_166737	861	Solyc08g005430.2.1	356	83.5	212	73.87	59.55	35	0	2	637	22	233	2e-103	368.6	GRF ; GRF family protein
Unigene_166779	313	Solyc02g069860.2.1	208	68.4	57	54.63	27.4	18	0	141	311	1	57	6.6e-17	79.7	NF-YA ; NF-YA family protein
Unigene_166939	2348	Solyc06g082590.1.1	248	82.5	200	25.55	80.65	35	0	1013	414	49	248	2.8e-91	329.7	ERF ; ERF family protein
Unigene_167327	820	Solyc09g074640.2.1	435	69.8	126	46.1	28.97	38	0	2	379	309	434	1.3e-48	186.4	C3H ; C3H family protein
Unigene_167502	783	Solyc03g083310.2.1	382	37.7	77	29.5	20.16	42	3	400	612	102	178	3.4e-09	55.5	C2H2 ; C2H2 family protein
Unigene_167505	1756	Solyc05g009310.2.1	437	84	437	74.66	100	70	0	1537	227	1	437	5.9e-211	726.9	CO-like ; CO-like family protein
Unigene_167556	1227	Solyc06g073200.2.1	125	100	125	30.56	100	0	0	733	359	1	125	3.5e-69	255.4	FAR1 ; FAR1 family protein
Unigene_167631	2343	Solyc03g097120.2.1	491	86.7	428	54.8	87.17	57	0	599	1882	64	491	3.4e-206	711.4	HSF ; HSF family protein
Unigene_167672	1111	Solyc01g112190.2.1	841	91.2	216	58.33	25.68	19	0	648	1	403	618	6.1e-105	374	Nin-like ; Nin-like family protein
Unigene_167829	1126	Solyc08g075090.2.1	554	47.9	236	62.88	42.6	121	2	990	286	320	554	2.9e-62	232.3	bHLH ; bHLH family protein
Unigene_167840	455	Solyc05g014800.1.1	135	59.6	104	68.57	77.04	42	0	318	7	23	126	6.5e-29	120.2	NF-YC ; NF-YC family protein
Unigene_167842	966	Solyc09g064920.2.1	282	75.9	116	36.02	41.13	28	0	619	966	98	213	1.7e-47	183	bHLH ; bHLH family protein
Unigene_167936	306	Solyc11g010340.1.1	298	98.9	89	87.25	29.87	1	0	298	32	210	298	2.1e-44	171	bHLH ; bHLH family protein
Unigene_168171	375	Solyc05g026180.1.1	493	73.3	60	48	12.17	16	0	195	374	40	99	2.2e-22	98.2	NAC ; NAC family protein
Unigene_168248	866	Solyc04g079830.2.1	692	70.5	173	59.93	25	50	1	2	517	520	692	5.5e-61	227.6	TALE ; TALE family protein
Unigene_168298	665	Solyc03g119050.2.1	1070	97.4	38	17.14	3.55	1	0	2	115	1033	1070	1.9e-16	79.3	MYB ; MYB family protein
Unigene_168367	323	Solyc11g068950.1.1	661	66.4	110	102.17	16.64	30	2	321	1	288	393	7.3e-35	139.4	TALE ; TALE family protein
Unigene_168399	867	Solyc09g015110.1.1	223	96.4	55	19.03	24.66	2	0	109	273	1	55	4.1e-24	105.1	HB-other ; HB-other family protein
Unigene_168406	386	Solyc10g005010.2.1	287	89.8	128	99.48	44.6	13	0	3	386	12	139	1e-67	248.8	NAC ; NAC family protein
Unigene_168508	3117	Solyc04g007210.2.1	428	45	60	5.77	14.02	24	1	536	357	373	423	9.6e-07	49.3	CO-like ; CO-like family protein
Unigene_168526	318	Solyc01g087990.2.1	271	46.3	82	77.36	30.26	40	1	17	262	19	96	1.8e-14	71.6	MIKC_MADS ; MIKC_MADS family protein
Unigene_168606	603	Solyc10g009290.1.1	451	89	109	54.23	24.17	7	1	601	275	348	451	5.3e-47	180.6	bHLH ; bHLH family protein
Unigene_168729	1619	Solyc12g077540.1.1	301	100	259	47.99	86.05	0	0	133	909	32	290	5e-156	544.3	Trihelix ; Trihelix family protein
Unigene_168856	430	Solyc01g095640.1.1	94	66.7	81	56.51	86.17	2	2	243	4	1	57	1.3e-23	102.4	MYB_related ; MYB_related family protein
Unigene_168893	1540	Solyc09g008850.2.1	532	52.7	273	53.18	51.32	114	5	237	1022	260	528	1.8e-70	260	Trihelix ; Trihelix family protein
Unigene_168993	936	Solyc02g084880.2.1	351	97.3	74	23.72	21.08	2	0	514	735	278	351	5.1e-36	144.8	bHLH ; bHLH family protein
Unigene_169185	2423	Solyc06g069760.2.1	492	87.6	492	60.92	100	61	0	1956	481	1	492	4.7e-251	860.5	Dof ; Dof family protein
Unigene_169187	449	Solyc08g076400.2.1	263	82.8	151	100.89	57.41	24	1	449	3	105	255	1.6e-64	238.4	G2-like ; G2-like family protein
Unigene_169388	487	Solyc05g007180.2.1	305	82.8	64	39.43	20.98	9	1	485	294	244	305	2.1e-25	108.6	HD-ZIP ; HD-ZIP family protein
Unigene_169435	696	Solyc02g093050.2.1	326	51.8	247	106.47	75.77	89	4	1	696	29	260	3.5e-58	218	WRKY ; WRKY family protein
Unigene_169490	847	Solyc09g009120.2.1	1043	43.3	150	53.13	14.38	68	3	218	655	1	137	9.3e-21	94	C2H2 ; C2H2 family protein
Unigene_169542	555	Solyc07g055100.2.1	429	91	122	65.95	28.44	4	2	551	186	315	429	6e-53	200.3	Trihelix ; Trihelix family protein
Unigene_169757	1001	Solyc03g111590.2.1	1252	59.1	44	13.19	3.51	18	0	294	425	12	55	7.9e-11	61.2	C2H2 ; C2H2 family protein
Unigene_169791	308	Solyc08g006200.1.1	566	93.1	102	99.35	18.02	7	0	1	306	244	345	1.8e-54	204.5	B3 ; B3 family protein
Unigene_169794	1748	Solyc02g079760.2.1	440	93.3	445	76.37	101.14	25	1	52	1386	1	440	2.3e-236	811.2	bHLH ; bHLH family protein
Unigene_169959	335	Solyc08g060840.1.1	826	70.5	44	39.4	5.33	13	0	221	90	318	361	9.6e-14	69.3	FAR1 ; FAR1 family protein
Unigene_170275	474	Solyc03g062820.1.1	145	73.9	46	29.11	31.72	12	0	278	141	99	144	2.9e-16	78.2	M-type_MADS ; M-type_MADS family protein
Unigene_170512	724	Solyc05g014800.1.1	135	58.9	112	46.41	82.96	46	0	103	438	22	133	7.2e-30	124	NF-YC ; NF-YC family protein
Unigene_170563	312	Solyc08g074860.1.1	410	35.5	62	59.62	15.12	39	1	130	312	328	389	6.9e-06	43.1	bZIP ; bZIP family protein
Unigene_170635	1375	Solyc06g073210.2.1	232	89.8	216	47.13	93.1	22	0	80	727	1	216	4.4e-105	374.8	FAR1 ; FAR1 family protein
Unigene_170758	824	Solyc08g080540.2.1	325	100	83	30.22	25.54	0	0	455	703	1	83	1.2e-46	179.9	HSF ; HSF family protein
Unigene_170885	1157	Solyc05g055750.2.1	459	87.6	105	27.23	22.88	13	0	1	315	302	406	1.6e-47	183.3	WRKY ; WRKY family protein
Unigene_170946	494	Solyc02g089540.2.1	391	31.5	124	75.3	31.71	59	3	22	315	243	366	6.2e-09	53.9	CO-like ; CO-like family protein
Unigene_171053	570	Solyc07g066160.1.1	331	81.7	109	57.37	32.93	20	0	2	328	223	331	2.3e-47	181.8	C2H2 ; C2H2 family protein
Unigene_171058	300	Solyc01g096700.2.1	610	29.8	104	104	17.05	49	3	246	7	77	180	1.1e-05	42.4	MYB_related ; MYB_related family protein
Unigene_171164	1401	Solyc03g026280.2.1	210	72.5	218	46.68	103.81	50	2	1362	709	1	208	1.3e-83	303.5	ERF ; ERF family protein
Unigene_171193	362	Solyc01g079380.1.1	495	96.7	120	99.45	24.24	4	0	2	361	96	215	8.4e-64	235.7	GRAS ; GRAS family protein
Unigene_171402	562	Solyc04g057990.2.1	1579	97	66	35.23	4.18	2	0	364	561	1422	1487	2.3e-36	145.2	C3H ; C3H family protein
Unigene_171405	5276	Solyc08g081960.1.1	339	87	46	2.62	13.57	6	0	425	288	294	339	2.1e-17	85.5	ERF ; ERF family protein
Unigene_171473	1059	Solyc05g007180.2.1	305	92.1	165	46.74	54.1	13	0	474	968	71	235	5.8e-81	294.3	HD-ZIP ; HD-ZIP family protein
Unigene_171599	355	Solyc09g082500.2.1	829	44	75	63.38	9.05	27	4	10	189	578	652	2e-09	55.1	CPP ; CPP family protein
Unigene_171682	524	Solyc06g035940.2.1	676	58.1	74	42.37	10.95	31	0	396	175	317	390	2.7e-23	101.7	HD-ZIP ; HD-ZIP family protein
Unigene_171731	1529	Solyc05g047460.2.1	1097	83.8	235	46.11	21.42	38	0	2	706	312	546	1.6e-111	396.4	ARF ; ARF family protein
Unigene_171741	2340	Solyc10g047060.1.1	212	54.7	53	6.79	25	20	2	1233	1382	20	71	1.5e-07	51.6	NAC ; NAC family protein
Unigene_171819	516	Solyc02g032950.2.1	498	97.4	77	44.77	15.46	2	0	285	515	1	77	1.1e-40	159.5	WRKY ; WRKY family protein
Unigene_171852	382	Solyc09g008850.2.1	532	41.8	110	86.39	20.68	62	1	1	330	424	531	1e-19	89.4	Trihelix ; Trihelix family protein
Unigene_171877	306	Solyc06g076270.2.1	700	78.4	102	100	14.57	22	0	306	1	307	408	2.9e-41	160.6	MYB_related ; MYB_related family protein
Unigene_171954	2663	Solyc01g108080.2.1	414	85	414	46.64	100	62	0	1076	2317	1	414	2.9e-193	668.7	bZIP ; bZIP family protein
Unigene_172176	1036	Solyc08g074860.1.1	410	36.9	84	24.32	20.49	51	2	926	678	308	390	3.2e-07	49.3	bZIP ; bZIP family protein
Unigene_172202	1800	Solyc12g006240.1.1	269	49.5	109	18.17	40.52	51	1	99	413	5	113	1.1e-26	114.8	DBB ; DBB family protein
Unigene_172233	1412	Solyc10g055410.1.1	273	87.9	273	58	100	33	0	217	1035	1	273	3.3e-140	491.5	MYB ; MYB family protein
Unigene_172414	1012	Solyc03g007380.1.1	353	91.8	207	61.36	58.64	17	0	3	623	147	353	2.3e-111	395.2	WRKY ; WRKY family protein
Unigene_172488	1886	Solyc04g076680.2.1	63	100	60	9.54	95.24	0	0	590	411	1	60	7.8e-28	118.6	M-type_MADS ; M-type_MADS family protein
Unigene_172534	684	Solyc09g089550.2.1	805	97.8	179	78.51	22.24	4	0	148	684	129	307	1.4e-99	355.5	ZF-HD ; ZF-HD family protein
Unigene_172538	448	Solyc01g089960.2.1	236	100	54	36.16	22.88	0	0	263	424	183	236	3.7e-29	120.9	WRKY ; WRKY family protein
Unigene_172722	1061	Solyc01g100220.2.1	149	90.2	143	40.43	95.97	14	0	346	774	7	149	4.1e-66	245	GATA ; GATA family protein
Unigene_172794	566	Solyc02g090770.1.1	203	68.6	175	92.76	86.21	39	4	482	3	2	175	4.8e-58	217.2	ERF ; ERF family protein
Unigene_173021	553	Solyc08g065910.1.1	213	100	45	24.41	21.13	0	0	145	11	45	89	1.7e-23	102.4	MYB ; MYB family protein
Unigene_173090	888	Solyc08g006110.2.1	351	74.8	242	81.76	68.95	53	2	131	832	1	242	1.6e-92	332.4	bZIP ; bZIP family protein
Unigene_173101	957	Solyc11g071810.1.1	177	73.8	168	52.66	94.92	44	0	216	719	1	168	2.2e-63	235.7	YABBY ; YABBY family protein
Unigene_173119	820	Solyc03g019710.2.1	177	85.4	158	57.8	89.27	23	0	62	535	1	158	1.5e-71	262.7	MIKC_MADS ; MIKC_MADS family protein
Unigene_173407	557	Solyc03g118290.2.1	846	67.7	65	35.01	7.68	21	0	1	195	779	843	1.4e-20	92.8	ARF ; ARF family protein
Unigene_173771	683	Solyc05g052410.1.1	399	94.3	87	38.21	21.8	5	0	682	422	313	399	1.3e-44	172.9	ERF ; ERF family protein
Unigene_174021	494	Solyc09g074690.2.1	308	72.7	33	20.04	10.71	9	0	173	271	20	52	4.7e-09	54.3	HB-other ; HB-other family protein
Unigene_174118	320	Solyc11g005380.1.1	495	59	61	57.19	12.32	25	0	2	184	397	457	2.9e-15	74.3	Trihelix ; Trihelix family protein
Unigene_174160	2047	Solyc01g108130.2.1	336	95.5	265	38.84	78.87	12	0	844	1638	72	336	8.2e-148	517.3	B3 ; B3 family protein
Unigene_174251	311	Solyc11g010570.1.1	265	90.9	66	63.67	24.91	6	0	306	109	1	66	2.1e-26	111.3	MIKC_MADS ; MIKC_MADS family protein
Unigene_174306	787	Solyc06g008200.2.1	476	97.9	141	53.75	29.62	3	0	53	475	336	476	1.3e-69	256.1	G2-like ; G2-like family protein
Unigene_174338	964	Solyc02g062960.2.1	205	85.4	206	64.11	100.49	29	1	832	215	1	205	2e-96	345.5	HD-ZIP ; HD-ZIP family protein
Unigene_174900	420	Solyc09g010820.2.1	533	51.2	41	29.29	7.69	20	0	125	247	79	119	8.1e-10	56.6	MYB ; MYB family protein
Unigene_174916	346	Solyc09g065670.2.1	470	71.2	66	57.23	14.04	15	1	11	208	409	470	2.9e-21	94.4	C2H2 ; C2H2 family protein
Unigene_174966	462	Solyc10g077110.1.1	372	30.7	75	48.7	20.16	36	1	153	329	17	91	5.4e-07	47.4	C2H2 ; C2H2 family protein
Unigene_175030	449	Solyc11g071500.1.1	619	86.1	108	72.16	17.45	15	0	324	1	1	108	1.1e-49	189.1	MYB ; MYB family protein
Unigene_175077	1986	Solyc03g120620.2.1	775	95.7	587	88.67	75.74	24	1	1986	226	190	775	0	1125.5	HD-ZIP ; HD-ZIP family protein
Unigene_175079	3033	Solyc05g053090.1.1	743	65.1	745	73.69	100.27	221	7	2897	753	7	742	1.6e-264	905.6	GRAS ; GRAS family protein
Unigene_175237	347	Solyc08g075090.2.1	554	62.1	103	89.05	18.59	39	0	346	38	450	552	1.9e-36	144.8	bHLH ; bHLH family protein
[truncated: 4,356 more rows]
