# Supplementary material for: Understanding salt tolerance mechanism using transcriptome profiling and de novo assembly of wild tomato Solanum chilense
Source: Sci Rep. 2020 Sep 28;10:15835. doi: 10.1038/s41598-020-72474-w (PMC7523002; doi:10.1038/s41598-020-72474-w)
Supplement: Supplementary file 6 — Supplementary Table 8. [file 41598_2020_72474_MOESM6_ESM.xls]

## Sheet: Summary
Title: Understanding salt tolerance mechanism using transcriptome profiling and de novo assembly of wild tomato Solanum chilense Authors: SP Kashyap 1, 2, HC Prasanna 1, 3*, Nishi Kumari 2, Pallavi Mishra 1 and B Singh 1 Author’s affiliations: 1 Division of Crop Improvement and Biotechnology, Indian Institute of Vegetable Research, Indian Council of Agricultural Research, Varanasi-221 305, Uttar …
Table S8 Differentially expressed genes (DEGs) summary _Report.
1.Chilense_Treated_vs_Ctrl Statistics:
Category	Total	UP	DOWN	NEUTRAL
Both_Control_&_Treated	351220	30924	36369	283927
Significant_Both_Control_vs_Treated	67293	30924	36369	0
Only_Control	54970	NA	NA	NA
Only_Treated	67650	NA	NA	NA
2.DVRT-1_Treated_vs_ Ctrl Statistics:
Category	Total	UP	DOWN	NEUTRAL
Both_Control_&_Treated	367990	42426	39456	286108
Significant_Both_Control_vs_Treated	81882	42426	39456	0
Only_Control	61083	NA	NA	NA
Only_Treated	56782	NA	NA	NA
3.Chiense_Treated_vsDVRT-1__Treated
Category	Total	UP	DOWN	NEUTRAL
Both_Control_&_Treated	352026	61216	54767	236043
Significant_Both_Control_vs_Treated	115983	61216	54767	0
Only_Control	72746	NA	NA	NA
Only_Treated	66844	NA	NA	NA
