# Supplementary material for: Understanding salt tolerance mechanism using transcriptome profiling and de novo assembly of wild tomato Solanum chilense
Source: Sci Rep. 2020 Sep 28;10:15835. doi: 10.1038/s41598-020-72474-w (PMC7523002; doi:10.1038/s41598-020-72474-w)
Supplement: Supplementary file 7 — Supplementary Table 9. [file 41598_2020_72474_MOESM7_ESM.xlsx]

## Sheet: UP Regulated
Title: Understanding salt tolerance mechanism using transcriptome profiling and de novo assembly of wild tomato Solanum chilense Authors: SP Kashyap 1, 2, HC Prasanna 1, 3*, Nishi Kumari 2, Pallavi Mishra 1 and B Singh 1 Author’s affiliations: 1 Division of Crop Improvement and Biotechnology, Indian Institute of Vegetable Research, Indian Council of Agricultural Research, Varanasi-221 305, Uttar …
Table S9 List of differentially expressed genes (DEGs) in Chilense_Treated vs DVRT-1_Treated.
Unigene_ID	baseMeanA	baseMeanB	foldChange	log2FoldChange	P-value	Q_value	Subject_ID	Subject_length	%Identity	Alignment_length	Query_coverage	Subject_coverage	No.Of_mismatches	No.Of_gaps	Query_start	Query_end	Subject_start	Subject_end	E-value	Gene_names	Protein_names	Gene_ontology_IDs	Gene_ontology_(BP)	Gene_ontology_(CC)	Gene_ontology_(MF)	Pathway
Unigene_198335	1	15	15	3.91	0.264985	1	tr|B9T9H1|B9T9H1_RICCO	394	56	100	94.34	25.38	44	0	301	2	51	150	3.6e-22	RCOM_0375130	Low affinity potassium transport system protein kup, putative	GO:0015079; GO:0016021	NA	integral component of membrane [GO:0016021]	potassium ion transmembrane transporter activity [GO:0015079]	NA
Unigene_136738	86	700	8.13953	3.02	0.248672	1	tr|K4B6Q0|K4B6Q0_SOLLC	184	98.8	83	51.02	45.11	1	0	486	238	102	184	2.2e-39	101247784	Uncharacterized protein	GO:0005525; GO:0005622	NA	intracellular [GO:0005622]	GTP binding [GO:0005525]	NA
Unigene_198336	2	20	10	3.32	0.263322	1	NA	NA	NA	NA	NA	NA	NA	NA	NA	NA	NA	NA	NA	NA	NA	NA	NA	NA	NA	NA
Unigene_136739	2	8	4	2	0.622581	1	NA	NA	NA	NA	NA	NA	NA	NA	NA	NA	NA	NA	NA	NA	NA	NA	NA	NA	NA	NA
Unigene_198339	2	50	25	4.64	0.111662	1	tr|K8EJH4|K8EJH4_9CHLO	214	34.4	93	43.12	43.46	61	0	350	628	25	117	1.5e-11	Bathy10g02910	PREDICTED: similar to Zinc finger protein 271 (Zinc finger protein 7) (HZF7) (Zinc finger protein ZNFphex133) (Epstein-Barr virus-induced zinc finger protein) (ZNF-EB) (CT-ZFP48) (Zinc finger protein)	GO:0003676	NA	NA	nucleic acid binding [GO:0003676]	NA
Unigene_446873	828	5361	6.47464	2.69	0.241337	1	tr|K4D8C1|K4D8C1_SOLLC	234	100	234	53.06	100	0	0	327	1028	1	234	1.6e-132	101251147	Uncharacterized protein	NA	NA	NA	NA	NA
Unigene_37352	36	375	10.4167	3.38	0.214352	1	tr|A0A0V0ITY6|A0A0V0ITY6_SOLCH	635	95.2	628	68.71	98.9	29	1	2639	759	1	628	0	NA	Putative pentatricopeptide repeat-containing protein-like	NA	NA	NA	NA	NA
Unigene_37358	6	28	4.66667	2.22	0.39256	1	NA	NA	NA	NA	NA	NA	NA	NA	NA	NA	NA	NA	NA	NA	NA	NA	NA	NA	NA	NA
Unigene_261334	2	12	6	2.58	0.447289	1	tr|B4FR55|B4FR55_MAIZE	447	90.2	102	99.67	22.82	10	0	307	2	175	276	4.9e-45	NA	Uncharacterized protein	GO:0051087	NA	NA	chaperone binding [GO:0051087]	NA
Unigene_170292	10	69	6.9	2.79	0.281869	1	tr|A0A0V0IPZ3|A0A0V0IPZ3_SOLCH	88	74.4	43	32.33	48.86	11	0	181	309	26	68	3.7e-08	NA	Putative ovule protein	NA	NA	NA	NA	NA
Unigene_170294	2	18	9	3.17	0.294357	1	NA	NA	NA	NA	NA	NA	NA	NA	NA	NA	NA	NA	NA	NA	NA	NA	NA	NA	NA	NA
Unigene_149140	2	22	11	3.46	0.238503	1	NA	NA	NA	NA	NA	NA	NA	NA	NA	NA	NA	NA	NA	NA	NA	NA	NA	NA	NA	NA
Unigene_160020	8	32	4	2	0.432834	1	NA	NA	NA	NA	NA	NA	NA	NA	NA	NA	NA	NA	NA	NA	NA	NA	NA	NA	NA	NA
Unigene_170295	2	11	5.5	2.46	0.485017	1	NA	NA	NA	NA	NA	NA	NA	NA	NA	NA	NA	NA	NA	NA	NA	NA	NA	NA	NA	NA
Unigene_149141	2	20	10	3.32	0.263322	1	NA	NA	NA	NA	NA	NA	NA	NA	NA	NA	NA	NA	NA	NA	NA	NA	NA	NA	NA	NA
Unigene_170297	4	34	8.5	3.09	0.249633	1	NA	NA	NA	NA	NA	NA	NA	NA	NA	NA	NA	NA	NA	NA	NA	NA	NA	NA	NA	NA
Unigene_149143	6	48	8	3	0.253104	1	NA	NA	NA	NA	NA	NA	NA	NA	NA	NA	NA	NA	NA	NA	NA	NA	NA	NA	NA	NA
Unigene_160024	4	16	4	2	0.484293	1	NA	NA	NA	NA	NA	NA	NA	NA	NA	NA	NA	NA	NA	NA	NA	NA	NA	NA	NA	NA
Unigene_149145	2	28	14	3.81	0.187337	1	NA	NA	NA	NA	NA	NA	NA	NA	NA	NA	NA	NA	NA	NA	NA	NA	NA	NA	NA	NA
Unigene_160028	2	48	24	4.58	0.115549	1	tr|A0A2N9III7|A0A2N9III7_FAGSY	1208	63.6	107	68.88	8.86	35	1	113	421	664	770	2e-29	FSB_LOCUS51623	Uncharacterized protein	GO:0003676; GO:0008270; GO:0015074	DNA integration [GO:0015074]	NA	nucleic acid binding [GO:0003676]; zinc ion binding [GO:0008270]	NA
Unigene_149149	4	17	4.25	2.09	0.459563	1	NA	NA	NA	NA	NA	NA	NA	NA	NA	NA	NA	NA	NA	NA	NA	NA	NA	NA	NA	NA
Unigene_160029	2	15	7.5	2.91	0.357347	1	NA	NA	NA	NA	NA	NA	NA	NA	NA	NA	NA	NA	NA	NA	NA	NA	NA	NA	NA	NA
Unigene_459280	6	28	4.66667	2.22	0.39256	1	NA	NA	NA	NA	NA	NA	NA	NA	NA	NA	NA	NA	NA	NA	NA	NA	NA	NA	NA	NA
Unigene_212141	31	126	4.06452	2.02	0.432311	1	tr|A0A0V0IVM7|A0A0V0IVM7_SOLCH	119	82.3	113	50.37	94.96	20	0	399	61	1	113	4.1e-44	NA	Putative ovule protein	NA	NA	NA	NA	NA
Unigene_212143	12	49	4.08333	2.03	0.420012	1	NA	NA	NA	NA	NA	NA	NA	NA	NA	NA	NA	NA	NA	NA	NA	NA	NA	NA	NA	NA
Unigene_212144	10	1722	172.2	7.43	0.0145422	1	tr|K4BCN9|K4BCN9_SOLLC	377	88.1	377	61.67	100	45	0	308	1438	1	377	1.2e-181	101267952	Uncharacterized protein	NA	NA	NA	NA	NA
Unigene_212145	2	10	5	2.32	0.52688	1	NA	NA	NA	NA	NA	NA	NA	NA	NA	NA	NA	NA	NA	NA	NA	NA	NA	NA	NA	NA
Unigene_212149	88	3234	36.75	5.2	0.0494625	1	tr|K4BTM7|K4BTM7_SOLLC	440	97.9	141	34.25	32.05	3	0	1234	812	300	440	1.9e-71	101264001	Uncharacterized protein	NA	NA	NA	NA	NA
Unigene_55760	2	18	9	3.17	0.294357	1	NA	NA	NA	NA	NA	NA	NA	NA	NA	NA	NA	NA	NA	NA	NA	NA	NA	NA	NA	NA
Unigene_55769	1	5	5	2.32	0.680458	1	NA	NA	NA	NA	NA	NA	NA	NA	NA	NA	NA	NA	NA	NA	NA	NA	NA	NA	NA	NA
Unigene_105951	2	25	12.5	3.64	0.209465	1	NA	NA	NA	NA	NA	NA	NA	NA	NA	NA	NA	NA	NA	NA	NA	NA	NA	NA	NA	NA
Unigene_167551	4	36	9	3.17	0.237707	1	NA	NA	NA	NA	NA	NA	NA	NA	NA	NA	NA	NA	NA	NA	NA	NA	NA	NA	NA	NA
Unigene_105954	2	20	10	3.32	0.263322	1	NA	NA	NA	NA	NA	NA	NA	NA	NA	NA	NA	NA	NA	NA	NA	NA	NA	NA	NA	NA
Unigene_167553	1	12	12	3.58	0.344513	1	tr|T1MRB3|T1MRB3_TRIUA	83	67.3	49	45.51	59.04	16	0	148	2	13	61	4.3e-07	NA	Uncharacterized protein	GO:0016021; GO:0016651; GO:0042773	ATP synthesis coupled electron transport [GO:0042773]	integral component of membrane [GO:0016021]	oxidoreductase activity, acting on NAD(P)H [GO:0016651]	NA
Unigene_105958	5	58	11.6	3.54	0.18863	1	tr|A0A1U8FNS3|A0A1U8FNS3_CAPAN	1233	71.4	63	33.51	5.11	18	0	202	14	609	671	6.1e-17	LOC107859776	DNA mismatch repair protein MLH3 isoform X1	GO:0005524; GO:0006298; GO:0007131; GO:0016887; GO:0030983; GO:0032300	mismatch repair [GO:0006298]; reciprocal meiotic recombination [GO:0007131]	mismatch repair complex [GO:0032300]	ATPase activity [GO:0016887]; ATP binding [GO:0005524]; mismatched DNA binding [GO:0030983]	NA
Unigene_167558	6	327	54.5	5.77	0.0589895	1	tr|K4CLF9|K4CLF9_SOLLC	454	90.5	211	59.6	46.48	16	1	1031	399	248	454	9.6e-96	NA	Uncharacterized protein	NA	NA	NA	NA	NA
Unigene_230556	2	18	9	3.17	0.294357	1	NA	NA	NA	NA	NA	NA	NA	NA	NA	NA	NA	NA	NA	NA	NA	NA	NA	NA	NA	NA
Unigene_219678	2	8	4	2	0.622581	1	NA	NA	NA	NA	NA	NA	NA	NA	NA	NA	NA	NA	NA	NA	NA	NA	NA	NA	NA	NA
Unigene_209407	1	26	26	4.7	0.138791	1	NA	NA	NA	NA	NA	NA	NA	NA	NA	NA	NA	NA	NA	NA	NA	NA	NA	NA	NA	NA
Unigene_209409	1190	11992	10.0773	3.33	0.14074	1	tr|A0A0V0I8R8|A0A0V0I8R8_SOLCH	483	93.5	461	75.66	95.45	30	0	250	1632	1	461	1.9e-237	NA	Putative 26S proteasome regulatory subunit 4-like (Fragment)	GO:0000502; GO:0005524; GO:0005737; GO:0016021; GO:0016787; GO:0030163	protein catabolic process [GO:0030163]	cytoplasm [GO:0005737]; integral component of membrane [GO:0016021]; proteasome complex [GO:0000502]	ATP binding [GO:0005524]; hydrolase activity [GO:0016787]	NA
Unigene_314787	2	8	4	2	0.622581	1	NA	NA	NA	NA	NA	NA	NA	NA	NA	NA	NA	NA	NA	NA	NA	NA	NA	NA	NA	NA
Unigene_118360	2	16	8	3	0.333765	1	NA	NA	NA	NA	NA	NA	NA	NA	NA	NA	NA	NA	NA	NA	NA	NA	NA	NA	NA	NA
Unigene_118361	7	83	11.8571	3.57	0.185653	1	tr|A0A1J3CWJ5|A0A1J3CWJ5_NOCCA	453	94.7	76	66.67	16.78	3	1	113	340	3	77	7.4e-34	GA_TR18597_c2_g1_i1_g.59688	Elongation factor 1-alpha (Fragment)	GO:0003746; GO:0003924; GO:0005525; GO:0005737	NA	cytoplasm [GO:0005737]	GTPase activity [GO:0003924]; GTP binding [GO:0005525]; translation elongation factor activity [GO:0003746]	NA
Unigene_118366	542	2381	4.39299	2.14	0.366585	1	tr|K4BZ47|K4BZ47_SOLLC	1858	95.5	1654	94.68	89.02	74	0	4963	2	1	1654	0	101261518	Uncharacterized protein	GO:0000445; GO:0003729; GO:0006406	mRNA export from nucleus [GO:0006406]	THO complex part of transcription export complex [GO:0000445]	mRNA binding [GO:0003729]	NA
Unigene_118368	2	18	9	3.17	0.294357	1	NA	NA	NA	NA	NA	NA	NA	NA	NA	NA	NA	NA	NA	NA	NA	NA	NA	NA	NA	NA
Unigene_118369	4	26	6.5	2.7	0.315599	1	NA	NA	NA	NA	NA	NA	NA	NA	NA	NA	NA	NA	NA	NA	NA	NA	NA	NA	NA	NA
Unigene_185961	2	12	6	2.58	0.447289	1	NA	NA	NA	NA	NA	NA	NA	NA	NA	NA	NA	NA	NA	NA	NA	NA	NA	NA	NA	NA
Unigene_185966	25	198	7.92	2.99	0.264619	1	tr|K4D5L6|K4D5L6_SOLLC	968	87.2	219	46.79	22.62	27	1	1221	568	750	968	4.8e-95	101245312	Uncharacterized protein	GO:0006506; GO:0030176; GO:0051267	GPI anchor biosynthetic process [GO:0006506]	integral component of endoplasmic reticulum membrane [GO:0030176]	CP2 mannose-ethanolamine phosphotransferase activity [GO:0051267]	NA
Unigene_24980	2	22	11	3.46	0.238503	1	NA	NA	NA	NA	NA	NA	NA	NA	NA	NA	NA	NA	NA	NA	NA	NA	NA	NA	NA	NA
Unigene_86580	86	398	4.62791	2.21	0.394866	1	tr|K4CBN1|K4CBN1_SOLLC	237	98.5	133	39.78	56.12	2	0	76	474	105	237	2.4e-72	101259167	Uncharacterized protein	GO:0046872	NA	NA	metal ion binding [GO:0046872]	NA
Unigene_327192	2	12	6	2.58	0.447289	1	NA	NA	NA	NA	NA	NA	NA	NA	NA	NA	NA	NA	NA	NA	NA	NA	NA	NA	NA	NA
Unigene_86582	4	30	7.5	2.91	0.278245	1	NA	NA	NA	NA	NA	NA	NA	NA	NA	NA	NA	NA	NA	NA	NA	NA	NA	NA	NA	NA
Unigene_14713	4	22	5.5	2.46	0.366114	1	NA	NA	NA	NA	NA	NA	NA	NA	NA	NA	NA	NA	NA	NA	NA	NA	NA	NA	NA	NA
Unigene_86587	10	47	4.7	2.23	0.378823	1	NA	NA	NA	NA	NA	NA	NA	NA	NA	NA	NA	NA	NA	NA	NA	NA	NA	NA	NA	NA
Unigene_227810	2	14	7	2.81	0.383927	1	NA	NA	NA	NA	NA	NA	NA	NA	NA	NA	NA	NA	NA	NA	NA	NA	NA	NA	NA	NA
Unigene_14718	36	361	10.0278	3.33	0.221126	1	tr|K4BYH4|K4BYH4_SOLLC	249	86.9	267	75.64	107.23	17	1	123	923	1	249	2.1e-119	101260047	Uncharacterized protein	GO:0016021	NA	integral component of membrane [GO:0016021]	NA	NA
Unigene_76318	2	10	5	2.32	0.52688	1	tr|A0A0V0IZ35|A0A0V0IZ35_SOLCH	900	90.8	87	71.31	9.67	8	0	365	105	706	792	3.3e-40	NA	Putative ovule protein	GO:0003824; GO:0008152	metabolic process [GO:0008152]	NA	catalytic activity [GO:0003824]	NA
Unigene_76319	10	131	13.1	3.71	0.177008	1	tr|K4CB09|K4CB09_SOLLC	149	97.2	144	59.92	96.64	4	0	66	497	1	144	7e-74	101262127	Uncharacterized protein	GO:0006952; GO:0009607	defense response [GO:0006952]; response to biotic stimulus [GO:0009607]	NA	NA	NA
Unigene_126501	40	233	5.825	2.54	0.335328	1	tr|K4AXH4|K4AXH4_SOLLC	284	93	229	22.66	80.63	16	0	3032	2346	55	283	3.3e-125	NA	UBC26	GO:0005737; GO:0031625; GO:0061630	NA	cytoplasm [GO:0005737]	ubiquitin protein ligase activity [GO:0061630]; ubiquitin protein ligase binding [GO:0031625]	NA
Unigene_126502	2	36	18	4.17	0.148174	1	tr|M1DKL4|M1DKL4_SOLTU	1426	49.5	212	103.75	14.87	96	1	5	607	864	1075	1.5e-61	NA	Uncharacterized protein	GO:0003676; GO:0004523	NA	NA	nucleic acid binding [GO:0003676]; RNA-DNA hybrid ribonuclease activity [GO:0004523]	NA
Unigene_198375	195	1922	9.85641	3.3	0.189192	1	tr|A0A221IWV0|A0A221IWV0_9SOLN	1245	96.1	829	89.56	66.59	32	0	291	2777	1	829	0	Sw-5b	NB-LRR tospovirus immune receptor	GO:0043531	NA	NA	ADP binding [GO:0043531]	NA
Unigene_198377	4	26	6.5	2.7	0.315599	1	NA	NA	NA	NA	NA	NA	NA	NA	NA	NA	NA	NA	NA	NA	NA	NA	NA	NA	NA	NA
Unigene_198378	2	30	15	3.91	0.175335	1	NA	NA	NA	NA	NA	NA	NA	NA	NA	NA	NA	NA	NA	NA	NA	NA	NA	NA	NA	NA
Unigene_126506	2	12	6	2.58	0.447289	1	NA	NA	NA	NA	NA	NA	NA	NA	NA	NA	NA	NA	NA	NA	NA	NA	NA	NA	NA	NA
Unigene_188104	3	20	6.66667	2.74	0.333602	1	tr|K4C0J5|K4C0J5_SOLLC	107	83.6	61	29.9	57.01	10	0	46	228	41	101	1.3e-20	NA	Uncharacterized protein	GO:0003676; GO:0008270	NA	NA	nucleic acid binding [GO:0003676]; zinc ion binding [GO:0008270]	NA
Unigene_126509	2	46	23	4.52	0.119765	1	tr|K4DE21|K4DE21_SOLLC	57	88.2	51	30.12	89.47	6	0	300	452	2	52	1.2e-16	NA	Uncharacterized protein	GO:0000967	rRNA 5'-end processing [GO:0000967]	NA	NA	NA
Unigene_188106	4	16	4	2	0.484293	1	NA	NA	NA	NA	NA	NA	NA	NA	NA	NA	NA	NA	NA	NA	NA	NA	NA	NA	NA	NA
Unigene_188107	2	24	12	3.58	0.218241	1	NA	NA	NA	NA	NA	NA	NA	NA	NA	NA	NA	NA	NA	NA	NA	NA	NA	NA	NA	NA
Unigene_188108	156	629	4.03205	2.01	0.427319	1	tr|K4BX78|K4BX78_SOLLC	558	91.4	337	46.59	60.39	29	0	1158	2168	190	526	4.4e-180	101268684	Uncharacterized protein	GO:0004672; GO:0005524; GO:0016021	NA	integral component of membrane [GO:0016021]	ATP binding [GO:0005524]; protein kinase activity [GO:0004672]	NA
Unigene_188109	2	12	6	2.58	0.447289	1	NA	NA	NA	NA	NA	NA	NA	NA	NA	NA	NA	NA	NA	NA	NA	NA	NA	NA	NA	NA
Unigene_37392	2	28	14	3.81	0.187337	1	NA	NA	NA	NA	NA	NA	NA	NA	NA	NA	NA	NA	NA	NA	NA	NA	NA	NA	NA	NA
Unigene_37393	2	8	4	2	0.622581	1	NA	NA	NA	NA	NA	NA	NA	NA	NA	NA	NA	NA	NA	NA	NA	NA	NA	NA	NA	NA
Unigene_27123	2	62	31	4.95	0.0933128	1	tr|A0A2P2LCF9|A0A2P2LCF9_RHIMU	335	84.3	70	47.62	20.9	11	0	210	1	30	99	8.8e-27	NA	Transcription factor	GO:0003677; GO:0005634; GO:0006351; GO:0006355	regulation of transcription, DNA-templated [GO:0006355]; transcription, DNA-templated [GO:0006351]	nucleus [GO:0005634]	DNA binding [GO:0003677]	NA
Unigene_27126	4	282	70.5	6.14	0.0494687	1	tr|K4CM62|K4CM62_SOLLC	278	88.8	143	40.24	51.44	16	0	1	429	44	186	3.2e-67	NA	Uncharacterized protein	GO:0003677; GO:0006355	regulation of transcription, DNA-templated [GO:0006355]	NA	DNA binding [GO:0003677]	NA
Unigene_94722	2	10	5	2.32	0.52688	1	NA	NA	NA	NA	NA	NA	NA	NA	NA	NA	NA	NA	NA	NA	NA	NA	NA	NA	NA	NA
Unigene_335333	2	8	4	2	0.622581	1	NA	NA	NA	NA	NA	NA	NA	NA	NA	NA	NA	NA	NA	NA	NA	NA	NA	NA	NA	NA
Unigene_160060	2	19	9.5	3.25	0.277923	1	NA	NA	NA	NA	NA	NA	NA	NA	NA	NA	NA	NA	NA	NA	NA	NA	NA	NA	NA	NA
Unigene_160061	8	680	85	6.41	0.0364231	1	tr|K4AXD4|K4AXD4_SOLLC	381	87	386	73.9	101.31	45	2	110	1267	1	381	1.6e-192	101250152	Uncharacterized protein	GO:0004791; GO:0005737	NA	cytoplasm [GO:0005737]	thioredoxin-disulfide reductase activity [GO:0004791]	NA
Unigene_160062	2	38	19	4.25	0.141211	1	NA	NA	NA	NA	NA	NA	NA	NA	NA	NA	NA	NA	NA	NA	NA	NA	NA	NA	NA	NA
Unigene_149184	2	8	4	2	0.622581	1	NA	NA	NA	NA	NA	NA	NA	NA	NA	NA	NA	NA	NA	NA	NA	NA	NA	NA	NA	NA
Unigene_149185	2	17	8.5	3.09	0.312874	1	NA	NA	NA	NA	NA	NA	NA	NA	NA	NA	NA	NA	NA	NA	NA	NA	NA	NA	NA	NA
Unigene_160068	2	10	5	2.32	0.52688	1	NA	NA	NA	NA	NA	NA	NA	NA	NA	NA	NA	NA	NA	NA	NA	NA	NA	NA	NA	NA
Unigene_144911	2	8	4	2	0.622581	1	NA	NA	NA	NA	NA	NA	NA	NA	NA	NA	NA	NA	NA	NA	NA	NA	NA	NA	NA	NA
Unigene_144915	2	30	15	3.91	0.175335	1	NA	NA	NA	NA	NA	NA	NA	NA	NA	NA	NA	NA	NA	NA	NA	NA	NA	NA	NA	NA
Unigene_144917	2	22	11	3.46	0.238503	1	NA	NA	NA	NA	NA	NA	NA	NA	NA	NA	NA	NA	NA	NA	NA	NA	NA	NA	NA	NA
Unigene_212181	26	870	33.4615	5.06	0.0744737	1	tr|K4AT62|K4AT62_SOLLC	504	95.6	481	89.35	95.44	21	0	1615	173	24	504	3.8e-269	101262448	Uncharacterized protein	GO:0005506; GO:0016020; GO:0016709; GO:0020037; GO:0044550	secondary metabolite biosynthetic process [GO:0044550]	membrane [GO:0016020]	heme binding [GO:0020037]; iron ion binding [GO:0005506]; oxidoreductase activity, acting on paired donors, with incorporation or reduction of molecular oxygen, NAD(P)H as one donor, and incorporation of one atom of oxygen [GO:0016709]	NA
Unigene_212184	6	28	4.66667	2.22	0.39256	1	NA	NA	NA	NA	NA	NA	NA	NA	NA	NA	NA	NA	NA	NA	NA	NA	NA	NA	NA	NA
Unigene_212188	2	75	37.5	5.23	0.0805318	1	tr|A0A0V0HBN5|A0A0V0HBN5_SOLCH	109	82.2	90	56.72	82.57	16	0	75	344	1	90	1.4e-33	NA	Putative ovule protein	GO:0016021	NA	integral component of membrane [GO:0016021]	NA	NA
Unigene_45532	8	32	4	2	0.432834	1	NA	NA	NA	NA	NA	NA	NA	NA	NA	NA	NA	NA	NA	NA	NA	NA	NA	NA	NA	NA
Unigene_45538	24	117	4.875	2.29	0.377659	1	tr|K4CXK5|K4CXK5_SOLLC	146	97.5	119	31.68	81.51	3	0	369	725	28	146	7.4e-62	101247664	Uncharacterized protein	GO:0005509	NA	NA	calcium ion binding [GO:0005509]	NA
Unigene_512059	18	95	5.27778	2.4	0.352218	1	tr|K4D084|K4D084_SOLLC	465	76.7	86	83.23	18.49	0	1	309	52	25	90	4.5e-30	101260582	Uncharacterized protein	GO:0006508; GO:0016747; GO:0019748	proteolysis [GO:0006508]; secondary metabolic process [GO:0019748]	NA	transferase activity, transferring acyl groups other than amino-acyl groups [GO:0016747]	NA
Unigene_105991	2	18	9	3.17	0.294357	1	NA	NA	NA	NA	NA	NA	NA	NA	NA	NA	NA	NA	NA	NA	NA	NA	NA	NA	NA	NA
Unigene_105995	2	12	6	2.58	0.447289	1	tr|V7BLM2|V7BLM2_PHAVU	385	37.6	101	88.08	26.23	59	2	294	1	249	348	7.1e-08	PHAVU_006G076100g	Uncharacterized protein	GO:0016021	NA	integral component of membrane [GO:0016021]	NA	NA
Unigene_105997	19	483	25.4211	4.67	0.102935	1	tr|K4BXH6|K4BXH6_SOLLC	79	64.8	54	20.3	68.35	10	1	404	565	34	78	5.1e-09	NA	Uncharacterized protein	NA	NA	NA	NA	NA
Unigene_105998	514	8584	16.7004	4.06	0.0876452	1	tr|K4D3Z3|K4D3Z3_SOLLC	403	80.9	404	45.67	100.25	74	2	2574	1369	1	403	5.6e-177	101267950	Uncharacterized protein	GO:0006464; GO:0015031	cellular protein modification process [GO:0006464]; protein transport [GO:0015031]	NA	NA	NA
Unigene_105999	2	153	76.5	6.26	0.0498446	1	tr|K4DHG0|K4DHG0_SOLLC	486	96.8	62	57.06	12.76	2	0	325	140	425	486	6e-25	101245532	Uncharacterized protein	GO:0008152; GO:0043231; GO:0080043; GO:0080044	metabolic process [GO:0008152]	intracellular membrane-bounded organelle [GO:0043231]	quercetin 3-O-glucosyltransferase activity [GO:0080043]; quercetin 7-O-glucosyltransferase activity [GO:0080044]	NA
Unigene_167597	2	18	9	3.17	0.294357	1	NA	NA	NA	NA	NA	NA	NA	NA	NA	NA	NA	NA	NA	NA	NA	NA	NA	NA	NA	NA
Unigene_167599	2	51	25.5	4.67	0.109828	1	NA	NA	NA	NA	NA	NA	NA	NA	NA	NA	NA	NA	NA	NA	NA	NA	NA	NA	NA	NA
Unigene_157328	8	46	5.75	2.52	0.32579	1	NA	NA	NA	NA	NA	NA	NA	NA	NA	NA	NA	NA	NA	NA	NA	NA	NA	NA	NA	NA
Unigene_230590	8	36	4.5	2.17	0.394956	1	NA	NA	NA	NA	NA	NA	NA	NA	NA	NA	NA	NA	NA	NA	NA	NA	NA	NA	NA	NA
Unigene_209440	2	16	8	3	0.333765	1	NA	NA	NA	NA	NA	NA	NA	NA	NA	NA	NA	NA	NA	NA	NA	NA	NA	NA	NA	NA
Unigene_292193	2	12	6	2.58	0.447289	1	NA	NA	NA	NA	NA	NA	NA	NA	NA	NA	NA	NA	NA	NA	NA	NA	NA	NA	NA	NA
Unigene_230597	95	864	9.09474	3.19	0.223025	1	tr|K4DBF1|K4DBF1_SOLLC	265	100	166	97.65	62.64	0	0	510	13	100	265	1.1e-94	543976	Chlorophyll a-b binding protein, chloroplastic	GO:0009416; GO:0009522; GO:0009523; GO:0009535; GO:0009768; GO:0009941; GO:0010287; GO:0016021; GO:0016168; GO:0018298; GO:0031409	photosynthesis, light harvesting in photosystem I [GO:0009768]; protein-chromophore linkage [GO:0018298]; response to light stimulus [GO:0009416]	chloroplast envelope [GO:0009941]; chloroplast thylakoid membrane [GO:0009535]; integral component of membrane [GO:0016021]; photosystem I [GO:0009522]; photosystem II [GO:0009523]; plastoglobule [GO:0010287]	chlorophyll binding [GO:0016168]; pigment binding [GO:0031409]	NA
Unigene_209446	2	42	21	4.39	0.129418	1	NA	NA	NA	NA	NA	NA	NA	NA	NA	NA	NA	NA	NA	NA	NA	NA	NA	NA	NA	NA
Unigene_209448	2	8	4	2	0.622581	1	NA	NA	NA	NA	NA	NA	NA	NA	NA	NA	NA	NA	NA	NA	NA	NA	NA	NA	NA	NA
Unigene_304550	2	12	6	2.58	0.447289	1	tr|K8F398|K8F398_9CHLO	265	50.7	71	65.74	26.79	35	0	323	111	169	239	1.6e-14	Bathy04g02570	PREDICTED: similar to Zinc finger protein 271 (Zinc finger protein 7) (HZF7) (Zinc finger protein ZNFphex133) (Epstein-Barr virus-induced zinc finger protein) (ZNF-EB) (CT-ZFP48) (Zinc finger protein)	GO:0003676	NA	NA	nucleic acid binding [GO:0003676]	NA
Unigene_63940	7	257	36.7143	5.2	0.0802123	1	NA	NA	NA	NA	NA	NA	NA	NA	NA	NA	NA	NA	NA	NA	NA	NA	NA	NA	NA	NA
Unigene_108134	55	227	4.12727	2.05	0.43109	1	tr|K4CQJ1|K4CQJ1_SOLLC	341	92.6	325	44.89	95.31	24	0	792	1766	1	325	7e-178	101267440	Uncharacterized protein	NA	NA	NA	NA	NA
Unigene_175730	4	20	5	2.32	0.398452	1	NA	NA	NA	NA	NA	NA	NA	NA	NA	NA	NA	NA	NA	NA	NA	NA	NA	NA	NA	NA
Unigene_175731	2	16	8	3	0.333765	1	tr|J7KDR4|J7KDR4_9CHLO	129	48.8	129	85.05	100	62	2	72	455	4	129	1.8e-27	rps8	30S ribosomal protein S8, chloroplastic	GO:0003735; GO:0005840; GO:0006412; GO:0009507; GO:0019843	translation [GO:0006412]	chloroplast [GO:0009507]; ribosome [GO:0005840]	rRNA binding [GO:0019843]; structural constituent of ribosome [GO:0003735]	NA
Unigene_175733	2	14	7	2.81	0.383927	1	tr|T1N9Y9|T1N9Y9_TRIUA	602	81.6	49	32.1	8.14	9	0	310	456	1	49	8e-15	NA	Uncharacterized protein	GO:0003924; GO:0005525	NA	NA	GTPase activity [GO:0003924]; GTP binding [GO:0005525]	NA
Unigene_175736	648	4777	7.37191	2.88	0.216734	1	tr|K4AS70|K4AS70_SOLLC	1152	99.7	612	50.86	53.12	2	0	362	2197	1	612	0	NA	Uncharacterized protein	GO:0004672; GO:0005524; GO:0016021	NA	integral component of membrane [GO:0016021]	ATP binding [GO:0005524]; protein kinase activity [GO:0004672]	NA
Unigene_14750	4	16	4	2	0.484293	1	NA	NA	NA	NA	NA	NA	NA	NA	NA	NA	NA	NA	NA	NA	NA	NA	NA	NA	NA	NA
Unigene_485877	6	36	6	2.58	0.319756	1	NA	NA	NA	NA	NA	NA	NA	NA	NA	NA	NA	NA	NA	NA	NA	NA	NA	NA	NA	NA
Unigene_14754	8	35	4.375	2.13	0.403726	1	NA	NA	NA	NA	NA	NA	NA	NA	NA	NA	NA	NA	NA	NA	NA	NA	NA	NA	NA	NA
Unigene_14756	82	381	4.64634	2.22	0.394403	1	tr|K4BU91|K4BU91_SOLLC	632	90.5	275	45.23	43.51	26	0	286	1110	358	632	7.1e-139	NA	Uncharacterized protein	GO:0000977; GO:0001085; GO:0001228; GO:0003682; GO:0005634; GO:0005667; GO:0008270; GO:0030154	cell differentiation [GO:0030154]	nucleus [GO:0005634]; transcription factor complex [GO:0005667]	chromatin binding [GO:0003682]; RNA polymerase II regulatory region sequence-specific DNA binding [GO:0000977]; RNA polymerase II transcription factor binding [GO:0001085]; transcriptional activator activity, RNA polymerase II transcription regulatory region sequence-specific DNA binding [GO:0001228]; zinc ion binding [GO:0008270]	NA
Unigene_14757	2	24	12	3.58	0.218241	1	tr|K4C6N7|K4C6N7_SOLLC	257	94.9	79	36.97	30.74	4	0	639	403	172	250	2.1e-37	101255707	Uncharacterized protein	NA	NA	NA	NA	NA
Unigene_76354	82	505	6.15854	2.62	0.31601	1	tr|K4CHV2|K4CHV2_SOLLC	515	96.9	254	29.32	49.32	8	0	347	1108	1	254	8.2e-141	101262833	Uncharacterized protein	GO:0004722	NA	NA	protein serine/threonine phosphatase activity [GO:0004722]	NA
Unigene_322961	2	8	4	2	0.622581	1	NA	NA	NA	NA	NA	NA	NA	NA	NA	NA	NA	NA	NA	NA	NA	NA	NA	NA	NA	NA
Unigene_126540	4	18	4.5	2.17	0.437212	1	NA	NA	NA	NA	NA	NA	NA	NA	NA	NA	NA	NA	NA	NA	NA	NA	NA	NA	NA	NA
Unigene_126542	6	24	4	2	0.444968	1	NA	NA	NA	NA	NA	NA	NA	NA	NA	NA	NA	NA	NA	NA	NA	NA	NA	NA	NA	NA
Unigene_126546	2	12	6	2.58	0.447289	1	sp|Q56W08|PLCD3_ARATH	564	42.4	66	65.78	11.7	37	1	197	3	309	374	4e-07	PLC3 ATPLC1 At4g38530 F20M13.90	Phosphoinositide phospholipase C 3 (EC 3.1.4.11) (Phosphoinositide phospholipase PLC3) (AtPLC1F) (AtPLC3) (PI-PLC3)	GO:0004435; GO:0005622; GO:0005886; GO:0016042; GO:0035556	intracellular signal transduction [GO:0035556]; lipid catabolic process [GO:0016042]	intracellular [GO:0005622]; plasma membrane [GO:0005886]	phosphatidylinositol phospholipase C activity [GO:0004435]	NA
Unigene_126547	2	40	20	4.32	0.135	1	NA	NA	NA	NA	NA	NA	NA	NA	NA	NA	NA	NA	NA	NA	NA	NA	NA	NA	NA	NA
Unigene_188144	2	24	12	3.58	0.218241	1	NA	NA	NA	NA	NA	NA	NA	NA	NA	NA	NA	NA	NA	NA	NA	NA	NA	NA	NA	NA
Unigene_188147	19	91	4.78947	2.26	0.378218	1	tr|K4CVF7|K4CVF7_SOLLC	793	83.3	60	14.4	7.57	9	1	856	677	1	59	1.9e-18	101257894	Uncharacterized protein	GO:0005247; GO:0005802; GO:0009826; GO:0016021; GO:1902476	chloride transmembrane transport [GO:1902476]; unidimensional cell growth [GO:0009826]	integral component of membrane [GO:0016021]; trans-Golgi network [GO:0005802]	voltage-gated chloride channel activity [GO:0005247]	NA
Unigene_5611	479	4718	9.84969	3.3	0.164988	1	tr|K4BKJ4|K4BKJ4_SOLLC	587	100	297	23.3	50.6	0	0	958	68	291	587	4.9e-166	101267693	Uncharacterized protein	GO:0016021; GO:0022857	NA	integral component of membrane [GO:0016021]	transmembrane transporter activity [GO:0022857]	NA
Unigene_5615	2	12	6	2.58	0.447289	1	NA	NA	NA	NA	NA	NA	NA	NA	NA	NA	NA	NA	NA	NA	NA	NA	NA	NA	NA	NA
Unigene_335374	4	18	4.5	2.17	0.437212	1	NA	NA	NA	NA	NA	NA	NA	NA	NA	NA	NA	NA	NA	NA	NA	NA	NA	NA	NA	NA
Unigene_144951	4	22	5.5	2.46	0.366114	1	NA	NA	NA	NA	NA	NA	NA	NA	NA	NA	NA	NA	NA	NA	NA	NA	NA	NA	NA	NA
Unigene_144953	10	40	4	2	0.428569	1	NA	NA	NA	NA	NA	NA	NA	NA	NA	NA	NA	NA	NA	NA	NA	NA	NA	NA	NA	NA
Unigene_144954	8	4051	506.375	8.98	0.00340063	1	tr|A0A0V0HPZ9|A0A0V0HPZ9_SOLCH	357	94.7	265	52.86	74.23	14	0	1083	289	79	343	2.1e-144	NA	Putative metallo-hydrolase/oxidoreductase superfamily protein-like (Fragment)	GO:0016787	NA	NA	hydrolase activity [GO:0016787]	NA
Unigene_144955	4	18	4.5	2.17	0.437212	1	NA	NA	NA	NA	NA	NA	NA	NA	NA	NA	NA	NA	NA	NA	NA	NA	NA	NA	NA	NA
Unigene_144957	4	26	6.5	2.7	0.315599	1	tr|A0A176VKA1|A0A176VKA1_MARPO	544	60.8	51	49.35	9.38	20	0	254	102	199	249	1.8e-10	AXG93_2269s1020	DNA helicase (EC 3.6.4.12)	GO:0003688; GO:0004386; GO:0005524; GO:0005634; GO:0006270; GO:0042555	DNA replication initiation [GO:0006270]	MCM complex [GO:0042555]; nucleus [GO:0005634]	ATP binding [GO:0005524]; DNA replication origin binding [GO:0003688]; helicase activity [GO:0004386]	NA
Unigene_144959	2	12	6	2.58	0.447289	1	tr|M1A5P5|M1A5P5_SOLTU	347	95.9	49	48.36	14.12	2	0	303	157	299	347	2.4e-20	102596712	Uncharacterized protein	GO:0015267; GO:0016021	NA	integral component of membrane [GO:0016021]	channel activity [GO:0015267]	NA
Unigene_45571	18	862	47.8889	5.58	0.0550165	1	tr|K4D8F2|K4D8F2_SOLLC	461	97.1	345	77.64	74.84	10	0	45	1079	22	366	4.4e-183	101253450	Uncharacterized protein	NA	NA	NA	NA	NA
Unigene_35304	7	47	6.71429	2.75	0.289437	1	tr|K4BSC6|K4BSC6_SOLLC	1030	100	65	37.94	6.31	0	0	334	140	1	65	4.9e-29	101258943	RNA cytidine acetyltransferase (EC 2.3.1.-) (18S rRNA cytosine acetyltransferase)	GO:0000049; GO:0002101; GO:0005524; GO:0005730; GO:0030686; GO:0051391; GO:0051392; GO:1904812; GO:1990883	rRNA acetylation involved in maturation of SSU-rRNA [GO:1904812]; tRNA acetylation [GO:0051391]; tRNA wobble cytosine modification [GO:0002101]	90S preribosome [GO:0030686]; nucleolus [GO:0005730]	ATP binding [GO:0005524]; rRNA cytidine N-acetyltransferase activity [GO:1990883]; tRNA binding [GO:0000049]; tRNA N-acetyltransferase activity [GO:0051392]	NA
Unigene_258678	360	2479	6.88611	2.78	0.250329	1	tr|K4CP57|K4CP57_SOLLC	351	100	285	54.15	81.2	0	0	407	1261	67	351	2.2e-168	101266745	Uncharacterized protein	GO:0003978; GO:0006012	galactose metabolic process [GO:0006012]	NA	UDP-glucose 4-epimerase activity [GO:0003978]	NA
Unigene_35309	2	51	25.5	4.67	0.109828	1	tr|M1A1M6|M1A1M6_SOLTU	378	96.9	129	100	34.13	4	0	1	387	203	331	2.7e-64	102602757	Branched-chain-amino-acid aminotransferase (EC 2.6.1.42)	GO:0009082; GO:0052654; GO:0052655; GO:0052656	branched-chain amino acid biosynthetic process [GO:0009082]	NA	L-isoleucine transaminase activity [GO:0052656]; L-leucine transaminase activity [GO:0052654]; L-valine transaminase activity [GO:0052655]	NA
Unigene_157360	2	28	14	3.81	0.187337	1	NA	NA	NA	NA	NA	NA	NA	NA	NA	NA	NA	NA	NA	NA	NA	NA	NA	NA	NA	NA
Unigene_157361	13	70	5.38462	2.43	0.3418	1	tr|K4DAZ7|K4DAZ7_SOLLC	834	98	102	59.65	12.23	2	0	1	306	733	834	1.7e-50	NA	Uncharacterized protein	GO:0004672; GO:0005524; GO:0016021	NA	integral component of membrane [GO:0016021]	ATP binding [GO:0005524]; protein kinase activity [GO:0004672]	NA
Unigene_157366	2	20	10	3.32	0.263322	1	tr|A0A162AAA2|A0A162AAA2_DAUCA	349	61.3	62	55.86	17.77	21	1	108	284	288	349	2.2e-14	DCAR_000204 DCAR_014316	Uncharacterized protein	NA	NA	NA	NA	NA
Unigene_157369	2	14	7	2.81	0.383927	1	NA	NA	NA	NA	NA	NA	NA	NA	NA	NA	NA	NA	NA	NA	NA	NA	NA	NA	NA	NA
Unigene_912	2	12	6	2.58	0.447289	1	NA	NA	NA	NA	NA	NA	NA	NA	NA	NA	NA	NA	NA	NA	NA	NA	NA	NA	NA	NA
Unigene_209480	12	176	14.6667	3.87	0.16311	1	NA	NA	NA	NA	NA	NA	NA	NA	NA	NA	NA	NA	NA	NA	NA	NA	NA	NA	NA	NA
Unigene_209484	2	16	8	3	0.333765	1	NA	NA	NA	NA	NA	NA	NA	NA	NA	NA	NA	NA	NA	NA	NA	NA	NA	NA	NA	NA
Unigene_209486	2	147	73.5	6.2	0.0512764	1	NA	NA	NA	NA	NA	NA	NA	NA	NA	NA	NA	NA	NA	NA	NA	NA	NA	NA	NA	NA
Unigene_919	4	66	16.5	4.04	0.143724	1	NA	NA	NA	NA	NA	NA	NA	NA	NA	NA	NA	NA	NA	NA	NA	NA	NA	NA	NA	NA
Unigene_209487	75	1342	17.8933	4.16	0.118391	1	tr|K4BJE9|K4BJE9_SOLLC	509	88.9	389	73.26	76.42	43	0	427	1593	1	389	6.1e-187	101252856	Uncharacterized protein	GO:0003700; GO:0006352	DNA-templated transcription, initiation [GO:0006352]	NA	DNA binding transcription factor activity [GO:0003700]	NA
Unigene_209488	2	9	4.5	2.17	0.572467	1	NA	NA	NA	NA	NA	NA	NA	NA	NA	NA	NA	NA	NA	NA	NA	NA	NA	NA	NA	NA
Unigene_63980	8	56	7	2.81	0.278476	1	tr|K4CT55|K4CT55_SOLLC	80	94.9	79	43.97	98.75	4	0	235	471	1	79	2.5e-31	NA	Uncharacterized protein	GO:0016021	NA	integral component of membrane [GO:0016021]	NA	NA
Unigene_63983	1	10	10	3.32	0.415692	1	NA	NA	NA	NA	NA	NA	NA	NA	NA	NA	NA	NA	NA	NA	NA	NA	NA	NA	NA	NA
Unigene_53712	2	16	8	3	0.333765	1	NA	NA	NA	NA	NA	NA	NA	NA	NA	NA	NA	NA	NA	NA	NA	NA	NA	NA	NA	NA
Unigene_63988	4	20	5	2.32	0.398452	1	NA	NA	NA	NA	NA	NA	NA	NA	NA	NA	NA	NA	NA	NA	NA	NA	NA	NA	NA	NA
Unigene_53714	4	16	4	2	0.484293	1	NA	NA	NA	NA	NA	NA	NA	NA	NA	NA	NA	NA	NA	NA	NA	NA	NA	NA	NA	NA
Unigene_63989	2	14	7	2.81	0.383927	1	NA	NA	NA	NA	NA	NA	NA	NA	NA	NA	NA	NA	NA	NA	NA	NA	NA	NA	NA	NA
Unigene_53717	24	809	33.7083	5.08	0.0750598	1	tr|A0A0V0IT71|A0A0V0IT71_SOLCH	673	72.6	62	22.74	9.21	17	0	211	396	612	673	4e-17	NA	Putative cleavage and polyadenylation specificity factor subunit-like	GO:0003723	NA	NA	RNA binding [GO:0003723]	NA
Unigene_53719	16	68	4.25	2.09	0.408647	1	tr|K4CNX6|K4CNX6_SOLLC	498	99.4	158	38.44	31.73	1	0	1233	760	341	498	3.4e-84	101244516	Uncharacterized protein	GO:0005819; GO:0005874; GO:0032147; GO:0060236	activation of protein kinase activity [GO:0032147]; regulation of mitotic spindle organization [GO:0060236]	microtubule [GO:0005874]; spindle [GO:0005819]	NA	NA
Unigene_108170	1	15	15	3.91	0.264985	1	NA	NA	NA	NA	NA	NA	NA	NA	NA	NA	NA	NA	NA	NA	NA	NA	NA	NA	NA	NA
Unigene_108171	2	20	10	3.32	0.263322	1	NA	NA	NA	NA	NA	NA	NA	NA	NA	NA	NA	NA	NA	NA	NA	NA	NA	NA	NA	NA
Unigene_509355	28	119	4.25	2.09	0.417992	1	tr|K4D9D8|K4D9D8_SOLLC	706	92	125	61.88	17.71	10	0	3	377	450	574	7.2e-64	101256942	Uncharacterized protein	GO:0003723; GO:0004519; GO:0008270; GO:0009451; GO:0043231	RNA modification [GO:0009451]	intracellular membrane-bounded organelle [GO:0043231]	endonuclease activity [GO:0004519]; RNA binding [GO:0003723]; zinc ion binding [GO:0008270]	NA
Unigene_108172	2	10	5	2.32	0.52688	1	NA	NA	NA	NA	NA	NA	NA	NA	NA	NA	NA	NA	NA	NA	NA	NA	NA	NA	NA	NA
Unigene_108176	6	44	7.33333	2.87	0.271639	1	NA	NA	NA	NA	NA	NA	NA	NA	NA	NA	NA	NA	NA	NA	NA	NA	NA	NA	NA	NA
Unigene_175771	2	42	21	4.39	0.129418	1	NA	NA	NA	NA	NA	NA	NA	NA	NA	NA	NA	NA	NA	NA	NA	NA	NA	NA	NA	NA
Unigene_103901	190	57893	304.7	8.25	0.00113401	1	tr|K4BAJ6|K4BAJ6_SOLLC	186	96.2	186	44.57	100	7	0	260	817	1	186	5.4e-98	101247880	Uncharacterized protein	NA	NA	NA	NA	NA
Unigene_103902	2	18	9	3.17	0.294357	1	NA	NA	NA	NA	NA	NA	NA	NA	NA	NA	NA	NA	NA	NA	NA	NA	NA	NA	NA	NA
Unigene_165500	3590	14994	4.1766	2.06	0.330335	1	tr|K4B4C5|K4B4C5_SOLLC	258	86	258	61.23	100	36	0	114	887	1	258	9.9e-116	101248341	Uncharacterized protein	GO:0016021	NA	integral component of membrane [GO:0016021]	NA	NA
Unigene_175776	1	28	28	4.81	0.128407	1	tr|A0A061QXA0|A0A061QXA0_9CHLO	288	42.9	70	39.92	24.31	34	1	284	75	120	183	2.4e-07	TSPGSL018_21589	Phosducin-like protein 3	NA	NA	NA	NA	NA
Unigene_103908	7	29	4.14286	2.05	0.42532	1	NA	NA	NA	NA	NA	NA	NA	NA	NA	NA	NA	NA	NA	NA	NA	NA	NA	NA	NA	NA
Unigene_103909	6	46	7.66667	2.94	0.262011	1	NA	NA	NA	NA	NA	NA	NA	NA	NA	NA	NA	NA	NA	NA	NA	NA	NA	NA	NA	NA
Unigene_165507	2	12	6	2.58	0.447289	1	NA	NA	NA	NA	NA	NA	NA	NA	NA	NA	NA	NA	NA	NA	NA	NA	NA	NA	NA	NA
Unigene_165509	2	12	6	2.58	0.447289	1	NA	NA	NA	NA	NA	NA	NA	NA	NA	NA	NA	NA	NA	NA	NA	NA	NA	NA	NA	NA
Unigene_289490	2	26	13	3.7	0.201447	1	tr|K4CYA7|K4CYA7_SOLLC	525	97.1	69	43.31	13.14	2	0	272	478	259	327	2.4e-30	101254041	Uncharacterized protein	GO:0005506; GO:0016020; GO:0016021; GO:0016709; GO:0020037; GO:0044550	secondary metabolite biosynthetic process [GO:0044550]	integral component of membrane [GO:0016021]; membrane [GO:0016020]	heme binding [GO:0020037]; iron ion binding [GO:0005506]; oxidoreductase activity, acting on paired donors, with incorporation or reduction of molecular oxygen, NAD(P)H as one donor, and incorporation of one atom of oxygen [GO:0016709]	NA
Unigene_76396	8	39	4.875	2.29	0.370998	1	tr|A0A0V0GPQ4|A0A0V0GPQ4_SOLCH	81	78.3	46	33.17	56.79	10	0	1	138	36	81	8e-14	NA	Putative ovule protein (Fragment)	NA	NA	NA	NA	NA
Unigene_76397	11	70	6.36364	2.67	0.300358	1	tr|K4BJM5|K4BJM5_SOLLC	195	95.2	83	77.09	42.56	3	1	75	323	107	188	5.6e-39	NA	Uncharacterized protein	GO:0016491	NA	NA	oxidoreductase activity [GO:0016491]	NA
Unigene_217620	4	20	5	2.32	0.398452	1	NA	NA	NA	NA	NA	NA	NA	NA	NA	NA	NA	NA	NA	NA	NA	NA	NA	NA	NA	NA
Unigene_217621	8	63	7.875	2.98	0.253849	1	NA	NA	NA	NA	NA	NA	NA	NA	NA	NA	NA	NA	NA	NA	NA	NA	NA	NA	NA	NA
Unigene_66124	2	12	6	2.58	0.447289	1	NA	NA	NA	NA	NA	NA	NA	NA	NA	NA	NA	NA	NA	NA	NA	NA	NA	NA	NA	NA
Unigene_76399	4	18	4.5	2.17	0.437212	1	tr|K4D849|K4D849_SOLLC	593	80	90	56.96	15.18	18	0	2	271	504	593	1.1e-32	101268640	Uncharacterized protein	GO:0016021; GO:0022857	NA	integral component of membrane [GO:0016021]	transmembrane transporter activity [GO:0022857]	NA
Unigene_217624	2	14	7	2.81	0.383927	1	tr|A0A2K1IDX1|A0A2K1IDX1_PHYPA	1024	34	97	96.04	9.47	30	2	24	302	759	825	1.5e-06	PHYPA_029627	Uncharacterized protein	GO:0005622; GO:0006886; GO:0016192	intracellular protein transport [GO:0006886]; vesicle-mediated transport [GO:0016192]	intracellular [GO:0005622]	NA	NA
Unigene_217625	1	4	4	2	0.760131	1	NA	NA	NA	NA	NA	NA	NA	NA	NA	NA	NA	NA	NA	NA	NA	NA	NA	NA	NA	NA
Unigene_217627	2	12	6	2.58	0.447289	1	NA	NA	NA	NA	NA	NA	NA	NA	NA	NA	NA	NA	NA	NA	NA	NA	NA	NA	NA	NA
Unigene_217628	10	77	7.7	2.94	0.259737	1	NA	NA	NA	NA	NA	NA	NA	NA	NA	NA	NA	NA	NA	NA	NA	NA	NA	NA	NA	NA
Unigene_312730	2	12	6	2.58	0.447289	1	NA	NA	NA	NA	NA	NA	NA	NA	NA	NA	NA	NA	NA	NA	NA	NA	NA	NA	NA	NA
Unigene_126580	48	690	14.375	3.85	0.157032	1	tr|K4BWE4|K4BWE4_SOLLC	610	84.4	409	36.81	67.05	64	0	3204	1978	12	420	6.5e-183	101265540	Uncharacterized protein	GO:0005739; GO:0009941	NA	chloroplast envelope [GO:0009941]; mitochondrion [GO:0005739]	NA	NA
Unigene_126582	2	18	9	3.17	0.294357	1	NA	NA	NA	NA	NA	NA	NA	NA	NA	NA	NA	NA	NA	NA	NA	NA	NA	NA	NA	NA
Unigene_126584	14	2499	178.5	7.48	0.0118701	1	tr|K4D3I6|K4D3I6_SOLLC	361	71.1	336	56.47	93.07	88	2	434	1417	27	361	9.4e-128	101245601	Uncharacterized protein	GO:0005737; GO:0030001; GO:0046914; GO:0046916	cellular transition metal ion homeostasis [GO:0046916]; metal ion transport [GO:0030001]	cytoplasm [GO:0005737]	transition metal ion binding [GO:0046914]	NA
Unigene_126585	2	20	10	3.32	0.263322	1	NA	NA	NA	NA	NA	NA	NA	NA	NA	NA	NA	NA	NA	NA	NA	NA	NA	NA	NA	NA
Unigene_188183	2	12	6	2.58	0.447289	1	NA	NA	NA	NA	NA	NA	NA	NA	NA	NA	NA	NA	NA	NA	NA	NA	NA	NA	NA	NA
Unigene_116312	2	22	11	3.46	0.238503	1	NA	NA	NA	NA	NA	NA	NA	NA	NA	NA	NA	NA	NA	NA	NA	NA	NA	NA	NA	NA
Unigene_116314	2	28	14	3.81	0.187337	1	NA	NA	NA	NA	NA	NA	NA	NA	NA	NA	NA	NA	NA	NA	NA	NA	NA	NA	NA	NA
Unigene_126589	4	30	7.5	2.91	0.278245	1	NA	NA	NA	NA	NA	NA	NA	NA	NA	NA	NA	NA	NA	NA	NA	NA	NA	NA	NA	NA
Unigene_116315	2	20	10	3.32	0.263322	1	tr|A0A0V0GZY1|A0A0V0GZY1_SOLCH	63	69.4	49	47.73	77.78	15	0	296	150	15	63	1.2e-14	NA	Putative ovule protein (Fragment)	NA	NA	NA	NA	NA
Unigene_116317	6	24	4	2	0.444968	1	NA	NA	NA	NA	NA	NA	NA	NA	NA	NA	NA	NA	NA	NA	NA	NA	NA	NA	NA	NA
Unigene_188189	2	16	8	3	0.333765	1	NA	NA	NA	NA	NA	NA	NA	NA	NA	NA	NA	NA	NA	NA	NA	NA	NA	NA	NA	NA
Unigene_183915	5	24	4.8	2.26	0.393537	1	NA	NA	NA	NA	NA	NA	NA	NA	NA	NA	NA	NA	NA	NA	NA	NA	NA	NA	NA	NA
Unigene_5656	2	12	6	2.58	0.447289	1	tr|A0A1Y1HVN4|A0A1Y1HVN4_KLENI	617	34	97	65.69	15.72	64	0	296	6	476	572	2.6e-10	KFL_001200140	Transducin family protein / WD-40 repeat family protein	NA	NA	NA	NA	NA
Unigene_183917	1	4	4	2	0.760131	1	NA	NA	NA	NA	NA	NA	NA	NA	NA	NA	NA	NA	NA	NA	NA	NA	NA	NA	NA	NA
Unigene_22932	1	4	4	2	0.760131	1	NA	NA	NA	NA	NA	NA	NA	NA	NA	NA	NA	NA	NA	NA	NA	NA	NA	NA	NA	NA
Unigene_325140	2	11	5.5	2.46	0.485017	1	NA	NA	NA	NA	NA	NA	NA	NA	NA	NA	NA	NA	NA	NA	NA	NA	NA	NA	NA	NA
Unigene_22935	98	4543	46.3571	5.53	0.03522	1	tr|K4CH36|K4CH36_SOLLC	253	90.4	146	48.13	57.71	14	0	3	440	108	253	3.8e-69	101244304	Uncharacterized protein	GO:0016021	NA	integral component of membrane [GO:0016021]	NA	NA
Unigene_22937	2	26	13	3.7	0.201447	1	NA	NA	NA	NA	NA	NA	NA	NA	NA	NA	NA	NA	NA	NA	NA	NA	NA	NA	NA	NA
Unigene_84535	1	22	22	4.46	0.166891	1	NA	NA	NA	NA	NA	NA	NA	NA	NA	NA	NA	NA	NA	NA	NA	NA	NA	NA	NA	NA
Unigene_144995	6	36	6	2.58	0.319756	1	NA	NA	NA	NA	NA	NA	NA	NA	NA	NA	NA	NA	NA	NA	NA	NA	NA	NA	NA	NA
Unigene_134721	2	24	12	3.58	0.218241	1	NA	NA	NA	NA	NA	NA	NA	NA	NA	NA	NA	NA	NA	NA	NA	NA	NA	NA	NA	NA
Unigene_144998	8	250	31.25	4.97	0.0907624	1	tr|A0A2G2WJ25|A0A2G2WJ25_CAPBA	813	89.1	183	84.07	22.51	20	0	653	105	324	506	4.4e-91	CQW23_14404	Uncharacterized protein	NA	NA	NA	NA	NA
Unigene_196323	777	5866	7.54955	2.92	0.206717	1	tr|Q9ZTJ9|Q9ZTJ9_SOLLC	944	82.3	541	58.21	57.31	96	0	42	1664	385	925	3.6e-251	Hcr2-0B	Hcr2-0B	GO:0016021	NA	integral component of membrane [GO:0016021]	NA	NA
Unigene_196324	2	24	12	3.58	0.218241	1	NA	NA	NA	NA	NA	NA	NA	NA	NA	NA	NA	NA	NA	NA	NA	NA	NA	NA	NA	NA
Unigene_196328	2	8	4	2	0.622581	1	NA	NA	NA	NA	NA	NA	NA	NA	NA	NA	NA	NA	NA	NA	NA	NA	NA	NA	NA	NA
Unigene_35342	16	117	7.3125	2.87	0.277405	1	tr|K4BNV7|K4BNV7_SOLLC	692	97.3	73	40.93	10.55	2	0	314	96	1	73	7.1e-31	101265122	Uncharacterized protein	GO:0006661; GO:0070772	phosphatidylinositol biosynthetic process [GO:0006661]	PAS complex [GO:0070772]	NA	NA
Unigene_35348	2	8	4	2	0.622581	1	NA	NA	NA	NA	NA	NA	NA	NA	NA	NA	NA	NA	NA	NA	NA	NA	NA	NA	NA	NA
Unigene_147130	823	4922	5.98056	2.58	0.26198	1	tr|K4D5J9|K4D5J9_SOLLC	493	93.9	493	80.25	100	30	0	1744	266	1	493	4.9e-265	101265986	Protein DETOXIFICATION (Multidrug and toxic compound extrusion protein)	GO:0006855; GO:0015238; GO:0015297; GO:0016021	drug transmembrane transport [GO:0006855]	integral component of membrane [GO:0016021]	antiporter activity [GO:0015297]; drug transmembrane transporter activity [GO:0015238]	NA
Unigene_147133	2	8	4	2	0.622581	1	NA	NA	NA	NA	NA	NA	NA	NA	NA	NA	NA	NA	NA	NA	NA	NA	NA	NA	NA	NA
Unigene_147134	15	176	11.7333	3.55	0.194312	1	tr|K4CM31|K4CM31_SOLLC	169	87.2	94	51.74	55.62	12	0	365	84	76	169	1.7e-40	101255613	Uncharacterized protein	GO:0015671; GO:0019825; GO:0020037	oxygen transport [GO:0015671]	NA	heme binding [GO:0020037]; oxygen binding [GO:0019825]	NA
Unigene_210131	2	8	4	2	0.622581	1	NA	NA	NA	NA	NA	NA	NA	NA	NA	NA	NA	NA	NA	NA	NA	NA	NA	NA	NA	NA
Unigene_210133	7	35	5	2.32	0.3663	1	tr|A0A2N9FGP9|A0A2N9FGP9_FAGSY	663	69.7	201	100	30.32	60	1	3	602	302	502	2.9e-73	FSB_LOCUS14225	Uncharacterized protein	GO:0003676; GO:0015074	DNA integration [GO:0015074]	NA	nucleic acid binding [GO:0003676]	NA
Unigene_210135	4	156	39	5.29	0.0778291	1	tr|A0A2G2YR83|A0A2G2YR83_CAPAN	329	49.2	59	8.12	17.93	30	0	1100	1276	183	241	1.2e-07	T459_23038	Uncharacterized protein	GO:0003676; GO:0004523	NA	NA	nucleic acid binding [GO:0003676]; RNA-DNA hybrid ribonuclease activity [GO:0004523]	NA
Unigene_210137	6	71	11.8333	3.56	0.184971	1	tr|M1DKL4|M1DKL4_SOLTU	1426	45.3	181	39.09	12.69	88	1	650	1159	923	1103	3.8e-44	NA	Uncharacterized protein	GO:0003676; GO:0004523	NA	NA	nucleic acid binding [GO:0003676]; RNA-DNA hybrid ribonuclease activity [GO:0004523]	NA
Unigene_210139	2	18	9	3.17	0.294357	1	tr|K4CFZ0|K4CFZ0_SOLLC	231	100	34	17.86	14.72	0	0	468	569	1	34	6.6e-11	101260246	Uncharacterized protein	GO:0003677; GO:0005634; GO:0005829	NA	cytosol [GO:0005829]; nucleus [GO:0005634]	DNA binding [GO:0003677]	NA
Unigene_53752	8	115	14.375	3.85	0.163239	1	NA	NA	NA	NA	NA	NA	NA	NA	NA	NA	NA	NA	NA	NA	NA	NA	NA	NA	NA	NA
Unigene_53755	1	10	10	3.32	0.415692	1	tr|K4D7G3|K4D7G3_SOLLC	62	86.7	30	27.52	48.39	4	0	246	157	21	50	9.7e-07	NA	Uncharacterized protein	NA	NA	NA	NA	NA
Unigene_53756	6	28	4.66667	2.22	0.39256	1	NA	NA	NA	NA	NA	NA	NA	NA	NA	NA	NA	NA	NA	NA	NA	NA	NA	NA	NA	NA
Unigene_103941	3	16	5.33333	2.42	0.412718	1	NA	NA	NA	NA	NA	NA	NA	NA	NA	NA	NA	NA	NA	NA	NA	NA	NA	NA	NA	NA
Unigene_103945	2	8	4	2	0.622581	1	NA	NA	NA	NA	NA	NA	NA	NA	NA	NA	NA	NA	NA	NA	NA	NA	NA	NA	NA	NA
Unigene_165543	2	10	5	2.32	0.52688	1	NA	NA	NA	NA	NA	NA	NA	NA	NA	NA	NA	NA	NA	NA	NA	NA	NA	NA	NA	NA
Unigene_165549	2	11	5.5	2.46	0.485017	1	NA	NA	NA	NA	NA	NA	NA	NA	NA	NA	NA	NA	NA	NA	NA	NA	NA	NA	NA	NA
Unigene_217660	12	82	6.83333	2.77	0.286134	1	NA	NA	NA	NA	NA	NA	NA	NA	NA	NA	NA	NA	NA	NA	NA	NA	NA	NA	NA	NA
Unigene_290140	2	8	4	2	0.622581	1	NA	NA	NA	NA	NA	NA	NA	NA	NA	NA	NA	NA	NA	NA	NA	NA	NA	NA	NA	NA
Unigene_217666	2	18	9	3.17	0.294357	1	NA	NA	NA	NA	NA	NA	NA	NA	NA	NA	NA	NA	NA	NA	NA	NA	NA	NA	NA	NA
Unigene_217668	7	29	4.14286	2.05	0.42532	1	NA	NA	NA	NA	NA	NA	NA	NA	NA	NA	NA	NA	NA	NA	NA	NA	NA	NA	NA	NA
Unigene_312779	2	10	5	2.32	0.52688	1	NA	NA	NA	NA	NA	NA	NA	NA	NA	NA	NA	NA	NA	NA	NA	NA	NA	NA	NA	NA
Unigene_364105	6406	33258	5.1917	2.38	0.24397	1	tr|K4DG14|K4DG14_SOLLC	250	88.4	250	62.29	100	29	0	162	911	1	250	1.3e-109	101254882	Uncharacterized protein	GO:0009409; GO:0009535; GO:0009735; GO:0009772; GO:0009773; GO:0009941; GO:0010287; GO:0010319; GO:0015986; GO:0042742; GO:0046933	ATP synthesis coupled proton transport [GO:0015986]; defense response to bacterium [GO:0042742]; photosynthetic electron transport in photosystem I [GO:0009773]; photosynthetic electron transport in photosystem II [GO:0009772]; response to cold [GO:0009409]; response to cytokinin [GO:0009735]	chloroplast envelope [GO:0009941]; chloroplast thylakoid membrane [GO:0009535]; plastoglobule [GO:0010287]; stromule [GO:0010319]	proton-transporting ATP synthase activity, rotational mechanism [GO:0046933]	NA
Unigene_116351	2	100	50	5.64	0.0660537	1	NA	NA	NA	NA	NA	NA	NA	NA	NA	NA	NA	NA	NA	NA	NA	NA	NA	NA	NA	NA
Unigene_116354	2	48	24	4.58	0.115549	1	tr|M1AU94|M1AU94_SOLTU	96	92.9	42	32.14	43.75	3	0	265	390	1	42	3.4e-14	102590181	Uncharacterized protein	NA	NA	NA	NA	NA
Unigene_116356	4	18	4.5	2.17	0.437212	1	tr|Q9SE38|Q9SE38_MEDSA	1072	52.9	138	84.66	12.87	65	0	5	418	934	1071	1e-28	carB	ADP-forming, carbamate-phosphorylating (EC 6.3.5.5)	GO:0004088; GO:0005524; GO:0006807; GO:0046872	nitrogen compound metabolic process [GO:0006807]	NA	ATP binding [GO:0005524]; carbamoyl-phosphate synthase (glutamine-hydrolyzing) activity [GO:0004088]; metal ion binding [GO:0046872]	NA
Unigene_183951	26	1194	45.9231	5.52	0.0527625	1	tr|A0A0V0HLB0|A0A0V0HLB0_SOLCH	216	95.4	195	43.43	90.28	9	0	1251	667	1	195	4.5e-106	NA	Putative OBP3-responsive protein 4-like	NA	NA	NA	NA	NA
Unigene_183956	14	93	6.64286	2.73	0.294692	1	tr|K4BZX6|K4BZX6_SOLLC	280	84.5	155	72.43	55.36	2	1	154	618	148	280	1.5e-64	NA	Uncharacterized protein	GO:0004596; GO:0006474; GO:0031248	N-terminal protein amino acid acetylation [GO:0006474]	protein acetyltransferase complex [GO:0031248]	peptide alpha-N-acetyltransferase activity [GO:0004596]	NA
Unigene_183958	4	20	5	2.32	0.398452	1	NA	NA	NA	NA	NA	NA	NA	NA	NA	NA	NA	NA	NA	NA	NA	NA	NA	NA	NA	NA
Unigene_22972	66	413	6.25758	2.65	0.315681	1	tr|Q0KIN7|Q0KIN7_SOLDE	1691	65	206	54.21	12.18	69	3	530	1138	1477	1682	1.1e-68	SDM1_27t00018	Polyprotein, putative	GO:0003676; GO:0008270; GO:0015074; GO:0046983	DNA integration [GO:0015074]	NA	nucleic acid binding [GO:0003676]; protein dimerization activity [GO:0046983]; zinc ion binding [GO:0008270]	NA
Unigene_22978	115	720	6.26087	2.65	0.304866	1	tr|K4BNB2|K4BNB2_SOLLC	374	85.1	289	57.61	77.27	43	0	1505	639	76	364	1.6e-120	NA	Uncharacterized protein	NA	NA	NA	NA	NA
Unigene_84575	2	8	4	2	0.622581	1	NA	NA	NA	NA	NA	NA	NA	NA	NA	NA	NA	NA	NA	NA	NA	NA	NA	NA	NA	NA
Unigene_287400	2	14	7	2.81	0.383927	1	tr|K8FF18|K8FF18_9CHLO	991	37.5	128	53.63	12.92	79	1	383	3	150	277	7.8e-17	Bathy09g02390	PREDICTED: similar to Zinc finger protein 271 (Zinc finger protein 7) (HZF7) (Zinc finger protein ZNFphex133) (Epstein-Barr virus-induced zinc finger protein) (ZNF-EB) (CT-ZFP48) (Zinc finger protein)	GO:0003676; GO:0005524	NA	NA	ATP binding [GO:0005524]; nucleic acid binding [GO:0003676]	NA
Unigene_225803	2	20	10	3.32	0.263322	1	NA	NA	NA	NA	NA	NA	NA	NA	NA	NA	NA	NA	NA	NA	NA	NA	NA	NA	NA	NA
Unigene_297676	2	20	10	3.32	0.263322	1	NA	NA	NA	NA	NA	NA	NA	NA	NA	NA	NA	NA	NA	NA	NA	NA	NA	NA	NA	NA
Unigene_225805	1	16	16	4	0.24477	1	tr|A0A1D5UXJ9|A0A1D5UXJ9_WHEAT	975	60.2	123	101.93	12.62	46	1	361	2	729	851	9.3e-35	NA	Uncharacterized protein	NA	NA	NA	NA	NA
Unigene_287404	2	12	6	2.58	0.447289	1	NA	NA	NA	NA	NA	NA	NA	NA	NA	NA	NA	NA	NA	NA	NA	NA	NA	NA	NA	NA
Unigene_297679	1	12	12	3.58	0.344513	1	NA	NA	NA	NA	NA	NA	NA	NA	NA	NA	NA	NA	NA	NA	NA	NA	NA	NA	NA	NA
Unigene_287409	8	61	7.625	2.93	0.260313	1	tr|K4C195|K4C195_SOLLC	1557	100	139	98.35	8.93	0	0	422	6	652	790	1.8e-69	NA	Uncharacterized protein	GO:0016021	NA	integral component of membrane [GO:0016021]	NA	NA
Unigene_134761	2	12	6	2.58	0.447289	1	NA	NA	NA	NA	NA	NA	NA	NA	NA	NA	NA	NA	NA	NA	NA	NA	NA	NA	NA	NA
Unigene_134763	4	34	8.5	3.09	0.249633	1	NA	NA	NA	NA	NA	NA	NA	NA	NA	NA	NA	NA	NA	NA	NA	NA	NA	NA	NA	NA
Unigene_134764	48	625	13.0208	3.7	0.172168	1	tr|M1AEW5|M1AEW5_SOLTU	343	97.7	343	85.75	100	8	0	168	1196	1	343	8.1e-192	102596769	Uncharacterized protein	GO:0016021	NA	integral component of membrane [GO:0016021]	NA	NA
Unigene_196364	2	10	5	2.32	0.52688	1	NA	NA	NA	NA	NA	NA	NA	NA	NA	NA	NA	NA	NA	NA	NA	NA	NA	NA	NA	NA
Unigene_134769	1	5	5	2.32	0.680458	1	NA	NA	NA	NA	NA	NA	NA	NA	NA	NA	NA	NA	NA	NA	NA	NA	NA	NA	NA	NA
Unigene_196369	2	13	6.5	2.7	0.413802	1	tr|G7ZUG5|G7ZUG5_MEDTR	129	63.5	52	41.16	40.31	19	0	180	335	1	52	1.6e-08	25479807 MTR_0030s0090	Ribosomal protein S4, putative	GO:0005840	NA	ribosome [GO:0005840]	NA	NA
Unigene_248486	2	12	6	2.58	0.447289	1	NA	NA	NA	NA	NA	NA	NA	NA	NA	NA	NA	NA	NA	NA	NA	NA	NA	NA	NA	NA
Unigene_92710	2	14	7	2.81	0.383927	1	NA	NA	NA	NA	NA	NA	NA	NA	NA	NA	NA	NA	NA	NA	NA	NA	NA	NA	NA	NA
Unigene_92711	2	12	6	2.58	0.447289	1	NA	NA	NA	NA	NA	NA	NA	NA	NA	NA	NA	NA	NA	NA	NA	NA	NA	NA	NA	NA
Unigene_92718	28	709	25.3214	4.66	0.0977124	1	tr|A0A0V0IW68|A0A0V0IW68_SOLCH	974	88.3	428	80	43.94	46	2	329	1603	1	427	7.2e-188	NA	Putative alpha-amylase isozyme 2A-like	GO:0004556; GO:0005509; GO:0005975	carbohydrate metabolic process [GO:0005975]	NA	alpha-amylase activity [GO:0004556]; calcium ion binding [GO:0005509]	NA
Unigene_147173	2	229	114.5	6.84	0.0368287	1	tr|K4CX15|K4CX15_SOLLC	789	89	127	58.26	16.1	14	0	3	383	663	789	2.1e-61	101255926	Uncharacterized protein	GO:0006629; GO:0016021; GO:0016787	lipid metabolic process [GO:0006629]	integral component of membrane [GO:0016021]	hydrolase activity [GO:0016787]	NA
Unigene_142900	155	745	4.80645	2.26	0.37209	1	tr|A0A0V0I3N0|A0A0V0I3N0_SOLCH	412	86.2	400	102.92	97.09	28	1	1119	1	1	400	1.4e-193	NA	Putative ovule protein (Fragment)	NA	NA	NA	NA	NA
Unigene_142902	20	1667	83.35	6.38	0.0281035	1	tr|K4CPJ6|K4CPJ6_SOLLC	481	88.4	481	63.21	100	56	0	415	1857	1	481	1.1e-234	101263537	Uncharacterized protein	NA	NA	NA	NA	NA
Unigene_142904	2	9	4.5	2.17	0.572467	1	NA	NA	NA	NA	NA	NA	NA	NA	NA	NA	NA	NA	NA	NA	NA	NA	NA	NA	NA	NA
Unigene_142905	4	34	8.5	3.09	0.249633	1	NA	NA	NA	NA	NA	NA	NA	NA	NA	NA	NA	NA	NA	NA	NA	NA	NA	NA	NA	NA
Unigene_995	6	26	4.33333	2.12	0.416997	1	NA	NA	NA	NA	NA	NA	NA	NA	NA	NA	NA	NA	NA	NA	NA	NA	NA	NA	NA	NA
Unigene_996	10	42	4.2	2.07	0.412969	1	tr|A0A1J6KC68|A0A1J6KC68_NICAT	670	70.5	207	99.84	30.9	61	0	2	622	416	622	3.3e-80	A4A49_38895	Uncharacterized protein	GO:0004190	NA	NA	aspartic-type endopeptidase activity [GO:0004190]	NA
Unigene_210171	4	71	17.75	4.15	0.135805	1	tr|S8EBN3|S8EBN3_9LAMI	338	50.5	103	65.74	30.47	43	2	468	160	158	252	6e-18	M569_04819	Uncharacterized protein (Fragment)	GO:0003824; GO:0009058; GO:0030170	biosynthetic process [GO:0009058]	NA	catalytic activity [GO:0003824]; pyridoxal phosphate binding [GO:0030170]	NA
Unigene_210172	1	12	12	3.58	0.344513	1	NA	NA	NA	NA	NA	NA	NA	NA	NA	NA	NA	NA	NA	NA	NA	NA	NA	NA	NA	NA
Unigene_210174	2	16	8	3	0.333765	1	NA	NA	NA	NA	NA	NA	NA	NA	NA	NA	NA	NA	NA	NA	NA	NA	NA	NA	NA	NA
Unigene_210175	16	413	25.8125	4.69	0.103554	1	tr|K4C7N1|K4C7N1_SOLLC	475	65.5	55	20.57	11.58	16	1	416	252	265	316	7.1e-11	NA	Uncharacterized protein	NA	NA	NA	NA	NA
Unigene_43523	35	2353	67.2286	6.07	0.0305022	1	tr|K4C7J3|K4C7J3_SOLLC	896	91.7	445	44.44	49.67	37	0	1792	458	452	896	1.1e-234	101244675	Uncharacterized protein	GO:0005634; GO:0009908; GO:0046982; GO:0080001	flower development [GO:0009908]; mucilage extrusion from seed coat [GO:0080001]	nucleus [GO:0005634]	protein heterodimerization activity [GO:0046982]	NA
Unigene_103981	4	28	7	2.81	0.295604	1	NA	NA	NA	NA	NA	NA	NA	NA	NA	NA	NA	NA	NA	NA	NA	NA	NA	NA	NA	NA
Unigene_103982	2	28	14	3.81	0.187337	1	NA	NA	NA	NA	NA	NA	NA	NA	NA	NA	NA	NA	NA	NA	NA	NA	NA	NA	NA	NA
Unigene_165582	2	16	8	3	0.333765	1	NA	NA	NA	NA	NA	NA	NA	NA	NA	NA	NA	NA	NA	NA	NA	NA	NA	NA	NA	NA
Unigene_103985	2	12	6	2.58	0.447289	1	NA	NA	NA	NA	NA	NA	NA	NA	NA	NA	NA	NA	NA	NA	NA	NA	NA	NA	NA	NA
Unigene_155312	2	28	14	3.81	0.187337	1	NA	NA	NA	NA	NA	NA	NA	NA	NA	NA	NA	NA	NA	NA	NA	NA	NA	NA	NA	NA
Unigene_165588	2	36	18	4.17	0.148174	1	NA	NA	NA	NA	NA	NA	NA	NA	NA	NA	NA	NA	NA	NA	NA	NA	NA	NA	NA	NA
Unigene_165589	2	10	5	2.32	0.52688	1	NA	NA	NA	NA	NA	NA	NA	NA	NA	NA	NA	NA	NA	NA	NA	NA	NA	NA	NA	NA
Unigene_155318	4	20	5	2.32	0.398452	1	NA	NA	NA	NA	NA	NA	NA	NA	NA	NA	NA	NA	NA	NA	NA	NA	NA	NA	NA	NA
Unigene_207430	120	649	5.40833	2.44	0.343386	1	tr|K4C6D1|K4C6D1_SOLLC	273	96	273	57.31	100	10	1	1316	501	1	273	4.4e-152	NA	Uncharacterized protein	NA	NA	NA	NA	NA
Unigene_290184	2	15	7.5	2.91	0.357347	1	NA	NA	NA	NA	NA	NA	NA	NA	NA	NA	NA	NA	NA	NA	NA	NA	NA	NA	NA	NA
Unigene_207432	2	11	5.5	2.46	0.485017	1	NA	NA	NA	NA	NA	NA	NA	NA	NA	NA	NA	NA	NA	NA	NA	NA	NA	NA	NA	NA
Unigene_207435	2	14	7	2.81	0.383927	1	NA	NA	NA	NA	NA	NA	NA	NA	NA	NA	NA	NA	NA	NA	NA	NA	NA	NA	NA	NA
Unigene_207436	18	419	23.2778	4.54	0.112326	1	tr|K4DB19|K4DB19_SOLLC	215	85.1	121	20.47	56.28	18	0	1136	1498	95	215	1.2e-50	101262991	Very-long-chain (3R)-3-hydroxyacyl-CoA dehydratase (EC 4.2.1.134)	GO:0018812; GO:0030148; GO:0030176; GO:0030497; GO:0042761; GO:0102158; GO:0102343; GO:0102344; GO:0102345	fatty acid elongation [GO:0030497]; sphingolipid biosynthetic process [GO:0030148]; very long-chain fatty acid biosynthetic process [GO:0042761]	integral component of endoplasmic reticulum membrane [GO:0030176]	3-hydroxyacyl-CoA dehydratase activity [GO:0018812]; 3-hydroxy-arachidoyl-CoA dehydratase activity [GO:0102343]; 3-hydroxy-behenoyl-CoA dehydratase activity [GO:0102344]; 3-hydroxy-lignoceroyl-CoA dehydratase activity [GO:0102345]; very-long-chain 3-hydroxyacyl-CoA dehydratase activity [GO:0102158]	PATHWAY: Lipid metabolism; fatty acid biosynthesis. {ECO:0000256|RuleBase:RU363109}.
Unigene_207437	2	8	4	2	0.622581	1	NA	NA	NA	NA	NA	NA	NA	NA	NA	NA	NA	NA	NA	NA	NA	NA	NA	NA	NA	NA
Unigene_61933	4	51	12.75	3.67	0.177571	1	NA	NA	NA	NA	NA	NA	NA	NA	NA	NA	NA	NA	NA	NA	NA	NA	NA	NA	NA	NA
Unigene_61939	2	10	5	2.32	0.52688	1	NA	NA	NA	NA	NA	NA	NA	NA	NA	NA	NA	NA	NA	NA	NA	NA	NA	NA	NA	NA
Unigene_116390	2	14	7	2.81	0.383927	1	NA	NA	NA	NA	NA	NA	NA	NA	NA	NA	NA	NA	NA	NA	NA	NA	NA	NA	NA	NA
Unigene_116392	2	12	6	2.58	0.447289	1	NA	NA	NA	NA	NA	NA	NA	NA	NA	NA	NA	NA	NA	NA	NA	NA	NA	NA	NA	NA
Unigene_116393	2	12	6	2.58	0.447289	1	NA	NA	NA	NA	NA	NA	NA	NA	NA	NA	NA	NA	NA	NA	NA	NA	NA	NA	NA	NA
Unigene_116397	2	10	5	2.32	0.52688	1	NA	NA	NA	NA	NA	NA	NA	NA	NA	NA	NA	NA	NA	NA	NA	NA	NA	NA	NA	NA
Unigene_106123	2	8	4	2	0.622581	1	NA	NA	NA	NA	NA	NA	NA	NA	NA	NA	NA	NA	NA	NA	NA	NA	NA	NA	NA	NA
Unigene_106124	4	20	5	2.32	0.398452	1	NA	NA	NA	NA	NA	NA	NA	NA	NA	NA	NA	NA	NA	NA	NA	NA	NA	NA	NA	NA
Unigene_106126	2	24	12	3.58	0.218241	1	NA	NA	NA	NA	NA	NA	NA	NA	NA	NA	NA	NA	NA	NA	NA	NA	NA	NA	NA	NA
Unigene_106127	4	20	5	2.32	0.398452	1	NA	NA	NA	NA	NA	NA	NA	NA	NA	NA	NA	NA	NA	NA	NA	NA	NA	NA	NA	NA
Unigene_183995	4	16	4	2	0.484293	1	NA	NA	NA	NA	NA	NA	NA	NA	NA	NA	NA	NA	NA	NA	NA	NA	NA	NA	NA	NA
Unigene_173723	4	30	7.5	2.91	0.278245	1	NA	NA	NA	NA	NA	NA	NA	NA	NA	NA	NA	NA	NA	NA	NA	NA	NA	NA	NA	NA
Unigene_183998	25	1282	51.28	5.68	0.0469968	1	tr|K4BY74|K4BY74_SOLLC	219	56.5	131	27.07	59.82	40	1	1450	1109	89	219	2.6e-27	NA	Uncharacterized protein	NA	NA	NA	NA	NA
Unigene_173724	2	76	38	5.25	0.0797546	1	tr|K4D720|K4D720_SOLLC	60	90.5	42	28.64	70	4	0	127	2	9	50	1.6e-12	NA	Uncharacterized protein	NA	NA	NA	NA	NA
Unigene_183999	4	16	4	2	0.484293	1	NA	NA	NA	NA	NA	NA	NA	NA	NA	NA	NA	NA	NA	NA	NA	NA	NA	NA	NA	NA
Unigene_173727	3	33	11	3.46	0.209385	1	tr|A0A1U8N6D0|A0A1U8N6D0_GOSHI	943	66.2	80	50.31	8.48	27	0	455	216	339	418	4.8e-23	LOC107944102 LOC107907847	uncharacterized protein LOC107907847 (uncharacterized protein LOC107944102)	GO:0003676; GO:0015074	DNA integration [GO:0015074]	NA	nucleic acid binding [GO:0003676]	NA
Unigene_12746	55	766	13.9273	3.8	0.159193	1	tr|M1A4I5|M1A4I5_SOLTU	69	78.3	69	20.04	100	15	0	1003	797	1	69	1.2e-21	NA	Uncharacterized protein	GO:0016021	NA	integral component of membrane [GO:0016021]	NA	NA
Unigene_74343	11	120	10.9091	3.45	0.203244	1	tr|K4CR20|K4CR20_SOLLC	639	80.2	384	92.98	60.09	34	1	1066	41	1	384	5.4e-159	101252320	Uncharacterized protein	GO:0005524; GO:0009941; GO:0016021; GO:0042626	NA	chloroplast envelope [GO:0009941]; integral component of membrane [GO:0016021]	ATPase activity, coupled to transmembrane movement of substances [GO:0042626]; ATP binding [GO:0005524]	NA
Unigene_12748	19	755	39.7368	5.31	0.0662356	1	NA	NA	NA	NA	NA	NA	NA	NA	NA	NA	NA	NA	NA	NA	NA	NA	NA	NA	NA	NA
Unigene_74345	32	437	13.6562	3.77	0.17147	1	tr|K4DGV2|K4DGV2_SOLLC	686	95.4	350	69.22	51.02	16	0	3	1052	337	686	3.3e-198	NA	Uncharacterized protein	GO:0005634; GO:0009409; GO:0009452; GO:0036261; GO:0071164	7-methylguanosine cap hypermethylation [GO:0036261]; 7-methylguanosine RNA capping [GO:0009452]; response to cold [GO:0009409]	nucleus [GO:0005634]	RNA trimethylguanosine synthase activity [GO:0071164]	NA
Unigene_124533	2	26	13	3.7	0.201447	1	NA	NA	NA	NA	NA	NA	NA	NA	NA	NA	NA	NA	NA	NA	NA	NA	NA	NA	NA	NA
Unigene_124534	6	26	4.33333	2.12	0.416997	1	NA	NA	NA	NA	NA	NA	NA	NA	NA	NA	NA	NA	NA	NA	NA	NA	NA	NA	NA	NA
Unigene_186132	4	41	10.25	3.36	0.212945	1	NA	NA	NA	NA	NA	NA	NA	NA	NA	NA	NA	NA	NA	NA	NA	NA	NA	NA	NA	NA
Unigene_124537	3	20	6.66667	2.74	0.333602	1	tr|K4CNF8|K4CNF8_SOLLC	1016	98.7	224	88.42	22.05	3	0	3	674	793	1016	2.6e-127	101255123	Uncharacterized protein	GO:0000727; GO:0004674; GO:0005524; GO:0005634; GO:0005737; GO:0006270; GO:0006909; GO:0008360; GO:0018105; GO:0046777	DNA replication initiation [GO:0006270]; double-strand break repair via break-induced replication [GO:0000727]; peptidyl-serine phosphorylation [GO:0018105]; phagocytosis [GO:0006909]; protein autophosphorylation [GO:0046777]; regulation of cell shape [GO:0008360]	cytoplasm [GO:0005737]; nucleus [GO:0005634]	ATP binding [GO:0005524]; protein serine/threonine kinase activity [GO:0004674]	NA
Unigene_186134	34	268	7.88235	2.98	0.267085	1	tr|K4B4N5|K4B4N5_SOLLC	687	89.8	265	54.34	38.57	27	0	1441	647	1	265	3.1e-137	101260676	Uncharacterized protein	GO:0003723; GO:0004519; GO:0005739; GO:0008270; GO:0009451	RNA modification [GO:0009451]	mitochondrion [GO:0005739]	endonuclease activity [GO:0004519]; RNA binding [GO:0003723]; zinc ion binding [GO:0008270]	NA
Unigene_186138	3	795	265	8.05	0.0147338	1	tr|K4CNQ8|K4CNQ8_SOLLC	213	80	200	59.06	93.9	40	0	102	701	14	213	1.9e-80	101249115	Uncharacterized protein	GO:0016021	NA	integral component of membrane [GO:0016021]	NA	NA
Unigene_3609	2	20	10	3.32	0.263322	1	NA	NA	NA	NA	NA	NA	NA	NA	NA	NA	NA	NA	NA	NA	NA	NA	NA	NA	NA	NA
Unigene_238253	2	22	11	3.46	0.238503	1	NA	NA	NA	NA	NA	NA	NA	NA	NA	NA	NA	NA	NA	NA	NA	NA	NA	NA	NA	NA
Unigene_25158	2	8	4	2	0.622581	1	NA	NA	NA	NA	NA	NA	NA	NA	NA	NA	NA	NA	NA	NA	NA	NA	NA	NA	NA	NA
Unigene_25159	2	22	11	3.46	0.238503	1	tr|K4CNG7|K4CNG7_SOLLC	587	94.4	72	54.14	12.27	4	0	3	218	325	396	3.6e-32	NA	Uncharacterized protein	GO:0003723; GO:0004519; GO:0005739; GO:0008270; GO:0043231; GO:1900864	mitochondrial RNA modification [GO:1900864]	intracellular membrane-bounded organelle [GO:0043231]; mitochondrion [GO:0005739]	endonuclease activity [GO:0004519]; RNA binding [GO:0003723]; zinc ion binding [GO:0008270]	NA
Unigene_92752	2	8	4	2	0.622581	1	NA	NA	NA	NA	NA	NA	NA	NA	NA	NA	NA	NA	NA	NA	NA	NA	NA	NA	NA	NA
Unigene_142947	2	8	4	2	0.622581	1	NA	NA	NA	NA	NA	NA	NA	NA	NA	NA	NA	NA	NA	NA	NA	NA	NA	NA	NA	NA
Unigene_142948	8	38	4.75	2.25	0.37862	1	NA	NA	NA	NA	NA	NA	NA	NA	NA	NA	NA	NA	NA	NA	NA	NA	NA	NA	NA	NA
Unigene_43562	3	12	4	2	0.534975	1	NA	NA	NA	NA	NA	NA	NA	NA	NA	NA	NA	NA	NA	NA	NA	NA	NA	NA	NA	NA
Unigene_43563	2	73	36.5	5.19	0.0821586	1	NA	NA	NA	NA	NA	NA	NA	NA	NA	NA	NA	NA	NA	NA	NA	NA	NA	NA	NA	NA
Unigene_43564	2	12	6	2.58	0.447289	1	NA	NA	NA	NA	NA	NA	NA	NA	NA	NA	NA	NA	NA	NA	NA	NA	NA	NA	NA	NA
Unigene_43565	3	13	4.33333	2.12	0.499343	1	tr|A0A2N9IK42|A0A2N9IK42_FAGSY	429	86.2	29	25.14	6.76	4	0	156	70	389	417	2.3e-06	FSB_LOCUS52546	Uncharacterized protein	NA	NA	NA	NA	NA
Unigene_256661	2	22	11	3.46	0.238503	1	NA	NA	NA	NA	NA	NA	NA	NA	NA	NA	NA	NA	NA	NA	NA	NA	NA	NA	NA	NA
Unigene_256668	2	8	4	2	0.622581	1	tr|A0A1Y1IIL8|A0A1Y1IIL8_KLENI	995	62.3	106	97.85	10.65	36	2	3	320	202	303	2.1e-30	KFL_004400040	Aconitate hydratase (Aconitase) (EC 4.2.1.3)	GO:0003994; GO:0008152; GO:0051539	metabolic process [GO:0008152]	NA	4 iron, 4 sulfur cluster binding [GO:0051539]; aconitate hydratase activity [GO:0003994]	NA
Unigene_341501	2	14	7	2.81	0.383927	1	NA	NA	NA	NA	NA	NA	NA	NA	NA	NA	NA	NA	NA	NA	NA	NA	NA	NA	NA	NA
Unigene_155350	2	22	11	3.46	0.238503	1	NA	NA	NA	NA	NA	NA	NA	NA	NA	NA	NA	NA	NA	NA	NA	NA	NA	NA	NA	NA
Unigene_155358	4	16	4	2	0.484293	1	NA	NA	NA	NA	NA	NA	NA	NA	NA	NA	NA	NA	NA	NA	NA	NA	NA	NA	NA	NA
Unigene_465495	4	24	6	2.58	0.33884	1	NA	NA	NA	NA	NA	NA	NA	NA	NA	NA	NA	NA	NA	NA	NA	NA	NA	NA	NA	NA
Unigene_207471	2	16	8	3	0.333765	1	NA	NA	NA	NA	NA	NA	NA	NA	NA	NA	NA	NA	NA	NA	NA	NA	NA	NA	NA	NA
Unigene_207473	4	30	7.5	2.91	0.278245	1	NA	NA	NA	NA	NA	NA	NA	NA	NA	NA	NA	NA	NA	NA	NA	NA	NA	NA	NA	NA
Unigene_207475	29	192	6.62069	2.73	0.303338	1	NA	NA	NA	NA	NA	NA	NA	NA	NA	NA	NA	NA	NA	NA	NA	NA	NA	NA	NA	NA
Unigene_207476	6	24	4	2	0.444968	1	NA	NA	NA	NA	NA	NA	NA	NA	NA	NA	NA	NA	NA	NA	NA	NA	NA	NA	NA	NA
Unigene_207478	2	12	6	2.58	0.447289	1	tr|A0A1S4DH42|A0A1S4DH42_TOBAC	1679	46	100	79.58	5.96	49	2	5	298	656	752	5.5e-14	LOC107829719	uncharacterized protein LOC107829719	GO:0003676; GO:0004523	NA	NA	nucleic acid binding [GO:0003676]; RNA-DNA hybrid ribonuclease activity [GO:0004523]	NA
Unigene_61970	7	184	26.2857	4.72	0.103706	1	tr|K4DAZ5|K4DAZ5_SOLLC	153	76.8	155	76.48	101.31	33	2	50	511	1	153	4.2e-56	101257533	Uncharacterized protein	NA	NA	NA	NA	NA
Unigene_61971	2	12	6	2.58	0.447289	1	NA	NA	NA	NA	NA	NA	NA	NA	NA	NA	NA	NA	NA	NA	NA	NA	NA	NA	NA	NA
Unigene_302588	2	12	6	2.58	0.447289	1	NA	NA	NA	NA	NA	NA	NA	NA	NA	NA	NA	NA	NA	NA	NA	NA	NA	NA	NA	NA
Unigene_61979	4	16	4	2	0.484293	1	NA	NA	NA	NA	NA	NA	NA	NA	NA	NA	NA	NA	NA	NA	NA	NA	NA	NA	NA	NA
Unigene_51705	1	6	6	2.58	0.613697	1	NA	NA	NA	NA	NA	NA	NA	NA	NA	NA	NA	NA	NA	NA	NA	NA	NA	NA	NA	NA
Unigene_106162	2	16	8	3	0.333765	1	NA	NA	NA	NA	NA	NA	NA	NA	NA	NA	NA	NA	NA	NA	NA	NA	NA	NA	NA	NA
Unigene_106163	6	238	39.6667	5.31	0.0757539	1	tr|K4CQR7|K4CQR7_SOLLC	299	98.1	104	33.66	34.78	2	0	788	477	1	104	5.5e-55	101248811	Uncharacterized protein	NA	NA	NA	NA	NA
Unigene_106166	2	10	5	2.32	0.52688	1	NA	NA	NA	NA	NA	NA	NA	NA	NA	NA	NA	NA	NA	NA	NA	NA	NA	NA	NA	NA
Unigene_106168	4	136	34	5.09	0.0859523	1	NA	NA	NA	NA	NA	NA	NA	NA	NA	NA	NA	NA	NA	NA	NA	NA	NA	NA	NA	NA
Unigene_173764	2	92	46	5.52	0.0698005	1	tr|M1BFZ9|M1BFZ9_SOLTU	136	100	70	43.3	51.47	0	0	3	212	67	136	4.3e-35	102580093	Uncharacterized protein	GO:0044237	cellular metabolic process [GO:0044237]	NA	NA	NA
Unigene_173766	2	108	54	5.75	0.0628342	1	tr|M1D6S3|M1D6S3_SOLTU	246	92.5	186	96.37	75.61	14	0	22	579	1	186	1.3e-94	102592371	Uncharacterized protein	GO:0000712; GO:0007140; GO:0009555; GO:0010845; GO:0048236	male meiotic nuclear division [GO:0007140]; plant-type sporogenesis [GO:0048236]; pollen development [GO:0009555]; positive regulation of reciprocal meiotic recombination [GO:0010845]; resolution of meiotic recombination intermediates [GO:0000712]	NA	NA	NA
Unigene_12783	2	8	4	2	0.622581	1	NA	NA	NA	NA	NA	NA	NA	NA	NA	NA	NA	NA	NA	NA	NA	NA	NA	NA	NA	NA
Unigene_74380	3	40	13.3333	3.74	0.177018	1	tr|K4D3S8|K4D3S8_SOLLC	584	98.7	76	51.58	13.01	1	0	215	442	1	76	2.8e-33	NA	Uncharacterized protein	GO:0006857; GO:0016021; GO:0022857	oligopeptide transport [GO:0006857]	integral component of membrane [GO:0016021]	transmembrane transporter activity [GO:0022857]	NA
Unigene_12784	10	93	9.3	3.22	0.226345	1	tr|K0J554|K0J554_SOLHA	754	100	156	53.12	20.69	0	0	842	375	599	754	1.7e-82	Tm-1	Tm-1 protein	GO:0003824	NA	NA	catalytic activity [GO:0003824]	NA
Unigene_12788	12	60	5	2.32	0.360471	1	tr|A0A1U7UYL3|A0A1U7UYL3_NICSY	269	34.1	129	48.13	47.96	54	3	47	418	109	211	8.8e-09	LOC104213328	uncharacterized protein LOC104213328	NA	NA	NA	NA	NA
Unigene_287481	2	14	7	2.81	0.383927	1	NA	NA	NA	NA	NA	NA	NA	NA	NA	NA	NA	NA	NA	NA	NA	NA	NA	NA	NA	NA
Unigene_74386	1	4	4	2	0.760131	1	NA	NA	NA	NA	NA	NA	NA	NA	NA	NA	NA	NA	NA	NA	NA	NA	NA	NA	NA	NA
Unigene_64112	4	32	8	3	0.263046	1	tr|K4CU77|K4CU77_SOLLC	824	97.5	202	99.84	24.51	5	0	607	2	356	557	1.2e-106	NA	Uncharacterized protein	GO:0004252	NA	NA	serine-type endopeptidase activity [GO:0004252]	NA
Unigene_215610	2	12	6	2.58	0.447289	1	tr|A0A2C9U9B7|A0A2C9U9B7_MANES	404	40	120	104.96	29.7	57	3	2	319	267	385	3.1e-11	MANES_16G006200	Arogenate dehydratase (EC 4.2.1.91)	GO:0004664; GO:0009094; GO:0009570; GO:0047769	L-phenylalanine biosynthetic process [GO:0009094]	chloroplast stroma [GO:0009570]	arogenate dehydratase activity [GO:0047769]; prephenate dehydratase activity [GO:0004664]	PATHWAY: Amino-acid biosynthesis; L-phenylalanine biosynthesis; L-phenylalanine from L-arogenate: step 1/1. {ECO:0000256|RuleBase:RU363004}.
Unigene_215612	2	8	4	2	0.622581	1	NA	NA	NA	NA	NA	NA	NA	NA	NA	NA	NA	NA	NA	NA	NA	NA	NA	NA	NA	NA
Unigene_277210	174	2980	17.1264	4.1	0.105794	1	sp|Q43710|IP22_SOLLC	223	82.2	90	51.53	40.36	16	0	482	213	1	90	1e-37	ARPI	Proteinase inhibitor type-2 TR8 (Proteinase inhibitor type II TR8)	GO:0004867	NA	NA	serine-type endopeptidase inhibitor activity [GO:0004867]	NA
Unigene_215615	16	74	4.625	2.21	0.384616	1	NA	NA	NA	NA	NA	NA	NA	NA	NA	NA	NA	NA	NA	NA	NA	NA	NA	NA	NA	NA
Unigene_215617	2	28	14	3.81	0.187337	1	tr|K4B312|K4B312_SOLLC	299	77.5	40	34.58	13.38	9	0	120	1	8	47	1.5e-10	101258798	Uncharacterized protein	GO:0046983	NA	NA	protein dimerization activity [GO:0046983]	NA
Unigene_320995	2	10	5	2.32	0.52688	1	tr|A0A118K4W7|A0A118K4W7_CYNCS	458	46.4	110	69.04	24.02	59	0	106	435	149	258	1.2e-18	Ccrd_013442	E2F Family	GO:0003677; GO:0003700; GO:0005634; GO:0005667; GO:0006351; GO:0046983	transcription, DNA-templated [GO:0006351]	nucleus [GO:0005634]; transcription factor complex [GO:0005667]	DNA binding [GO:0003677]; DNA binding transcription factor activity [GO:0003700]; protein dimerization activity [GO:0046983]	NA
Unigene_372324	7	28	4	2	0.437279	1	tr|K8EJH4|K8EJH4_9CHLO	214	51	104	98.42	48.6	51	0	312	1	93	196	3.7e-27	Bathy10g02910	PREDICTED: similar to Zinc finger protein 271 (Zinc finger protein 7) (HZF7) (Zinc finger protein ZNFphex133) (Epstein-Barr virus-induced zinc finger protein) (ZNF-EB) (CT-ZFP48) (Zinc finger protein)	GO:0003676	NA	NA	nucleic acid binding [GO:0003676]	NA
Unigene_124574	4	26	6.5	2.7	0.315599	1	NA	NA	NA	NA	NA	NA	NA	NA	NA	NA	NA	NA	NA	NA	NA	NA	NA	NA	NA	NA
Unigene_114300	2	12	6	2.58	0.447289	1	NA	NA	NA	NA	NA	NA	NA	NA	NA	NA	NA	NA	NA	NA	NA	NA	NA	NA	NA	NA
Unigene_124575	4	18	4.5	2.17	0.437212	1	NA	NA	NA	NA	NA	NA	NA	NA	NA	NA	NA	NA	NA	NA	NA	NA	NA	NA	NA	NA
Unigene_124577	4	24	6	2.58	0.33884	1	NA	NA	NA	NA	NA	NA	NA	NA	NA	NA	NA	NA	NA	NA	NA	NA	NA	NA	NA	NA
Unigene_186175	118	778	6.59322	2.72	0.291118	1	tr|K4BHA4|K4BHA4_SOLLC	402	99	313	40.08	77.86	3	0	644	1582	1	313	1.9e-173	101246321	Uncharacterized protein	GO:0004385; GO:0005829	NA	cytosol [GO:0005829]	guanylate kinase activity [GO:0004385]	NA
Unigene_186177	4	34	8.5	3.09	0.249633	1	NA	NA	NA	NA	NA	NA	NA	NA	NA	NA	NA	NA	NA	NA	NA	NA	NA	NA	NA	NA
Unigene_186178	2	20	10	3.32	0.263322	1	NA	NA	NA	NA	NA	NA	NA	NA	NA	NA	NA	NA	NA	NA	NA	NA	NA	NA	NA	NA
Unigene_181901	38	162	4.26316	2.09	0.419133	1	tr|A0A0V0IQI4|A0A0V0IQI4_SOLCH	97	77.1	35	23.13	36.08	8	0	205	101	15	49	1.8e-06	NA	Putative ovule protein	NA	NA	NA	NA	NA
Unigene_25191	2	16	8	3	0.333765	1	NA	NA	NA	NA	NA	NA	NA	NA	NA	NA	NA	NA	NA	NA	NA	NA	NA	NA	NA	NA
Unigene_181909	2	8	4	2	0.622581	1	NA	NA	NA	NA	NA	NA	NA	NA	NA	NA	NA	NA	NA	NA	NA	NA	NA	NA	NA	NA
Unigene_25192	2	10	5	2.32	0.52688	1	NA	NA	NA	NA	NA	NA	NA	NA	NA	NA	NA	NA	NA	NA	NA	NA	NA	NA	NA	NA
Unigene_20921	14	178	12.7143	3.67	0.182487	1	tr|A2I5C9|A2I5C9_SOLLC	394	75.6	389	56.71	98.73	82	3	1712	546	1	376	5.1e-154	TCP3	SlTCP3 (TCP transcription factor 3)	GO:0003677; GO:0005634; GO:0006351; GO:0006355	regulation of transcription, DNA-templated [GO:0006355]; transcription, DNA-templated [GO:0006351]	nucleus [GO:0005634]	DNA binding [GO:0003677]	NA
Unigene_92794	2	10	5	2.32	0.52688	1	NA	NA	NA	NA	NA	NA	NA	NA	NA	NA	NA	NA	NA	NA	NA	NA	NA	NA	NA	NA
Unigene_82524	17	87	5.11765	2.36	0.358878	1	NA	NA	NA	NA	NA	NA	NA	NA	NA	NA	NA	NA	NA	NA	NA	NA	NA	NA	NA	NA
Unigene_323136	8	33	4.125	2.04	0.422629	1	tr|K4DFC5|K4DFC5_SOLLC	830	94.5	255	99.61	30.72	14	0	767	3	214	468	3e-139	NA	Uncharacterized protein	GO:0005739; GO:0042781; GO:0072684	mitochondrial tRNA 3'-trailer cleavage, endonucleolytic [GO:0072684]	mitochondrion [GO:0005739]	3'-tRNA processing endoribonuclease activity [GO:0042781]	NA
Unigene_295622	1	4	4	2	0.760131	1	tr|A0A151UHT7|A0A151UHT7_CAJCA	156	72.6	135	99.51	86.54	37	0	405	1	12	146	1.2e-43	KK1_050237	2-C-methyl-D-erythritol 4-phosphate cytidylyltransferase (EC 2.7.7.60) (Fragment)	GO:0050518	NA	NA	2-C-methyl-D-erythritol 4-phosphate cytidylyltransferase activity [GO:0050518]	NA
Unigene_295628	2	12	6	2.58	0.447289	1	tr|B8LPF0|B8LPF0_PICSI	227	59.3	118	98.61	51.98	48	0	357	4	69	186	1.2e-31	NA	Uncharacterized protein	GO:0003995; GO:0050660	NA	NA	acyl-CoA dehydrogenase activity [GO:0003995]; flavin adenine dinucleotide binding [GO:0050660]	NA
Unigene_142980	2	77	38.5	5.27	0.0790001	1	NA	NA	NA	NA	NA	NA	NA	NA	NA	NA	NA	NA	NA	NA	NA	NA	NA	NA	NA	NA
Unigene_142988	14	56	4	2	0.426008	1	sp|P37842|CYTM_SOLTU	756	85.7	126	100	16.67	18	0	1	378	553	678	2.2e-58	NA	Multicystatin (MC)	GO:0004869	NA	NA	cysteine-type endopeptidase inhibitor activity [GO:0004869]	NA
Unigene_132714	145	6272	43.2552	5.43	0.0343598	1	tr|K4CBI9|K4CBI9_SOLLC	158	100	158	41.22	100	0	0	213	686	1	158	2e-86	101251301	Uncharacterized protein	GO:0000209; GO:0043161; GO:0061630	proteasome-mediated ubiquitin-dependent protein catabolic process [GO:0043161]; protein polyubiquitination [GO:0000209]	NA	ubiquitin protein ligase activity [GO:0061630]	NA
Unigene_132715	74	5061	68.3919	6.1	0.0227127	1	tr|K4ATP3|K4ATP3_SOLLC	385	93	385	53.23	100	25	1	1629	481	1	385	7.2e-207	101255122	Uncharacterized protein	GO:0000155; GO:0005622	NA	intracellular [GO:0005622]	phosphorelay sensor kinase activity [GO:0000155]	NA
Unigene_194312	2	12	6	2.58	0.447289	1	NA	NA	NA	NA	NA	NA	NA	NA	NA	NA	NA	NA	NA	NA	NA	NA	NA	NA	NA	NA
Unigene_132716	3	18	6	2.58	0.368918	1	NA	NA	NA	NA	NA	NA	NA	NA	NA	NA	NA	NA	NA	NA	NA	NA	NA	NA	NA	NA
Unigene_132718	6	27	4.5	2.17	0.404377	1	NA	NA	NA	NA	NA	NA	NA	NA	NA	NA	NA	NA	NA	NA	NA	NA	NA	NA	NA	NA
Unigene_194315	47	218	4.6383	2.21	0.396216	1	tr|K4C1I3|K4C1I3_SOLLC	823	92.3	379	99.91	46.05	29	0	1	1137	364	742	9e-201	101256287	Uncharacterized protein	GO:0001510; GO:0003723; GO:0008168; GO:0016428	RNA methylation [GO:0001510]	NA	methyltransferase activity [GO:0008168]; RNA binding [GO:0003723]; tRNA (cytosine-5-)-methyltransferase activity [GO:0016428]	NA
Unigene_246430	2	12	6	2.58	0.447289	1	tr|B9TID6|B9TID6_RICCO	303	48.7	113	97.41	37.29	58	0	9	347	51	163	5.3e-19	RCOM_1925100	Uncharacterized protein (Fragment)	NA	NA	NA	NA	NA
Unigene_246431	2	13	6.5	2.7	0.413802	1	tr|A0A250X977|A0A250X977_9CHLO	444	70.9	117	99.43	26.35	34	0	1	351	303	419	5e-41	CEUSTIGMA_g7062.t1	Uncharacterized protein	GO:0004055; GO:0005524; GO:0006526	arginine biosynthetic process [GO:0006526]	NA	argininosuccinate synthase activity [GO:0004055]; ATP binding [GO:0005524]	NA
Unigene_33336	2	14	7	2.81	0.383927	1	NA	NA	NA	NA	NA	NA	NA	NA	NA	NA	NA	NA	NA	NA	NA	NA	NA	NA	NA	NA
Unigene_155391	57	1099	19.2807	4.27	0.114741	1	tr|K4B2H7|K4B2H7_SOLLC	287	90.7	302	75.06	105.23	13	1	1112	207	1	287	4.2e-148	101264980	Uncharacterized protein	GO:0005509; GO:0009535; GO:0009543; GO:0009570; GO:0009654; GO:0019898; GO:0048564	photosystem I assembly [GO:0048564]	chloroplast stroma [GO:0009570]; chloroplast thylakoid lumen [GO:0009543]; chloroplast thylakoid membrane [GO:0009535]; extrinsic component of membrane [GO:0019898]; photosystem II oxygen evolving complex [GO:0009654]	calcium ion binding [GO:0005509]	NA
Unigene_155392	6	349	58.1667	5.86	0.0558849	1	tr|A0A0V0HU33|A0A0V0HU33_SOLCH	360	93.9	33	11.8	9.17	2	0	281	183	328	360	4.9e-10	NA	Putative ovule protein (Fragment)	NA	NA	NA	NA	NA
Unigene_155393	8	36	4.5	2.17	0.394956	1	tr|M4D1S4|M4D1S4_BRARP	441	99	100	99.01	22.68	1	0	2	301	133	232	9.1e-52	GGP3	Ascorbate biosynthesis-related protein	GO:0080048	NA	NA	GDP-D-glucose phosphorylase activity [GO:0080048]	NA
Unigene_155398	2	8	4	2	0.622581	1	tr|A0A2P4I5C3|A0A2P4I5C3_QUESU	478	45	100	99.34	20.92	55	0	1	300	168	267	1.8e-23	CFP56_04644	Phospho-2-dehydro-3-deoxyheptonate aldolase, phenylalanine-inhibited	GO:0003849; GO:0009073	aromatic amino acid family biosynthetic process [GO:0009073]	NA	3-deoxy-7-phosphoheptulonate synthase activity [GO:0003849]	NA
Unigene_145124	22	211	9.59091	3.26	0.228436	1	tr|K4D589|K4D589_SOLLC	272	75	48	19.23	17.65	12	0	47	190	225	272	7.9e-12	101266891	Uncharacterized protein	GO:0000398; GO:0003723; GO:0005689; GO:0008270; GO:0032502; GO:0051302	developmental process [GO:0032502]; mRNA splicing, via spliceosome [GO:0000398]; regulation of cell division [GO:0051302]	U12-type spliceosomal complex [GO:0005689]	RNA binding [GO:0003723]; zinc ion binding [GO:0008270]	NA
Unigene_145126	284	1780	6.26761	2.65	0.281248	1	tr|K4C2X5|K4C2X5_SOLLC	342	88.9	342	73.76	100	38	0	76	1101	1	342	1.6e-175	101266515	Uncharacterized protein	NA	NA	NA	NA	NA
Unigene_145127	5	255	51	5.67	0.0627704	1	tr|H1AC30|H1AC30_SOLLC	771	98.5	131	23.58	16.99	2	0	1606	1214	1	131	6e-68	SlArf Xyl1	Alpha-L-arabinofuranosidase/beta-D-xylosidase	GO:0005975; GO:0009505; GO:0010214; GO:0046556; GO:0048046	carbohydrate metabolic process [GO:0005975]; seed coat development [GO:0010214]	apoplast [GO:0048046]; plant-type cell wall [GO:0009505]	alpha-L-arabinofuranosidase activity [GO:0046556]	NA
Unigene_145129	4	134	33.5	5.07	0.0868481	1	NA	NA	NA	NA	NA	NA	NA	NA	NA	NA	NA	NA	NA	NA	NA	NA	NA	NA	NA	NA
Unigene_51742	6	35	5.83333	2.54	0.327181	1	NA	NA	NA	NA	NA	NA	NA	NA	NA	NA	NA	NA	NA	NA	NA	NA	NA	NA	NA	NA
Unigene_51746	167	4461	26.7126	4.74	0.0621212	1	tr|K4BQX4|K4BQX4_SOLLC	469	90.8	368	75.98	78.46	34	0	1427	324	1	368	5.9e-181	101257065	Uncharacterized protein	GO:0006396; GO:0009570; GO:0009657; GO:0016149	plastid organization [GO:0009657]; RNA processing [GO:0006396]	chloroplast stroma [GO:0009570]	translation release factor activity, codon specific [GO:0016149]	NA
Unigene_264843	3	13	4.33333	2.12	0.499343	1	NA	NA	NA	NA	NA	NA	NA	NA	NA	NA	NA	NA	NA	NA	NA	NA	NA	NA	NA	NA
Unigene_101930	2	16	8	3	0.333765	1	NA	NA	NA	NA	NA	NA	NA	NA	NA	NA	NA	NA	NA	NA	NA	NA	NA	NA	NA	NA
Unigene_101933	4	72	18	4.17	0.134364	1	NA	NA	NA	NA	NA	NA	NA	NA	NA	NA	NA	NA	NA	NA	NA	NA	NA	NA	NA	NA
Unigene_163531	2	10	5	2.32	0.52688	1	tr|A0A2I0VTD3|A0A2I0VTD3_9ASPA	935	52.5	61	49.73	6.52	27	1	325	143	64	122	5.2e-09	RNR1 MA16_Dca024400	Ribonuclease II, chloroplastic/mitochondrial	NA	NA	NA	NA	NA
Unigene_163533	5	50	10	3.32	0.213221	1	NA	NA	NA	NA	NA	NA	NA	NA	NA	NA	NA	NA	NA	NA	NA	NA	NA	NA	NA	NA
Unigene_101936	4	24	6	2.58	0.33884	1	NA	NA	NA	NA	NA	NA	NA	NA	NA	NA	NA	NA	NA	NA	NA	NA	NA	NA	NA	NA
Unigene_163539	5	20	4	2	0.458646	1	NA	NA	NA	NA	NA	NA	NA	NA	NA	NA	NA	NA	NA	NA	NA	NA	NA	NA	NA	NA
Unigene_215651	2	8	4	2	0.622581	1	NA	NA	NA	NA	NA	NA	NA	NA	NA	NA	NA	NA	NA	NA	NA	NA	NA	NA	NA	NA
Unigene_215652	8	34	4.25	2.09	0.412939	1	NA	NA	NA	NA	NA	NA	NA	NA	NA	NA	NA	NA	NA	NA	NA	NA	NA	NA	NA	NA
Unigene_215653	2	12	6	2.58	0.447289	1	NA	NA	NA	NA	NA	NA	NA	NA	NA	NA	NA	NA	NA	NA	NA	NA	NA	NA	NA	NA
Unigene_215656	4	26	6.5	2.7	0.315599	1	NA	NA	NA	NA	NA	NA	NA	NA	NA	NA	NA	NA	NA	NA	NA	NA	NA	NA	NA	NA
Unigene_215658	2	43	21.5	4.43	0.126832	1	tr|A0A178W817|A0A178W817_ARATH	467	100	91	58.71	19.49	0	0	1	273	377	467	2.6e-45	AXX17_At1g68850	Uncharacterized protein	GO:0015979; GO:0015995; GO:0016628; GO:0045550	chlorophyll biosynthetic process [GO:0015995]; photosynthesis [GO:0015979]	NA	geranylgeranyl reductase activity [GO:0045550]; oxidoreductase activity, acting on the CH-CH group of donors, NAD or NADP as acceptor [GO:0016628]	NA
Unigene_310763	10	46	4.6	2.2	0.385162	1	NA	NA	NA	NA	NA	NA	NA	NA	NA	NA	NA	NA	NA	NA	NA	NA	NA	NA	NA	NA
Unigene_114340	14	86	6.14286	2.62	0.311701	1	NA	NA	NA	NA	NA	NA	NA	NA	NA	NA	NA	NA	NA	NA	NA	NA	NA	NA	NA	NA
Unigene_114343	2	8	4	2	0.622581	1	NA	NA	NA	NA	NA	NA	NA	NA	NA	NA	NA	NA	NA	NA	NA	NA	NA	NA	NA	NA
Unigene_114347	20	312	15.6	3.96	0.156564	1	tr|K4CAF5|K4CAF5_SOLLC	149	87.2	149	65.54	100	19	0	562	116	1	149	7.8e-67	109120532	Uncharacterized protein	GO:0005509; GO:0005737; GO:0009567	double fertilization forming a zygote and endosperm [GO:0009567]	cytoplasm [GO:0005737]	calcium ion binding [GO:0005509]	NA
Unigene_181940	2	32	16	4	0.165012	1	NA	NA	NA	NA	NA	NA	NA	NA	NA	NA	NA	NA	NA	NA	NA	NA	NA	NA	NA	NA
Unigene_181943	2	8	4	2	0.622581	1	NA	NA	NA	NA	NA	NA	NA	NA	NA	NA	NA	NA	NA	NA	NA	NA	NA	NA	NA	NA
Unigene_181945	4	28	7	2.81	0.295604	1	NA	NA	NA	NA	NA	NA	NA	NA	NA	NA	NA	NA	NA	NA	NA	NA	NA	NA	NA	NA
Unigene_3685	4	18	4.5	2.17	0.437212	1	tr|A0A090N3Q6|A0A090N3Q6_OSTTA	4635	83.3	48	40.34	1.04	8	0	92	235	2289	2336	1.5e-16	OT_ostta06g04460	Dynein heavy chain	GO:0003777; GO:0005524; GO:0007018; GO:0016887; GO:0030286	microtubule-based movement [GO:0007018]	dynein complex [GO:0030286]	ATPase activity [GO:0016887]; ATP binding [GO:0005524]; microtubule motor activity [GO:0003777]	NA
Unigene_424485	4	18	4.5	2.17	0.437212	1	NA	NA	NA	NA	NA	NA	NA	NA	NA	NA	NA	NA	NA	NA	NA	NA	NA	NA	NA	NA
Unigene_20960	2	22	11	3.46	0.238503	1	tr|K4D5W1|K4D5W1_SOLLC	686	46.5	99	62	14.43	48	2	41	325	443	540	1.5e-11	101244829	Uncharacterized protein	GO:0000212; GO:0005719; GO:0006355; GO:0007060; GO:0010032; GO:0033613; GO:0042393; GO:0043565; GO:0046872; GO:0048235; GO:1990188	male meiosis chromosome segregation [GO:0007060]; meiotic chromosome condensation [GO:0010032]; meiotic spindle organization [GO:0000212]; pollen sperm cell differentiation [GO:0048235]; regulation of transcription, DNA-templated [GO:0006355]	nuclear euchromatin [GO:0005719]	activating transcription factor binding [GO:0033613]; euchromatin binding [GO:1990188]; histone binding [GO:0042393]; metal ion binding [GO:0046872]; sequence-specific DNA binding [GO:0043565]	NA
Unigene_82561	124	1281	10.3306	3.37	0.191793	1	tr|A0A2R6P599|A0A2R6P599_ACTCH	466	61	487	76.65	104.51	163	7	129	1571	1	466	7.1e-158	CEY00_Acc33445	LRR receptor-like serine/threonine-protein kinase	GO:0016301	NA	NA	kinase activity [GO:0016301]	NA
Unigene_20966	1	4	4	2	0.760131	1	NA	NA	NA	NA	NA	NA	NA	NA	NA	NA	NA	NA	NA	NA	NA	NA	NA	NA	NA	NA
Unigene_82563	3	17	5.66667	2.5	0.389622	1	NA	NA	NA	NA	NA	NA	NA	NA	NA	NA	NA	NA	NA	NA	NA	NA	NA	NA	NA	NA
Unigene_20967	4	38	9.5	3.25	0.227031	1	tr|M1DK15|M1DK15_SOLTU	157	57.9	76	33.88	48.41	26	1	400	609	47	122	8.4e-13	NA	Uncharacterized protein	NA	NA	NA	NA	NA
Unigene_323174	2	15	7.5	2.91	0.357347	1	NA	NA	NA	NA	NA	NA	NA	NA	NA	NA	NA	NA	NA	NA	NA	NA	NA	NA	NA	NA
Unigene_295660	3	14	4.66667	2.22	0.467278	1	NA	NA	NA	NA	NA	NA	NA	NA	NA	NA	NA	NA	NA	NA	NA	NA	NA	NA	NA	NA
Unigene_323175	2	10	5	2.32	0.52688	1	NA	NA	NA	NA	NA	NA	NA	NA	NA	NA	NA	NA	NA	NA	NA	NA	NA	NA	NA	NA
Unigene_82565	1	7	7	2.81	0.555809	1	NA	NA	NA	NA	NA	NA	NA	NA	NA	NA	NA	NA	NA	NA	NA	NA	NA	NA	NA	NA
Unigene_82569	6	30	5	2.32	0.371056	1	NA	NA	NA	NA	NA	NA	NA	NA	NA	NA	NA	NA	NA	NA	NA	NA	NA	NA	NA	NA
Unigene_379899	9905	59393	5.99626	2.58	0.191951	1	tr|K4AYG3|K4AYG3_SOLLC	338	87.3	324	60.26	95.86	41	0	1438	467	15	338	6.4e-152	101256124	Ribosomal protein	GO:0000470; GO:0003723; GO:0003735; GO:0005634; GO:0006412; GO:0009535; GO:0009570; GO:0009941; GO:0022625	maturation of LSU-rRNA [GO:0000470]; translation [GO:0006412]	chloroplast envelope [GO:0009941]; chloroplast stroma [GO:0009570]; chloroplast thylakoid membrane [GO:0009535]; cytosolic large ribosomal subunit [GO:0022625]; nucleus [GO:0005634]	RNA binding [GO:0003723]; structural constituent of ribosome [GO:0003735]	NA
Unigene_132750	14	76	5.42857	2.44	0.340777	1	tr|K4B6I2|K4B6I2_SOLLC	656	49.1	114	68.67	17.38	58	0	123	464	194	307	2.7e-16	101262076	Uncharacterized protein	GO:0003676	NA	NA	nucleic acid binding [GO:0003676]	NA
Unigene_132752	4	125	31.25	4.97	0.091125	1	NA	NA	NA	NA	NA	NA	NA	NA	NA	NA	NA	NA	NA	NA	NA	NA	NA	NA	NA	NA
Unigene_132754	1	14	14	3.81	0.288062	1	NA	NA	NA	NA	NA	NA	NA	NA	NA	NA	NA	NA	NA	NA	NA	NA	NA	NA	NA	NA
Unigene_132758	2	26	13	3.7	0.201447	1	NA	NA	NA	NA	NA	NA	NA	NA	NA	NA	NA	NA	NA	NA	NA	NA	NA	NA	NA	NA
Unigene_132759	2	10	5	2.32	0.52688	1	NA	NA	NA	NA	NA	NA	NA	NA	NA	NA	NA	NA	NA	NA	NA	NA	NA	NA	NA	NA
Unigene_194358	6	31	5.16667	2.37	0.361249	1	NA	NA	NA	NA	NA	NA	NA	NA	NA	NA	NA	NA	NA	NA	NA	NA	NA	NA	NA	NA
Unigene_33373	46	282	6.13043	2.62	0.323329	1	tr|K4CXB3|K4CXB3_SOLLC	269	94.6	147	100	54.65	8	0	1	441	1	147	1.1e-74	NA	Uncharacterized protein	GO:0004161; GO:0004337; GO:0005737; GO:0045337	farnesyl diphosphate biosynthetic process [GO:0045337]	cytoplasm [GO:0005737]	dimethylallyltranstransferase activity [GO:0004161]; geranyltranstransferase activity [GO:0004337]	NA
Unigene_23102	2	8	4	2	0.622581	1	NA	NA	NA	NA	NA	NA	NA	NA	NA	NA	NA	NA	NA	NA	NA	NA	NA	NA	NA	NA
Unigene_23103	2	8	4	2	0.622581	1	NA	NA	NA	NA	NA	NA	NA	NA	NA	NA	NA	NA	NA	NA	NA	NA	NA	NA	NA	NA
Unigene_23106	8	33	4.125	2.04	0.422629	1	NA	NA	NA	NA	NA	NA	NA	NA	NA	NA	NA	NA	NA	NA	NA	NA	NA	NA	NA	NA
Unigene_23107	1	7	7	2.81	0.555809	1	NA	NA	NA	NA	NA	NA	NA	NA	NA	NA	NA	NA	NA	NA	NA	NA	NA	NA	NA	NA
Unigene_23108	6	30	5	2.32	0.371056	1	NA	NA	NA	NA	NA	NA	NA	NA	NA	NA	NA	NA	NA	NA	NA	NA	NA	NA	NA	NA
Unigene_79820	2	8	4	2	0.622581	1	NA	NA	NA	NA	NA	NA	NA	NA	NA	NA	NA	NA	NA	NA	NA	NA	NA	NA	NA	NA
Unigene_90704	4	171	42.75	5.42	0.0725214	1	NA	NA	NA	NA	NA	NA	NA	NA	NA	NA	NA	NA	NA	NA	NA	NA	NA	NA	NA	NA
Unigene_90706	22	477	21.6818	4.44	0.117242	1	tr|K4CNI6|K4CNI6_SOLLC	341	86.2	181	44.77	53.08	25	0	793	251	161	341	1.8e-82	NA	Uncharacterized protein	GO:0004439; GO:0004725; GO:0008138	NA	NA	phosphatidylinositol-4,5-bisphosphate 5-phosphatase activity [GO:0004439]; protein tyrosine/serine/threonine phosphatase activity [GO:0008138]; protein tyrosine phosphatase activity [GO:0004725]	NA
Unigene_79827	4	40	10	3.32	0.21741	1	NA	NA	NA	NA	NA	NA	NA	NA	NA	NA	NA	NA	NA	NA	NA	NA	NA	NA	NA	NA
Unigene_145167	2	14	7	2.81	0.383927	1	NA	NA	NA	NA	NA	NA	NA	NA	NA	NA	NA	NA	NA	NA	NA	NA	NA	NA	NA	NA
Unigene_445031	2	14	7	2.81	0.383927	1	NA	NA	NA	NA	NA	NA	NA	NA	NA	NA	NA	NA	NA	NA	NA	NA	NA	NA	NA	NA
Unigene_51786	18	124	6.88889	2.78	0.291354	1	tr|K4DCU4|K4DCU4_SOLLC	628	99.5	187	80.37	29.78	1	0	696	136	150	336	6.9e-103	101256747	Uncharacterized protein	NA	NA	NA	NA	NA
Unigene_264884	2	16	8	3	0.333765	1	NA	NA	NA	NA	NA	NA	NA	NA	NA	NA	NA	NA	NA	NA	NA	NA	NA	NA	NA	NA
Unigene_51789	1	20	20	4.32	0.186421	1	NA	NA	NA	NA	NA	NA	NA	NA	NA	NA	NA	NA	NA	NA	NA	NA	NA	NA	NA	NA
Unigene_41518	12	175	14.5833	3.87	0.163829	1	tr|K4AY35|K4AY35_SOLLC	1947	100	64	35.36	3.29	0	0	543	352	1884	1947	9.8e-28	NA	Uncharacterized protein	NA	NA	NA	NA	NA
Unigene_101970	4	28	7	2.81	0.295604	1	tr|C1MMD5|C1MMD5_MICPC	377	60.8	222	100	58.89	85	1	6	665	41	262	2.2e-74	MICPUCDRAFT_1886	Predicted protein (Fragment)	GO:0004672; GO:0005524	NA	NA	ATP binding [GO:0005524]; protein kinase activity [GO:0004672]	NA
Unigene_101971	2	46	23	4.52	0.119765	1	tr|K4CBR6|K4CBR6_SOLLC	462	98.9	88	62.86	19.05	1	0	418	155	188	275	4.2e-39	101267717	Uncharacterized protein	GO:0009941; GO:0016021	NA	chloroplast envelope [GO:0009941]; integral component of membrane [GO:0016021]	NA	NA
Unigene_163570	924	6237	6.75	2.75	0.228304	1	tr|K4BQ51|K4BQ51_SOLLC	766	95.9	386	45.02	50.39	15	1	2570	1413	21	405	1.4e-204	101248868	Mg-protoporphyrin IX chelatase (EC 6.6.1.1)	GO:0005524; GO:0009507; GO:0015979; GO:0015995; GO:0016851	chlorophyll biosynthetic process [GO:0015995]; photosynthesis [GO:0015979]	chloroplast [GO:0009507]	ATP binding [GO:0005524]; magnesium chelatase activity [GO:0016851]	PATHWAY: Porphyrin-containing compound metabolism; chlorophyll biosynthesis. {ECO:0000256|RuleBase:RU362087}.
Unigene_101973	4	52	13	3.7	0.174731	1	tr|K4D4X9|K4D4X9_SOLLC	350	93.9	66	27.24	18.86	4	0	212	409	33	98	1.5e-31	101246985	Uncharacterized protein	GO:0016788	NA	NA	hydrolase activity, acting on ester bonds [GO:0016788]	NA
Unigene_101976	2	34	17	4.09	0.156042	1	NA	NA	NA	NA	NA	NA	NA	NA	NA	NA	NA	NA	NA	NA	NA	NA	NA	NA	NA	NA
Unigene_163576	4	18	4.5	2.17	0.437212	1	NA	NA	NA	NA	NA	NA	NA	NA	NA	NA	NA	NA	NA	NA	NA	NA	NA	NA	NA	NA
Unigene_163577	299	5730	19.1639	4.26	0.0822253	1	tr|K4BK52|K4BK52_SOLLC	501	96.4	501	63.23	100	18	0	2190	688	1	501	3e-283	101248960	Uncharacterized protein	GO:0005506; GO:0016020; GO:0016709; GO:0020037; GO:0044550	secondary metabolite biosynthetic process [GO:0044550]	membrane [GO:0016020]	heme binding [GO:0020037]; iron ion binding [GO:0005506]; oxidoreductase activity, acting on paired donors, with incorporation or reduction of molecular oxygen, NAD(P)H as one donor, and incorporation of one atom of oxygen [GO:0016709]	NA
Unigene_163578	8	343	42.875	5.42	0.0705125	1	tr|K4AZG2|K4AZG2_SOLLC	297	97.3	291	62.72	97.98	8	0	1102	230	7	297	3.5e-162	108281193	Uncharacterized protein	NA	NA	NA	NA	NA
Unigene_163579	2	16	8	3	0.333765	1	NA	NA	NA	NA	NA	NA	NA	NA	NA	NA	NA	NA	NA	NA	NA	NA	NA	NA	NA	NA
Unigene_463440	162	1710	10.5556	3.4	0.181128	1	tr|K4B7G0|K4B7G0_SOLLC	757	99.2	489	68.71	64.6	0	1	344	1810	273	757	6.1e-275	101244548	Uncharacterized protein	GO:0004252	NA	NA	serine-type endopeptidase activity [GO:0004252]	NA
Unigene_215691	2	13	6.5	2.7	0.413802	1	NA	NA	NA	NA	NA	NA	NA	NA	NA	NA	NA	NA	NA	NA	NA	NA	NA	NA	NA	NA
Unigene_215692	2	10	5	2.32	0.52688	1	NA	NA	NA	NA	NA	NA	NA	NA	NA	NA	NA	NA	NA	NA	NA	NA	NA	NA	NA	NA
Unigene_205420	10	66	6.6	2.72	0.291483	1	NA	NA	NA	NA	NA	NA	NA	NA	NA	NA	NA	NA	NA	NA	NA	NA	NA	NA	NA	NA
Unigene_215696	8	40	5	2.32	0.363707	1	NA	NA	NA	NA	NA	NA	NA	NA	NA	NA	NA	NA	NA	NA	NA	NA	NA	NA	NA	NA
Unigene_215697	4	18	4.5	2.17	0.437212	1	NA	NA	NA	NA	NA	NA	NA	NA	NA	NA	NA	NA	NA	NA	NA	NA	NA	NA	NA	NA
Unigene_277297	2	12	6	2.58	0.447289	1	NA	NA	NA	NA	NA	NA	NA	NA	NA	NA	NA	NA	NA	NA	NA	NA	NA	NA	NA	NA
Unigene_205426	2	10	5	2.32	0.52688	1	NA	NA	NA	NA	NA	NA	NA	NA	NA	NA	NA	NA	NA	NA	NA	NA	NA	NA	NA	NA
Unigene_267023	4	20	5	2.32	0.398452	1	NA	NA	NA	NA	NA	NA	NA	NA	NA	NA	NA	NA	NA	NA	NA	NA	NA	NA	NA	NA
Unigene_267024	2	10	5	2.32	0.52688	1	NA	NA	NA	NA	NA	NA	NA	NA	NA	NA	NA	NA	NA	NA	NA	NA	NA	NA	NA	NA
Unigene_267025	8	32	4	2	0.432834	1	NA	NA	NA	NA	NA	NA	NA	NA	NA	NA	NA	NA	NA	NA	NA	NA	NA	NA	NA	NA
Unigene_205429	2	961	480.5	8.91	0.00901442	1	NA	NA	NA	NA	NA	NA	NA	NA	NA	NA	NA	NA	NA	NA	NA	NA	NA	NA	NA	NA
Unigene_362134	26	314	12.0769	3.59	0.191647	1	NA	NA	NA	NA	NA	NA	NA	NA	NA	NA	NA	NA	NA	NA	NA	NA	NA	NA	NA	NA
Unigene_114380	8	254	31.75	4.99	0.0896532	1	tr|M1CLP5|M1CLP5_SOLTU	1084	53.8	234	24.22	21.59	82	2	1257	1955	235	443	2.9e-54	NA	Uncharacterized protein	GO:0003777; GO:0005524; GO:0007018; GO:0008017	microtubule-based movement [GO:0007018]	NA	ATP binding [GO:0005524]; microtubule binding [GO:0008017]; microtubule motor activity [GO:0003777]	NA
Unigene_114381	6	34	5.66667	2.5	0.335007	1	NA	NA	NA	NA	NA	NA	NA	NA	NA	NA	NA	NA	NA	NA	NA	NA	NA	NA	NA	NA
Unigene_114385	2	10	5	2.32	0.52688	1	NA	NA	NA	NA	NA	NA	NA	NA	NA	NA	NA	NA	NA	NA	NA	NA	NA	NA	NA	NA
Unigene_114386	2	124	62	5.95	0.0574718	1	tr|K4CW48|K4CW48_SOLLC	702	98.7	152	36.13	21.65	2	0	1260	805	551	702	5e-83	NA	Uncharacterized protein	GO:0003723; GO:0004519; GO:0008270; GO:0009451; GO:0043231	RNA modification [GO:0009451]	intracellular membrane-bounded organelle [GO:0043231]	endonuclease activity [GO:0004519]; RNA binding [GO:0003723]; zinc ion binding [GO:0008270]	NA
Unigene_104112	4	401	100.25	6.65	0.0368988	1	tr|A0A0V0HV17|A0A0V0HV17_SOLCH	340	100	54	32.21	15.88	0	0	502	341	287	340	4.8e-21	NA	Putative ovule protein	GO:0003676	NA	NA	nucleic acid binding [GO:0003676]	NA
Unigene_114387	2	18	9	3.17	0.294357	1	NA	NA	NA	NA	NA	NA	NA	NA	NA	NA	NA	NA	NA	NA	NA	NA	NA	NA	NA	NA
Unigene_104113	27	366	13.5556	3.76	0.174347	1	tr|K4BN51|K4BN51_SOLLC	822	100	139	25.8	16.91	0	0	385	801	18	156	4.9e-75	101248857	Uncharacterized protein	GO:0007033; GO:0036092; GO:0042578	phosphatidylinositol-3-phosphate biosynthetic process [GO:0036092]; vacuole organization [GO:0007033]	NA	phosphoric ester hydrolase activity [GO:0042578]	NA
Unigene_114389	58	313	5.39655	2.43	0.355292	1	NA	NA	NA	NA	NA	NA	NA	NA	NA	NA	NA	NA	NA	NA	NA	NA	NA	NA	NA	NA
Unigene_104116	2	10	5	2.32	0.52688	1	NA	NA	NA	NA	NA	NA	NA	NA	NA	NA	NA	NA	NA	NA	NA	NA	NA	NA	NA	NA
Unigene_104117	391	2806	7.17647	2.84	0.23781	1	tr|K4BN96|K4BN96_SOLLC	995	93.7	995	74.49	100	50	1	3576	631	1	995	0	101263093	Uncharacterized protein	GO:0003723	NA	NA	RNA binding [GO:0003723]	NA
Unigene_104118	6	25	4.16667	2.06	0.430497	1	NA	NA	NA	NA	NA	NA	NA	NA	NA	NA	NA	NA	NA	NA	NA	NA	NA	NA	NA	NA
Unigene_104119	2	8	4	2	0.622581	1	NA	NA	NA	NA	NA	NA	NA	NA	NA	NA	NA	NA	NA	NA	NA	NA	NA	NA	NA	NA
Unigene_181981	6	26	4.33333	2.12	0.416997	1	NA	NA	NA	NA	NA	NA	NA	NA	NA	NA	NA	NA	NA	NA	NA	NA	NA	NA	NA	NA
Unigene_181985	2	16	8	3	0.333765	1	tr|A0A1P8YYI9|A0A1P8YYI9_MAIZE	781	96.8	95	87.42	12.16	3	0	286	2	1	95	2.6e-44	FGENESH_11	Reverse transcriptase-like protein	GO:0003676; GO:0003964; GO:0004523; GO:0015074	DNA integration [GO:0015074]	NA	nucleic acid binding [GO:0003676]; RNA-directed DNA polymerase activity [GO:0003964]; RNA-DNA hybrid ribonuclease activity [GO:0004523]	NA
Unigene_181986	2	13	6.5	2.7	0.413802	1	NA	NA	NA	NA	NA	NA	NA	NA	NA	NA	NA	NA	NA	NA	NA	NA	NA	NA	NA	NA
Unigene_171712	2	14	7	2.81	0.383927	1	NA	NA	NA	NA	NA	NA	NA	NA	NA	NA	NA	NA	NA	NA	NA	NA	NA	NA	NA	NA
Unigene_181987	2	15	7.5	2.91	0.357347	1	NA	NA	NA	NA	NA	NA	NA	NA	NA	NA	NA	NA	NA	NA	NA	NA	NA	NA	NA	NA
Unigene_181989	2	12	6	2.58	0.447289	1	NA	NA	NA	NA	NA	NA	NA	NA	NA	NA	NA	NA	NA	NA	NA	NA	NA	NA	NA	NA
Unigene_171715	1172	4721	4.02816	2.01	0.372648	1	tr|K4CWI4|K4CWI4_SOLLC	785	95.9	782	53.37	99.62	32	0	134	2479	4	785	0	101257407	Uncharacterized protein	GO:0004672; GO:0005524	NA	NA	ATP binding [GO:0005524]; protein kinase activity [GO:0004672]	NA
Unigene_171718	2	17	8.5	3.09	0.312874	1	NA	NA	NA	NA	NA	NA	NA	NA	NA	NA	NA	NA	NA	NA	NA	NA	NA	NA	NA	NA
Unigene_10731	7	67	9.57143	3.26	0.218071	1	tr|K4AXM5|K4AXM5_SOLLC	459	92.7	220	65.41	47.93	16	0	903	244	1	220	5.5e-109	101250731	Uncharacterized protein	GO:0003676; GO:0004004; GO:0005524; GO:0005730; GO:0005737; GO:0010501	RNA secondary structure unwinding [GO:0010501]	cytoplasm [GO:0005737]; nucleolus [GO:0005730]	ATP binding [GO:0005524]; ATP-dependent RNA helicase activity [GO:0004004]; nucleic acid binding [GO:0003676]	NA
Unigene_10738	5	139	27.8	4.8	0.0996304	1	NA	NA	NA	NA	NA	NA	NA	NA	NA	NA	NA	NA	NA	NA	NA	NA	NA	NA	NA	NA
Unigene_10739	1	8	8	3	0.503515	1	NA	NA	NA	NA	NA	NA	NA	NA	NA	NA	NA	NA	NA	NA	NA	NA	NA	NA	NA	NA
Unigene_285435	1	24	24	4.58	0.151376	1	NA	NA	NA	NA	NA	NA	NA	NA	NA	NA	NA	NA	NA	NA	NA	NA	NA	NA	NA	NA
Unigene_132792	1	12	12	3.58	0.344513	1	NA	NA	NA	NA	NA	NA	NA	NA	NA	NA	NA	NA	NA	NA	NA	NA	NA	NA	NA	NA
Unigene_194391	2	14	7	2.81	0.383927	1	NA	NA	NA	NA	NA	NA	NA	NA	NA	NA	NA	NA	NA	NA	NA	NA	NA	NA	NA	NA
Unigene_132795	2	24	12	3.58	0.218241	1	NA	NA	NA	NA	NA	NA	NA	NA	NA	NA	NA	NA	NA	NA	NA	NA	NA	NA	NA	NA
Unigene_132796	2	14	7	2.81	0.383927	1	NA	NA	NA	NA	NA	NA	NA	NA	NA	NA	NA	NA	NA	NA	NA	NA	NA	NA	NA	NA
Unigene_194393	6	28	4.66667	2.22	0.39256	1	NA	NA	NA	NA	NA	NA	NA	NA	NA	NA	NA	NA	NA	NA	NA	NA	NA	NA	NA	NA
Unigene_194394	34	772	22.7059	4.5	0.105652	1	tr|K4CWD6|K4CWD6_SOLLC	459	96.8	277	47.65	60.35	9	0	35	865	1	277	7.4e-154	101248918	Uncharacterized protein	GO:0009507; GO:0033354; GO:0090415	chlorophyll cycle [GO:0033354]	chloroplast [GO:0009507]	7-hydroxymethyl chlorophyll a reductase activity [GO:0090415]	NA
Unigene_132798	2	10	5	2.32	0.52688	1	NA	NA	NA	NA	NA	NA	NA	NA	NA	NA	NA	NA	NA	NA	NA	NA	NA	NA	NA	NA
Unigene_194395	2	30	15	3.91	0.175335	1	NA	NA	NA	NA	NA	NA	NA	NA	NA	NA	NA	NA	NA	NA	NA	NA	NA	NA	NA	NA
Unigene_122525	4	28	7	2.81	0.295604	1	NA	NA	NA	NA	NA	NA	NA	NA	NA	NA	NA	NA	NA	NA	NA	NA	NA	NA	NA	NA
Unigene_184122	12	138	11.5	3.52	0.196498	1	tr|A0A1U8FK20|A0A1U8FK20_CAPAN	371	74.6	370	99.2	99.73	57	2	1031	33	2	371	4.5e-152	LOC107859174	protein SRG1-like	GO:0016491; GO:0046872	NA	NA	metal ion binding [GO:0046872]; oxidoreductase activity [GO:0016491]	NA
Unigene_122527	4	34	8.5	3.09	0.249633	1	NA	NA	NA	NA	NA	NA	NA	NA	NA	NA	NA	NA	NA	NA	NA	NA	NA	NA	NA	NA
Unigene_184127	2	12	6	2.58	0.447289	1	NA	NA	NA	NA	NA	NA	NA	NA	NA	NA	NA	NA	NA	NA	NA	NA	NA	NA	NA	NA
Unigene_184128	2	432	216	7.75	0.0219166	1	tr|K4BEX9|K4BEX9_SOLLC	159	72.3	47	31.83	29.56	13	0	142	2	1	47	1.8e-11	NA	Uncharacterized protein	GO:0004867	NA	NA	serine-type endopeptidase inhibitor activity [GO:0004867]	NA
Unigene_184129	212	1232	5.81132	2.54	0.30964	1	tr|K4CGZ7|K4CGZ7_SOLLC	140	96.4	140	38.11	100	5	0	191	610	1	140	4.2e-70	GATC 101255220	Glutamyl-tRNA(Gln) amidotransferase subunit C, chloroplastic/mitochondrial (Glu-AdT subunit C) (EC 6.3.5.-)	GO:0005524; GO:0005739; GO:0006450; GO:0009507; GO:0030956; GO:0032543; GO:0050567; GO:0070681	glutaminyl-tRNAGln biosynthesis via transamidation [GO:0070681]; mitochondrial translation [GO:0032543]; regulation of translational fidelity [GO:0006450]	chloroplast [GO:0009507]; glutamyl-tRNA(Gln) amidotransferase complex [GO:0030956]; mitochondrion [GO:0005739]	ATP binding [GO:0005524]; glutaminyl-tRNA synthase (glutamine-hydrolyzing) activity [GO:0050567]	NA
Unigene_23149	130	571	4.39231	2.13	0.403537	1	tr|K4BF97|K4BF97_SOLLC	343	79.7	231	89.3	67.35	47	0	84	776	1	231	1.2e-98	NA	Uncharacterized protein	GO:0000398; GO:0003723; GO:0005681	mRNA splicing, via spliceosome [GO:0000398]	spliceosomal complex [GO:0005681]	RNA binding [GO:0003723]	NA
Unigene_236248	2	35	17.5	4.13	0.151983	1	tr|A0A1D6AHS0|A0A1D6AHS0_WHEAT	861	60.3	141	99.53	16.38	56	0	1	423	311	451	7.6e-44	NA	Uncharacterized protein	GO:0003676; GO:0004523; GO:0015074	DNA integration [GO:0015074]	NA	nucleic acid binding [GO:0003676]; RNA-DNA hybrid ribonuclease activity [GO:0004523]	NA
Unigene_79869	182	2735	15.0275	3.91	0.121758	1	tr|K4ATM2|K4ATM2_SOLLC	104	97.3	74	30.96	71.15	2	0	165	386	16	89	3.5e-33	101258583	Uncharacterized protein	NA	NA	NA	NA	NA
Unigene_140930	2	278	139	7.12	0.0318164	1	tr|K4BJ04|K4BJ04_SOLLC	390	84.6	390	86.16	100	53	1	1293	145	1	390	4.4e-186	101257153	Uncharacterized protein	GO:0007166	cell surface receptor signaling pathway [GO:0007166]	NA	NA	NA
Unigene_140935	2	8	4	2	0.622581	1	NA	NA	NA	NA	NA	NA	NA	NA	NA	NA	NA	NA	NA	NA	NA	NA	NA	NA	NA	NA
Unigene_140939	8	34	4.25	2.09	0.412939	1	NA	NA	NA	NA	NA	NA	NA	NA	NA	NA	NA	NA	NA	NA	NA	NA	NA	NA	NA	NA
Unigene_440807	8	32	4	2	0.432834	1	NA	NA	NA	NA	NA	NA	NA	NA	NA	NA	NA	NA	NA	NA	NA	NA	NA	NA	NA	NA
Unigene_328614	2	12	6	2.58	0.447289	1	NA	NA	NA	NA	NA	NA	NA	NA	NA	NA	NA	NA	NA	NA	NA	NA	NA	NA	NA	NA
Unigene_153343	1	28	28	4.81	0.128407	1	NA	NA	NA	NA	NA	NA	NA	NA	NA	NA	NA	NA	NA	NA	NA	NA	NA	NA	NA	NA
Unigene_153346	2	16	8	3	0.333765	1	NA	NA	NA	NA	NA	NA	NA	NA	NA	NA	NA	NA	NA	NA	NA	NA	NA	NA	NA	NA
Unigene_153349	2	26	13	3.7	0.201447	1	NA	NA	NA	NA	NA	NA	NA	NA	NA	NA	NA	NA	NA	NA	NA	NA	NA	NA	NA	NA
Unigene_401881	2	8	4	2	0.622581	1	NA	NA	NA	NA	NA	NA	NA	NA	NA	NA	NA	NA	NA	NA	NA	NA	NA	NA	NA	NA
Unigene_205461	2	20	10	3.32	0.263322	1	tr|A0A1S4CND2|A0A1S4CND2_TOBAC	341	60.2	161	100.63	47.21	29	5	2	478	116	243	4.2e-35	LOC107820732	uncharacterized protein LOC107820732 isoform X2	NA	NA	NA	NA	NA
Unigene_205462	7	58	8.28571	3.05	0.244248	1	NA	NA	NA	NA	NA	NA	NA	NA	NA	NA	NA	NA	NA	NA	NA	NA	NA	NA	NA	NA
Unigene_205469	2	10	5	2.32	0.52688	1	NA	NA	NA	NA	NA	NA	NA	NA	NA	NA	NA	NA	NA	NA	NA	NA	NA	NA	NA	NA
Unigene_38811	4	1169	292.25	8.19	0.0113575	1	tr|M0ZHJ0|M0ZHJ0_SOLTU	172	90.4	166	42.97	96.51	14	1	651	160	7	172	3.1e-79	102587181	Uncharacterized protein	GO:0003677; GO:0005634; GO:0006351; GO:0006355	regulation of transcription, DNA-templated [GO:0006355]; transcription, DNA-templated [GO:0006351]	nucleus [GO:0005634]	DNA binding [GO:0003677]	NA
Unigene_38816	41	364	8.87805	3.15	0.243028	1	tr|A0A2I0XGV9|A0A2I0XGV9_9ASPA	608	55	240	75.08	39.47	75	6	958	242	348	555	1e-56	ATX1 MA16_Dca006538	Histone-lysine N-methyltransferase ATX1	GO:0042800	NA	NA	histone methyltransferase activity (H3-K4 specific) [GO:0042800]	NA
Unigene_104151	2	19	9.5	3.25	0.277923	1	NA	NA	NA	NA	NA	NA	NA	NA	NA	NA	NA	NA	NA	NA	NA	NA	NA	NA	NA	NA
Unigene_171753	10	40	4	2	0.428569	1	NA	NA	NA	NA	NA	NA	NA	NA	NA	NA	NA	NA	NA	NA	NA	NA	NA	NA	NA	NA
Unigene_171756	2	30	15	3.91	0.175335	1	NA	NA	NA	NA	NA	NA	NA	NA	NA	NA	NA	NA	NA	NA	NA	NA	NA	NA	NA	NA
Unigene_171759	22	259	11.7727	3.56	0.195367	1	tr|M1C6T0|M1C6T0_SOLTU	869	91.7	253	63.73	29.11	21	0	7	765	211	463	5.5e-124	102589560	Uncharacterized protein	GO:0003677; GO:0046872	NA	NA	DNA binding [GO:0003677]; metal ion binding [GO:0046872]	NA
Unigene_223872	2	10	5	2.32	0.52688	1	NA	NA	NA	NA	NA	NA	NA	NA	NA	NA	NA	NA	NA	NA	NA	NA	NA	NA	NA	NA
Unigene_223876	2	14	7	2.81	0.383927	1	NA	NA	NA	NA	NA	NA	NA	NA	NA	NA	NA	NA	NA	NA	NA	NA	NA	NA	NA	NA
Unigene_285475	2	14	7	2.81	0.383927	1	tr|A0A2G3AQQ1|A0A2G3AQQ1_CAPCH	906	91.5	47	37.7	5.19	4	0	372	232	47	93	2e-16	BC332_34561	Beta-adaptin-like protein	GO:0006886; GO:0016192; GO:0030131; GO:0030276	intracellular protein transport [GO:0006886]; vesicle-mediated transport [GO:0016192]	clathrin adaptor complex [GO:0030131]	clathrin binding [GO:0030276]	NA
Unigene_62105	8	50	6.25	2.64	0.304902	1	NA	NA	NA	NA	NA	NA	NA	NA	NA	NA	NA	NA	NA	NA	NA	NA	NA	NA	NA	NA
Unigene_213604	2	22	11	3.46	0.238503	1	NA	NA	NA	NA	NA	NA	NA	NA	NA	NA	NA	NA	NA	NA	NA	NA	NA	NA	NA	NA
Unigene_213605	2	16	8	3	0.333765	1	NA	NA	NA	NA	NA	NA	NA	NA	NA	NA	NA	NA	NA	NA	NA	NA	NA	NA	NA	NA
Unigene_275205	1	8	8	3	0.503515	1	tr|A0A0K9Q8F5|A0A0K9Q8F5_SPIOL	472	43.7	71	51.45	15.04	37	2	2	205	393	463	5.5e-07	SOVF_208270	Uncharacterized protein	GO:0005524; GO:0016887	NA	NA	ATPase activity [GO:0016887]; ATP binding [GO:0005524]	NA
Unigene_184160	4	22	5.5	2.46	0.366114	1	NA	NA	NA	NA	NA	NA	NA	NA	NA	NA	NA	NA	NA	NA	NA	NA	NA	NA	NA	NA
Unigene_122564	1	26	26	4.7	0.138791	1	NA	NA	NA	NA	NA	NA	NA	NA	NA	NA	NA	NA	NA	NA	NA	NA	NA	NA	NA	NA
Unigene_122565	2	12	6	2.58	0.447289	1	NA	NA	NA	NA	NA	NA	NA	NA	NA	NA	NA	NA	NA	NA	NA	NA	NA	NA	NA	NA
Unigene_184162	2	33	16.5	4.04	0.160375	1	tr|A0A0D3G9N2|A0A0D3G9N2_9ORYZ	1066	71.4	70	48.05	6.57	19	1	226	435	425	493	1.6e-20	NA	Uncharacterized protein	NA	NA	NA	NA	NA
Unigene_184168	2	24	12	3.58	0.218241	1	NA	NA	NA	NA	NA	NA	NA	NA	NA	NA	NA	NA	NA	NA	NA	NA	NA	NA	NA	NA
Unigene_1637	2	10	5	2.32	0.52688	1	NA	NA	NA	NA	NA	NA	NA	NA	NA	NA	NA	NA	NA	NA	NA	NA	NA	NA	NA	NA
Unigene_226013	8	34	4.25	2.09	0.412939	1	tr|A0A0D9WNU0|A0A0D9WNU0_9ORYZ	963	44.8	116	104.5	12.05	57	2	327	1	542	657	8.1e-17	NA	Probable alanine--tRNA ligase, chloroplastic (EC 6.1.1.7) (Alanyl-tRNA synthetase) (AlaRS)	GO:0000049; GO:0004813; GO:0005524; GO:0005739; GO:0006419; GO:0008270; GO:0009507	alanyl-tRNA aminoacylation [GO:0006419]	chloroplast [GO:0009507]; mitochondrion [GO:0005739]	alanine-tRNA ligase activity [GO:0004813]; ATP binding [GO:0005524]; tRNA binding [GO:0000049]; zinc ion binding [GO:0008270]	NA
Unigene_226016	2	14	7	2.81	0.383927	1	NA	NA	NA	NA	NA	NA	NA	NA	NA	NA	NA	NA	NA	NA	NA	NA	NA	NA	NA	NA
Unigene_90782	2	46	23	4.52	0.119765	1	NA	NA	NA	NA	NA	NA	NA	NA	NA	NA	NA	NA	NA	NA	NA	NA	NA	NA	NA	NA
Unigene_69630	29	176	6.06897	2.6	0.323408	1	tr|K4CWP4|K4CWP4_SOLLC	415	97.8	137	54.29	33.01	3	0	755	345	279	415	1e-67	101244321	Uncharacterized protein	NA	NA	NA	NA	NA
Unigene_90788	2	18	9	3.17	0.294357	1	NA	NA	NA	NA	NA	NA	NA	NA	NA	NA	NA	NA	NA	NA	NA	NA	NA	NA	NA	NA
Unigene_80514	6	24	4	2	0.444968	1	tr|B9TEX4|B9TEX4_RICCO	133	59.7	67	54.62	50.38	27	0	229	29	1	67	9.8e-16	RCOM_1827220	Phosphoglucomutase, putative (EC 5.4.2.10)	GO:0005975; GO:0008966	carbohydrate metabolic process [GO:0005975]	NA	phosphoglucosamine mutase activity [GO:0008966]	NA
Unigene_69639	141	982	6.96454	2.8	0.273329	1	tr|K4BKP4|K4BKP4_SOLLC	561	99.5	561	42.94	100	3	0	1581	3263	1	561	0	101256576	Uncharacterized protein	GO:0005516; GO:0006950	response to stress [GO:0006950]	NA	calmodulin binding [GO:0005516]	NA
Unigene_140972	6	291	48.5	5.6	0.0647966	1	tr|K4AZG2|K4AZG2_SOLLC	297	93.5	107	32.76	36.03	7	0	690	370	7	113	2.4e-48	108281193	Uncharacterized protein	NA	NA	NA	NA	NA
Unigene_140973	2	10	5	2.32	0.52688	1	NA	NA	NA	NA	NA	NA	NA	NA	NA	NA	NA	NA	NA	NA	NA	NA	NA	NA	NA	NA
Unigene_140975	6	44	7.33333	2.87	0.271639	1	NA	NA	NA	NA	NA	NA	NA	NA	NA	NA	NA	NA	NA	NA	NA	NA	NA	NA	NA	NA
Unigene_119821	2	18	9	3.17	0.294357	1	tr|K4DAX4|K4DAX4_SOLLC	223	84.5	58	38.16	26.01	4	1	5	163	166	223	4e-19	NA	Uncharacterized protein	GO:0016021	NA	integral component of membrane [GO:0016021]	NA	NA
Unigene_140976	4	16	4	2	0.484293	1	NA	NA	NA	NA	NA	NA	NA	NA	NA	NA	NA	NA	NA	NA	NA	NA	NA	NA	NA	NA
Unigene_130702	2	11	5.5	2.46	0.485017	1	NA	NA	NA	NA	NA	NA	NA	NA	NA	NA	NA	NA	NA	NA	NA	NA	NA	NA	NA	NA
Unigene_192300	18	232	12.8889	3.69	0.181558	1	tr|K4BQC9|K4BQC9_SOLLC	606	93.1	403	45.13	66.5	28	0	1605	397	204	606	4.9e-205	101261506	Uncharacterized protein	GO:0006353	DNA-templated transcription, termination [GO:0006353]	NA	NA	NA
Unigene_130704	2	20	10	3.32	0.263322	1	NA	NA	NA	NA	NA	NA	NA	NA	NA	NA	NA	NA	NA	NA	NA	NA	NA	NA	NA	NA
Unigene_140979	4	343	85.75	6.42	0.0422556	1	NA	NA	NA	NA	NA	NA	NA	NA	NA	NA	NA	NA	NA	NA	NA	NA	NA	NA	NA	NA
Unigene_192302	2	13	6.5	2.7	0.413802	1	NA	NA	NA	NA	NA	NA	NA	NA	NA	NA	NA	NA	NA	NA	NA	NA	NA	NA	NA	NA
Unigene_119826	1	34	34	5.09	0.105984	1	NA	NA	NA	NA	NA	NA	NA	NA	NA	NA	NA	NA	NA	NA	NA	NA	NA	NA	NA	NA
Unigene_119827	4	16	4	2	0.484293	1	NA	NA	NA	NA	NA	NA	NA	NA	NA	NA	NA	NA	NA	NA	NA	NA	NA	NA	NA	NA
Unigene_130707	4	18	4.5	2.17	0.437212	1	NA	NA	NA	NA	NA	NA	NA	NA	NA	NA	NA	NA	NA	NA	NA	NA	NA	NA	NA	NA
Unigene_130708	48	1434	29.875	4.9	0.0740803	1	tr|K4BHU3|K4BHU3_SOLLC	420	99.5	406	65.27	96.67	2	0	1521	304	1	406	1.2e-234	101260516	Uncharacterized protein	NA	NA	NA	NA	NA
Unigene_192305	6	31	5.16667	2.37	0.361249	1	NA	NA	NA	NA	NA	NA	NA	NA	NA	NA	NA	NA	NA	NA	NA	NA	NA	NA	NA	NA
Unigene_130709	4	18	4.5	2.17	0.437212	1	NA	NA	NA	NA	NA	NA	NA	NA	NA	NA	NA	NA	NA	NA	NA	NA	NA	NA	NA	NA
Unigene_192308	93	744	8	3	0.250794	1	tr|K4BI97|K4BI97_SOLLC	437	85.2	440	75.77	100.69	46	2	1732	461	1	437	3e-203	101258444	Uncharacterized protein	NA	NA	NA	NA	NA
Unigene_192309	2	12	6	2.58	0.447289	1	NA	NA	NA	NA	NA	NA	NA	NA	NA	NA	NA	NA	NA	NA	NA	NA	NA	NA	NA	NA
Unigene_41591	8	215	26.875	4.75	0.101936	1	tr|K4B710|K4B710_SOLLC	440	88.4	292	70.36	66.36	16	1	1	876	167	440	1.8e-149	101251060	Uncharacterized protein	GO:0004721	NA	NA	phosphoprotein phosphatase activity [GO:0004721]	NA
Unigene_254692	2	10	5	2.32	0.52688	1	NA	NA	NA	NA	NA	NA	NA	NA	NA	NA	NA	NA	NA	NA	NA	NA	NA	NA	NA	NA
Unigene_31326	3018	14694	4.86879	2.28	0.285897	1	tr|A0A0V0HXJ5|A0A0V0HXJ5_SOLCH	302	76.4	276	62.59	91.39	62	1	1120	293	1	273	2e-106	NA	Putative deacetylase-like	NA	NA	NA	NA	NA
Unigene_31329	1	5	5	2.32	0.680458	1	tr|A0A151RTR7|A0A151RTR7_CAJCA	109	72.5	69	65.09	63.3	19	0	112	318	1	69	5.9e-17	KK1_032509	50S ribosomal protein L22	GO:0003735; GO:0006412; GO:0015934	translation [GO:0006412]	large ribosomal subunit [GO:0015934]	structural constituent of ribosome [GO:0003735]	NA
Unigene_153381	2	10	5	2.32	0.52688	1	tr|K4B1H1|K4B1H1_SOLLC	103	97.6	41	30.98	39.81	1	0	3	125	63	103	8.6e-18	NA	Uncharacterized protein	NA	NA	NA	NA	NA
Unigene_153383	4	18	4.5	2.17	0.437212	1	NA	NA	NA	NA	NA	NA	NA	NA	NA	NA	NA	NA	NA	NA	NA	NA	NA	NA	NA	NA
Unigene_153384	2	28	14	3.81	0.187337	1	NA	NA	NA	NA	NA	NA	NA	NA	NA	NA	NA	NA	NA	NA	NA	NA	NA	NA	NA	NA
Unigene_143111	2	12	6	2.58	0.447289	1	NA	NA	NA	NA	NA	NA	NA	NA	NA	NA	NA	NA	NA	NA	NA	NA	NA	NA	NA	NA
Unigene_153386	4	20	5	2.32	0.398452	1	NA	NA	NA	NA	NA	NA	NA	NA	NA	NA	NA	NA	NA	NA	NA	NA	NA	NA	NA	NA
Unigene_143112	3	50	16.6667	4.06	0.146668	1	NA	NA	NA	NA	NA	NA	NA	NA	NA	NA	NA	NA	NA	NA	NA	NA	NA	NA	NA	NA
Unigene_143113	4	16	4	2	0.484293	1	NA	NA	NA	NA	NA	NA	NA	NA	NA	NA	NA	NA	NA	NA	NA	NA	NA	NA	NA	NA
Unigene_153389	1	10	10	3.32	0.415692	1	tr|K8F4J1|K8F4J1_9CHLO	921	53.8	106	99.38	11.51	49	0	318	1	143	248	7.2e-23	Bathy14g02860	Aconitate hydratase 2	GO:0003994; GO:0005829; GO:0006099; GO:0051539	tricarboxylic acid cycle [GO:0006099]	cytosol [GO:0005829]	4 iron, 4 sulfur cluster binding [GO:0051539]; aconitate hydratase activity [GO:0003994]	NA
Unigene_143117	4	22	5.5	2.46	0.366114	1	NA	NA	NA	NA	NA	NA	NA	NA	NA	NA	NA	NA	NA	NA	NA	NA	NA	NA	NA	NA
Unigene_199831	1	10	10	3.32	0.415692	1	NA	NA	NA	NA	NA	NA	NA	NA	NA	NA	NA	NA	NA	NA	NA	NA	NA	NA	NA	NA
Unigene_199833	2	19	9.5	3.25	0.277923	1	NA	NA	NA	NA	NA	NA	NA	NA	NA	NA	NA	NA	NA	NA	NA	NA	NA	NA	NA	NA
Unigene_199835	2	24	12	3.58	0.218241	1	NA	NA	NA	NA	NA	NA	NA	NA	NA	NA	NA	NA	NA	NA	NA	NA	NA	NA	NA	NA
Unigene_199839	2	18	9	3.17	0.294357	1	NA	NA	NA	NA	NA	NA	NA	NA	NA	NA	NA	NA	NA	NA	NA	NA	NA	NA	NA	NA
Unigene_38856	2	12	6	2.58	0.447289	1	NA	NA	NA	NA	NA	NA	NA	NA	NA	NA	NA	NA	NA	NA	NA	NA	NA	NA	NA	NA
Unigene_499708	6	26	4.33333	2.12	0.416997	1	NA	NA	NA	NA	NA	NA	NA	NA	NA	NA	NA	NA	NA	NA	NA	NA	NA	NA	NA	NA
Unigene_505371	42	179	4.2619	2.09	0.419886	1	NA	NA	NA	NA	NA	NA	NA	NA	NA	NA	NA	NA	NA	NA	NA	NA	NA	NA	NA	NA
Unigene_104196	2	16	8	3	0.333765	1	NA	NA	NA	NA	NA	NA	NA	NA	NA	NA	NA	NA	NA	NA	NA	NA	NA	NA	NA	NA
Unigene_104199	19	222	11.6842	3.55	0.195943	1	sp|Q7Y040|EJ2_SOLLC	246	94.3	212	67.09	86.18	12	0	947	312	35	246	8.8e-109	EJ2 Solyc03g114840	MADS-box protein EJ2 (MADS-box protein 1) (LeMADS1) (Protein ENHANCER-OF-JOINTLESS-2)	GO:0000977; GO:0003700; GO:0005634; GO:0006351; GO:0045944; GO:0046983	positive regulation of transcription by RNA polymerase II [GO:0045944]; transcription, DNA-templated [GO:0006351]	nucleus [GO:0005634]	DNA binding transcription factor activity [GO:0003700]; protein dimerization activity [GO:0046983]; RNA polymerase II regulatory region sequence-specific DNA binding [GO:0000977]	NA
Unigene_171791	2	30	15	3.91	0.175335	1	NA	NA	NA	NA	NA	NA	NA	NA	NA	NA	NA	NA	NA	NA	NA	NA	NA	NA	NA	NA
Unigene_171795	2	12	6	2.58	0.447289	1	NA	NA	NA	NA	NA	NA	NA	NA	NA	NA	NA	NA	NA	NA	NA	NA	NA	NA	NA	NA
Unigene_171798	2	26	13	3.7	0.201447	1	NA	NA	NA	NA	NA	NA	NA	NA	NA	NA	NA	NA	NA	NA	NA	NA	NA	NA	NA	NA
Unigene_171799	30	327	10.9	3.45	0.207628	1	tr|E5LBH0|E5LBH0_SOLLC	978	91.3	424	73.44	43.35	37	0	1273	2	1	424	4.5e-228	XRN4 100147714	5'-3' exoribonuclease (EC 3.1.13.-)	GO:0003676; GO:0004534; GO:0005634; GO:0006397; GO:0008270	mRNA processing [GO:0006397]	nucleus [GO:0005634]	5'-3' exoribonuclease activity [GO:0004534]; nucleic acid binding [GO:0003676]; zinc ion binding [GO:0008270]	NA
Unigene_161528	4	20	5	2.32	0.398452	1	NA	NA	NA	NA	NA	NA	NA	NA	NA	NA	NA	NA	NA	NA	NA	NA	NA	NA	NA	NA
Unigene_213640	2	10	5	2.32	0.52688	1	NA	NA	NA	NA	NA	NA	NA	NA	NA	NA	NA	NA	NA	NA	NA	NA	NA	NA	NA	NA
Unigene_213642	298	1242	4.16779	2.06	0.400998	1	tr|K4BPH6|K4BPH6_SOLLC	715	91.5	672	57.39	93.99	50	1	1291	3285	44	715	0	101267106	Uncharacterized protein	NA	NA	NA	NA	NA
Unigene_62148	1	4	4	2	0.760131	1	NA	NA	NA	NA	NA	NA	NA	NA	NA	NA	NA	NA	NA	NA	NA	NA	NA	NA	NA	NA
Unigene_213649	4	16	4	2	0.484293	1	NA	NA	NA	NA	NA	NA	NA	NA	NA	NA	NA	NA	NA	NA	NA	NA	NA	NA	NA	NA
Unigene_349200	2	10	5	2.32	0.52688	1	NA	NA	NA	NA	NA	NA	NA	NA	NA	NA	NA	NA	NA	NA	NA	NA	NA	NA	NA	NA
Unigene_112335	486	3494	7.1893	2.85	0.230798	1	tr|K4C1K9|K4C1K9_SOLLC	581	92.6	581	74.9	100	43	0	2194	452	1	581	1.0e-310	101250409	Uncharacterized protein	GO:0006751; GO:0036374	glutathione catabolic process [GO:0006751]	NA	glutathione hydrolase activity [GO:0036374]	NA
Unigene_1676	2	100	50	5.64	0.0660537	1	tr|K4DBT3|K4DBT3_SOLLC	524	97.3	146	62.66	27.86	4	0	587	150	379	524	6.1e-75	101258439	Uncharacterized protein	GO:0005737; GO:0016763; GO:0019988; GO:0043399	charged-tRNA amino acid modification [GO:0019988]	cytoplasm [GO:0005737]	transferase activity, transferring pentosyl groups [GO:0016763]; tRNA A64-2'-O-ribosylphosphate transferase activity [GO:0043399]	NA
Unigene_293650	2	8	4	2	0.622581	1	NA	NA	NA	NA	NA	NA	NA	NA	NA	NA	NA	NA	NA	NA	NA	NA	NA	NA	NA	NA
Unigene_293651	2	10	5	2.32	0.52688	1	NA	NA	NA	NA	NA	NA	NA	NA	NA	NA	NA	NA	NA	NA	NA	NA	NA	NA	NA	NA
Unigene_59403	2	64	32	5	0.0909491	1	tr|K4AZH5|K4AZH5_SOLLC	725	81.7	93	42.08	12.83	17	0	383	661	231	323	1.7e-34	101248139	Uncharacterized protein	GO:0003989; GO:0006633; GO:0009317	fatty acid biosynthetic process [GO:0006633]	acetyl-CoA carboxylase complex [GO:0009317]	acetyl-CoA carboxylase activity [GO:0003989]	NA
Unigene_59407	62	3552	57.2903	5.84	0.0308931	1	tr|K4ATQ7|K4ATQ7_SOLLC	205	79.4	175	53.19	85.37	36	0	164	688	31	205	5.8e-71	101252419	Uncharacterized protein	GO:0016021	NA	integral component of membrane [GO:0016021]	NA	NA
Unigene_119862	2	20	10	3.32	0.263322	1	NA	NA	NA	NA	NA	NA	NA	NA	NA	NA	NA	NA	NA	NA	NA	NA	NA	NA	NA	NA
Unigene_130742	35	468	13.3714	3.74	0.173333	1	tr|M1BKM2|M1BKM2_SOLTU	207	85.9	185	42.63	89.37	26	0	523	1077	19	203	4.5e-87	102602628	Uncharacterized protein	NA	NA	NA	NA	NA
Unigene_192340	4	26	6.5	2.7	0.315599	1	NA	NA	NA	NA	NA	NA	NA	NA	NA	NA	NA	NA	NA	NA	NA	NA	NA	NA	NA	NA
Unigene_192341	2	12	6	2.58	0.447289	1	NA	NA	NA	NA	NA	NA	NA	NA	NA	NA	NA	NA	NA	NA	NA	NA	NA	NA	NA	NA
Unigene_192342	18	189	10.5	3.39	0.212283	1	tr|K4BSR6|K4BSR6_SOLLC	521	96.4	521	77.65	100	9	1	122	1654	1	521	9.1e-297	101259531	Uncharacterized protein	GO:0016021	NA	integral component of membrane [GO:0016021]	NA	NA
Unigene_119866	7	29	4.14286	2.05	0.42532	1	tr|A0A1Y1IS64|A0A1Y1IS64_KLENI	387	64.9	57	43.62	14.73	19	1	313	146	289	345	8.6e-10	KFL_008120050	6-phosphogluconolactonase	GO:0005975; GO:0006098; GO:0017057	carbohydrate metabolic process [GO:0005975]; pentose-phosphate shunt [GO:0006098]	NA	6-phosphogluconolactonase activity [GO:0017057]	NA
Unigene_192343	10	104	10.4	3.38	0.208916	1	tr|M1AU83|M1AU83_SOLTU	225	77.2	123	29.15	54.67	27	1	24	392	104	225	2.5e-42	NA	Uncharacterized protein	NA	NA	NA	NA	NA
Unigene_130747	4	20	5	2.32	0.398452	1	NA	NA	NA	NA	NA	NA	NA	NA	NA	NA	NA	NA	NA	NA	NA	NA	NA	NA	NA	NA
Unigene_119869	120	510	4.25	2.09	0.415458	1	tr|K4BAM2|K4BAM2_SOLLC	418	92.3	274	34.01	65.55	21	0	639	1460	1	274	2e-136	101266587	Uncharacterized protein	NA	NA	NA	NA	NA
Unigene_130749	2	22	11	3.46	0.238503	1	NA	NA	NA	NA	NA	NA	NA	NA	NA	NA	NA	NA	NA	NA	NA	NA	NA	NA	NA	NA
Unigene_192347	6	34	5.66667	2.5	0.335007	1	NA	NA	NA	NA	NA	NA	NA	NA	NA	NA	NA	NA	NA	NA	NA	NA	NA	NA	NA	NA
Unigene_192349	2	8	4	2	0.622581	1	tr|E1ZBU4|E1ZBU4_CHLVA	230	32.4	102	98.71	44.35	57	4	290	15	66	165	2.9e-05	CHLNCDRAFT_144075	5-formyltetrahydrofolate cyclo-ligase (EC 6.3.3.2)	GO:0005524; GO:0030272; GO:0046872	NA	NA	5-formyltetrahydrofolate cyclo-ligase activity [GO:0030272]; ATP binding [GO:0005524]; metal ion binding [GO:0046872]	NA
Unigene_77810	4	24	6	2.58	0.33884	1	NA	NA	NA	NA	NA	NA	NA	NA	NA	NA	NA	NA	NA	NA	NA	NA	NA	NA	NA	NA
Unigene_77813	2	32	16	4	0.165012	1	NA	NA	NA	NA	NA	NA	NA	NA	NA	NA	NA	NA	NA	NA	NA	NA	NA	NA	NA	NA
Unigene_143150	2	18	9	3.17	0.294357	1	NA	NA	NA	NA	NA	NA	NA	NA	NA	NA	NA	NA	NA	NA	NA	NA	NA	NA	NA	NA
Unigene_143151	4	40	10	3.32	0.21741	1	NA	NA	NA	NA	NA	NA	NA	NA	NA	NA	NA	NA	NA	NA	NA	NA	NA	NA	NA	NA
Unigene_143153	1	13	13	3.7	0.314345	1	NA	NA	NA	NA	NA	NA	NA	NA	NA	NA	NA	NA	NA	NA	NA	NA	NA	NA	NA	NA
Unigene_143154	2	40	20	4.32	0.135	1	NA	NA	NA	NA	NA	NA	NA	NA	NA	NA	NA	NA	NA	NA	NA	NA	NA	NA	NA	NA
Unigene_143155	6	38	6.33333	2.66	0.305989	1	NA	NA	NA	NA	NA	NA	NA	NA	NA	NA	NA	NA	NA	NA	NA	NA	NA	NA	NA	NA
Unigene_199871	48	321	6.6875	2.74	0.302679	1	tr|K4BIM5|K4BIM5_SOLLC	2149	90.7	344	77.65	16.01	28	1	50	1081	1057	1396	6.2e-169	101267297	Uncharacterized protein	GO:0000462; GO:0030515; GO:0030686; GO:0032040; GO:0034455; GO:0045943	maturation of SSU-rRNA from tricistronic rRNA transcript (SSU-rRNA, 5.8S rRNA, LSU-rRNA) [GO:0000462]; positive regulation of transcription by RNA polymerase I [GO:0045943]	90S preribosome [GO:0030686]; small-subunit processome [GO:0032040]; t-UTP complex [GO:0034455]	snoRNA binding [GO:0030515]	NA
Unigene_199875	6	137	22.8333	4.51	0.11544	1	NA	NA	NA	NA	NA	NA	NA	NA	NA	NA	NA	NA	NA	NA	NA	NA	NA	NA	NA	NA
Unigene_199878	6	34	5.66667	2.5	0.335007	1	NA	NA	NA	NA	NA	NA	NA	NA	NA	NA	NA	NA	NA	NA	NA	NA	NA	NA	NA	NA
Unigene_189606	32	134	4.1875	2.07	0.423565	1	tr|K4DDC0|K4DDC0_SOLLC	587	98.6	144	64.77	24.53	2	0	568	137	443	586	7.1e-81	NA	Uncharacterized protein	GO:0004649; GO:0005975	carbohydrate metabolic process [GO:0005975]	NA	poly(ADP-ribose) glycohydrolase activity [GO:0004649]	NA
Unigene_38893	97	514	5.29897	2.41	0.353398	1	NA	NA	NA	NA	NA	NA	NA	NA	NA	NA	NA	NA	NA	NA	NA	NA	NA	NA	NA	NA
Unigene_38896	2	31	15.5	3.95	0.169986	1	tr|M1DB97|M1DB97_SOLTU	445	59.9	172	99.61	38.65	69	0	2	517	270	441	2e-54	NA	Uncharacterized protein	GO:0003676; GO:0004523	NA	NA	nucleic acid binding [GO:0003676]; RNA-DNA hybrid ribonuclease activity [GO:0004523]	NA
Unigene_28623	68	383	5.63235	2.49	0.342619	1	tr|K4CGZ5|K4CGZ5_SOLLC	830	91.4	406	46.76	48.92	35	0	2605	1388	241	646	1.1e-209	NA	Uncharacterized protein	GO:0004672; GO:0005524	NA	NA	ATP binding [GO:0005524]; protein kinase activity [GO:0004672]	NA
Unigene_38898	16	92	5.75	2.52	0.329285	1	tr|A0A0V0H4F4|A0A0V0H4F4_SOLCH	118	66.7	90	55.44	76.27	30	0	486	217	29	118	5.7e-27	NA	Putative ovule protein	GO:0016021	NA	integral component of membrane [GO:0016021]	NA	NA
Unigene_28624	14	228	16.2857	4.03	0.150923	1	tr|A0A0V0ITB3|A0A0V0ITB3_SOLCH	840	85.3	238	37.72	28.33	9	1	1	636	603	840	2e-104	NA	Putative chloroplastic group IIA intron splicing facilitator CRS1, chloroplastic-like	GO:0003723	NA	NA	RNA binding [GO:0003723]	NA
Unigene_28627	10	67	6.7	2.74	0.288187	1	tr|K4CBV1|K4CBV1_SOLLC	1081	97.1	140	37.3	12.95	4	0	706	1125	546	685	2.9e-74	100736245	Calcium-transporting ATPase (EC 3.6.3.8)	GO:0005388; GO:0005516; GO:0005524; GO:0005887; GO:0043231	NA	integral component of plasma membrane [GO:0005887]; intracellular membrane-bounded organelle [GO:0043231]	ATP binding [GO:0005524]; calcium-transporting ATPase activity [GO:0005388]; calmodulin binding [GO:0005516]	NA
Unigene_252604	2	14	7	2.81	0.383927	1	NA	NA	NA	NA	NA	NA	NA	NA	NA	NA	NA	NA	NA	NA	NA	NA	NA	NA	NA	NA
Unigene_161563	45	549	12.2	3.61	0.183843	1	tr|K4C1W2|K4C1W2_SOLLC	442	97.6	124	27.21	28.05	3	0	816	1187	318	441	5.2e-62	NA	Uncharacterized protein	GO:0003333; GO:0005886; GO:0015171; GO:0016021	amino acid transmembrane transport [GO:0003333]	integral component of membrane [GO:0016021]; plasma membrane [GO:0005886]	amino acid transmembrane transporter activity [GO:0015171]	NA
Unigene_161564	4	16	4	2	0.484293	1	NA	NA	NA	NA	NA	NA	NA	NA	NA	NA	NA	NA	NA	NA	NA	NA	NA	NA	NA	NA
Unigene_161566	4	53	13.25	3.73	0.171988	1	NA	NA	NA	NA	NA	NA	NA	NA	NA	NA	NA	NA	NA	NA	NA	NA	NA	NA	NA	NA
Unigene_213681	2	11	5.5	2.46	0.485017	1	NA	NA	NA	NA	NA	NA	NA	NA	NA	NA	NA	NA	NA	NA	NA	NA	NA	NA	NA	NA
Unigene_275283	2	16	8	3	0.333765	1	tr|C1MRE3|C1MRE3_MICPC	256	34.4	90	71.62	35.16	59	0	372	103	159	248	4.2e-06	UBIE MICPUCDRAFT_16450	Ubiquinone/menaquinone biosynthesis methyltransferase, bacterial-like protein	GO:0008168	NA	NA	methyltransferase activity [GO:0008168]	NA
Unigene_203412	4	31	7.75	2.95	0.270401	1	tr|D8TT93|D8TT93_VOLCA	223	46.2	117	45.23	52.47	56	2	343	2	57	169	5.7e-21	VOLCADRAFT_59597	Uncharacterized protein	GO:0004045	NA	NA	aminoacyl-tRNA hydrolase activity [GO:0004045]	NA
Unigene_213688	5	34	6.8	2.77	0.2933	1	tr|M1DCM9|M1DCM9_SOLTU	119	83.1	89	59.6	74.79	14	1	85	348	9	97	1.3e-38	NA	Uncharacterized protein	NA	NA	NA	NA	NA
Unigene_203414	2	11	5.5	2.46	0.485017	1	tr|J7KBM3|J7KBM3_9CHLO	398	46.2	106	98.45	26.63	57	0	5	322	97	202	6.8e-21	nad7	NADH dehydrogenase subunit 7	GO:0005739; GO:0016651; GO:0048038; GO:0051287	NA	mitochondrion [GO:0005739]	NAD binding [GO:0051287]; oxidoreductase activity, acting on NAD(P)H [GO:0016651]; quinone binding [GO:0048038]	NA
Unigene_349244	2	14	7	2.81	0.383927	1	NA	NA	NA	NA	NA	NA	NA	NA	NA	NA	NA	NA	NA	NA	NA	NA	NA	NA	NA	NA
Unigene_112371	4	36	9	3.17	0.237707	1	NA	NA	NA	NA	NA	NA	NA	NA	NA	NA	NA	NA	NA	NA	NA	NA	NA	NA	NA	NA
Unigene_112374	8	64	8	3	0.250767	1	NA	NA	NA	NA	NA	NA	NA	NA	NA	NA	NA	NA	NA	NA	NA	NA	NA	NA	NA	NA
Unigene_102100	2	12	6	2.58	0.447289	1	tr|K4CA63|K4CA63_SOLLC	934	71.5	123	84.25	13.17	33	1	369	1	358	478	9.9e-39	NA	Uncharacterized protein	GO:0003677	NA	NA	DNA binding [GO:0003677]	NA
Unigene_112377	2	14	7	2.81	0.383927	1	NA	NA	NA	NA	NA	NA	NA	NA	NA	NA	NA	NA	NA	NA	NA	NA	NA	NA	NA	NA
Unigene_102103	2	22	11	3.46	0.238503	1	NA	NA	NA	NA	NA	NA	NA	NA	NA	NA	NA	NA	NA	NA	NA	NA	NA	NA	NA	NA
Unigene_102107	2	9	4.5	2.17	0.572467	1	NA	NA	NA	NA	NA	NA	NA	NA	NA	NA	NA	NA	NA	NA	NA	NA	NA	NA	NA	NA
Unigene_158821	2	10	5	2.32	0.52688	1	tr|M0ZLB0|M0ZLB0_SOLTU	235	85.4	48	34.95	20.43	7	0	279	136	1	48	3.8e-16	NA	Uncharacterized protein	NA	NA	NA	NA	NA
Unigene_158822	2	12	6	2.58	0.447289	1	NA	NA	NA	NA	NA	NA	NA	NA	NA	NA	NA	NA	NA	NA	NA	NA	NA	NA	NA	NA
Unigene_158824	4	18	4.5	2.17	0.437212	1	tr|T1N629|T1N629_TRIUA	842	65.5	177	99.25	21.02	61	0	533	3	178	354	2.5e-60	NA	Uncharacterized protein	GO:0003677; GO:0003918; GO:0005524; GO:0005694; GO:0006265	DNA topological change [GO:0006265]	chromosome [GO:0005694]	ATP binding [GO:0005524]; DNA binding [GO:0003677]; DNA topoisomerase type II (ATP-hydrolyzing) activity [GO:0003918]	NA
Unigene_158827	2	21	10.5	3.39	0.250259	1	NA	NA	NA	NA	NA	NA	NA	NA	NA	NA	NA	NA	NA	NA	NA	NA	NA	NA	NA	NA
Unigene_226095	2	12	6	2.58	0.447289	1	tr|A0A2P6V597|A0A2P6V597_9CHLO	602	44.4	108	75.7	17.94	60	0	329	6	468	575	1.8e-16	C2E20_7216	Ribosomal RNA small subunit methyltransferase B	GO:0003723; GO:0006355; GO:0008168	regulation of transcription, DNA-templated [GO:0006355]	NA	methyltransferase activity [GO:0008168]; RNA binding [GO:0003723]	NA
Unigene_80590	2	20	10	3.32	0.263322	1	NA	NA	NA	NA	NA	NA	NA	NA	NA	NA	NA	NA	NA	NA	NA	NA	NA	NA	NA	NA
Unigene_80595	6	28	4.66667	2.22	0.39256	1	NA	NA	NA	NA	NA	NA	NA	NA	NA	NA	NA	NA	NA	NA	NA	NA	NA	NA	NA	NA
Unigene_59442	13	140	10.7692	3.43	0.206969	1	tr|M1AA65|M1AA65_SOLTU	397	92.2	397	68.17	100	29	1	1714	530	1	397	1.1e-205	102591122	Ribokinase (RK) (EC 2.7.1.15)	GO:0004747; GO:0005524; GO:0005634; GO:0005737; GO:0019303; GO:0046872	D-ribose catabolic process [GO:0019303]	cytoplasm [GO:0005737]; nucleus [GO:0005634]	ATP binding [GO:0005524]; metal ion binding [GO:0046872]; ribokinase activity [GO:0004747]	PATHWAY: Carbohydrate metabolism; D-ribose degradation; D-ribose 5-phosphate from beta-D-ribopyranose: step 2/2. {ECO:0000256|HAMAP-Rule:MF_03215}.
Unigene_70324	2	23	11.5	3.52	0.227879	1	NA	NA	NA	NA	NA	NA	NA	NA	NA	NA	NA	NA	NA	NA	NA	NA	NA	NA	NA	NA
Unigene_221824	2	8	4	2	0.622581	1	NA	NA	NA	NA	NA	NA	NA	NA	NA	NA	NA	NA	NA	NA	NA	NA	NA	NA	NA	NA
Unigene_283426	2	18	9	3.17	0.294357	1	tr|A0A1D2AB90|A0A1D2AB90_AUXPR	507	46.9	49	46.08	9.66	23	1	190	44	203	248	1e-05	g.53513	Uncharacterized protein	NA	NA	NA	NA	NA
Unigene_221829	2	18	9	3.17	0.294357	1	NA	NA	NA	NA	NA	NA	NA	NA	NA	NA	NA	NA	NA	NA	NA	NA	NA	NA	NA	NA
Unigene_283428	4	24	6	2.58	0.33884	1	tr|T1NAD3|T1NAD3_TRIUA	76	74.6	63	29.76	82.89	16	0	471	283	14	76	1.3e-15	NA	Uncharacterized protein	GO:0016021; GO:0016651; GO:0042773	ATP synthesis coupled electron transport [GO:0042773]	integral component of membrane [GO:0016021]	oxidoreductase activity, acting on NAD(P)H [GO:0016651]	NA
Unigene_367652	4	16	4	2	0.484293	1	NA	NA	NA	NA	NA	NA	NA	NA	NA	NA	NA	NA	NA	NA	NA	NA	NA	NA	NA	NA
Unigene_120510	2	8	4	2	0.622581	1	NA	NA	NA	NA	NA	NA	NA	NA	NA	NA	NA	NA	NA	NA	NA	NA	NA	NA	NA	NA
Unigene_130785	8	52	6.5	2.7	0.295481	1	NA	NA	NA	NA	NA	NA	NA	NA	NA	NA	NA	NA	NA	NA	NA	NA	NA	NA	NA	NA
Unigene_192382	4	20	5	2.32	0.398452	1	NA	NA	NA	NA	NA	NA	NA	NA	NA	NA	NA	NA	NA	NA	NA	NA	NA	NA	NA	NA
Unigene_109631	3	48	16	4	0.151754	1	NA	NA	NA	NA	NA	NA	NA	NA	NA	NA	NA	NA	NA	NA	NA	NA	NA	NA	NA	NA
Unigene_130786	2	14	7	2.81	0.383927	1	NA	NA	NA	NA	NA	NA	NA	NA	NA	NA	NA	NA	NA	NA	NA	NA	NA	NA	NA	NA
Unigene_120513	6	40	6.66667	2.74	0.293493	1	NA	NA	NA	NA	NA	NA	NA	NA	NA	NA	NA	NA	NA	NA	NA	NA	NA	NA	NA	NA
Unigene_130788	2	10	5	2.32	0.52688	1	NA	NA	NA	NA	NA	NA	NA	NA	NA	NA	NA	NA	NA	NA	NA	NA	NA	NA	NA	NA
Unigene_192385	2	16	8	3	0.333765	1	tr|M1D2S0|M1D2S0_SOLTU	169	93	115	79.31	68.05	8	0	1	345	54	168	2.8e-57	107062932	Uncharacterized protein	NA	NA	NA	NA	NA
Unigene_109634	2	22	11	3.46	0.238503	1	NA	NA	NA	NA	NA	NA	NA	NA	NA	NA	NA	NA	NA	NA	NA	NA	NA	NA	NA	NA
Unigene_109636	4	18	4.5	2.17	0.437212	1	NA	NA	NA	NA	NA	NA	NA	NA	NA	NA	NA	NA	NA	NA	NA	NA	NA	NA	NA	NA
Unigene_120516	12	52	4.33333	2.12	0.40154	1	tr|K4BCC9|K4BCC9_SOLLC	121	63.3	109	99.39	90.08	14	1	327	1	3	85	1.1e-29	NA	Uncharacterized protein	NA	NA	NA	NA	NA
Unigene_192388	8	42	5.25	2.39	0.350032	1	NA	NA	NA	NA	NA	NA	NA	NA	NA	NA	NA	NA	NA	NA	NA	NA	NA	NA	NA	NA
Unigene_192389	91	544	5.97802	2.58	0.321788	1	tr|K4B327|K4B327_SOLLC	517	100	231	51.79	44.68	0	0	2	694	287	517	5.7e-130	101264378	Uncharacterized protein	GO:0006486; GO:0008417; GO:0016021; GO:0032580	protein glycosylation [GO:0006486]	Golgi cisterna membrane [GO:0032580]; integral component of membrane [GO:0016021]	fucosyltransferase activity [GO:0008417]	NA
Unigene_120518	4	16	4	2	0.484293	1	NA	NA	NA	NA	NA	NA	NA	NA	NA	NA	NA	NA	NA	NA	NA	NA	NA	NA	NA	NA
Unigene_120519	4	26	6.5	2.7	0.315599	1	NA	NA	NA	NA	NA	NA	NA	NA	NA	NA	NA	NA	NA	NA	NA	NA	NA	NA	NA	NA
Unigene_182119	2	18	9	3.17	0.294357	1	NA	NA	NA	NA	NA	NA	NA	NA	NA	NA	NA	NA	NA	NA	NA	NA	NA	NA	NA	NA
Unigene_21138	3	12	4	2	0.534975	1	tr|A0A1D2A8P7|A0A1D2A8P7_AUXPR	330	52	50	19.28	15.15	24	0	762	613	270	319	1.2e-07	g.19815	Uncharacterized protein	GO:0016620	NA	NA	oxidoreductase activity, acting on the aldehyde or oxo group of donors, NAD or NADP as acceptor [GO:0016620]	NA
Unigene_234237	256	1257	4.91016	2.3	0.353127	1	tr|K4CRN5|K4CRN5_SOLLC	231	95.7	231	44.14	100	10	0	270	962	1	231	5.2e-122	101256027	Uncharacterized protein	GO:0004843; GO:0005634; GO:0005829; GO:0016579; GO:0030433; GO:0030968	endoplasmic reticulum unfolded protein response [GO:0030968]; protein deubiquitination [GO:0016579]; ubiquitin-dependent ERAD pathway [GO:0030433]	cytosol [GO:0005829]; nucleus [GO:0005634]	thiol-dependent ubiquitin-specific protease activity [GO:0004843]	NA
Unigene_143190	132	1806	13.6818	3.77	0.142856	1	tr|K4C9G9|K4C9G9_SOLLC	509	96.3	509	78.35	100	19	0	161	1687	1	509	5.9e-285	101247926	Uncharacterized protein	GO:0003824; GO:0008152	metabolic process [GO:0008152]	NA	catalytic activity [GO:0003824]	NA
Unigene_143191	2	49	24.5	4.61	0.113567	1	tr|K4CZR1|K4CZR1_SOLLC	53	66.7	51	23.68	96.23	17	0	205	357	1	51	2.9e-10	NA	Uncharacterized protein	GO:0016021	NA	integral component of membrane [GO:0016021]	NA	NA
Unigene_189645	2	19	9.5	3.25	0.277923	1	tr|Q9ZTP2|Q9ZTP2_MAIZE	1317	100	32	29.18	2.43	0	0	233	328	1	32	4.7e-09	NA	Prpol	GO:0003676; GO:0004523; GO:0015074	DNA integration [GO:0015074]	NA	nucleic acid binding [GO:0003676]; RNA-DNA hybrid ribonuclease activity [GO:0004523]	NA
Unigene_189647	2	18	9	3.17	0.294357	1	NA	NA	NA	NA	NA	NA	NA	NA	NA	NA	NA	NA	NA	NA	NA	NA	NA	NA	NA	NA
Unigene_189648	16	497	31.0625	4.96	0.0872004	1	tr|A0A0V0HDS3|A0A0V0HDS3_SOLCH	66	82.4	51	18.13	77.27	9	0	43	195	10	60	3.5e-16	NA	Putative ovule protein (Fragment)	NA	NA	NA	NA	NA
Unigene_499780	76	332	4.36842	2.13	0.413761	1	tr|M1D2F0|M1D2F0_SOLTU	490	71.9	121	73.78	24.69	33	1	131	490	347	467	5.9e-40	102578838	Pectate lyase (EC 4.2.2.2)	GO:0016021; GO:0030570; GO:0045490; GO:0046872	pectin catabolic process [GO:0045490]	integral component of membrane [GO:0016021]	metal ion binding [GO:0046872]; pectate lyase activity [GO:0030570]	PATHWAY: Glycan metabolism; pectin degradation; 2-dehydro-3-deoxy-D-gluconate from pectin: step 2/5. {ECO:0000256|RuleBase:RU361123}.
Unigene_28660	6	25	4.16667	2.06	0.430497	1	tr|A0A1U8N374|A0A1U8N374_GOSHI	459	77.7	274	99.88	59.69	61	0	1	822	58	331	1.5e-109	LOC107944148	nitrogen assimilation regulatory protein NtrX-like	GO:0000160; GO:0005524; GO:0005622; GO:0006355; GO:0008134; GO:0043565	phosphorelay signal transduction system [GO:0000160]; regulation of transcription, DNA-templated [GO:0006355]	intracellular [GO:0005622]	ATP binding [GO:0005524]; sequence-specific DNA binding [GO:0043565]; transcription factor binding [GO:0008134]	NA
Unigene_28665	14	100	7.14286	2.84	0.27979	1	tr|K4CR78|K4CR78_SOLLC	320	99.7	319	76.5	99.69	1	0	70	1026	1	319	5.3e-178	101258297	Uncharacterized protein	GO:0016491	NA	NA	oxidoreductase activity [GO:0016491]	NA
Unigene_28668	2	8	4	2	0.622581	1	NA	NA	NA	NA	NA	NA	NA	NA	NA	NA	NA	NA	NA	NA	NA	NA	NA	NA	NA	NA
Unigene_336873	2	14	7	2.81	0.383927	1	tr|A0A2G3CBW8|A0A2G3CBW8_CAPCH	153	50	92	58.23	60.13	46	0	277	2	43	134	1.5e-16	BC332_17390	50S ribosomal protein L17, chloroplastic	GO:0003735; GO:0005840; GO:0006412	translation [GO:0006412]	ribosome [GO:0005840]	structural constituent of ribosome [GO:0003735]	NA
Unigene_336877	1	12	12	3.58	0.344513	1	NA	NA	NA	NA	NA	NA	NA	NA	NA	NA	NA	NA	NA	NA	NA	NA	NA	NA	NA	NA
Unigene_326606	4	26	6.5	2.7	0.315599	1	NA	NA	NA	NA	NA	NA	NA	NA	NA	NA	NA	NA	NA	NA	NA	NA	NA	NA	NA	NA
Unigene_388205	26	132	5.07692	2.34	0.367829	1	NA	NA	NA	NA	NA	NA	NA	NA	NA	NA	NA	NA	NA	NA	NA	NA	NA	NA	NA	NA
Unigene_151338	1	10	10	3.32	0.415692	1	tr|A0A151UDJ5|A0A151UDJ5_CAJCA	141	43.6	117	90.46	82.98	65	1	384	34	22	137	3e-23	KK1_050353	Queuine tRNA-ribosyltransferase (EC 2.4.2.29)	GO:0006400; GO:0008479	tRNA modification [GO:0006400]	NA	queuine tRNA-ribosyltransferase activity [GO:0008479]	NA
Unigene_203454	2	20	10	3.32	0.263322	1	NA	NA	NA	NA	NA	NA	NA	NA	NA	NA	NA	NA	NA	NA	NA	NA	NA	NA	NA	NA
Unigene_203455	2	10	5	2.32	0.52688	1	NA	NA	NA	NA	NA	NA	NA	NA	NA	NA	NA	NA	NA	NA	NA	NA	NA	NA	NA	NA
Unigene_203459	2	16	8	3	0.333765	1	NA	NA	NA	NA	NA	NA	NA	NA	NA	NA	NA	NA	NA	NA	NA	NA	NA	NA	NA	NA
Unigene_36802	951	4342	4.56572	2.19	0.33689	1	tr|A0A2G3ATA5|A0A2G3ATA5_CAPCH	248	76.5	162	37.82	65.32	32	1	1012	545	87	248	2.4e-61	BC332_33616	40S ribosomal protein S12	GO:0003735; GO:0005840; GO:0006412	translation [GO:0006412]	ribosome [GO:0005840]	structural constituent of ribosome [GO:0003735]	NA
Unigene_36804	14	273	19.5	4.29	0.131243	1	tr|A0A0V0H981|A0A0V0H981_SOLCH	243	100	97	34.56	39.92	0	0	403	693	147	243	1.3e-50	NA	Putative haloacid dehalogenase superfamily protein-like (Fragment)	NA	NA	NA	NA	NA
Unigene_513594	12	59	4.91667	2.3	0.36505	1	NA	NA	NA	NA	NA	NA	NA	NA	NA	NA	NA	NA	NA	NA	NA	NA	NA	NA	NA	NA
Unigene_339013	4	213	53.25	5.73	0.0613135	1	tr|K4CMV5|K4CMV5_SOLLC	179	100	179	64.7	100	0	0	120	656	1	179	4.1e-102	101245684	Uncharacterized protein	GO:0005737; GO:0030001; GO:0046914; GO:0046916	cellular transition metal ion homeostasis [GO:0046916]; metal ion transport [GO:0030001]	cytoplasm [GO:0005737]	transition metal ion binding [GO:0046914]	NA
Unigene_360168	2	10	5	2.32	0.52688	1	tr|A0A0K9PF43|A0A0K9PF43_ZOSMR	477	83.3	36	27	7.55	6	0	3	110	228	263	2.5e-09	ZOSMA_25G00600	Protein transport protein Sec61 subunit alpha	GO:0015031; GO:0016021	protein transport [GO:0015031]	integral component of membrane [GO:0016021]	NA	NA
Unigene_102146	4	17	4.25	2.09	0.459563	1	NA	NA	NA	NA	NA	NA	NA	NA	NA	NA	NA	NA	NA	NA	NA	NA	NA	NA	NA	NA
Unigene_102148	3	14	4.66667	2.22	0.467278	1	NA	NA	NA	NA	NA	NA	NA	NA	NA	NA	NA	NA	NA	NA	NA	NA	NA	NA	NA	NA
Unigene_158862	23	193	8.3913	3.07	0.252908	1	tr|K4BQ24|K4BQ24_SOLLC	922	88.8	277	74.2	30.04	27	2	1118	288	614	886	1.7e-135	NA	Uncharacterized protein	GO:0005737; GO:0007265; GO:0019888; GO:0019903; GO:0043531	Ras protein signal transduction [GO:0007265]	cytoplasm [GO:0005737]	ADP binding [GO:0043531]; protein phosphatase binding [GO:0019903]; protein phosphatase regulator activity [GO:0019888]	NA
Unigene_158865	8	56	7	2.81	0.278476	1	NA	NA	NA	NA	NA	NA	NA	NA	NA	NA	NA	NA	NA	NA	NA	NA	NA	NA	NA	NA
Unigene_158866	2	10	5	2.32	0.52688	1	NA	NA	NA	NA	NA	NA	NA	NA	NA	NA	NA	NA	NA	NA	NA	NA	NA	NA	NA	NA
Unigene_158868	2	28	14	3.81	0.187337	1	NA	NA	NA	NA	NA	NA	NA	NA	NA	NA	NA	NA	NA	NA	NA	NA	NA	NA	NA	NA
Unigene_158869	1	19	19	4.25	0.198223	1	tr|A0A250XI70|A0A250XI70_9CHLO	315	72.9	48	47.68	15.24	11	2	13	153	163	209	6e-11	CEUSTIGMA_g9917.t1	Uncharacterized protein	GO:0004674; GO:0005524	NA	NA	ATP binding [GO:0005524]; protein serine/threonine kinase activity [GO:0004674]	NA
Unigene_59480	1	91	91	6.51	0.0478615	1	NA	NA	NA	NA	NA	NA	NA	NA	NA	NA	NA	NA	NA	NA	NA	NA	NA	NA	NA	NA
Unigene_59481	2	10	5	2.32	0.52688	1	NA	NA	NA	NA	NA	NA	NA	NA	NA	NA	NA	NA	NA	NA	NA	NA	NA	NA	NA	NA
Unigene_59485	85	348	4.09412	2.03	0.432794	1	tr|K4B1P4|K4B1P4_SOLLC	650	98.9	354	63.63	54.46	4	0	405	1466	297	650	9.1e-202	NA	Uncharacterized protein	GO:0006355; GO:0008270	regulation of transcription, DNA-templated [GO:0006355]	NA	zinc ion binding [GO:0008270]	NA
Unigene_49211	2	14	7	2.81	0.383927	1	tr|A9U774|A9U774_PHYPA	617	65.1	109	96.75	17.67	38	0	328	2	1	109	8.4e-38	PHYPADRAFT_54104	Predicted protein (Fragment)	GO:0004096; GO:0005829; GO:0006979; GO:0020037; GO:0042744	hydrogen peroxide catabolic process [GO:0042744]; response to oxidative stress [GO:0006979]	cytosol [GO:0005829]	catalase activity [GO:0004096]; heme binding [GO:0020037]	NA
Unigene_70369	2	12	6	2.58	0.447289	1	tr|A0A1U7YH02|A0A1U7YH02_NICSY	547	57.7	52	40.31	9.51	22	0	225	380	428	479	5e-10	LOC104244390	alanine aminotransferase 2-like	GO:0008483; GO:0009058; GO:0030170	biosynthetic process [GO:0009058]	NA	pyridoxal phosphate binding [GO:0030170]; transaminase activity [GO:0008483]	NA
Unigene_221867	4	16	4	2	0.484293	1	tr|A0A1U8N3I7|A0A1U8N3I7_GOSHI	414	35.8	176	104.35	42.51	98	5	1	504	69	237	6.7e-15	LOC107943138	glutathione import ATP-binding protein GsiA-like	GO:0005524; GO:0015833; GO:0016887	peptide transport [GO:0015833]	NA	ATPase activity [GO:0016887]; ATP binding [GO:0005524]	NA
Unigene_49218	144	618	4.29167	2.1	0.408788	1	tr|K4BUC1|K4BUC1_SOLLC	355	87.4	206	28.14	58.03	15	1	3	620	17	211	1.9e-98	NA	Uncharacterized protein	NA	NA	NA	NA	NA
Unigene_120552	4	555	138.75	7.12	0.0267523	1	tr|M1CKL9|M1CKL9_SOLTU	127	81.9	127	35.71	100	21	1	77	451	1	127	5e-52	102581634	Uncharacterized protein	NA	NA	NA	NA	NA
Unigene_182151	743	5576	7.50471	2.91	0.20916	1	tr|M1BAC1|M1BAC1_SOLTU	979	96.8	979	73.52	100	31	0	138	3074	1	979	0	102579515	Uncharacterized protein	NA	NA	NA	NA	NA
Unigene_120557	2	30	15	3.91	0.175335	1	NA	NA	NA	NA	NA	NA	NA	NA	NA	NA	NA	NA	NA	NA	NA	NA	NA	NA	NA	NA
Unigene_109679	2	162	81	6.34	0.0477983	1	NA	NA	NA	NA	NA	NA	NA	NA	NA	NA	NA	NA	NA	NA	NA	NA	NA	NA	NA	NA
Unigene_120559	4	22	5.5	2.46	0.366114	1	NA	NA	NA	NA	NA	NA	NA	NA	NA	NA	NA	NA	NA	NA	NA	NA	NA	NA	NA	NA
Unigene_21172	2	8	4	2	0.622581	1	tr|A0A2J8AK71|A0A2J8AK71_9CHLO	414	30.1	136	74.18	32.85	88	1	411	25	54	189	1.4e-05	TSOC_000099	Putative Rieske 2Fe-2S iron-sulfur protein yhfW	GO:0016020; GO:0016491; GO:0051537	NA	membrane [GO:0016020]	2 iron, 2 sulfur cluster binding [GO:0051537]; oxidoreductase activity [GO:0016491]	NA
Unigene_234276	2	14	7	2.81	0.383927	1	NA	NA	NA	NA	NA	NA	NA	NA	NA	NA	NA	NA	NA	NA	NA	NA	NA	NA	NA	NA
Unigene_77892	2	14	7	2.81	0.383927	1	NA	NA	NA	NA	NA	NA	NA	NA	NA	NA	NA	NA	NA	NA	NA	NA	NA	NA	NA	NA
Unigene_308230	2	8	4	2	0.622581	1	NA	NA	NA	NA	NA	NA	NA	NA	NA	NA	NA	NA	NA	NA	NA	NA	NA	NA	NA	NA
Unigene_308231	2	8	4	2	0.622581	1	NA	NA	NA	NA	NA	NA	NA	NA	NA	NA	NA	NA	NA	NA	NA	NA	NA	NA	NA	NA
Unigene_308232	2	18	9	3.17	0.294357	1	NA	NA	NA	NA	NA	NA	NA	NA	NA	NA	NA	NA	NA	NA	NA	NA	NA	NA	NA	NA
Unigene_67625	2	11	5.5	2.46	0.485017	1	NA	NA	NA	NA	NA	NA	NA	NA	NA	NA	NA	NA	NA	NA	NA	NA	NA	NA	NA	NA
Unigene_189681	4	44	11	3.46	0.200735	1	NA	NA	NA	NA	NA	NA	NA	NA	NA	NA	NA	NA	NA	NA	NA	NA	NA	NA	NA	NA
Unigene_117811	47	190	4.04255	2.02	0.436469	1	tr|A0A2G2YV02|A0A2G2YV02_CAPAN	618	81	378	99.91	61.17	62	2	1134	1	118	485	1e-172	T459_24319	Zinc finger CCCH domain-containing protein 59	GO:0046872	NA	NA	metal ion binding [GO:0046872]	NA
Unigene_189683	14	190	13.5714	3.76	0.173578	1	NA	NA	NA	NA	NA	NA	NA	NA	NA	NA	NA	NA	NA	NA	NA	NA	NA	NA	NA	NA
Unigene_117813	2	14	7	2.81	0.383927	1	NA	NA	NA	NA	NA	NA	NA	NA	NA	NA	NA	NA	NA	NA	NA	NA	NA	NA	NA	NA
Unigene_189685	29	181	6.24138	2.64	0.316818	1	tr|K4C304|K4C304_SOLLC	698	73	318	88.58	45.56	46	5	2	844	384	698	5.5e-115	101253090	Uncharacterized protein	GO:0003723; GO:0004540; GO:0005655; GO:0005739; GO:0008033; GO:0009553; GO:0048868; GO:0090502	embryo sac development [GO:0009553]; pollen tube development [GO:0048868]; RNA phosphodiester bond hydrolysis, endonucleolytic [GO:0090502]; tRNA processing [GO:0008033]	mitochondrion [GO:0005739]; nucleolar ribonuclease P complex [GO:0005655]	ribonuclease activity [GO:0004540]; RNA binding [GO:0003723]	NA
Unigene_117814	24	196	8.16667	3.03	0.258366	1	tr|K4CKS2|K4CKS2_SOLLC	74	100	48	27.85	64.86	0	0	194	337	27	74	2.1e-19	NA	Uncharacterized protein	GO:0046983	NA	NA	protein dimerization activity [GO:0046983]	NA
Unigene_179411	12	105	8.75	3.13	0.239486	1	tr|K4CNF4|K4CNF4_SOLLC	365	78.3	166	61.1	45.48	36	0	814	317	200	365	4.3e-64	NA	Uncharacterized protein	NA	NA	NA	NA	NA
Unigene_326643	2	10	5	2.32	0.52688	1	NA	NA	NA	NA	NA	NA	NA	NA	NA	NA	NA	NA	NA	NA	NA	NA	NA	NA	NA	NA
Unigene_326644	2	8	4	2	0.622581	1	tr|K4CQY7|K4CQY7_SOLLC	527	87.5	64	43.34	12.14	1	1	1	171	252	315	9.4e-21	101260469	Fatty acyl-CoA reductase (EC 1.2.1.84)	GO:0006629; GO:0010345; GO:0035336; GO:0043231; GO:0080019; GO:0102965	lipid metabolic process [GO:0006629]; long-chain fatty-acyl-CoA metabolic process [GO:0035336]; suberin biosynthetic process [GO:0010345]	intracellular membrane-bounded organelle [GO:0043231]	alcohol-forming fatty acyl-CoA reductase activity [GO:0102965]; fatty-acyl-CoA reductase (alcohol-forming) activity [GO:0080019]	NA
Unigene_388247	4	18	4.5	2.17	0.437212	1	NA	NA	NA	NA	NA	NA	NA	NA	NA	NA	NA	NA	NA	NA	NA	NA	NA	NA	NA	NA
Unigene_151372	2	18	9	3.17	0.294357	1	tr|A0A2P4IGK4|A0A2P4IGK4_QUESU	2184	45	60	42.35	2.75	30	1	274	95	1197	1253	7.4e-07	CFP56_26888	Dexh-box atp-dependent rna helicase dexh12	GO:0003676; GO:0004386; GO:0005524	NA	NA	ATP binding [GO:0005524]; helicase activity [GO:0004386]; nucleic acid binding [GO:0003676]	NA
Unigene_151374	121	561	4.63636	2.21	0.388258	1	tr|M1A9M9|M1A9M9_SOLTU	612	97.2	141	37.4	23.04	4	0	2	424	472	612	4.9e-74	102582671	Uncharacterized protein	GO:0004672; GO:0005524; GO:0016021	NA	integral component of membrane [GO:0016021]	ATP binding [GO:0005524]; protein kinase activity [GO:0004672]	NA
Unigene_141102	2	22	11	3.46	0.238503	1	NA	NA	NA	NA	NA	NA	NA	NA	NA	NA	NA	NA	NA	NA	NA	NA	NA	NA	NA	NA
Unigene_151377	1	17	17	4.09	0.22711	1	NA	NA	NA	NA	NA	NA	NA	NA	NA	NA	NA	NA	NA	NA	NA	NA	NA	NA	NA	NA
Unigene_141105	6	30	5	2.32	0.371056	1	tr|M1B009|M1B009_SOLTU	470	78	59	43.17	12.55	11	1	62	232	404	462	3.9e-21	NA	Uncharacterized protein	NA	NA	NA	NA	NA
Unigene_141109	2	8	4	2	0.622581	1	NA	NA	NA	NA	NA	NA	NA	NA	NA	NA	NA	NA	NA	NA	NA	NA	NA	NA	NA	NA
Unigene_197828	6	40	6.66667	2.74	0.293493	1	NA	NA	NA	NA	NA	NA	NA	NA	NA	NA	NA	NA	NA	NA	NA	NA	NA	NA	NA	NA
Unigene_203490	2	26	13	3.7	0.201447	1	NA	NA	NA	NA	NA	NA	NA	NA	NA	NA	NA	NA	NA	NA	NA	NA	NA	NA	NA	NA
Unigene_203491	2	24	12	3.58	0.218241	1	NA	NA	NA	NA	NA	NA	NA	NA	NA	NA	NA	NA	NA	NA	NA	NA	NA	NA	NA	NA
Unigene_203493	25	113	4.52	2.18	0.398866	1	tr|K4BJE3|K4BJE3_SOLLC	1506	83.9	124	36.51	8.23	20	0	372	1	50	173	2.2e-49	101244850	Uncharacterized protein	GO:0046872	NA	NA	metal ion binding [GO:0046872]	NA
Unigene_265091	4	22	5.5	2.46	0.366114	1	NA	NA	NA	NA	NA	NA	NA	NA	NA	NA	NA	NA	NA	NA	NA	NA	NA	NA	NA	NA
Unigene_203497	3	12	4	2	0.534975	1	NA	NA	NA	NA	NA	NA	NA	NA	NA	NA	NA	NA	NA	NA	NA	NA	NA	NA	NA	NA
Unigene_36842	71	1551	21.8451	4.45	0.0965359	1	tr|K4BAA5|K4BAA5_SOLLC	577	94.1	578	60.19	100.17	33	1	498	2231	1	577	8.4e-296	101265500	Uncharacterized protein	GO:0005886; GO:0007165; GO:0009416	response to light stimulus [GO:0009416]; signal transduction [GO:0007165]	plasma membrane [GO:0005886]	NA	NA
Unigene_249941	4	19	4.75	2.25	0.416929	1	tr|B8AST2|B8AST2_ORYSI	2209	49.3	134	54.32	6.07	68	0	3	404	450	583	2.4e-21	OsI_15534	Uncharacterized protein	GO:0004888; GO:0006935; GO:0008658; GO:0008955; GO:0016021	chemotaxis [GO:0006935]	integral component of membrane [GO:0016021]	penicillin binding [GO:0008658]; peptidoglycan glycosyltransferase activity [GO:0008955]; transmembrane signaling receptor activity [GO:0004888]	NA
Unigene_36846	10	104	10.4	3.38	0.208916	1	tr|A0A0V0IH78|A0A0V0IH78_SOLCH	104	67.3	49	9.16	47.12	12	2	1105	1245	46	92	2.3e-08	NA	Putative ovule protein	GO:0016021	NA	integral component of membrane [GO:0016021]	NA	NA
Unigene_36849	194	1188	6.12371	2.61	0.297888	1	tr|K4CG18|K4CG18_SOLLC	83	98.8	83	36.62	100	1	0	111	359	1	83	2.1e-40	101254813	Uncharacterized protein	NA	NA	NA	NA	NA
Unigene_102180	2	12	6	2.58	0.447289	1	NA	NA	NA	NA	NA	NA	NA	NA	NA	NA	NA	NA	NA	NA	NA	NA	NA	NA	NA	NA
Unigene_98447	2	18	9	3.17	0.294357	1	tr|A0A0V0IFZ8|A0A0V0IFZ8_SOLCH	364	76.6	77	16.92	21.15	18	0	1364	1134	167	243	3.2e-27	NA	Putative ovule protein (Fragment)	NA	NA	NA	NA	NA
Unigene_102181	2	14	7	2.81	0.383927	1	tr|M0ZVX4|M0ZVX4_SOLTU	75	100	59	33.4	78.67	0	0	530	354	13	71	4.7e-27	102582802	Uncharacterized protein	GO:0003677; GO:0005634	NA	nucleus [GO:0005634]	DNA binding [GO:0003677]	NA
Unigene_102185	2	16	8	3	0.333765	1	NA	NA	NA	NA	NA	NA	NA	NA	NA	NA	NA	NA	NA	NA	NA	NA	NA	NA	NA	NA
Unigene_148632	2	10	5	2.32	0.52688	1	tr|A0A200PTS0|A0A200PTS0_9MAGN	461	47.9	119	88.59	25.81	54	3	45	401	198	308	7.9e-19	BVC80_9073g5	Thiolase	GO:0008152; GO:0016747	metabolic process [GO:0008152]	NA	transferase activity, transferring acyl groups other than amino-acyl groups [GO:0016747]	NA
Unigene_148634	2	12	6	2.58	0.447289	1	NA	NA	NA	NA	NA	NA	NA	NA	NA	NA	NA	NA	NA	NA	NA	NA	NA	NA	NA	NA
Unigene_148635	4	24	6	2.58	0.33884	1	NA	NA	NA	NA	NA	NA	NA	NA	NA	NA	NA	NA	NA	NA	NA	NA	NA	NA	NA	NA
Unigene_60130	4	16	4	2	0.484293	1	NA	NA	NA	NA	NA	NA	NA	NA	NA	NA	NA	NA	NA	NA	NA	NA	NA	NA	NA	NA
Unigene_211630	2	11	5.5	2.46	0.485017	1	NA	NA	NA	NA	NA	NA	NA	NA	NA	NA	NA	NA	NA	NA	NA	NA	NA	NA	NA	NA
Unigene_60139	2	8	4	2	0.622581	1	NA	NA	NA	NA	NA	NA	NA	NA	NA	NA	NA	NA	NA	NA	NA	NA	NA	NA	NA	NA
Unigene_120590	2	12	6	2.58	0.447289	1	NA	NA	NA	NA	NA	NA	NA	NA	NA	NA	NA	NA	NA	NA	NA	NA	NA	NA	NA	NA
Unigene_120591	4	32	8	3	0.263046	1	NA	NA	NA	NA	NA	NA	NA	NA	NA	NA	NA	NA	NA	NA	NA	NA	NA	NA	NA	NA
Unigene_120592	6	32	5.33333	2.42	0.352002	1	NA	NA	NA	NA	NA	NA	NA	NA	NA	NA	NA	NA	NA	NA	NA	NA	NA	NA	NA	NA
Unigene_120595	8	40	5	2.32	0.363707	1	NA	NA	NA	NA	NA	NA	NA	NA	NA	NA	NA	NA	NA	NA	NA	NA	NA	NA	NA	NA
Unigene_182194	72	1886	26.1944	4.71	0.0785292	1	tr|K4BGX3|K4BGX3_SOLLC	497	99.3	415	52.05	83.5	3	0	2230	986	1	415	3.4e-234	101257542	Uncharacterized protein	GO:0004175; GO:0008236	NA	NA	endopeptidase activity [GO:0004175]; serine-type peptidase activity [GO:0008236]	NA
Unigene_120598	10289	116914	11.363	3.51	0.0746595	1	tr|Q6ST24|Q6ST24_SOLTU	354	97.2	354	66.79	100	10	0	119	1180	1	354	1.6e-208	NA	Cathepsin B-like cysteine proteinase	GO:0004197; GO:0050790	regulation of catalytic activity [GO:0050790]	NA	cysteine-type endopeptidase activity [GO:0004197]	NA
Unigene_110324	10	55	5.5	2.46	0.335224	1	tr|M1A396|M1A396_SOLTU	489	79.2	149	77.07	30.47	31	0	448	2	181	329	1.2e-55	102600344	Uncharacterized protein	NA	NA	NA	NA	NA
Unigene_182196	33	275	8.33333	3.06	0.255944	1	tr|K4DC49|K4DC49_SOLLC	656	95.4	479	53.3	73.02	22	0	1181	2617	178	656	6.1e-272	101259814	Uncharacterized protein	GO:0005096; GO:0005622; GO:0006886; GO:0012505; GO:0017137; GO:0031338; GO:0090630	activation of GTPase activity [GO:0090630]; intracellular protein transport [GO:0006886]; regulation of vesicle fusion [GO:0031338]	endomembrane system [GO:0012505]; intracellular [GO:0005622]	GTPase activator activity [GO:0005096]; Rab GTPase binding [GO:0017137]	NA
Unigene_110327	2	9	4.5	2.17	0.572467	1	NA	NA	NA	NA	NA	NA	NA	NA	NA	NA	NA	NA	NA	NA	NA	NA	NA	NA	NA	NA
Unigene_182199	4	16	4	2	0.484293	1	NA	NA	NA	NA	NA	NA	NA	NA	NA	NA	NA	NA	NA	NA	NA	NA	NA	NA	NA	NA
Unigene_110328	2	22	11	3.46	0.238503	1	NA	NA	NA	NA	NA	NA	NA	NA	NA	NA	NA	NA	NA	NA	NA	NA	NA	NA	NA	NA
Unigene_110329	4	30	7.5	2.91	0.278245	1	NA	NA	NA	NA	NA	NA	NA	NA	NA	NA	NA	NA	NA	NA	NA	NA	NA	NA	NA	NA
Unigene_67660	4	231	57.75	5.85	0.0576544	1	tr|K4AW26|K4AW26_SOLLC	230	97.7	87	35.41	37.83	2	0	736	476	134	220	4.8e-46	101259364	Uncharacterized protein	NA	NA	NA	NA	NA
Unigene_466917	508	2183	4.29724	2.1	0.37579	1	tr|K4B3H6|K4B3H6_SOLLC	705	100	614	82.34	87.09	0	0	36	1877	1	614	0	101250346	Uncharacterized protein	GO:0003690; GO:0003727; GO:0006355; GO:0008380; GO:0009506; GO:0009507; GO:0009658; GO:0019843; GO:0032502; GO:0042255	chloroplast organization [GO:0009658]; developmental process [GO:0032502]; regulation of transcription, DNA-templated [GO:0006355]; ribosome assembly [GO:0042255]; RNA splicing [GO:0008380]	chloroplast [GO:0009507]; plasmodesma [GO:0009506]	double-stranded DNA binding [GO:0003690]; rRNA binding [GO:0019843]; single-stranded RNA binding [GO:0003727]	NA
Unigene_291640	4	16	4	2	0.484293	1	NA	NA	NA	NA	NA	NA	NA	NA	NA	NA	NA	NA	NA	NA	NA	NA	NA	NA	NA	NA
Unigene_308275	2	11	5.5	2.46	0.485017	1	tr|A0A0V0IND4|A0A0V0IND4_SOLCH	656	82.1	39	20.56	5.95	7	0	451	567	1	39	4.8e-09	NA	Putative trichohyalin-like	NA	NA	NA	NA	NA
Unigene_67666	1	10	10	3.32	0.415692	1	tr|A0A0V0GS58|A0A0V0GS58_SOLCH	157	75.5	102	97.76	64.97	25	0	6	311	51	152	2.1e-35	NA	Putative ovule protein (Fragment)	NA	NA	NA	NA	NA
Unigene_67669	18	135	7.5	2.91	0.273842	1	NA	NA	NA	NA	NA	NA	NA	NA	NA	NA	NA	NA	NA	NA	NA	NA	NA	NA	NA	NA
Unigene_291646	2	14	7	2.81	0.383927	1	NA	NA	NA	NA	NA	NA	NA	NA	NA	NA	NA	NA	NA	NA	NA	NA	NA	NA	NA	NA
Unigene_117850	2	22	11	3.46	0.238503	1	NA	NA	NA	NA	NA	NA	NA	NA	NA	NA	NA	NA	NA	NA	NA	NA	NA	NA	NA	NA
Unigene_117852	2	14	7	2.81	0.383927	1	NA	NA	NA	NA	NA	NA	NA	NA	NA	NA	NA	NA	NA	NA	NA	NA	NA	NA	NA	NA
Unigene_179450	2	12	6	2.58	0.447289	1	NA	NA	NA	NA	NA	NA	NA	NA	NA	NA	NA	NA	NA	NA	NA	NA	NA	NA	NA	NA
Unigene_179451	4	20	5	2.32	0.398452	1	NA	NA	NA	NA	NA	NA	NA	NA	NA	NA	NA	NA	NA	NA	NA	NA	NA	NA	NA	NA
Unigene_117856	68	293	4.30882	2.11	0.41845	1	tr|A0A1S4C8G1|A0A1S4C8G1_TOBAC	193	68.2	66	16.39	34.2	19	2	649	840	128	193	1.4e-10	LOC107816343	serine/arginine-rich splicing factor SR45a-like isoform X2	GO:0003723	NA	NA	RNA binding [GO:0003723]	NA
Unigene_190334	2	12	6	2.58	0.447289	1	NA	NA	NA	NA	NA	NA	NA	NA	NA	NA	NA	NA	NA	NA	NA	NA	NA	NA	NA	NA
Unigene_117858	10	68	6.8	2.77	0.284984	1	NA	NA	NA	NA	NA	NA	NA	NA	NA	NA	NA	NA	NA	NA	NA	NA	NA	NA	NA	NA
Unigene_179457	2	34	17	4.09	0.156042	1	NA	NA	NA	NA	NA	NA	NA	NA	NA	NA	NA	NA	NA	NA	NA	NA	NA	NA	NA	NA
Unigene_179459	2	20	10	3.32	0.263322	1	tr|E6Y5Q2|E6Y5Q2_SOLLC	624	44.6	157	62.97	25.16	86	1	9	479	164	319	3.5e-28	NA	Gag-pol polyprotein	NA	NA	NA	NA	NA
Unigene_479323	4	18	4.5	2.17	0.437212	1	NA	NA	NA	NA	NA	NA	NA	NA	NA	NA	NA	NA	NA	NA	NA	NA	NA	NA	NA	NA
Unigene_75800	144	1550	10.7639	3.43	0.180534	1	tr|A0A2G3D3T1|A0A2G3D3T1_CAPCH	309	100	68	6.98	22.01	0	0	1	204	148	215	1.1e-29	BC332_03968	Choline-phosphate cytidylyltransferase B	GO:0009058; GO:0016779	biosynthetic process [GO:0009058]	NA	nucleotidyltransferase activity [GO:0016779]	NA
Unigene_316410	4	18	4.5	2.17	0.437212	1	NA	NA	NA	NA	NA	NA	NA	NA	NA	NA	NA	NA	NA	NA	NA	NA	NA	NA	NA	NA
Unigene_326686	2	18	9	3.17	0.294357	1	tr|A0A1Y1IDJ3|A0A1Y1IDJ3_KLENI	485	52.9	210	103.79	43.3	83	2	596	6	167	373	1.1e-56	KFL_002730160	Cysteinyl-tRNA synthetase	GO:0004817; GO:0005524; GO:0005737; GO:0006423	cysteinyl-tRNA aminoacylation [GO:0006423]	cytoplasm [GO:0005737]	ATP binding [GO:0005524]; cysteine-tRNA ligase activity [GO:0004817]	NA
Unigene_316411	1	4	4	2	0.760131	1	NA	NA	NA	NA	NA	NA	NA	NA	NA	NA	NA	NA	NA	NA	NA	NA	NA	NA	NA	NA
Unigene_141140	44	393	8.93182	3.16	0.24115	1	tr|A0A0V0IW03|A0A0V0IW03_SOLCH	901	90.7	602	77.01	66.81	24	1	126	1931	331	900	0	NA	Putative pullulanase 1, chloroplastic-like	GO:0005975; GO:0051060	carbohydrate metabolic process [GO:0005975]	NA	pullulanase activity [GO:0051060]	NA
Unigene_288906	4	16	4	2	0.484293	1	NA	NA	NA	NA	NA	NA	NA	NA	NA	NA	NA	NA	NA	NA	NA	NA	NA	NA	NA	NA
Unigene_141146	4	18	4.5	2.17	0.437212	1	NA	NA	NA	NA	NA	NA	NA	NA	NA	NA	NA	NA	NA	NA	NA	NA	NA	NA	NA	NA
Unigene_141147	2	12	6	2.58	0.447289	1	NA	NA	NA	NA	NA	NA	NA	NA	NA	NA	NA	NA	NA	NA	NA	NA	NA	NA	NA	NA
Unigene_197862	2	12	6	2.58	0.447289	1	NA	NA	NA	NA	NA	NA	NA	NA	NA	NA	NA	NA	NA	NA	NA	NA	NA	NA	NA	NA
Unigene_197863	52	238	4.57692	2.19	0.400486	1	tr|K4ASY3|K4ASY3_SOLLC	1018	98.9	356	93.36	34.97	4	0	1144	77	84	439	1.4e-204	101259070	Uncharacterized protein	GO:0003723; GO:0004519; GO:0008270; GO:0009451; GO:0043231	RNA modification [GO:0009451]	intracellular membrane-bounded organelle [GO:0043231]	endonuclease activity [GO:0004519]; RNA binding [GO:0003723]; zinc ion binding [GO:0008270]	NA
Unigene_197867	2	18	9	3.17	0.294357	1	NA	NA	NA	NA	NA	NA	NA	NA	NA	NA	NA	NA	NA	NA	NA	NA	NA	NA	NA	NA
Unigene_9332	2	22	11	3.46	0.238503	1	NA	NA	NA	NA	NA	NA	NA	NA	NA	NA	NA	NA	NA	NA	NA	NA	NA	NA	NA	NA
Unigene_9333	2	10	5	2.32	0.52688	1	NA	NA	NA	NA	NA	NA	NA	NA	NA	NA	NA	NA	NA	NA	NA	NA	NA	NA	NA	NA
Unigene_9338	1	7	7	2.81	0.555809	1	NA	NA	NA	NA	NA	NA	NA	NA	NA	NA	NA	NA	NA	NA	NA	NA	NA	NA	NA	NA
Unigene_36882	50	4147	82.94	6.37	0.0200697	1	tr|K4CXP2|K4CXP2_SOLLC	284	87	284	55.69	100	37	0	64	915	1	284	2.9e-125	101264559	Uncharacterized protein	GO:0016021	NA	integral component of membrane [GO:0016021]	NA	NA
Unigene_36884	78	448	5.74359	2.52	0.335205	1	tr|K4BI39|K4BI39_SOLLC	377	100	163	53.74	43.24	0	0	908	420	215	377	5.5e-84	101268658	Uncharacterized protein	GO:0005524; GO:0005634	NA	nucleus [GO:0005634]	ATP binding [GO:0005524]	NA
Unigene_26610	2	12	6	2.58	0.447289	1	NA	NA	NA	NA	NA	NA	NA	NA	NA	NA	NA	NA	NA	NA	NA	NA	NA	NA	NA	NA
Unigene_260862	2	8	4	2	0.622581	1	NA	NA	NA	NA	NA	NA	NA	NA	NA	NA	NA	NA	NA	NA	NA	NA	NA	NA	NA	NA
Unigene_26614	2	8	4	2	0.622581	1	NA	NA	NA	NA	NA	NA	NA	NA	NA	NA	NA	NA	NA	NA	NA	NA	NA	NA	NA	NA
Unigene_88213	6	24	4	2	0.444968	1	NA	NA	NA	NA	NA	NA	NA	NA	NA	NA	NA	NA	NA	NA	NA	NA	NA	NA	NA	NA
Unigene_88215	27	1844	68.2963	6.09	0.0325951	1	tr|K4B6N7|K4B6N7_SOLLC	252	98.9	88	45.52	34.92	1	0	495	232	165	252	2.3e-43	101249144	Uncharacterized protein	GO:0003700; GO:0005634; GO:0043565	NA	nucleus [GO:0005634]	DNA binding transcription factor activity [GO:0003700]; sequence-specific DNA binding [GO:0043565]	NA
Unigene_148671	20	697	34.85	5.12	0.0750509	1	tr|K4BT10|K4BT10_SOLLC	603	97.6	338	38.67	56.05	8	0	1587	574	266	603	2.8e-197	101244658	Uncharacterized protein	GO:0046872	NA	NA	metal ion binding [GO:0046872]	NA
Unigene_148672	18	75	4.16667	2.06	0.416144	1	tr|K4BEU9|K4BEU9_SOLLC	812	98.8	80	21.6	9.85	1	0	361	600	59	138	5.2e-36	101250278	Uncharacterized protein	GO:0005783; GO:0006869; GO:0008289; GO:0016021	lipid transport [GO:0006869]	endoplasmic reticulum [GO:0005783]; integral component of membrane [GO:0016021]	lipid binding [GO:0008289]	NA
Unigene_148675	2	8	4	2	0.622581	1	NA	NA	NA	NA	NA	NA	NA	NA	NA	NA	NA	NA	NA	NA	NA	NA	NA	NA	NA	NA
Unigene_138400	2	8	4	2	0.622581	1	NA	NA	NA	NA	NA	NA	NA	NA	NA	NA	NA	NA	NA	NA	NA	NA	NA	NA	NA	NA
Unigene_148676	6	28	4.66667	2.22	0.39256	1	NA	NA	NA	NA	NA	NA	NA	NA	NA	NA	NA	NA	NA	NA	NA	NA	NA	NA	NA	NA
Unigene_138401	5	31	6.2	2.63	0.316953	1	NA	NA	NA	NA	NA	NA	NA	NA	NA	NA	NA	NA	NA	NA	NA	NA	NA	NA	NA	NA
Unigene_148677	472	2211	4.68432	2.23	0.35016	1	tr|K4CRC1|K4CRC1_SOLLC	813	92.1	774	87.89	95.2	61	0	2640	319	30	803	0	101248035	Uncharacterized protein	GO:0004222; GO:0005524; GO:0008270; GO:0016021	NA	integral component of membrane [GO:0016021]	ATP binding [GO:0005524]; metalloendopeptidase activity [GO:0004222]; zinc ion binding [GO:0008270]	NA
Unigene_148679	2	26	13	3.7	0.201447	1	NA	NA	NA	NA	NA	NA	NA	NA	NA	NA	NA	NA	NA	NA	NA	NA	NA	NA	NA	NA
Unigene_138406	6	56	9.33333	3.22	0.223132	1	NA	NA	NA	NA	NA	NA	NA	NA	NA	NA	NA	NA	NA	NA	NA	NA	NA	NA	NA	NA
Unigene_138408	4	72	18	4.17	0.134364	1	tr|A0A2G2XGT0|A0A2G2XGT0_CAPBA	492	61.1	144	82.76	29.27	48	1	91	522	234	369	3.8e-45	CQW23_05184	U-box domain-containing protein 4	NA	NA	NA	NA	NA
Unigene_60170	2	10	5	2.32	0.52688	1	NA	NA	NA	NA	NA	NA	NA	NA	NA	NA	NA	NA	NA	NA	NA	NA	NA	NA	NA	NA
Unigene_49293	1	4	4	2	0.760131	1	NA	NA	NA	NA	NA	NA	NA	NA	NA	NA	NA	NA	NA	NA	NA	NA	NA	NA	NA	NA
Unigene_211672	2	10	5	2.32	0.52688	1	NA	NA	NA	NA	NA	NA	NA	NA	NA	NA	NA	NA	NA	NA	NA	NA	NA	NA	NA	NA
Unigene_49295	2	268	134	7.07	0.0327204	1	NA	NA	NA	NA	NA	NA	NA	NA	NA	NA	NA	NA	NA	NA	NA	NA	NA	NA	NA	NA
Unigene_49296	2	16	8	3	0.333765	1	NA	NA	NA	NA	NA	NA	NA	NA	NA	NA	NA	NA	NA	NA	NA	NA	NA	NA	NA	NA
Unigene_39021	12	76	6.33333	2.66	0.302455	1	tr|K4CJR3|K4CJR3_SOLLC	342	98.3	239	55.11	69.88	4	0	317	1033	1	239	8e-137	NA	ALA-interacting subunit	GO:0016021	NA	integral component of membrane [GO:0016021]	NA	NA
Unigene_60177	4	30	7.5	2.91	0.278245	1	tr|K4AWT2|K4AWT2_SOLLC	785	98.9	88	67.87	11.21	1	0	125	388	1	88	6.5e-42	NA	Kinesin-like protein	GO:0003777; GO:0005524; GO:0005871; GO:0005874; GO:0007018; GO:0008017; GO:0016887	microtubule-based movement [GO:0007018]	kinesin complex [GO:0005871]; microtubule [GO:0005874]	ATPase activity [GO:0016887]; ATP binding [GO:0005524]; microtubule binding [GO:0008017]; microtubule motor activity [GO:0003777]	NA
Unigene_39022	2	12	6	2.58	0.447289	1	NA	NA	NA	NA	NA	NA	NA	NA	NA	NA	NA	NA	NA	NA	NA	NA	NA	NA	NA	NA
Unigene_211676	4	22	5.5	2.46	0.366114	1	NA	NA	NA	NA	NA	NA	NA	NA	NA	NA	NA	NA	NA	NA	NA	NA	NA	NA	NA	NA
Unigene_201402	4	28	7	2.81	0.295604	1	NA	NA	NA	NA	NA	NA	NA	NA	NA	NA	NA	NA	NA	NA	NA	NA	NA	NA	NA	NA
Unigene_201403	4	20	5	2.32	0.398452	1	NA	NA	NA	NA	NA	NA	NA	NA	NA	NA	NA	NA	NA	NA	NA	NA	NA	NA	NA	NA
Unigene_211678	1	9	9	3.17	0.45681	1	NA	NA	NA	NA	NA	NA	NA	NA	NA	NA	NA	NA	NA	NA	NA	NA	NA	NA	NA	NA
Unigene_39025	4	20	5	2.32	0.398452	1	tr|K4BCR6|K4BCR6_SOLLC	285	90.3	144	100	50.53	14	0	432	1	59	202	8.8e-72	NA	Uncharacterized protein	GO:0004672; GO:0005524; GO:0005737; GO:0006468; GO:0016021; GO:0035556	intracellular signal transduction [GO:0035556]; protein phosphorylation [GO:0006468]	cytoplasm [GO:0005737]; integral component of membrane [GO:0016021]	ATP binding [GO:0005524]; protein kinase activity [GO:0004672]	NA
Unigene_201405	2	34	17	4.09	0.156042	1	NA	NA	NA	NA	NA	NA	NA	NA	NA	NA	NA	NA	NA	NA	NA	NA	NA	NA	NA	NA
Unigene_201409	4	26	6.5	2.7	0.315599	1	NA	NA	NA	NA	NA	NA	NA	NA	NA	NA	NA	NA	NA	NA	NA	NA	NA	NA	NA	NA
Unigene_110361	2	108	54	5.75	0.0628342	1	tr|M1C0S9|M1C0S9_SOLTU	587	100	65	28.89	11.07	0	0	481	675	1	65	3.2e-28	NA	Uncharacterized protein	NA	NA	NA	NA	NA
Unigene_347238	2	18	9	3.17	0.294357	1	NA	NA	NA	NA	NA	NA	NA	NA	NA	NA	NA	NA	NA	NA	NA	NA	NA	NA	NA	NA
Unigene_110365	2	12	6	2.58	0.447289	1	NA	NA	NA	NA	NA	NA	NA	NA	NA	NA	NA	NA	NA	NA	NA	NA	NA	NA	NA	NA
Unigene_110367	4	16	4	2	0.484293	1	NA	NA	NA	NA	NA	NA	NA	NA	NA	NA	NA	NA	NA	NA	NA	NA	NA	NA	NA	NA
Unigene_110368	2	8	4	2	0.622581	1	tr|I0YXI7|I0YXI7_COCSC	474	36.7	90	77.14	18.99	51	5	342	82	275	361	2.3e-06	COCSUDRAFT_36653	Flavin-containing monooxygenase (EC 1.-.-.-)	GO:0004499; GO:0050660; GO:0050661	NA	NA	flavin adenine dinucleotide binding [GO:0050660]; N,N-dimethylaniline monooxygenase activity [GO:0004499]; NADP binding [GO:0050661]	NA
Unigene_156816	6	36	6	2.58	0.319756	1	NA	NA	NA	NA	NA	NA	NA	NA	NA	NA	NA	NA	NA	NA	NA	NA	NA	NA	NA	NA
Unigene_156819	6	27	4.5	2.17	0.404377	1	NA	NA	NA	NA	NA	NA	NA	NA	NA	NA	NA	NA	NA	NA	NA	NA	NA	NA	NA	NA
Unigene_291681	2	8	4	2	0.622581	1	NA	NA	NA	NA	NA	NA	NA	NA	NA	NA	NA	NA	NA	NA	NA	NA	NA	NA	NA	NA
Unigene_208930	2	10	5	2.32	0.52688	1	NA	NA	NA	NA	NA	NA	NA	NA	NA	NA	NA	NA	NA	NA	NA	NA	NA	NA	NA	NA
Unigene_291685	2	20	10	3.32	0.263322	1	NA	NA	NA	NA	NA	NA	NA	NA	NA	NA	NA	NA	NA	NA	NA	NA	NA	NA	NA	NA
Unigene_208933	2	151	75.5	6.24	0.0503153	1	NA	NA	NA	NA	NA	NA	NA	NA	NA	NA	NA	NA	NA	NA	NA	NA	NA	NA	NA	NA
Unigene_281415	1	12	12	3.58	0.344513	1	NA	NA	NA	NA	NA	NA	NA	NA	NA	NA	NA	NA	NA	NA	NA	NA	NA	NA	NA	NA
Unigene_190370	1	28	28	4.81	0.128407	1	NA	NA	NA	NA	NA	NA	NA	NA	NA	NA	NA	NA	NA	NA	NA	NA	NA	NA	NA	NA
Unigene_107620	2	16	8	3	0.333765	1	tr|A0A1Y1HVK1|A0A1Y1HVK1_KLENI	343	41	105	100.96	30.61	59	3	311	3	43	146	1.4e-10	KFL_001030180	Inosine-uridine preferring nucleoside hydrolase family protein	GO:0016787	NA	NA	hydrolase activity [GO:0016787]	NA
Unigene_117895	1	4	4	2	0.760131	1	tr|A9TFX8|A9TFX8_PHYPA	778	39.3	107	103.88	13.75	54	1	288	1	501	607	1.6e-14	PHYPADRAFT_169848	Predicted protein	GO:0003824; GO:0008152	metabolic process [GO:0008152]	NA	catalytic activity [GO:0003824]	NA
Unigene_179493	2	20	10	3.32	0.263322	1	NA	NA	NA	NA	NA	NA	NA	NA	NA	NA	NA	NA	NA	NA	NA	NA	NA	NA	NA	NA
Unigene_107622	4	32	8	3	0.263046	1	NA	NA	NA	NA	NA	NA	NA	NA	NA	NA	NA	NA	NA	NA	NA	NA	NA	NA	NA	NA
Unigene_117897	2	13	6.5	2.7	0.413802	1	NA	NA	NA	NA	NA	NA	NA	NA	NA	NA	NA	NA	NA	NA	NA	NA	NA	NA	NA	NA
Unigene_179495	2	10	5	2.32	0.52688	1	NA	NA	NA	NA	NA	NA	NA	NA	NA	NA	NA	NA	NA	NA	NA	NA	NA	NA	NA	NA
Unigene_190375	2	8	4	2	0.622581	1	NA	NA	NA	NA	NA	NA	NA	NA	NA	NA	NA	NA	NA	NA	NA	NA	NA	NA	NA	NA
Unigene_169221	2	10	5	2.32	0.52688	1	NA	NA	NA	NA	NA	NA	NA	NA	NA	NA	NA	NA	NA	NA	NA	NA	NA	NA	NA	NA
Unigene_179497	4	22	5.5	2.46	0.366114	1	NA	NA	NA	NA	NA	NA	NA	NA	NA	NA	NA	NA	NA	NA	NA	NA	NA	NA	NA	NA
Unigene_180102	2	8	4	2	0.622581	1	NA	NA	NA	NA	NA	NA	NA	NA	NA	NA	NA	NA	NA	NA	NA	NA	NA	NA	NA	NA
Unigene_190377	6	45	7.5	2.91	0.266729	1	NA	NA	NA	NA	NA	NA	NA	NA	NA	NA	NA	NA	NA	NA	NA	NA	NA	NA	NA	NA
Unigene_169223	94	8254	87.8085	6.46	0.0146527	1	tr|K4C2R0|K4C2R0_SOLLC	236	85.6	236	48.86	100	34	0	198	905	1	236	1.8e-108	101259047	Uncharacterized protein	GO:0016021	NA	integral component of membrane [GO:0016021]	NA	NA
Unigene_190378	2	14	7	2.81	0.383927	1	NA	NA	NA	NA	NA	NA	NA	NA	NA	NA	NA	NA	NA	NA	NA	NA	NA	NA	NA	NA
Unigene_169224	2	10	5	2.32	0.52688	1	NA	NA	NA	NA	NA	NA	NA	NA	NA	NA	NA	NA	NA	NA	NA	NA	NA	NA	NA	NA
Unigene_180104	2	10	5	2.32	0.52688	1	NA	NA	NA	NA	NA	NA	NA	NA	NA	NA	NA	NA	NA	NA	NA	NA	NA	NA	NA	NA
Unigene_190379	2	20	10	3.32	0.263322	1	NA	NA	NA	NA	NA	NA	NA	NA	NA	NA	NA	NA	NA	NA	NA	NA	NA	NA	NA	NA
Unigene_107628	2	12	6	2.58	0.447289	1	NA	NA	NA	NA	NA	NA	NA	NA	NA	NA	NA	NA	NA	NA	NA	NA	NA	NA	NA	NA
Unigene_180107	2	8	4	2	0.622581	1	NA	NA	NA	NA	NA	NA	NA	NA	NA	NA	NA	NA	NA	NA	NA	NA	NA	NA	NA	NA
Unigene_232220	2	10	5	2.32	0.52688	1	NA	NA	NA	NA	NA	NA	NA	NA	NA	NA	NA	NA	NA	NA	NA	NA	NA	NA	NA	NA
Unigene_242499	4	22	5.5	2.46	0.366114	1	NA	NA	NA	NA	NA	NA	NA	NA	NA	NA	NA	NA	NA	NA	NA	NA	NA	NA	NA	NA
Unigene_75845	4	22	5.5	2.46	0.366114	1	NA	NA	NA	NA	NA	NA	NA	NA	NA	NA	NA	NA	NA	NA	NA	NA	NA	NA	NA	NA
Unigene_141180	2	8	4	2	0.622581	1	NA	NA	NA	NA	NA	NA	NA	NA	NA	NA	NA	NA	NA	NA	NA	NA	NA	NA	NA	NA
Unigene_141182	2	8	4	2	0.622581	1	NA	NA	NA	NA	NA	NA	NA	NA	NA	NA	NA	NA	NA	NA	NA	NA	NA	NA	NA	NA
Unigene_141185	4	28	7	2.81	0.295604	1	NA	NA	NA	NA	NA	NA	NA	NA	NA	NA	NA	NA	NA	NA	NA	NA	NA	NA	NA	NA
Unigene_141189	2	16	8	3	0.333765	1	tr|A0A2P5YL70|A0A2P5YL70_GOSBA	215	43.4	53	43.68	24.65	29	1	201	359	18	69	2.4e-06	GOBAR_AA04265	Uncharacterized protein	GO:0003924; GO:0005525	NA	NA	GTPase activity [GO:0003924]; GTP binding [GO:0005525]	NA
Unigene_9370	4	24	6	2.58	0.33884	1	NA	NA	NA	NA	NA	NA	NA	NA	NA	NA	NA	NA	NA	NA	NA	NA	NA	NA	NA	NA
Unigene_187631	42	572	13.619	3.77	0.167536	1	tr|F8UFC4|F8UFC4_SOLLC	495	91.5	153	20.78	30.91	13	0	3	461	343	495	7.9e-76	MAPK14	Mitogen-activated protein kinase (EC 2.7.11.24)	GO:0004707; GO:0005524; GO:0005622	NA	intracellular [GO:0005622]	ATP binding [GO:0005524]; MAP kinase activity [GO:0004707]	NA
Unigene_9371	163	5777	35.4417	5.15	0.0433695	1	tr|K4BMQ8|K4BMQ8_SOLLC	141	81.9	105	32.54	74.47	19	0	386	700	37	141	1.4e-37	NA	Uncharacterized protein	NA	NA	NA	NA	NA
Unigene_187635	2	38	19	4.25	0.141211	1	NA	NA	NA	NA	NA	NA	NA	NA	NA	NA	NA	NA	NA	NA	NA	NA	NA	NA	NA	NA
Unigene_187636	10	62	6.2	2.63	0.305681	1	NA	NA	NA	NA	NA	NA	NA	NA	NA	NA	NA	NA	NA	NA	NA	NA	NA	NA	NA	NA
Unigene_187639	20	221	11.05	3.47	0.204699	1	tr|K4B1H7|K4B1H7_SOLLC	391	97	67	7.16	17.14	2	0	2161	1961	250	316	9.8e-31	NA	Uncharacterized protein	GO:0005737; GO:0016491	NA	cytoplasm [GO:0005737]	oxidoreductase activity [GO:0016491]	NA
Unigene_9379	151	1509	9.99338	3.32	0.193175	1	tr|K4BLW3|K4BLW3_SOLLC	227	91.1	224	60.92	98.68	20	0	237	908	1	224	4.4e-120	101245631	Uncharacterized protein	NA	NA	NA	NA	NA
Unigene_26651	11	76	6.90909	2.79	0.2826	1	tr|K4CKI9|K4CKI9_SOLLC	326	94	67	30.09	20.55	4	0	668	468	260	326	5.4e-28	NA	Uncharacterized protein	GO:0003677; GO:0005634; GO:0006351; GO:0006355	regulation of transcription, DNA-templated [GO:0006355]; transcription, DNA-templated [GO:0006351]	nucleus [GO:0005634]	DNA binding [GO:0003677]	NA
Unigene_88256	4	48	12	3.58	0.186729	1	NA	NA	NA	NA	NA	NA	NA	NA	NA	NA	NA	NA	NA	NA	NA	NA	NA	NA	NA	NA
Unigene_334862	4	16	4	2	0.484293	1	NA	NA	NA	NA	NA	NA	NA	NA	NA	NA	NA	NA	NA	NA	NA	NA	NA	NA	NA	NA
Unigene_138440	33	220	6.66667	2.74	0.302609	1	NA	NA	NA	NA	NA	NA	NA	NA	NA	NA	NA	NA	NA	NA	NA	NA	NA	NA	NA	NA
Unigene_138446	5	28	5.6	2.49	0.345395	1	tr|K4DH54|K4DH54_SOLLC	657	53.9	115	56.65	17.5	43	3	582	250	10	118	5.4e-19	101245241	Uncharacterized protein	GO:0016021; GO:0022857	NA	integral component of membrane [GO:0016021]	transmembrane transporter activity [GO:0022857]	NA
Unigene_138447	6	60	10	3.32	0.211014	1	NA	NA	NA	NA	NA	NA	NA	NA	NA	NA	NA	NA	NA	NA	NA	NA	NA	NA	NA	NA
Unigene_138449	20	164	8.2	3.04	0.256593	1	tr|K4CPK0|K4CPK0_SOLLC	945	97.7	396	66.07	41.9	9	0	610	1797	1	396	1.8e-227	101262940	Uncharacterized protein	NA	NA	NA	NA	NA
Unigene_39064	1	8	8	3	0.503515	1	NA	NA	NA	NA	NA	NA	NA	NA	NA	NA	NA	NA	NA	NA	NA	NA	NA	NA	NA	NA
Unigene_39066	2	20	10	3.32	0.263322	1	NA	NA	NA	NA	NA	NA	NA	NA	NA	NA	NA	NA	NA	NA	NA	NA	NA	NA	NA	NA
Unigene_201446	96	613	6.38542	2.67	0.303682	1	tr|K4AYQ9|K4AYQ9_SOLLC	429	100	223	56.17	51.98	0	0	188	856	207	429	2.7e-123	101248422	Uncharacterized protein	GO:0004675; GO:0005524; GO:0005886; GO:0006468; GO:0007166	cell surface receptor signaling pathway [GO:0007166]; protein phosphorylation [GO:0006468]	plasma membrane [GO:0005886]	ATP binding [GO:0005524]; transmembrane receptor protein serine/threonine kinase activity [GO:0004675]	NA
Unigene_201447	2	8	4	2	0.622581	1	tr|A0A1U8N2R7|A0A1U8N2R7_GOSHI	166	55.3	114	95.8	68.67	50	1	13	354	1	113	5.1e-25	LOC107944022	FMN reductase (NADH) RutF-like	GO:0010181	NA	NA	FMN binding [GO:0010181]	NA
Unigene_201448	2	28	14	3.81	0.187337	1	NA	NA	NA	NA	NA	NA	NA	NA	NA	NA	NA	NA	NA	NA	NA	NA	NA	NA	NA	NA
Unigene_201449	2	16	8	3	0.333765	1	NA	NA	NA	NA	NA	NA	NA	NA	NA	NA	NA	NA	NA	NA	NA	NA	NA	NA	NA	NA
Unigene_347274	2	13	6.5	2.7	0.413802	1	NA	NA	NA	NA	NA	NA	NA	NA	NA	NA	NA	NA	NA	NA	NA	NA	NA	NA	NA	NA
Unigene_100130	1	107	107	6.74	0.0432284	1	tr|K4C5Q9|K4C5Q9_SOLLC	135	83.6	134	40.24	99.26	22	0	968	567	1	134	8.2e-65	101247227	Uncharacterized protein	NA	NA	NA	NA	NA
Unigene_337009	6	30	5	2.32	0.371056	1	NA	NA	NA	NA	NA	NA	NA	NA	NA	NA	NA	NA	NA	NA	NA	NA	NA	NA	NA	NA
Unigene_100135	3	14	4.66667	2.22	0.467278	1	tr|Q2V8E5|Q2V8E5_9CHLO	512	30.4	181	86.46	35.35	126	0	36	578	311	491	7.5e-16	NA	Glutathione reductase (EC 1.8.1.7)	GO:0004362; GO:0005623; GO:0009055; GO:0045454; GO:0050660	cell redox homeostasis [GO:0045454]	cell [GO:0005623]	electron transfer activity [GO:0009055]; flavin adenine dinucleotide binding [GO:0050660]; glutathione-disulfide reductase activity [GO:0004362]	NA
Unigene_100136	2	14	7	2.81	0.383927	1	NA	NA	NA	NA	NA	NA	NA	NA	NA	NA	NA	NA	NA	NA	NA	NA	NA	NA	NA	NA
Unigene_156851	21	324	15.4286	3.95	0.157866	1	tr|M1BYB0|M1BYB0_SOLTU	170	98.2	170	35.42	100	3	0	903	394	1	170	1.9e-86	NA	Uncharacterized protein	GO:0000139; GO:0015165; GO:0016021	NA	Golgi membrane [GO:0000139]; integral component of membrane [GO:0016021]	pyrimidine nucleotide-sugar transmembrane transporter activity [GO:0015165]	NA
Unigene_156853	38	3353	88.2368	6.46	0.0205457	1	tr|K4CIM8|K4CIM8_SOLLC	228	92.5	228	35.4	100	17	0	1877	1194	1	228	1e-116	NA	Uncharacterized protein	GO:0002161	NA	NA	aminoacyl-tRNA editing activity [GO:0002161]	NA
Unigene_156855	28	194	6.92857	2.79	0.293083	1	tr|K4BCS7|K4BCS7_SOLLC	360	91.9	360	75.16	100	29	0	47	1126	1	360	6.3e-183	101261082	Uncharacterized protein	GO:0004479	NA	NA	methionyl-tRNA formyltransferase activity [GO:0004479]	NA
Unigene_156856	6	34	5.66667	2.5	0.335007	1	NA	NA	NA	NA	NA	NA	NA	NA	NA	NA	NA	NA	NA	NA	NA	NA	NA	NA	NA	NA
Unigene_156859	24	553	23.0417	4.53	0.109531	1	tr|K4D1U5|K4D1U5_SOLLC	879	91.4	758	80.01	86.23	36	1	2595	322	151	879	0	NA	Uncharacterized protein	GO:0003677; GO:0005634; GO:0006351; GO:0006355; GO:0008270	regulation of transcription, DNA-templated [GO:0006355]; transcription, DNA-templated [GO:0006351]	nucleus [GO:0005634]	DNA binding [GO:0003677]; zinc ion binding [GO:0008270]	NA
Unigene_57471	8	121	15.125	3.92	0.157442	1	tr|M1ARG7|M1ARG7_SOLTU	241	72.4	123	24.18	51.04	34	0	690	322	109	231	9.7e-41	NA	Uncharacterized protein	GO:0008152; GO:0016758	metabolic process [GO:0008152]	NA	transferase activity, transferring hexosyl groups [GO:0016758]	NA
Unigene_57472	10	296	29.6	4.89	0.0945064	1	tr|A0A1S3Y6Q9|A0A1S3Y6Q9_TOBAC	440	71.1	38	24.68	8.64	11	0	409	296	401	438	4.5e-10	LOC107772648	probable sodium-coupled neutral amino acid transporter 6 isoform X1	GO:0016021	NA	integral component of membrane [GO:0016021]	NA	NA
Unigene_281450	2	8	4	2	0.622581	1	NA	NA	NA	NA	NA	NA	NA	NA	NA	NA	NA	NA	NA	NA	NA	NA	NA	NA	NA	NA
Unigene_57476	1	15	15	3.91	0.264985	1	tr|K4C0Z4|K4C0Z4_SOLLC	161	97.3	37	24.45	22.98	1	0	113	3	1	37	4.8e-12	NA	Uncharacterized protein	GO:0016021	NA	integral component of membrane [GO:0016021]	NA	NA
Unigene_57478	2	8	4	2	0.622581	1	NA	NA	NA	NA	NA	NA	NA	NA	NA	NA	NA	NA	NA	NA	NA	NA	NA	NA	NA	NA
Unigene_208976	3	14	4.66667	2.22	0.467278	1	NA	NA	NA	NA	NA	NA	NA	NA	NA	NA	NA	NA	NA	NA	NA	NA	NA	NA	NA	NA
Unigene_208977	2	14	7	2.81	0.383927	1	NA	NA	NA	NA	NA	NA	NA	NA	NA	NA	NA	NA	NA	NA	NA	NA	NA	NA	NA	NA
Unigene_47206	10	5572	557.2	9.12	0.00251456	1	tr|M0ZIP1|M0ZIP1_SOLTU	145	100	145	15.88	100	0	0	204	638	1	145	1.1e-82	102596646	Uncharacterized protein	NA	NA	NA	NA	NA
Unigene_107660	46	197	4.28261	2.1	0.419067	1	tr|K4CL54|K4CL54_SOLLC	520	98.6	208	49.8	40	3	0	1253	630	284	491	6.4e-123	101251015	Uncharacterized protein	GO:0004674; GO:0005524; GO:0005622; GO:0018105; GO:0035556	intracellular signal transduction [GO:0035556]; peptidyl-serine phosphorylation [GO:0018105]	intracellular [GO:0005622]	ATP binding [GO:0005524]; protein serine/threonine kinase activity [GO:0004674]	NA
Unigene_107661	368	7187	19.5299	4.29	0.0769827	1	tr|K4BKL5|K4BKL5_SOLLC	860	97.8	860	70.61	100	19	0	250	2829	1	860	0	101262199	Uncharacterized protein	GO:0003723; GO:0004519; GO:0009451; GO:0009507; GO:0009508; GO:0042793; GO:0045893	plastid transcription [GO:0042793]; positive regulation of transcription, DNA-templated [GO:0045893]; RNA modification [GO:0009451]	chloroplast [GO:0009507]; plastid chromosome [GO:0009508]	endonuclease activity [GO:0004519]; RNA binding [GO:0003723]	NA
Unigene_107662	4	24	6	2.58	0.33884	1	tr|A0A1D1YVD1|A0A1D1YVD1_9ARAE	495	36.9	111	97.37	22.42	70	0	6	338	157	267	4.8e-17	gsdA_2 g.41100	Glucose-6-phosphate 1-dehydrogenase (EC 1.1.1.49) (Fragment)	GO:0004345; GO:0006006; GO:0006098; GO:0050661	glucose metabolic process [GO:0006006]; pentose-phosphate shunt [GO:0006098]	NA	glucose-6-phosphate dehydrogenase activity [GO:0004345]; NADP binding [GO:0050661]	PATHWAY: Carbohydrate degradation; pentose phosphate pathway; D-ribulose 5-phosphate from D-glucose 6-phosphate (oxidative stage): step 1/3. {ECO:0000256|RuleBase:RU362120}.
Unigene_169260	4	18	4.5	2.17	0.437212	1	NA	NA	NA	NA	NA	NA	NA	NA	NA	NA	NA	NA	NA	NA	NA	NA	NA	NA	NA	NA
Unigene_180140	2	16	8	3	0.333765	1	NA	NA	NA	NA	NA	NA	NA	NA	NA	NA	NA	NA	NA	NA	NA	NA	NA	NA	NA	NA
Unigene_180141	4	24	6	2.58	0.33884	1	NA	NA	NA	NA	NA	NA	NA	NA	NA	NA	NA	NA	NA	NA	NA	NA	NA	NA	NA	NA
Unigene_180142	6	40	6.66667	2.74	0.293493	1	NA	NA	NA	NA	NA	NA	NA	NA	NA	NA	NA	NA	NA	NA	NA	NA	NA	NA	NA	NA
Unigene_180143	221	2828	12.7964	3.68	0.140564	1	tr|K4BBG9|K4BBG9_SOLLC	471	92.8	305	45.03	64.76	22	0	182	1096	21	325	3.5e-163	NA	Isocitrate dehydrogenase [NADP] (EC 1.1.1.42)	GO:0000287; GO:0004450; GO:0005739; GO:0006099; GO:0006102; GO:0009534; GO:0009570; GO:0051287	isocitrate metabolic process [GO:0006102]; tricarboxylic acid cycle [GO:0006099]	chloroplast stroma [GO:0009570]; chloroplast thylakoid [GO:0009534]; mitochondrion [GO:0005739]	isocitrate dehydrogenase (NADP+) activity [GO:0004450]; magnesium ion binding [GO:0000287]; NAD binding [GO:0051287]	NA
Unigene_107668	2	18	9	3.17	0.294357	1	NA	NA	NA	NA	NA	NA	NA	NA	NA	NA	NA	NA	NA	NA	NA	NA	NA	NA	NA	NA
Unigene_180145	1	22	22	4.46	0.166891	1	NA	NA	NA	NA	NA	NA	NA	NA	NA	NA	NA	NA	NA	NA	NA	NA	NA	NA	NA	NA
Unigene_180149	4	24	6	2.58	0.33884	1	tr|A0A1S4A6M0|A0A1S4A6M0_TOBAC	370	68.3	60	32.09	16.22	19	0	292	471	2	61	1.2e-12	LOC107794324	uncharacterized protein LOC107794324	NA	NA	NA	NA	NA
Unigene_65610	2	9	4.5	2.17	0.572467	1	NA	NA	NA	NA	NA	NA	NA	NA	NA	NA	NA	NA	NA	NA	NA	NA	NA	NA	NA	NA
Unigene_288981	1	9	9	3.17	0.45681	1	NA	NA	NA	NA	NA	NA	NA	NA	NA	NA	NA	NA	NA	NA	NA	NA	NA	NA	NA	NA
Unigene_65612	2	8	4	2	0.622581	1	NA	NA	NA	NA	NA	NA	NA	NA	NA	NA	NA	NA	NA	NA	NA	NA	NA	NA	NA	NA
Unigene_75887	2	12	6	2.58	0.447289	1	tr|I1HHS1|I1HHS1_BRADI	499	76.9	52	37.23	10.42	9	1	2	157	204	252	3.1e-13	LOC100840725	Non-specific serine/threonine protein kinase (EC 2.7.11.1)	GO:0004674; GO:0005524	NA	NA	ATP binding [GO:0005524]; protein serine/threonine kinase activity [GO:0004674]	NA
Unigene_75888	4	16	4	2	0.484293	1	NA	NA	NA	NA	NA	NA	NA	NA	NA	NA	NA	NA	NA	NA	NA	NA	NA	NA	NA	NA
Unigene_65614	2	8	4	2	0.622581	1	NA	NA	NA	NA	NA	NA	NA	NA	NA	NA	NA	NA	NA	NA	NA	NA	NA	NA	NA	NA
Unigene_288986	2	20	10	3.32	0.263322	1	NA	NA	NA	NA	NA	NA	NA	NA	NA	NA	NA	NA	NA	NA	NA	NA	NA	NA	NA	NA
Unigene_65617	13	206	15.8462	3.99	0.153902	1	NA	NA	NA	NA	NA	NA	NA	NA	NA	NA	NA	NA	NA	NA	NA	NA	NA	NA	NA	NA
Unigene_288987	38	1441	37.9211	5.24	0.059725	1	tr|A0A222ZEF3|A0A222ZEF3_SOLLC	100	100	100	55.45	100	0	0	409	110	1	100	2.3e-53	MYBL1	R3 MYB transcription factor (Fragment)	GO:0003677	NA	NA	DNA binding [GO:0003677]	NA
Unigene_306229	2	16	8	3	0.333765	1	NA	NA	NA	NA	NA	NA	NA	NA	NA	NA	NA	NA	NA	NA	NA	NA	NA	NA	NA	NA
Unigene_187672	2	8	4	2	0.622581	1	NA	NA	NA	NA	NA	NA	NA	NA	NA	NA	NA	NA	NA	NA	NA	NA	NA	NA	NA	NA
Unigene_115802	4	16	4	2	0.484293	1	NA	NA	NA	NA	NA	NA	NA	NA	NA	NA	NA	NA	NA	NA	NA	NA	NA	NA	NA	NA
Unigene_187674	4	24	6	2.58	0.33884	1	NA	NA	NA	NA	NA	NA	NA	NA	NA	NA	NA	NA	NA	NA	NA	NA	NA	NA	NA	NA
Unigene_115803	2	14	7	2.81	0.383927	1	NA	NA	NA	NA	NA	NA	NA	NA	NA	NA	NA	NA	NA	NA	NA	NA	NA	NA	NA	NA
Unigene_115804	4	30	7.5	2.91	0.278245	1	NA	NA	NA	NA	NA	NA	NA	NA	NA	NA	NA	NA	NA	NA	NA	NA	NA	NA	NA	NA
Unigene_177401	4	28	7	2.81	0.295604	1	tr|K4CU29|K4CU29_SOLLC	109	89.3	28	14.05	25.69	3	0	514	597	1	28	3e-06	NA	Uncharacterized protein	GO:0016021	NA	integral component of membrane [GO:0016021]	NA	NA
Unigene_115806	4	28	7	2.81	0.295604	1	NA	NA	NA	NA	NA	NA	NA	NA	NA	NA	NA	NA	NA	NA	NA	NA	NA	NA	NA	NA
Unigene_115807	2	10	5	2.32	0.52688	1	tr|F2DIY7|F2DIY7_HORVV	954	51.4	105	95.74	11.01	50	1	10	321	830	934	2.5e-18	NA	Predicted protein	GO:0005432; GO:0007154; GO:0016021	cell communication [GO:0007154]	integral component of membrane [GO:0016021]	calcium:sodium antiporter activity [GO:0005432]	NA
Unigene_177404	2	22	11	3.46	0.238503	1	NA	NA	NA	NA	NA	NA	NA	NA	NA	NA	NA	NA	NA	NA	NA	NA	NA	NA	NA	NA
Unigene_187679	476	4242	8.91176	3.16	0.184338	1	tr|K4BVK0|K4BVK0_SOLLC	862	93.3	894	84.85	103.71	27	4	130	2808	1	862	0	101256771	Uncharacterized protein	NA	NA	NA	NA	NA
Unigene_115808	2	10	5	2.32	0.52688	1	NA	NA	NA	NA	NA	NA	NA	NA	NA	NA	NA	NA	NA	NA	NA	NA	NA	NA	NA	NA
Unigene_177406	2	10	5	2.32	0.52688	1	tr|B8LME8|B8LME8_PICSI	296	59.7	77	61.6	26.01	28	1	224	3	10	86	7.7e-16	NA	Uncharacterized protein	GO:0003978; GO:0006012	galactose metabolic process [GO:0006012]	NA	UDP-glucose 4-epimerase activity [GO:0003978]	NA
Unigene_177407	2	30	15	3.91	0.175335	1	NA	NA	NA	NA	NA	NA	NA	NA	NA	NA	NA	NA	NA	NA	NA	NA	NA	NA	NA	NA
Unigene_177408	2	10	5	2.32	0.52688	1	NA	NA	NA	NA	NA	NA	NA	NA	NA	NA	NA	NA	NA	NA	NA	NA	NA	NA	NA	NA
Unigene_26690	34	192	5.64706	2.5	0.341982	1	tr|K4CW77|K4CW77_SOLLC	862	100	77	40.17	8.93	0	0	515	285	786	862	2.5e-42	101260476	Uncharacterized protein	GO:0016491	NA	NA	oxidoreductase activity [GO:0016491]	NA
Unigene_88290	3	12	4	2	0.534975	1	tr|A0A1R3L4E4|A0A1R3L4E4_9ROSI	258	34.9	106	94.64	41.09	68	1	335	18	47	151	8.1e-09	COLO4_00215	Thiolase	GO:0008152; GO:0016747	metabolic process [GO:0008152]	NA	transferase activity, transferring acyl groups other than amino-acyl groups [GO:0016747]	NA
Unigene_16421	13466	78924	5.86098	2.55	0.188236	1	tr|G8Z261|G8Z261_SOLLC	401	93.3	401	74.08	100	27	0	1534	332	1	401	5.4e-215	101055519	Hop-interacting protein THI032	GO:0004760; GO:0005777; GO:0008453; GO:0019265	glycine biosynthetic process, by transamination of glyoxylate [GO:0019265]	peroxisome [GO:0005777]	alanine-glyoxylate transaminase activity [GO:0008453]; serine-pyruvate transaminase activity [GO:0004760]	NA
Unigene_16427	2	8	4	2	0.622581	1	NA	NA	NA	NA	NA	NA	NA	NA	NA	NA	NA	NA	NA	NA	NA	NA	NA	NA	NA	NA
Unigene_88299	54	312	5.77778	2.53	0.337815	1	tr|K4CQE2|K4CQE2_SOLLC	542	98.7	371	76.81	68.45	4	1	339	1448	1	371	3.7e-215	101251216	Uncharacterized protein	NA	NA	NA	NA	NA
Unigene_240406	2	8	4	2	0.622581	1	NA	NA	NA	NA	NA	NA	NA	NA	NA	NA	NA	NA	NA	NA	NA	NA	NA	NA	NA	NA
Unigene_138486	4	16	4	2	0.484293	1	NA	NA	NA	NA	NA	NA	NA	NA	NA	NA	NA	NA	NA	NA	NA	NA	NA	NA	NA	NA
Unigene_138489	2	26	13	3.7	0.201447	1	tr|K8F366|K8F366_9CHLO	262	39.6	139	92.46	53.05	84	0	5	421	121	259	1.1e-27	Bathy04g02810	PREDICTED: similar to Zinc finger protein 271 (Zinc finger protein 7) (HZF7) (Zinc finger protein ZNFphex133) (Epstein-Barr virus-induced zinc finger protein) (ZNF-EB) (CT-ZFP48) (Zinc finger protein)	GO:0003676	NA	NA	nucleic acid binding [GO:0003676]	NA
Unigene_128216	8	116	14.5	3.86	0.162239	1	NA	NA	NA	NA	NA	NA	NA	NA	NA	NA	NA	NA	NA	NA	NA	NA	NA	NA	NA	NA
Unigene_128219	2	22	11	3.46	0.238503	1	tr|A0A1R3L3W6|A0A1R3L3W6_9ROSI	375	64.6	175	100.77	46.67	31	2	2	520	61	206	4.3e-49	COLO4_00391	Ribosomal protein	GO:0003735; GO:0005840; GO:0006412; GO:0015031; GO:0016021	protein transport [GO:0015031]; translation [GO:0006412]	integral component of membrane [GO:0016021]; ribosome [GO:0005840]	structural constituent of ribosome [GO:0003735]	NA
Unigene_195811	2	34	17	4.09	0.156042	1	tr|K4D7N9|K4D7N9_SOLLC	420	94.9	39	24.53	9.29	2	0	117	1	38	76	4.1e-14	NA	Uncharacterized protein	NA	NA	NA	NA	NA
Unigene_195812	2	22	11	3.46	0.238503	1	NA	NA	NA	NA	NA	NA	NA	NA	NA	NA	NA	NA	NA	NA	NA	NA	NA	NA	NA	NA
Unigene_195814	6	44	7.33333	2.87	0.271639	1	NA	NA	NA	NA	NA	NA	NA	NA	NA	NA	NA	NA	NA	NA	NA	NA	NA	NA	NA	NA
Unigene_195815	4	94	23.5	4.55	0.110734	1	NA	NA	NA	NA	NA	NA	NA	NA	NA	NA	NA	NA	NA	NA	NA	NA	NA	NA	NA	NA
Unigene_195816	134	984	7.34328	2.88	0.261893	1	tr|K4AZ91|K4AZ91_SOLLC	694	94	398	52.12	57.35	24	0	2	1195	138	535	1.6e-209	101256416	Uncharacterized protein	GO:0003676; GO:0030433; GO:0036266; GO:0071630; GO:0072671	mitochondria-associated ubiquitin-dependent protein catabolic process [GO:0072671]; nuclear protein quality control by the ubiquitin-proteasome system [GO:0071630]; ubiquitin-dependent ERAD pathway [GO:0030433]	Cdc48p-Npl4p-Vms1p AAA ATPase complex [GO:0036266]	nucleic acid binding [GO:0003676]	NA
Unigene_201481	3	16	5.33333	2.42	0.412718	1	NA	NA	NA	NA	NA	NA	NA	NA	NA	NA	NA	NA	NA	NA	NA	NA	NA	NA	NA	NA
Unigene_201482	2	18	9	3.17	0.294357	1	NA	NA	NA	NA	NA	NA	NA	NA	NA	NA	NA	NA	NA	NA	NA	NA	NA	NA	NA	NA
Unigene_201483	1770	33052	18.6734	4.22	0.0563229	1	tr|K4B1S9|K4B1S9_SOLLC	555	95.1	555	70.37	100	27	0	2006	342	1	555	3.9e-307	101267743	Uncharacterized protein	GO:0003723	NA	NA	RNA binding [GO:0003723]	NA
Unigene_263082	4	16	4	2	0.484293	1	tr|A0A176VQG0|A0A176VQG0_MARPO	458	80.3	122	98.65	26.64	24	0	1	366	138	259	4.7e-50	AXG93_531s1150	Uncharacterized protein	GO:0006535	cysteine biosynthetic process from serine [GO:0006535]	NA	NA	NA
Unigene_201486	2	12	6	2.58	0.447289	1	NA	NA	NA	NA	NA	NA	NA	NA	NA	NA	NA	NA	NA	NA	NA	NA	NA	NA	NA	NA
Unigene_263083	2	12	6	2.58	0.447289	1	NA	NA	NA	NA	NA	NA	NA	NA	NA	NA	NA	NA	NA	NA	NA	NA	NA	NA	NA	NA
Unigene_201487	1	15	15	3.91	0.264985	1	NA	NA	NA	NA	NA	NA	NA	NA	NA	NA	NA	NA	NA	NA	NA	NA	NA	NA	NA	NA
Unigene_263087	192	1944	10.125	3.34	0.184478	1	tr|M4CJS5|M4CJS5_BRARP	127	96.9	127	68.28	100	3	1	42	419	1	127	1.2e-60	NA	Uncharacterized protein	NA	NA	NA	NA	NA
Unigene_337042	2	8	4	2	0.622581	1	NA	NA	NA	NA	NA	NA	NA	NA	NA	NA	NA	NA	NA	NA	NA	NA	NA	NA	NA	NA
Unigene_96433	1	6	6	2.58	0.613697	1	NA	NA	NA	NA	NA	NA	NA	NA	NA	NA	NA	NA	NA	NA	NA	NA	NA	NA	NA	NA
Unigene_34839	2	11	5.5	2.46	0.485017	1	NA	NA	NA	NA	NA	NA	NA	NA	NA	NA	NA	NA	NA	NA	NA	NA	NA	NA	NA	NA
Unigene_337048	6	32	5.33333	2.42	0.352002	1	tr|A0A151UEE3|A0A151UEE3_CAJCA	173	56.5	115	46.62	66.47	49	1	311	655	1	114	5.7e-31	KK1_050045	Phosphatidylserine decarboxylase proenzyme (EC 4.1.1.65) (Fragment)	GO:0004609; GO:0008654	phospholipid biosynthetic process [GO:0008654]	NA	phosphatidylserine decarboxylase activity [GO:0004609]	NA
Unigene_156890	6	245	40.8333	5.35	0.074086	1	tr|K4B1C1|K4B1C1_SOLLC	368	91.7	48	19.38	13.04	3	1	3	143	321	368	3.2e-13	101257013	WAT1-related protein	GO:0005886; GO:0016021; GO:0022857	NA	integral component of membrane [GO:0016021]; plasma membrane [GO:0005886]	transmembrane transporter activity [GO:0022857]	NA
Unigene_156891	4	29	7.25	2.86	0.286628	1	NA	NA	NA	NA	NA	NA	NA	NA	NA	NA	NA	NA	NA	NA	NA	NA	NA	NA	NA	NA
Unigene_156892	2	40	20	4.32	0.135	1	NA	NA	NA	NA	NA	NA	NA	NA	NA	NA	NA	NA	NA	NA	NA	NA	NA	NA	NA	NA
Unigene_156893	8	883	110.375	6.79	0.0273188	1	tr|K4CKI1|K4CKI1_SOLLC	526	96.1	205	72.87	38.97	8	0	769	155	155	359	2.2e-103	NA	Uncharacterized protein	GO:0005351; GO:0005355; GO:0016021; GO:0046323	glucose import [GO:0046323]	integral component of membrane [GO:0016021]	carbohydrate:proton symporter activity [GO:0005351]; glucose transmembrane transporter activity [GO:0005355]	NA
Unigene_156894	4	28	7	2.81	0.295604	1	NA	NA	NA	NA	NA	NA	NA	NA	NA	NA	NA	NA	NA	NA	NA	NA	NA	NA	NA	NA
Unigene_146621	43	494	11.4884	3.52	0.194731	1	tr|A0A0V0HVQ2|A0A0V0HVQ2_SOLCH	243	97.9	243	59.46	100	5	0	208	936	1	243	4e-138	NA	Putative tubulin-folding cofactor B-like	NA	NA	NA	NA	NA
Unigene_146624	2	10	5	2.32	0.52688	1	NA	NA	NA	NA	NA	NA	NA	NA	NA	NA	NA	NA	NA	NA	NA	NA	NA	NA	NA	NA
Unigene_156899	4	16	4	2	0.484293	1	NA	NA	NA	NA	NA	NA	NA	NA	NA	NA	NA	NA	NA	NA	NA	NA	NA	NA	NA	NA
Unigene_281490	2	21	10.5	3.39	0.250259	1	tr|A0A1Y5I536|A0A1Y5I536_OSTTA	552	51.1	94	88.68	17.03	46	0	283	2	310	403	6.9e-18	BE221DRAFT_201120	Glutamine-dependent NAD(+) synthetase (EC 6.3.5.1) (NAD(+) synthase [glutamine-hydrolyzing])	GO:0003952; GO:0005524; GO:0009435	NAD biosynthetic process [GO:0009435]	NA	ATP binding [GO:0005524]; NAD+ synthase (glutamine-hydrolyzing) activity [GO:0003952]	PATHWAY: Cofactor biosynthesis; NAD(+) biosynthesis; NAD(+) from deamido-NAD(+) (L-Gln route): step 1/1. {ECO:0000256|PIRNR:PIRNR006630}.
Unigene_47249	1	4	4	2	0.760131	1	tr|A0A1Y5I5B2|A0A1Y5I5B2_OSTTA	350	60.3	68	63.35	19.43	27	0	1	204	280	347	4.1e-18	BE221DRAFT_83304	dTDP-glucose 4,6-dehydratase	GO:0008460; GO:0009225	nucleotide-sugar metabolic process [GO:0009225]	NA	dTDP-glucose 4,6-dehydratase activity [GO:0008460]	NA
Unigene_180180	2	34	17	4.09	0.156042	1	NA	NA	NA	NA	NA	NA	NA	NA	NA	NA	NA	NA	NA	NA	NA	NA	NA	NA	NA	NA
Unigene_180182	7	29	4.14286	2.05	0.42532	1	tr|V4UFX5|V4UFX5_9ROSI	448	100	42	19.38	9.38	0	0	650	525	389	430	2.7e-16	CICLE_v10028436mg	Tubulin beta chain	GO:0003924; GO:0005200; GO:0005525; GO:0005737; GO:0005874; GO:0007017	microtubule-based process [GO:0007017]	cytoplasm [GO:0005737]; microtubule [GO:0005874]	GTPase activity [GO:0003924]; GTP binding [GO:0005525]; structural constituent of cytoskeleton [GO:0005200]	NA
Unigene_180184	2	8	4	2	0.622581	1	NA	NA	NA	NA	NA	NA	NA	NA	NA	NA	NA	NA	NA	NA	NA	NA	NA	NA	NA	NA
Unigene_180185	1	10	10	3.32	0.415692	1	NA	NA	NA	NA	NA	NA	NA	NA	NA	NA	NA	NA	NA	NA	NA	NA	NA	NA	NA	NA
Unigene_159031	6	24	4	2	0.444968	1	NA	NA	NA	NA	NA	NA	NA	NA	NA	NA	NA	NA	NA	NA	NA	NA	NA	NA	NA	NA
Unigene_180186	2	16	8	3	0.333765	1	NA	NA	NA	NA	NA	NA	NA	NA	NA	NA	NA	NA	NA	NA	NA	NA	NA	NA	NA	NA
Unigene_159033	2	12	6	2.58	0.447289	1	tr|E1ZKT6|E1ZKT6_CHLVA	420	38.6	57	43.96	13.57	35	0	46	216	136	192	3e-07	CHLNCDRAFT_136678	Uncharacterized protein	GO:0004674; GO:0005524	NA	NA	ATP binding [GO:0005524]; protein serine/threonine kinase activity [GO:0004674]	NA
Unigene_159035	513	3285	6.40351	2.68	0.257886	1	tr|K4B406|K4B406_SOLLC	443	98.3	298	35.7	67.27	5	0	2260	1367	1	298	1.1e-161	101263355	Uncharacterized protein	NA	NA	NA	NA	NA
Unigene_159036	48	529	11.0208	3.46	0.20011	1	tr|K4D055|K4D055_SOLLC	258	99.5	198	44.9	76.74	1	0	531	1124	54	251	4.7e-108	101265077	Uncharacterized protein	GO:0016021	NA	integral component of membrane [GO:0016021]	NA	NA
Unigene_159037	2	8	4	2	0.622581	1	NA	NA	NA	NA	NA	NA	NA	NA	NA	NA	NA	NA	NA	NA	NA	NA	NA	NA	NA	NA
Unigene_65653	2	10	5	2.32	0.52688	1	NA	NA	NA	NA	NA	NA	NA	NA	NA	NA	NA	NA	NA	NA	NA	NA	NA	NA	NA	NA
Unigene_115840	16	130	8.125	3.02	0.257017	1	tr|K4AWK9|K4AWK9_SOLLC	259	89.4	123	72.35	47.49	13	0	141	509	124	246	6.5e-58	101263457	Uncharacterized protein	NA	NA	NA	NA	NA
Unigene_115841	2	14	7	2.81	0.383927	1	NA	NA	NA	NA	NA	NA	NA	NA	NA	NA	NA	NA	NA	NA	NA	NA	NA	NA	NA	NA
Unigene_177440	4	22	5.5	2.46	0.366114	1	NA	NA	NA	NA	NA	NA	NA	NA	NA	NA	NA	NA	NA	NA	NA	NA	NA	NA	NA	NA
Unigene_115844	2	163	81.5	6.35	0.0475776	1	NA	NA	NA	NA	NA	NA	NA	NA	NA	NA	NA	NA	NA	NA	NA	NA	NA	NA	NA	NA
Unigene_177441	83	958	11.5422	3.53	0.181133	1	tr|M1B2J5|M1B2J5_SOLTU	416	91.6	416	28.96	100	25	2	4240	3023	1	416	1.6e-210	102585336	Uncharacterized protein	NA	NA	NA	NA	NA
Unigene_177442	4	16	4	2	0.484293	1	NA	NA	NA	NA	NA	NA	NA	NA	NA	NA	NA	NA	NA	NA	NA	NA	NA	NA	NA	NA
Unigene_115847	1	8	8	3	0.503515	1	NA	NA	NA	NA	NA	NA	NA	NA	NA	NA	NA	NA	NA	NA	NA	NA	NA	NA	NA	NA
Unigene_177446	4	26	6.5	2.7	0.315599	1	NA	NA	NA	NA	NA	NA	NA	NA	NA	NA	NA	NA	NA	NA	NA	NA	NA	NA	NA	NA
Unigene_177448	2	12	6	2.58	0.447289	1	NA	NA	NA	NA	NA	NA	NA	NA	NA	NA	NA	NA	NA	NA	NA	NA	NA	NA	NA	NA
Unigene_16463	29	186	6.41379	2.68	0.310526	1	tr|K4B1T1|K4B1T1_SOLLC	389	97.7	389	69.88	100	8	1	1628	465	1	389	7.5e-220	101268033	tRNA pseudouridine synthase (EC 5.4.99.-)	GO:0003723; GO:0009982; GO:0031119	tRNA pseudouridine synthesis [GO:0031119]	NA	pseudouridine synthase activity [GO:0009982]; RNA binding [GO:0003723]	NA
Unigene_78062	8	568	71	6.15	0.0439493	1	tr|M1CSE8|M1CSE8_SOLTU	318	80.6	201	27.81	63.21	11	2	1076	1675	126	299	2.2e-75	102580245	Uncharacterized protein	GO:0016021	NA	integral component of membrane [GO:0016021]	NA	NA
Unigene_229561	4	17	4.25	2.09	0.459563	1	NA	NA	NA	NA	NA	NA	NA	NA	NA	NA	NA	NA	NA	NA	NA	NA	NA	NA	NA	NA
Unigene_16469	4	24	6	2.58	0.33884	1	NA	NA	NA	NA	NA	NA	NA	NA	NA	NA	NA	NA	NA	NA	NA	NA	NA	NA	NA	NA
Unigene_78067	8	34	4.25	2.09	0.412939	1	NA	NA	NA	NA	NA	NA	NA	NA	NA	NA	NA	NA	NA	NA	NA	NA	NA	NA	NA	NA
Unigene_314401	2	15	7.5	2.91	0.357347	1	tr|A0A176W8P8|A0A176W8P8_MARPO	770	33.8	216	88.77	28.05	140	3	709	65	194	407	9.1e-29	AXG93_465s1000	Uncharacterized protein	GO:0006725; GO:0009055; GO:0051537	cellular aromatic compound metabolic process [GO:0006725]	NA	2 iron, 2 sulfur cluster binding [GO:0051537]; electron transfer activity [GO:0009055]	NA
Unigene_128252	2	20	10	3.32	0.263322	1	NA	NA	NA	NA	NA	NA	NA	NA	NA	NA	NA	NA	NA	NA	NA	NA	NA	NA	NA	NA
Unigene_128254	4	20	5	2.32	0.398452	1	NA	NA	NA	NA	NA	NA	NA	NA	NA	NA	NA	NA	NA	NA	NA	NA	NA	NA	NA	NA
Unigene_128256	1	12	12	3.58	0.344513	1	NA	NA	NA	NA	NA	NA	NA	NA	NA	NA	NA	NA	NA	NA	NA	NA	NA	NA	NA	NA
Unigene_128257	2	50	25	4.64	0.111662	1	tr|K4BJL9|K4BJL9_SOLLC	383	98.7	75	49.23	19.58	1	0	455	231	309	383	4.3e-37	101249803	Uncharacterized protein	GO:0016787; GO:0046856	phosphatidylinositol dephosphorylation [GO:0046856]	NA	hydrolase activity [GO:0016787]	NA
Unigene_195850	33	323	9.78788	3.29	0.225883	1	tr|K4D4U0|K4D4U0_SOLLC	75	98.6	73	18.42	97.33	1	0	74	292	1	73	2.2e-32	NA	Uncharacterized protein	NA	NA	NA	NA	NA
Unigene_195853	5	26	5.2	2.38	0.367759	1	NA	NA	NA	NA	NA	NA	NA	NA	NA	NA	NA	NA	NA	NA	NA	NA	NA	NA	NA	NA
Unigene_195854	25	100	4	2	0.434113	1	NA	NA	NA	NA	NA	NA	NA	NA	NA	NA	NA	NA	NA	NA	NA	NA	NA	NA	NA	NA
Unigene_195855	27	2601	96.3333	6.59	0.0208695	1	tr|K4BAI6|K4BAI6_SOLLC	203	91.1	203	43.59	100	18	0	918	310	1	203	1.1e-104	101248934	Uncharacterized protein	NA	NA	NA	NA	NA
Unigene_195856	2	8	4	2	0.622581	1	NA	NA	NA	NA	NA	NA	NA	NA	NA	NA	NA	NA	NA	NA	NA	NA	NA	NA	NA	NA
Unigene_7322	71	705	9.92958	3.31	0.211919	1	tr|K4CEC0|K4CEC0_SOLLC	442	86.7	444	73.84	100.45	57	2	1711	380	1	442	1.4e-224	101266653	Uncharacterized protein	GO:0004675; GO:0005524; GO:0005886; GO:0006468; GO:0007166	cell surface receptor signaling pathway [GO:0007166]; protein phosphorylation [GO:0006468]	plasma membrane [GO:0005886]	ATP binding [GO:0005524]; transmembrane receptor protein serine/threonine kinase activity [GO:0004675]	NA
Unigene_195858	4	118	29.5	4.88	0.0947825	1	NA	NA	NA	NA	NA	NA	NA	NA	NA	NA	NA	NA	NA	NA	NA	NA	NA	NA	NA	NA
Unigene_7324	14	77	5.5	2.46	0.337566	1	NA	NA	NA	NA	NA	NA	NA	NA	NA	NA	NA	NA	NA	NA	NA	NA	NA	NA	NA	NA
Unigene_7326	2	12	6	2.58	0.447289	1	NA	NA	NA	NA	NA	NA	NA	NA	NA	NA	NA	NA	NA	NA	NA	NA	NA	NA	NA	NA
Unigene_7327	1	6	6	2.58	0.613697	1	tr|A0A061EPQ9|A0A061EPQ9_THECC	652	36.6	112	97.39	17.18	55	4	58	345	439	550	1.6e-07	TCM_021086	Pyruvate orthophosphate dikinase isoform 5	GO:0005524; GO:0006090; GO:0016301; GO:0050242	pyruvate metabolic process [GO:0006090]	NA	ATP binding [GO:0005524]; kinase activity [GO:0016301]; pyruvate, phosphate dikinase activity [GO:0050242]	NA
Unigene_34870	4	16	4	2	0.484293	1	tr|A0A1D1XIL9|A0A1D1XIL9_9ARAE	172	48.8	84	63	48.84	43	0	399	148	87	170	3e-10	TPM_3 g.40847	Tropomyosin (Fragment)	NA	NA	NA	NA	NA
Unigene_96470	215	1302	6.05581	2.6	0.298114	1	NA	NA	NA	NA	NA	NA	NA	NA	NA	NA	NA	NA	NA	NA	NA	NA	NA	NA	NA	NA
Unigene_34874	17	76	4.47059	2.16	0.395008	1	tr|A0A1S3X4R8|A0A1S3X4R8_TOBAC	878	82.1	140	38.6	15.95	25	0	3	422	738	877	1.9e-59	LOC107761280	ATP-dependent DNA helicase (EC 3.6.4.12)	GO:0003676; GO:0005524; GO:0005634; GO:0006310; GO:0008026	DNA recombination [GO:0006310]	nucleus [GO:0005634]	ATP binding [GO:0005524]; ATP-dependent helicase activity [GO:0008026]; nucleic acid binding [GO:0003676]	NA
Unigene_24600	2	10	5	2.32	0.52688	1	NA	NA	NA	NA	NA	NA	NA	NA	NA	NA	NA	NA	NA	NA	NA	NA	NA	NA	NA	NA
Unigene_337083	2	16	8	3	0.333765	1	NA	NA	NA	NA	NA	NA	NA	NA	NA	NA	NA	NA	NA	NA	NA	NA	NA	NA	NA	NA
Unigene_24601	90	1313	14.5889	3.87	0.142048	1	tr|K4CHS3|K4CHS3_SOLLC	164	81.1	164	52.56	100	31	0	151	642	1	164	4.4e-68	101267425	Uncharacterized protein	NA	NA	NA	NA	NA
Unigene_24602	4	33	8.25	3.04	0.256136	1	NA	NA	NA	NA	NA	NA	NA	NA	NA	NA	NA	NA	NA	NA	NA	NA	NA	NA	NA	NA
Unigene_34877	2	39	19.5	4.29	0.13802	1	NA	NA	NA	NA	NA	NA	NA	NA	NA	NA	NA	NA	NA	NA	NA	NA	NA	NA	NA	NA
Unigene_24603	2	8	4	2	0.622581	1	NA	NA	NA	NA	NA	NA	NA	NA	NA	NA	NA	NA	NA	NA	NA	NA	NA	NA	NA	NA
Unigene_247975	2	8	4	2	0.622581	1	NA	NA	NA	NA	NA	NA	NA	NA	NA	NA	NA	NA	NA	NA	NA	NA	NA	NA	NA	NA
Unigene_237702	3	14	4.66667	2.22	0.467278	1	NA	NA	NA	NA	NA	NA	NA	NA	NA	NA	NA	NA	NA	NA	NA	NA	NA	NA	NA	NA
Unigene_299305	2	8	4	2	0.622581	1	NA	NA	NA	NA	NA	NA	NA	NA	NA	NA	NA	NA	NA	NA	NA	NA	NA	NA	NA	NA
Unigene_299307	2	12	6	2.58	0.447289	1	NA	NA	NA	NA	NA	NA	NA	NA	NA	NA	NA	NA	NA	NA	NA	NA	NA	NA	NA	NA
Unigene_146661	2	80	40	5.32	0.0768617	1	tr|A0A0V0IIQ5|A0A0V0IIQ5_SOLCH	491	73.9	69	47.92	14.05	18	0	209	3	1	69	2.2e-19	NA	Protein DETOXIFICATION (Multidrug and toxic compound extrusion protein)	GO:0015238; GO:0015297; GO:0016021	NA	integral component of membrane [GO:0016021]	antiporter activity [GO:0015297]; drug transmembrane transporter activity [GO:0015238]	NA
Unigene_146669	2	30	15	3.91	0.175335	1	NA	NA	NA	NA	NA	NA	NA	NA	NA	NA	NA	NA	NA	NA	NA	NA	NA	NA	NA	NA
Unigene_37010	2	16	8	3	0.333765	1	NA	NA	NA	NA	NA	NA	NA	NA	NA	NA	NA	NA	NA	NA	NA	NA	NA	NA	NA	NA
Unigene_37014	2	16	8	3	0.333765	1	tr|B9TAQ7|B9TAQ7_RICCO	461	73.7	137	99.28	29.72	36	0	2	412	71	207	1.4e-50	RCOM_0094210	Uncharacterized protein	GO:0016021	NA	integral component of membrane [GO:0016021]	NA	NA
Unigene_355490	2	12	6	2.58	0.447289	1	NA	NA	NA	NA	NA	NA	NA	NA	NA	NA	NA	NA	NA	NA	NA	NA	NA	NA	NA	NA
Unigene_159070	4	20	5	2.32	0.398452	1	NA	NA	NA	NA	NA	NA	NA	NA	NA	NA	NA	NA	NA	NA	NA	NA	NA	NA	NA	NA
Unigene_159074	2	514	257	8.01	0.018376	1	tr|K4AZF4|K4AZF4_SOLLC	512	98.3	515	73.22	100.59	6	1	380	1924	1	512	5.2e-295	101259987	Uncharacterized protein	GO:0004497; GO:0005506; GO:0016021; GO:0016705; GO:0020037	NA	integral component of membrane [GO:0016021]	heme binding [GO:0020037]; iron ion binding [GO:0005506]; monooxygenase activity [GO:0004497]; oxidoreductase activity, acting on paired donors, with incorporation or reduction of molecular oxygen [GO:0016705]	NA
Unigene_159075	6	28	4.66667	2.22	0.39256	1	NA	NA	NA	NA	NA	NA	NA	NA	NA	NA	NA	NA	NA	NA	NA	NA	NA	NA	NA	NA
Unigene_154806	4	32	8	3	0.263046	1	NA	NA	NA	NA	NA	NA	NA	NA	NA	NA	NA	NA	NA	NA	NA	NA	NA	NA	NA	NA
Unigene_154807	2	14	7	2.81	0.383927	1	tr|A0A2K3D954|A0A2K3D954_CHLRE	503	32.2	115	96.1	22.86	67	4	312	1	124	238	5.3e-06	CHLRE_10g420550v5	Uncharacterized protein	GO:0008236	NA	NA	serine-type peptidase activity [GO:0008236]	NA
Unigene_222078	1	6	6	2.58	0.613697	1	NA	NA	NA	NA	NA	NA	NA	NA	NA	NA	NA	NA	NA	NA	NA	NA	NA	NA	NA	NA
Unigene_65696	2	14	7	2.81	0.383927	1	NA	NA	NA	NA	NA	NA	NA	NA	NA	NA	NA	NA	NA	NA	NA	NA	NA	NA	NA	NA
Unigene_206923	34	2745	80.7353	6.34	0.0242236	1	tr|K4BDB0|K4BDB0_SOLLC	234	95.5	224	47.06	95.73	10	0	287	958	10	233	5e-116	101268047	Uncharacterized protein	NA	NA	NA	NA	NA
Unigene_206925	2	20	10	3.32	0.263322	1	tr|A0A0K9QJP6|A0A0K9QJP6_SPIOL	189	58.1	62	49.21	32.8	25	1	188	6	3	64	4e-12	SOVF_171490	Uncharacterized protein	NA	NA	NA	NA	NA
Unigene_206928	4	22	5.5	2.46	0.366114	1	NA	NA	NA	NA	NA	NA	NA	NA	NA	NA	NA	NA	NA	NA	NA	NA	NA	NA	NA	NA
Unigene_206929	14	93	6.64286	2.73	0.294692	1	tr|M1AFX4|M1AFX4_SOLTU	837	95.9	217	32.32	25.93	9	0	1189	1839	467	683	1.7e-117	NA	Uncharacterized protein	GO:0004674; GO:0005524; GO:0016021; GO:0048544	recognition of pollen [GO:0048544]	integral component of membrane [GO:0016021]	ATP binding [GO:0005524]; protein serine/threonine kinase activity [GO:0004674]	NA
Unigene_115880	2	16	8	3	0.333765	1	NA	NA	NA	NA	NA	NA	NA	NA	NA	NA	NA	NA	NA	NA	NA	NA	NA	NA	NA	NA
Unigene_115881	2	10	5	2.32	0.52688	1	NA	NA	NA	NA	NA	NA	NA	NA	NA	NA	NA	NA	NA	NA	NA	NA	NA	NA	NA	NA
Unigene_115882	4	87	21.75	4.44	0.116926	1	tr|K4DBB4|K4DBB4_SOLLC	266	98.6	72	41.22	27.07	1	0	2	217	195	266	1.8e-34	101245922	Uncharacterized protein	GO:0007031	peroxisome organization [GO:0007031]	NA	NA	NA
Unigene_177480	144	586	4.06944	2.02	0.42592	1	tr|K4CBR9|K4CBR9_SOLLC	678	94.4	675	94.71	99.56	38	0	112	2136	1	675	0	101268585	Uncharacterized protein	GO:0005096; GO:0005622; GO:0006886; GO:0012505; GO:0017137; GO:0031338; GO:0090630	activation of GTPase activity [GO:0090630]; intracellular protein transport [GO:0006886]; regulation of vesicle fusion [GO:0031338]	endomembrane system [GO:0012505]; intracellular [GO:0005622]	GTPase activator activity [GO:0005096]; Rab GTPase binding [GO:0017137]	NA
Unigene_105610	4	26	6.5	2.7	0.315599	1	NA	NA	NA	NA	NA	NA	NA	NA	NA	NA	NA	NA	NA	NA	NA	NA	NA	NA	NA	NA
Unigene_105612	4	21	5.25	2.39	0.381574	1	NA	NA	NA	NA	NA	NA	NA	NA	NA	NA	NA	NA	NA	NA	NA	NA	NA	NA	NA	NA
Unigene_167210	2	12	6	2.58	0.447289	1	NA	NA	NA	NA	NA	NA	NA	NA	NA	NA	NA	NA	NA	NA	NA	NA	NA	NA	NA	NA
Unigene_105614	2	10	5	2.32	0.52688	1	tr|A0A150H3G3|A0A150H3G3_GONPE	516	48.2	112	83.37	21.71	54	2	402	67	125	232	1.8e-23	GPECTOR_1g637	Phosphoglycerate mutase (EC 5.4.2.11)	GO:0004619; GO:0006096	glycolytic process [GO:0006096]	NA	phosphoglycerate mutase activity [GO:0004619]	NA
Unigene_105616	2	16	8	3	0.333765	1	NA	NA	NA	NA	NA	NA	NA	NA	NA	NA	NA	NA	NA	NA	NA	NA	NA	NA	NA	NA
Unigene_167213	2	18	9	3.17	0.294357	1	NA	NA	NA	NA	NA	NA	NA	NA	NA	NA	NA	NA	NA	NA	NA	NA	NA	NA	NA	NA
Unigene_105617	4	16	4	2	0.484293	1	NA	NA	NA	NA	NA	NA	NA	NA	NA	NA	NA	NA	NA	NA	NA	NA	NA	NA	NA	NA
Unigene_167214	2	10	5	2.32	0.52688	1	NA	NA	NA	NA	NA	NA	NA	NA	NA	NA	NA	NA	NA	NA	NA	NA	NA	NA	NA	NA
Unigene_105619	4	24	6	2.58	0.33884	1	NA	NA	NA	NA	NA	NA	NA	NA	NA	NA	NA	NA	NA	NA	NA	NA	NA	NA	NA	NA
Unigene_167218	2	18	9	3.17	0.294357	1	NA	NA	NA	NA	NA	NA	NA	NA	NA	NA	NA	NA	NA	NA	NA	NA	NA	NA	NA	NA
Unigene_167219	2	9	4.5	2.17	0.572467	1	tr|E1Z5K3|E1Z5K3_CHLVA	871	38.5	143	104.13	16.42	81	3	2	409	500	642	3.9e-13	CHLNCDRAFT_56876	Uncharacterized protein	GO:0006813; GO:0015299; GO:0016021	potassium ion transport [GO:0006813]	integral component of membrane [GO:0016021]	solute:proton antiporter activity [GO:0015299]	NA
Unigene_240482	2	8	4	2	0.622581	1	NA	NA	NA	NA	NA	NA	NA	NA	NA	NA	NA	NA	NA	NA	NA	NA	NA	NA	NA	NA
Unigene_219332	2	8	4	2	0.622581	1	tr|A0A2H3YB62|A0A2H3YB62_PHODC	432	71.4	42	29.37	9.72	12	0	281	156	391	432	4.7e-09	LOC103711713	RNA-binding protein BRN1-like isoform X3	GO:0003723	NA	NA	RNA binding [GO:0003723]	NA
Unigene_219338	2	10	5	2.32	0.52688	1	NA	NA	NA	NA	NA	NA	NA	NA	NA	NA	NA	NA	NA	NA	NA	NA	NA	NA	NA	NA
Unigene_314441	2	18	9	3.17	0.294357	1	NA	NA	NA	NA	NA	NA	NA	NA	NA	NA	NA	NA	NA	NA	NA	NA	NA	NA	NA	NA
Unigene_128290	503	2054	4.0835	2.03	0.393187	1	tr|K4B6U2|K4B6U2_SOLLC	591	88.7	591	72.99	100	67	0	2239	467	1	591	1.1e-299	101264787	Uncharacterized protein	GO:0004683; GO:0005509; GO:0005516; GO:0005524; GO:0005634; GO:0005737; GO:0005886; GO:0009738; GO:0009931; GO:0018105; GO:0035556; GO:0046777	abscisic acid-activated signaling pathway [GO:0009738]; intracellular signal transduction [GO:0035556]; peptidyl-serine phosphorylation [GO:0018105]; protein autophosphorylation [GO:0046777]	cytoplasm [GO:0005737]; nucleus [GO:0005634]; plasma membrane [GO:0005886]	ATP binding [GO:0005524]; calcium-dependent protein serine/threonine kinase activity [GO:0009931]; calcium ion binding [GO:0005509]; calmodulin binding [GO:0005516]; calmodulin-dependent protein kinase activity [GO:0004683]	NA
Unigene_128291	8	135	16.875	4.08	0.145519	1	NA	NA	NA	NA	NA	NA	NA	NA	NA	NA	NA	NA	NA	NA	NA	NA	NA	NA	NA	NA
Unigene_128294	75	339	4.52	2.18	0.403628	1	tr|K4BC81|K4BC81_SOLLC	422	98	100	42.74	23.7	2	0	508	209	323	422	1.2e-46	101249695	Uncharacterized protein	GO:0004672; GO:0005524; GO:0016021	NA	integral component of membrane [GO:0016021]	ATP binding [GO:0005524]; protein kinase activity [GO:0004672]	NA
Unigene_118021	2	25	12.5	3.64	0.209465	1	NA	NA	NA	NA	NA	NA	NA	NA	NA	NA	NA	NA	NA	NA	NA	NA	NA	NA	NA	NA
Unigene_118023	2	8	4	2	0.622581	1	tr|A9U8A3|A9U8A3_PHYPA	216	59.1	88	78.11	40.74	31	1	76	324	95	182	3.9e-19	PHYPADRAFT_158397	Predicted protein (Fragment)	GO:0005524	NA	NA	ATP binding [GO:0005524]	NA
Unigene_118024	86	748	8.69767	3.12	0.234462	1	tr|A0A2P5DWU1|A0A2P5DWU1_PARAD	138	100	27	10.87	19.57	0	0	80	160	80	106	1.8e-08	PanWU01x14_025210	Small subunit of serine palmitoyltransferase-like	GO:0016021; GO:0016740	NA	integral component of membrane [GO:0016021]	transferase activity [GO:0016740]	NA
Unigene_128299	10	92	9.2	3.2	0.228115	1	NA	NA	NA	NA	NA	NA	NA	NA	NA	NA	NA	NA	NA	NA	NA	NA	NA	NA	NA	NA
Unigene_118027	2	20	10	3.32	0.263322	1	NA	NA	NA	NA	NA	NA	NA	NA	NA	NA	NA	NA	NA	NA	NA	NA	NA	NA	NA	NA
Unigene_118028	6	34	5.66667	2.5	0.335007	1	NA	NA	NA	NA	NA	NA	NA	NA	NA	NA	NA	NA	NA	NA	NA	NA	NA	NA	NA	NA
Unigene_195892	2	10	5	2.32	0.52688	1	NA	NA	NA	NA	NA	NA	NA	NA	NA	NA	NA	NA	NA	NA	NA	NA	NA	NA	NA	NA
Unigene_195893	6	86	14.3333	3.84	0.160421	1	NA	NA	NA	NA	NA	NA	NA	NA	NA	NA	NA	NA	NA	NA	NA	NA	NA	NA	NA	NA
Unigene_195894	2	683	341.5	8.42	0.01349	1	tr|M1B3E3|M1B3E3_SOLTU	60	93.2	44	10.14	73.33	3	0	1140	1009	17	60	3e-14	NA	Uncharacterized protein	NA	NA	NA	NA	NA
Unigene_185620	167	810	4.8503	2.28	0.367634	1	tr|M1B0Q6|M1B0Q6_SOLTU	436	90.6	436	75.22	100	41	0	1498	191	1	436	1.3e-222	NA	Uncharacterized protein	NA	NA	NA	NA	NA
Unigene_195895	93	1538	16.5376	4.05	0.123981	1	tr|A0A1U8GP60|A0A1U8GP60_CAPAN	596	85.4	596	71.26	100	78	3	2508	745	2	596	7.4e-288	LOC107868367	putative CCA tRNA nucleotidyltransferase 2 isoform X1	GO:0003723; GO:0006396; GO:0016779	RNA processing [GO:0006396]	NA	nucleotidyltransferase activity [GO:0016779]; RNA binding [GO:0003723]	NA
Unigene_185623	4	26	6.5	2.7	0.315599	1	NA	NA	NA	NA	NA	NA	NA	NA	NA	NA	NA	NA	NA	NA	NA	NA	NA	NA	NA	NA
Unigene_195898	4	18	4.5	2.17	0.437212	1	NA	NA	NA	NA	NA	NA	NA	NA	NA	NA	NA	NA	NA	NA	NA	NA	NA	NA	NA	NA
Unigene_7366	13	52	4	2	0.426066	1	NA	NA	NA	NA	NA	NA	NA	NA	NA	NA	NA	NA	NA	NA	NA	NA	NA	NA	NA	NA
Unigene_185629	2	8	4	2	0.622581	1	NA	NA	NA	NA	NA	NA	NA	NA	NA	NA	NA	NA	NA	NA	NA	NA	NA	NA	NA	NA
Unigene_7369	8	61	7.625	2.93	0.260313	1	tr|K4CJ43|K4CJ43_SOLLC	602	98	197	72.16	32.72	4	0	646	56	1	197	9.3e-107	101251308	Uncharacterized protein	GO:0003723; GO:0004519; GO:0008270; GO:0009451; GO:0043231	RNA modification [GO:0009451]	intracellular membrane-bounded organelle [GO:0043231]	endonuclease activity [GO:0004519]; RNA binding [GO:0003723]; zinc ion binding [GO:0008270]	NA
Unigene_24642	2	12	6	2.58	0.447289	1	NA	NA	NA	NA	NA	NA	NA	NA	NA	NA	NA	NA	NA	NA	NA	NA	NA	NA	NA	NA
Unigene_86242	4	16	4	2	0.484293	1	tr|K4DHR4|K4DHR4_SOLLC	467	100	60	50.7	12.85	0	0	1	180	37	96	5e-25	101249805	Non-specific serine/threonine protein kinase (EC 2.7.11.1)	GO:0004674; GO:0005524; GO:0005634; GO:0005737; GO:0006468; GO:0035556	intracellular signal transduction [GO:0035556]; protein phosphorylation [GO:0006468]	cytoplasm [GO:0005737]; nucleus [GO:0005634]	ATP binding [GO:0005524]; protein serine/threonine kinase activity [GO:0004674]	NA
Unigene_299343	4	24	6	2.58	0.33884	1	tr|A0A1Y5I5M6|A0A1Y5I5M6_OSTTA	180	53.4	103	83.06	57.22	46	1	303	1	5	107	6.5e-23	BE221DRAFT_148691	Transcription termination/antitermination factor NusG	GO:0032784	regulation of DNA-templated transcription, elongation [GO:0032784]	NA	NA	NA
Unigene_136430	4	56	14	3.81	0.164275	1	NA	NA	NA	NA	NA	NA	NA	NA	NA	NA	NA	NA	NA	NA	NA	NA	NA	NA	NA	NA
Unigene_198031	2	10	5	2.32	0.52688	1	NA	NA	NA	NA	NA	NA	NA	NA	NA	NA	NA	NA	NA	NA	NA	NA	NA	NA	NA	NA
Unigene_136436	2	20	10	3.32	0.263322	1	NA	NA	NA	NA	NA	NA	NA	NA	NA	NA	NA	NA	NA	NA	NA	NA	NA	NA	NA	NA
Unigene_136437	4	22	5.5	2.46	0.366114	1	NA	NA	NA	NA	NA	NA	NA	NA	NA	NA	NA	NA	NA	NA	NA	NA	NA	NA	NA	NA
Unigene_198037	2	16	8	3	0.333765	1	NA	NA	NA	NA	NA	NA	NA	NA	NA	NA	NA	NA	NA	NA	NA	NA	NA	NA	NA	NA
Unigene_198038	10	66	6.6	2.72	0.291483	1	NA	NA	NA	NA	NA	NA	NA	NA	NA	NA	NA	NA	NA	NA	NA	NA	NA	NA	NA	NA
Unigene_37052	46	1416	30.7826	4.94	0.0723208	1	tr|K4BYD2|K4BYD2_SOLLC	247	90.3	226	63.42	91.5	22	0	300	977	22	247	1.5e-112	101254202	Uncharacterized protein	GO:0005737; GO:0008757; GO:0016021; GO:0032259	methylation [GO:0032259]	cytoplasm [GO:0005737]; integral component of membrane [GO:0016021]	S-adenosylmethionine-dependent methyltransferase activity [GO:0008757]	NA
Unigene_37053	8	90	11.25	3.49	0.194395	1	tr|K4AXH1|K4AXH1_SOLLC	320	96.5	141	56.78	44.06	4	1	585	166	1	141	4.9e-70	101263542	Uncharacterized protein	GO:0003700; GO:0005634; GO:0006351; GO:0043565	transcription, DNA-templated [GO:0006351]	nucleus [GO:0005634]	DNA binding transcription factor activity [GO:0003700]; sequence-specific DNA binding [GO:0043565]	NA
Unigene_37054	2	12	6	2.58	0.447289	1	NA	NA	NA	NA	NA	NA	NA	NA	NA	NA	NA	NA	NA	NA	NA	NA	NA	NA	NA	NA
Unigene_261032	2	36	18	4.17	0.148174	1	NA	NA	NA	NA	NA	NA	NA	NA	NA	NA	NA	NA	NA	NA	NA	NA	NA	NA	NA	NA
Unigene_261037	2	18	9	3.17	0.294357	1	NA	NA	NA	NA	NA	NA	NA	NA	NA	NA	NA	NA	NA	NA	NA	NA	NA	NA	NA	NA
Unigene_154843	9	353	39.2222	5.29	0.0753832	1	tr|K4AWX9|K4AWX9_SOLLC	196	76.4	165	59.64	84.18	39	0	135	629	32	196	2.5e-59	101247363	CASP-like protein	GO:0005886; GO:0016021; GO:0051536	NA	integral component of membrane [GO:0016021]; plasma membrane [GO:0005886]	iron-sulfur cluster binding [GO:0051536]	NA
Unigene_154844	2	10	5	2.32	0.52688	1	NA	NA	NA	NA	NA	NA	NA	NA	NA	NA	NA	NA	NA	NA	NA	NA	NA	NA	NA	NA
Unigene_206960	2	10	5	2.32	0.52688	1	NA	NA	NA	NA	NA	NA	NA	NA	NA	NA	NA	NA	NA	NA	NA	NA	NA	NA	NA	NA
Unigene_206962	2	18	9	3.17	0.294357	1	NA	NA	NA	NA	NA	NA	NA	NA	NA	NA	NA	NA	NA	NA	NA	NA	NA	NA	NA	NA
Unigene_206964	1	14	14	3.81	0.288062	1	NA	NA	NA	NA	NA	NA	NA	NA	NA	NA	NA	NA	NA	NA	NA	NA	NA	NA	NA	NA
Unigene_268568	1	12	12	3.58	0.344513	1	tr|A0A0K9Q8G4|A0A0K9Q8G4_SPIOL	300	60	105	59.55	35	42	0	4	318	122	226	7.3e-28	SOVF_215140	Uncharacterized protein (Fragment)	GO:0003676; GO:0015074; GO:0032196	DNA integration [GO:0015074]; transposition [GO:0032196]	NA	nucleic acid binding [GO:0003676]	NA
Unigene_353401	6	30	5	2.32	0.371056	1	NA	NA	NA	NA	NA	NA	NA	NA	NA	NA	NA	NA	NA	NA	NA	NA	NA	NA	NA	NA
Unigene_105654	6	60	10	3.32	0.211014	1	NA	NA	NA	NA	NA	NA	NA	NA	NA	NA	NA	NA	NA	NA	NA	NA	NA	NA	NA	NA
Unigene_105655	4	20	5	2.32	0.398452	1	NA	NA	NA	NA	NA	NA	NA	NA	NA	NA	NA	NA	NA	NA	NA	NA	NA	NA	NA	NA
Unigene_105656	2	20	10	3.32	0.263322	1	NA	NA	NA	NA	NA	NA	NA	NA	NA	NA	NA	NA	NA	NA	NA	NA	NA	NA	NA	NA
Unigene_167253	110	2753	25.0273	4.65	0.0749964	1	tr|A0A0V0HQL0|A0A0V0HQL0_SOLCH	338	72.5	316	79.46	93.49	70	1	103	999	1	316	2.2e-112	NA	Putative ovule protein	NA	NA	NA	NA	NA
Unigene_105657	30	162	5.4	2.43	0.352453	1	NA	NA	NA	NA	NA	NA	NA	NA	NA	NA	NA	NA	NA	NA	NA	NA	NA	NA	NA	NA
Unigene_105658	1	11	11	3.46	0.378479	1	NA	NA	NA	NA	NA	NA	NA	NA	NA	NA	NA	NA	NA	NA	NA	NA	NA	NA	NA	NA
Unigene_167255	2	32	16	4	0.165012	1	tr|A0A0V0GSY1|A0A0V0GSY1_SOLCH	63	92.7	41	19.43	65.08	3	0	155	33	1	41	5.5e-14	NA	Putative ovule protein (Fragment)	NA	NA	NA	NA	NA
Unigene_167259	12	512	42.6667	5.42	0.0672294	1	tr|K4AZC3|K4AZC3_SOLLC	407	87.4	190	54.29	46.68	24	0	197	766	218	407	3.3e-88	101264556	Uncharacterized protein	NA	NA	NA	NA	NA
Unigene_219375	2	9	4.5	2.17	0.572467	1	NA	NA	NA	NA	NA	NA	NA	NA	NA	NA	NA	NA	NA	NA	NA	NA	NA	NA	NA	NA
Unigene_73870	2	17	8.5	3.09	0.312874	1	NA	NA	NA	NA	NA	NA	NA	NA	NA	NA	NA	NA	NA	NA	NA	NA	NA	NA	NA	NA
Unigene_73874	2	8	4	2	0.622581	1	NA	NA	NA	NA	NA	NA	NA	NA	NA	NA	NA	NA	NA	NA	NA	NA	NA	NA	NA	NA
Unigene_209109	44	1011	22.9773	4.52	0.100014	1	tr|K4AXE0|K4AXE0_SOLLC	752	69.2	104	17.38	13.83	31	1	578	270	557	660	1.6e-26	NA	Uncharacterized protein	GO:0003677; GO:0016021	NA	integral component of membrane [GO:0016021]	DNA binding [GO:0003677]	NA
Unigene_73875	6	32	5.33333	2.42	0.352002	1	NA	NA	NA	NA	NA	NA	NA	NA	NA	NA	NA	NA	NA	NA	NA	NA	NA	NA	NA	NA
Unigene_63605	40	293	7.325	2.87	0.282627	1	tr|K4ATG2|K4ATG2_SOLLC	514	95.6	520	91.87	101.17	17	1	19	1578	1	514	8.2e-283	101268130	Uncharacterized protein	GO:0003723; GO:0006396; GO:0016779	RNA processing [GO:0006396]	NA	nucleotidyltransferase activity [GO:0016779]; RNA binding [GO:0003723]	NA
Unigene_118069	2	8	4	2	0.622581	1	NA	NA	NA	NA	NA	NA	NA	NA	NA	NA	NA	NA	NA	NA	NA	NA	NA	NA	NA	NA
Unigene_185662	231	1022	4.42424	2.15	0.388191	1	tr|K4DCP3|K4DCP3_SOLLC	451	98.4	254	31.38	56.32	4	0	770	1531	198	451	1.5e-139	101246897	Uncharacterized protein	GO:0003755	NA	NA	peptidyl-prolyl cis-trans isomerase activity [GO:0003755]	NA
Unigene_185665	2	8	4	2	0.622581	1	NA	NA	NA	NA	NA	NA	NA	NA	NA	NA	NA	NA	NA	NA	NA	NA	NA	NA	NA	NA
Unigene_185666	4	50	12.5	3.64	0.180512	1	tr|A0A1S4BTF6|A0A1S4BTF6_TOBAC	1155	63.9	155	76.1	13.42	54	1	538	74	215	367	2.3e-49	LOC107811698	DNA-directed RNA polymerase subunit beta (EC 2.7.7.6)	GO:0003677; GO:0003899; GO:0006351; GO:0032549	transcription, DNA-templated [GO:0006351]	NA	DNA binding [GO:0003677]; DNA-directed 5'-3' RNA polymerase activity [GO:0003899]; ribonucleoside binding [GO:0032549]	NA
Unigene_185667	25	189	7.56	2.92	0.273981	1	tr|K4CIE9|K4CIE9_SOLLC	391	96.4	385	45.01	98.47	14	0	2426	1272	1	385	3.1e-209	101245780	Uncharacterized protein	NA	NA	NA	NA	NA
Unigene_185669	2	12	6	2.58	0.447289	1	NA	NA	NA	NA	NA	NA	NA	NA	NA	NA	NA	NA	NA	NA	NA	NA	NA	NA	NA	NA
Unigene_24683	1	26	26	4.7	0.138791	1	NA	NA	NA	NA	NA	NA	NA	NA	NA	NA	NA	NA	NA	NA	NA	NA	NA	NA	NA	NA
Unigene_86281	2	14	7	2.81	0.383927	1	NA	NA	NA	NA	NA	NA	NA	NA	NA	NA	NA	NA	NA	NA	NA	NA	NA	NA	NA	NA
Unigene_14415	21	96	4.57143	2.19	0.392699	1	tr|A0A1U8A0P4|A0A1U8A0P4_NELNU	84	100	33	14.35	39.29	0	0	199	297	1	33	3.1e-10	LOC104595556	protein BRICK 1	GO:0007015; GO:0031209; GO:0044877	actin filament organization [GO:0007015]	SCAR complex [GO:0031209]	protein-containing complex binding [GO:0044877]	NA
Unigene_332892	2	10	5	2.32	0.52688	1	NA	NA	NA	NA	NA	NA	NA	NA	NA	NA	NA	NA	NA	NA	NA	NA	NA	NA	NA	NA
Unigene_322620	5	20	4	2	0.458646	1	NA	NA	NA	NA	NA	NA	NA	NA	NA	NA	NA	NA	NA	NA	NA	NA	NA	NA	NA	NA
Unigene_136471	2	17	8.5	3.09	0.312874	1	NA	NA	NA	NA	NA	NA	NA	NA	NA	NA	NA	NA	NA	NA	NA	NA	NA	NA	NA	NA
Unigene_198070	1	8	8	3	0.503515	1	tr|A0A2K3D3P1|A0A2K3D3P1_CHLRE	1511	64.1	39	33.43	2.58	14	0	57	173	36	74	3.9e-06	CHLRE_12g515250v5	Uncharacterized protein	NA	NA	NA	NA	NA
Unigene_198071	4	20	5	2.32	0.398452	1	NA	NA	NA	NA	NA	NA	NA	NA	NA	NA	NA	NA	NA	NA	NA	NA	NA	NA	NA	NA
Unigene_136474	165	2251	13.6424	3.77	0.137976	1	tr|K4CB74|K4CB74_SOLLC	1861	90.7	983	94.04	52.82	91	0	188	3136	1	983	0	101252601	Uncharacterized protein	GO:0009737	response to abscisic acid [GO:0009737]	NA	NA	NA
Unigene_198072	4	184	46	5.52	0.0685419	1	NA	NA	NA	NA	NA	NA	NA	NA	NA	NA	NA	NA	NA	NA	NA	NA	NA	NA	NA	NA
Unigene_198073	2	12	6	2.58	0.447289	1	NA	NA	NA	NA	NA	NA	NA	NA	NA	NA	NA	NA	NA	NA	NA	NA	NA	NA	NA	NA
Unigene_126201	4	28	7	2.81	0.295604	1	NA	NA	NA	NA	NA	NA	NA	NA	NA	NA	NA	NA	NA	NA	NA	NA	NA	NA	NA	NA
Unigene_136476	2	10	5	2.32	0.52688	1	NA	NA	NA	NA	NA	NA	NA	NA	NA	NA	NA	NA	NA	NA	NA	NA	NA	NA	NA	NA
Unigene_198074	6	24	4	2	0.444968	1	NA	NA	NA	NA	NA	NA	NA	NA	NA	NA	NA	NA	NA	NA	NA	NA	NA	NA	NA	NA
Unigene_126203	385	3020	7.84416	2.97	0.217615	1	tr|K4CEW0|K4CEW0_SOLLC	577	97.4	577	81.15	100	15	0	1949	219	1	577	0	101258470	Glucose-6-phosphate 1-dehydrogenase (EC 1.1.1.49)	GO:0004345; GO:0006006; GO:0009051; GO:0009570; GO:0050661	glucose metabolic process [GO:0006006]; pentose-phosphate shunt, oxidative branch [GO:0009051]	chloroplast stroma [GO:0009570]	glucose-6-phosphate dehydrogenase activity [GO:0004345]; NADP binding [GO:0050661]	PATHWAY: Carbohydrate degradation; pentose phosphate pathway; D-ribulose 5-phosphate from D-glucose 6-phosphate (oxidative stage): step 1/3. {ECO:0000256|RuleBase:RU362120}.
Unigene_136478	1	14	14	3.81	0.288062	1	NA	NA	NA	NA	NA	NA	NA	NA	NA	NA	NA	NA	NA	NA	NA	NA	NA	NA	NA	NA
Unigene_126204	2	40	20	4.32	0.135	1	tr|M1CVZ1|M1CVZ1_SOLTU	113	85.2	54	19.49	47.79	8	0	831	670	55	108	6.9e-17	NA	Uncharacterized protein	GO:0003676; GO:0004523	NA	NA	nucleic acid binding [GO:0003676]; RNA-DNA hybrid ribonuclease activity [GO:0004523]	NA
Unigene_136479	2	12	6	2.58	0.447289	1	NA	NA	NA	NA	NA	NA	NA	NA	NA	NA	NA	NA	NA	NA	NA	NA	NA	NA	NA	NA
Unigene_126205	2	12	6	2.58	0.447289	1	NA	NA	NA	NA	NA	NA	NA	NA	NA	NA	NA	NA	NA	NA	NA	NA	NA	NA	NA	NA
Unigene_126207	2	10	5	2.32	0.52688	1	NA	NA	NA	NA	NA	NA	NA	NA	NA	NA	NA	NA	NA	NA	NA	NA	NA	NA	NA	NA
Unigene_126208	2	8	4	2	0.622581	1	NA	NA	NA	NA	NA	NA	NA	NA	NA	NA	NA	NA	NA	NA	NA	NA	NA	NA	NA	NA
Unigene_193800	2	8	4	2	0.622581	1	NA	NA	NA	NA	NA	NA	NA	NA	NA	NA	NA	NA	NA	NA	NA	NA	NA	NA	NA	NA
Unigene_37091	2	8	4	2	0.622581	1	NA	NA	NA	NA	NA	NA	NA	NA	NA	NA	NA	NA	NA	NA	NA	NA	NA	NA	NA	NA
Unigene_261071	42	186	4.42857	2.15	0.40869	1	tr|A0A2H5N0J0|A0A2H5N0J0_CITUN	493	48.4	62	39.32	12.58	26	1	468	283	306	361	1.1e-06	CUMW_007200	Uncharacterized protein	GO:0015979; GO:0015995; GO:0046872; GO:0048529	chlorophyll biosynthetic process [GO:0015995]; photosynthesis [GO:0015979]	NA	magnesium-protoporphyrin IX monomethyl ester (oxidative) cyclase activity [GO:0048529]; metal ion binding [GO:0046872]	NA
Unigene_37097	4	26	6.5	2.7	0.315599	1	NA	NA	NA	NA	NA	NA	NA	NA	NA	NA	NA	NA	NA	NA	NA	NA	NA	NA	NA	NA
Unigene_261077	6	24	4	2	0.444968	1	NA	NA	NA	NA	NA	NA	NA	NA	NA	NA	NA	NA	NA	NA	NA	NA	NA	NA	NA	NA
Unigene_335030	2	12	6	2.58	0.447289	1	tr|B9TGW1|B9TGW1_RICCO	260	48.8	84	68.48	32.31	42	1	3	254	169	251	1.4e-14	RCOM_2079410	ATP binding cassette (Abc) transporter, putative (EC 3.6.3.28)	GO:0005524; GO:0015416	NA	NA	ATPase-coupled organic phosphonate transmembrane transporter activity [GO:0015416]; ATP binding [GO:0005524]	NA
Unigene_32825	2	8	4	2	0.622581	1	NA	NA	NA	NA	NA	NA	NA	NA	NA	NA	NA	NA	NA	NA	NA	NA	NA	NA	NA	NA
Unigene_335032	2	20	10	3.32	0.263322	1	NA	NA	NA	NA	NA	NA	NA	NA	NA	NA	NA	NA	NA	NA	NA	NA	NA	NA	NA	NA
Unigene_245929	2	18	9	3.17	0.294357	1	NA	NA	NA	NA	NA	NA	NA	NA	NA	NA	NA	NA	NA	NA	NA	NA	NA	NA	NA	NA
Unigene_154884	2	150	75	6.23	0.0505531	1	tr|K4D085|K4D085_SOLLC	528	91.5	528	83.94	100	45	0	1823	240	1	528	3.6e-271	101260279	Uncharacterized protein	GO:0016021; GO:0022857	NA	integral component of membrane [GO:0016021]	transmembrane transporter activity [GO:0022857]	NA
Unigene_154885	2	18	9	3.17	0.294357	1	NA	NA	NA	NA	NA	NA	NA	NA	NA	NA	NA	NA	NA	NA	NA	NA	NA	NA	NA	NA
Unigene_144612	4	52	13	3.7	0.174731	1	NA	NA	NA	NA	NA	NA	NA	NA	NA	NA	NA	NA	NA	NA	NA	NA	NA	NA	NA	NA
Unigene_154887	2	16	8	3	0.333765	1	NA	NA	NA	NA	NA	NA	NA	NA	NA	NA	NA	NA	NA	NA	NA	NA	NA	NA	NA	NA
Unigene_45239	4	51	12.75	3.67	0.177571	1	tr|K4BBG8|K4BBG8_SOLLC	983	85.3	224	86.15	22.79	33	0	109	780	1	224	7.3e-101	101256146	Uncharacterized protein	GO:0000175; GO:0000957; GO:0000963; GO:0003723; GO:0004654; GO:0005739; GO:0006402	mitochondrial RNA catabolic process [GO:0000957]; mitochondrial RNA processing [GO:0000963]; mRNA catabolic process [GO:0006402]	mitochondrion [GO:0005739]	3'-5'-exoribonuclease activity [GO:0000175]; polyribonucleotide nucleotidyltransferase activity [GO:0004654]; RNA binding [GO:0003723]	NA
Unigene_258338	7	41	5.85714	2.55	0.322873	1	tr|C1E847|C1E847_MICCC	331	42.4	99	73.7	29.91	47	4	315	22	41	130	8.9e-10	MICPUN_59246	Uncharacterized protein	GO:0005737; GO:0008837; GO:0009089	lysine biosynthetic process via diaminopimelate [GO:0009089]	cytoplasm [GO:0005737]	diaminopimelate epimerase activity [GO:0008837]	NA
Unigene_105690	4	24	6	2.58	0.33884	1	NA	NA	NA	NA	NA	NA	NA	NA	NA	NA	NA	NA	NA	NA	NA	NA	NA	NA	NA	NA
Unigene_105692	2	24	12	3.58	0.218241	1	NA	NA	NA	NA	NA	NA	NA	NA	NA	NA	NA	NA	NA	NA	NA	NA	NA	NA	NA	NA
Unigene_105694	207	3524	17.0242	4.09	0.102655	1	tr|A0A1S3X936|A0A1S3X936_TOBAC	171	92.9	169	56.21	98.83	12	0	50	556	3	171	2e-86	LOC107762564	50S ribosomal protein L24-like isoform X1	GO:0003735; GO:0005840; GO:0006412	translation [GO:0006412]	ribosome [GO:0005840]	structural constituent of ribosome [GO:0003735]	NA
Unigene_167291	10	468	46.8	5.55	0.0634755	1	tr|D2KKL4|D2KKL4_SOLTU	173	92.4	172	37.8	99.42	13	0	337	852	1	172	3.4e-93	FT	Flowering locus T protein	NA	NA	NA	NA	NA
Unigene_105696	4	22	5.5	2.46	0.366114	1	NA	NA	NA	NA	NA	NA	NA	NA	NA	NA	NA	NA	NA	NA	NA	NA	NA	NA	NA	NA
Unigene_167293	16	472	29.5	4.88	0.0915782	1	tr|K4BX69|K4BX69_SOLLC	626	75.5	249	48.92	39.78	31	2	428	1171	1	220	2.5e-105	NA	Uncharacterized protein	GO:0004674; GO:0005524; GO:0005886; GO:0007166; GO:0016021	cell surface receptor signaling pathway [GO:0007166]	integral component of membrane [GO:0016021]; plasma membrane [GO:0005886]	ATP binding [GO:0005524]; protein serine/threonine kinase activity [GO:0004674]	NA
Unigene_167295	1	19	19	4.25	0.198223	1	NA	NA	NA	NA	NA	NA	NA	NA	NA	NA	NA	NA	NA	NA	NA	NA	NA	NA	NA	NA
Unigene_157023	2	22	11	3.46	0.238503	1	NA	NA	NA	NA	NA	NA	NA	NA	NA	NA	NA	NA	NA	NA	NA	NA	NA	NA	NA	NA
Unigene_157025	82	815	9.93902	3.31	0.208701	1	tr|A0A0V0IX87|A0A0V0IX87_SOLCH	872	91.7	663	77.12	76.03	55	0	1991	3	63	725	0	NA	Putative lipase class 3 family protein-like	GO:0006629; GO:0016021; GO:0016787	lipid metabolic process [GO:0006629]	integral component of membrane [GO:0016021]	hydrolase activity [GO:0016787]	NA
Unigene_220022	4	16	4	2	0.484293	1	tr|A0A151UGC7|A0A151UGC7_CAJCA	138	51.8	112	86.38	81.16	54	0	387	52	9	120	2.4e-20	KK1_050314	60 kDa chaperonin (Fragment)	GO:0005524	NA	NA	ATP binding [GO:0005524]	NA
Unigene_209142	45	385	8.55556	3.1	0.249555	1	tr|M0ZH48|M0ZH48_SOLTU	1067	92.9	1067	73.89	100	76	0	3422	222	1	1067	0	102590041	Uncharacterized protein	GO:0005524; GO:0042352; GO:0047341; GO:0050201	GDP-L-fucose salvage [GO:0042352]	NA	ATP binding [GO:0005524]; fucokinase activity [GO:0050201]; fucose-1-phosphate guanylyltransferase activity [GO:0047341]	NA
Unigene_209149	4	38	9.5	3.25	0.227031	1	NA	NA	NA	NA	NA	NA	NA	NA	NA	NA	NA	NA	NA	NA	NA	NA	NA	NA	NA	NA
Unigene_63644	2	8	4	2	0.622581	1	NA	NA	NA	NA	NA	NA	NA	NA	NA	NA	NA	NA	NA	NA	NA	NA	NA	NA	NA	NA
Unigene_113832	79	1027	13	3.7	0.162454	1	tr|K4BMU7|K4BMU7_SOLLC	198	96.9	194	40.9	97.98	6	0	104	685	1	194	1.9e-107	101244357	Uncharacterized protein	GO:0005623; GO:0045454	cell redox homeostasis [GO:0045454]	cell [GO:0005623]	NA	NA
Unigene_113834	3	14	4.66667	2.22	0.467278	1	NA	NA	NA	NA	NA	NA	NA	NA	NA	NA	NA	NA	NA	NA	NA	NA	NA	NA	NA	NA
Unigene_175431	2	24	12	3.58	0.218241	1	NA	NA	NA	NA	NA	NA	NA	NA	NA	NA	NA	NA	NA	NA	NA	NA	NA	NA	NA	NA
Unigene_113835	2	18	9	3.17	0.294357	1	NA	NA	NA	NA	NA	NA	NA	NA	NA	NA	NA	NA	NA	NA	NA	NA	NA	NA	NA	NA
Unigene_175437	21	2778	132.286	7.05	0.0149952	1	tr|K4B7F2|K4B7F2_SOLLC	272	77.2	272	44.69	100	53	2	1312	524	1	272	1.2e-109	100736459	Uncharacterized protein	GO:0003677; GO:0005634; GO:0006351; GO:0006355	regulation of transcription, DNA-templated [GO:0006355]; transcription, DNA-templated [GO:0006351]	nucleus [GO:0005634]	DNA binding [GO:0003677]	NA
Unigene_14451	2	12	6	2.58	0.447289	1	tr|E1ZK07|E1ZK07_CHLVA	555	34.5	110	57.09	19.82	70	1	157	480	344	453	1.4e-11	CHLNCDRAFT_6829	Uncharacterized protein (Fragment)	GO:0005044; GO:0016020	NA	membrane [GO:0016020]	scavenger receptor activity [GO:0005044]	NA
Unigene_14455	2	12	6	2.58	0.447289	1	NA	NA	NA	NA	NA	NA	NA	NA	NA	NA	NA	NA	NA	NA	NA	NA	NA	NA	NA	NA
Unigene_76055	2	16	8	3	0.333765	1	NA	NA	NA	NA	NA	NA	NA	NA	NA	NA	NA	NA	NA	NA	NA	NA	NA	NA	NA	NA
Unigene_14459	2	39	19.5	4.29	0.13802	1	tr|K4D880|K4D880_SOLLC	1468	79.2	72	50	4.9	11	1	246	31	823	890	1.7e-22	NA	Uncharacterized protein	GO:0005622; GO:0046854; GO:0048015	phosphatidylinositol-mediated signaling [GO:0048015]; phosphatidylinositol phosphorylation [GO:0046854]	intracellular [GO:0005622]	NA	NA
Unigene_322664	1	6	6	2.58	0.613697	1	NA	NA	NA	NA	NA	NA	NA	NA	NA	NA	NA	NA	NA	NA	NA	NA	NA	NA	NA	NA
Unigene_126245	4	20	5	2.32	0.398452	1	NA	NA	NA	NA	NA	NA	NA	NA	NA	NA	NA	NA	NA	NA	NA	NA	NA	NA	NA	NA
Unigene_193840	3	28	9.33333	3.22	0.242991	1	NA	NA	NA	NA	NA	NA	NA	NA	NA	NA	NA	NA	NA	NA	NA	NA	NA	NA	NA	NA
Unigene_193841	2	16	8	3	0.333765	1	NA	NA	NA	NA	NA	NA	NA	NA	NA	NA	NA	NA	NA	NA	NA	NA	NA	NA	NA	NA
Unigene_193849	153	641	4.18954	2.07	0.415244	1	tr|K4B3D2|K4B3D2_SOLLC	66	98.2	57	14.25	86.36	1	0	152	322	2	58	1e-24	NA	Uncharacterized protein	NA	NA	NA	NA	NA
Unigene_5317	2	14	7	2.81	0.383927	1	tr|A0A1D2ADL3|A0A1D2ADL3_AUXPR	501	36.8	106	103.25	21.16	61	2	2	304	309	413	2.7e-06	g.20409 g.20410	Uncharacterized protein	NA	NA	NA	NA	NA
Unigene_94462	2	26	13	3.7	0.201447	1	tr|A0A0K9Q7U4|A0A0K9Q7U4_SPIOL	354	27	174	65.41	49.15	120	2	275	793	76	243	1.2e-10	SOVF_210240	Uncharacterized protein	GO:0015095; GO:0016020	NA	membrane [GO:0016020]	magnesium ion transmembrane transporter activity [GO:0015095]	NA
Unigene_94465	4	25	6.25	2.64	0.326769	1	NA	NA	NA	NA	NA	NA	NA	NA	NA	NA	NA	NA	NA	NA	NA	NA	NA	NA	NA	NA
Unigene_94468	7	244	34.8571	5.12	0.0834953	1	tr|A0A2G2WF84|A0A2G2WF84_CAPBA	454	47.7	88	16.88	19.38	45	1	719	459	1	88	1e-08	CQW23_17930	Uncharacterized protein	GO:0016021	NA	integral component of membrane [GO:0016021]	NA	NA
Unigene_319924	2	18	9	3.17	0.294357	1	tr|A0A1D6CHL8|A0A1D6CHL8_WHEAT	876	73	100	96.46	11.42	27	0	309	10	49	148	2e-30	NA	Uncharacterized protein	NA	NA	NA	NA	NA
Unigene_319925	2	16	8	3	0.333765	1	tr|F6H4X3|F6H4X3_VITVI	691	48.4	126	62.17	18.23	59	2	581	204	371	490	1.2e-23	VIT_12s0028g02660	Acyl-coenzyme A oxidase	GO:0003995; GO:0003997; GO:0005777; GO:0033539; GO:0050660; GO:0071949	fatty acid beta-oxidation using acyl-CoA dehydrogenase [GO:0033539]	peroxisome [GO:0005777]	acyl-CoA dehydrogenase activity [GO:0003995]; acyl-CoA oxidase activity [GO:0003997]; FAD binding [GO:0071949]; flavin adenine dinucleotide binding [GO:0050660]	NA
Unigene_144650	2	40	20	4.32	0.135	1	NA	NA	NA	NA	NA	NA	NA	NA	NA	NA	NA	NA	NA	NA	NA	NA	NA	NA	NA	NA
Unigene_144658	27	150	5.55556	2.47	0.344651	1	NA	NA	NA	NA	NA	NA	NA	NA	NA	NA	NA	NA	NA	NA	NA	NA	NA	NA	NA	NA
Unigene_45279	2	22	11	3.46	0.238503	1	NA	NA	NA	NA	NA	NA	NA	NA	NA	NA	NA	NA	NA	NA	NA	NA	NA	NA	NA	NA
Unigene_35006	99	471	4.75758	2.25	0.384247	1	tr|M1CGK0|M1CGK0_SOLTU	247	85.8	247	49.17	100	35	0	1338	598	1	247	6.3e-109	102597632	Uncharacterized protein	NA	NA	NA	NA	NA
Unigene_343211	3	29	9.66667	3.27	0.235291	1	NA	NA	NA	NA	NA	NA	NA	NA	NA	NA	NA	NA	NA	NA	NA	NA	NA	NA	NA	NA
Unigene_157061	42	283	6.7381	2.75	0.301124	1	tr|K4B0L0|K4B0L0_SOLLC	498	81.9	525	77.78	105.42	68	1	1891	317	1	498	1.2e-232	101251332	Uncharacterized protein	GO:0005743; GO:0030150; GO:0051087	protein import into mitochondrial matrix [GO:0030150]	mitochondrial inner membrane [GO:0005743]	chaperone binding [GO:0051087]	NA
Unigene_209181	4	18	4.5	2.17	0.437212	1	NA	NA	NA	NA	NA	NA	NA	NA	NA	NA	NA	NA	NA	NA	NA	NA	NA	NA	NA	NA
Unigene_209182	2	20	10	3.32	0.263322	1	NA	NA	NA	NA	NA	NA	NA	NA	NA	NA	NA	NA	NA	NA	NA	NA	NA	NA	NA	NA
Unigene_220068	2	14	7	2.81	0.383927	1	NA	NA	NA	NA	NA	NA	NA	NA	NA	NA	NA	NA	NA	NA	NA	NA	NA	NA	NA	NA
Unigene_63683	4	18	4.5	2.17	0.437212	1	NA	NA	NA	NA	NA	NA	NA	NA	NA	NA	NA	NA	NA	NA	NA	NA	NA	NA	NA	NA
Unigene_53411	10	128	12.8	3.68	0.180015	1	tr|A0A0V0GYX9|A0A0V0GYX9_SOLCH	81	67.5	77	13.34	95.06	18	1	957	1166	4	80	6.9e-19	NA	Putative ovule protein	NA	NA	NA	NA	NA
Unigene_53413	107	1231	11.5047	3.52	0.175917	1	tr|K4C085|K4C085_SOLLC	783	98.3	239	63.28	30.52	4	0	1133	417	545	783	1.1e-137	101257967	Uncharacterized protein	NA	NA	NA	NA	NA
Unigene_63689	8	32	4	2	0.432834	1	NA	NA	NA	NA	NA	NA	NA	NA	NA	NA	NA	NA	NA	NA	NA	NA	NA	NA	NA	NA
Unigene_204912	2	16	8	3	0.333765	1	tr|A0A1D1ZJB3|A0A1D1ZJB3_9ARAE	253	36.1	119	78.81	47.04	70	4	10	357	132	247	9.4e-08	Tf2-1_30 g.118399	Retrotransposable element Tf2 protein type 1 (Fragment)	GO:0003676	NA	NA	nucleic acid binding [GO:0003676]	NA
Unigene_53415	184	848	4.6087	2.2	0.380943	1	tr|K4BCL7|K4BCL7_SOLLC	212	84.8	132	21.02	62.26	20	0	227	622	1	132	1.1e-49	101246198	Cyclin-dependent kinase inhibitor	GO:0004861; GO:0005634; GO:0007050	cell cycle arrest [GO:0007050]	nucleus [GO:0005634]	cyclin-dependent protein serine/threonine kinase inhibitor activity [GO:0004861]	NA
Unigene_204914	109	1058	9.70642	3.28	0.206826	1	tr|K4D2T5|K4D2T5_SOLLC	138	100	82	26.65	59.42	0	0	882	637	57	138	2.5e-36	101261472	Uncharacterized protein	NA	NA	NA	NA	NA
Unigene_204915	94	7337	78.0532	6.29	0.0173598	1	tr|M1ASB6|M1ASB6_SOLTU	151	79.9	139	41.33	92.05	28	0	931	515	13	151	1.2e-52	NA	50S ribosomal protein L35	GO:0003735; GO:0005840; GO:0006412; GO:0009507	translation [GO:0006412]	chloroplast [GO:0009507]; ribosome [GO:0005840]	structural constituent of ribosome [GO:0003735]	NA
Unigene_53418	2	10	5	2.32	0.52688	1	NA	NA	NA	NA	NA	NA	NA	NA	NA	NA	NA	NA	NA	NA	NA	NA	NA	NA	NA	NA
Unigene_204917	68	940	13.8235	3.79	0.156073	1	tr|K4BDZ0|K4BDZ0_SOLLC	866	88	326	74.32	37.64	39	0	1316	339	541	866	3.4e-159	101264291	Uncharacterized protein	GO:0005886; GO:0006952; GO:0007165; GO:0043531	defense response [GO:0006952]; signal transduction [GO:0007165]	plasma membrane [GO:0005886]	ADP binding [GO:0043531]	NA
Unigene_266519	5	32	6.4	2.68	0.308599	1	tr|A0A178U7A4|A0A178U7A4_ARATH	343	44.4	90	42.93	26.24	50	0	360	629	1	90	7.6e-16	AXX17_ATUG04890	Uncharacterized protein	GO:0016705	NA	NA	oxidoreductase activity, acting on paired donors, with incorporation or reduction of molecular oxygen [GO:0016705]	NA
Unigene_113870	46	413	8.97826	3.17	0.239542	1	tr|A0A1U7YEW3|A0A1U7YEW3_NICSY	492	87.9	414	82.63	84.15	49	1	1503	265	79	492	5.3e-217	LOC104248142	DDB1- and CUL4-associated factor 8 isoform X2	NA	NA	NA	NA	NA
Unigene_113871	727	7245	9.96561	3.32	0.153304	1	tr|K4CRV3|K4CRV3_SOLLC	832	96.8	832	72.71	100	27	0	3302	807	1	832	0	101246464	Uncharacterized protein	GO:0003876; GO:0005634; GO:0005829; GO:0009737; GO:0009793; GO:0031307; GO:0032264; GO:0043424	embryo development ending in seed dormancy [GO:0009793]; IMP salvage [GO:0032264]; response to abscisic acid [GO:0009737]	cytosol [GO:0005829]; integral component of mitochondrial outer membrane [GO:0031307]; nucleus [GO:0005634]	AMP deaminase activity [GO:0003876]; protein histidine kinase binding [GO:0043424]	NA
Unigene_113873	2	24	12	3.58	0.218241	1	NA	NA	NA	NA	NA	NA	NA	NA	NA	NA	NA	NA	NA	NA	NA	NA	NA	NA	NA	NA
Unigene_175471	8	32	4	2	0.432834	1	NA	NA	NA	NA	NA	NA	NA	NA	NA	NA	NA	NA	NA	NA	NA	NA	NA	NA	NA	NA
Unigene_175474	2	19	9.5	3.25	0.277923	1	NA	NA	NA	NA	NA	NA	NA	NA	NA	NA	NA	NA	NA	NA	NA	NA	NA	NA	NA	NA
Unigene_165200	2	21	10.5	3.39	0.250259	1	NA	NA	NA	NA	NA	NA	NA	NA	NA	NA	NA	NA	NA	NA	NA	NA	NA	NA	NA	NA
Unigene_103604	37	3355	90.6757	6.5	0.0199939	1	NA	NA	NA	NA	NA	NA	NA	NA	NA	NA	NA	NA	NA	NA	NA	NA	NA	NA	NA	NA
Unigene_175476	1	14	14	3.81	0.288062	1	NA	NA	NA	NA	NA	NA	NA	NA	NA	NA	NA	NA	NA	NA	NA	NA	NA	NA	NA	NA
Unigene_165205	101	3717	36.802	5.2	0.0473732	1	tr|A0A0V0IA03|A0A0V0IA03_SOLCH	372	89.9	355	52.28	95.43	36	0	87	1151	1	355	1.4e-172	NA	Putative ovule protein	NA	NA	NA	NA	NA
Unigene_165206	1	14	14	3.81	0.288062	1	NA	NA	NA	NA	NA	NA	NA	NA	NA	NA	NA	NA	NA	NA	NA	NA	NA	NA	NA	NA
Unigene_14496	6	38	6.33333	2.66	0.305989	1	NA	NA	NA	NA	NA	NA	NA	NA	NA	NA	NA	NA	NA	NA	NA	NA	NA	NA	NA	NA
Unigene_14499	1	6	6	2.58	0.613697	1	NA	NA	NA	NA	NA	NA	NA	NA	NA	NA	NA	NA	NA	NA	NA	NA	NA	NA	NA	NA
Unigene_217320	8	218	27.25	4.77	0.100857	1	tr|Q9FR32|Q9FR32_SOLLC	447	93.3	89	33.09	19.91	2	1	455	189	1	85	5.8e-37	DDTFR18	Protein DETOXIFICATION (Multidrug and toxic compound extrusion protein)	GO:0015238; GO:0015297; GO:0016021	NA	integral component of membrane [GO:0016021]	antiporter activity [GO:0015297]; drug transmembrane transporter activity [GO:0015238]	NA
Unigene_289198	2	12	6	2.58	0.447289	1	NA	NA	NA	NA	NA	NA	NA	NA	NA	NA	NA	NA	NA	NA	NA	NA	NA	NA	NA	NA
Unigene_217328	10	50	5	2.32	0.361055	1	tr|M1BGT9|M1BGT9_SOLTU	273	93.4	61	27.81	22.34	4	0	2	184	213	273	4.6e-24	102580320	Uncharacterized protein	GO:0005622; GO:0008270	NA	intracellular [GO:0005622]	zinc ion binding [GO:0008270]	NA
Unigene_217329	4	18	4.5	2.17	0.437212	1	NA	NA	NA	NA	NA	NA	NA	NA	NA	NA	NA	NA	NA	NA	NA	NA	NA	NA	NA	NA
Unigene_312431	6	26	4.33333	2.12	0.416997	1	NA	NA	NA	NA	NA	NA	NA	NA	NA	NA	NA	NA	NA	NA	NA	NA	NA	NA	NA	NA
Unigene_71825	4	18	4.5	2.17	0.437212	1	NA	NA	NA	NA	NA	NA	NA	NA	NA	NA	NA	NA	NA	NA	NA	NA	NA	NA	NA	NA
Unigene_126284	2	12	6	2.58	0.447289	1	NA	NA	NA	NA	NA	NA	NA	NA	NA	NA	NA	NA	NA	NA	NA	NA	NA	NA	NA	NA
Unigene_126286	26	357	13.7308	3.78	0.172737	1	tr|K4CMC1|K4CMC1_SOLLC	632	99.2	250	55.15	39.56	2	0	751	2	200	449	1.1e-139	101246457	Uncharacterized protein	GO:0003723; GO:0004519; GO:0005829; GO:0009451; GO:0043231	RNA modification [GO:0009451]	cytosol [GO:0005829]; intracellular membrane-bounded organelle [GO:0043231]	endonuclease activity [GO:0004519]; RNA binding [GO:0003723]	NA
Unigene_116012	8	36	4.5	2.17	0.394956	1	NA	NA	NA	NA	NA	NA	NA	NA	NA	NA	NA	NA	NA	NA	NA	NA	NA	NA	NA	NA
Unigene_126287	2	10	5	2.32	0.52688	1	NA	NA	NA	NA	NA	NA	NA	NA	NA	NA	NA	NA	NA	NA	NA	NA	NA	NA	NA	NA
Unigene_116013	2	10	5	2.32	0.52688	1	NA	NA	NA	NA	NA	NA	NA	NA	NA	NA	NA	NA	NA	NA	NA	NA	NA	NA	NA	NA
Unigene_116014	1	16	16	4	0.24477	1	NA	NA	NA	NA	NA	NA	NA	NA	NA	NA	NA	NA	NA	NA	NA	NA	NA	NA	NA	NA
Unigene_116015	122	706	5.78689	2.53	0.324376	1	tr|K4BBH4|K4BBH4_SOLLC	706	67.4	276	74.26	39.09	89	1	3	827	431	706	1.5e-91	101254752	Uncharacterized protein	GO:0003676; GO:0004004; GO:0005524; GO:0005730; GO:0005737; GO:0010501	RNA secondary structure unwinding [GO:0010501]	cytoplasm [GO:0005737]; nucleolus [GO:0005730]	ATP binding [GO:0005524]; ATP-dependent RNA helicase activity [GO:0004004]; nucleic acid binding [GO:0003676]	NA
Unigene_116017	3	22	7.33333	2.87	0.304636	1	NA	NA	NA	NA	NA	NA	NA	NA	NA	NA	NA	NA	NA	NA	NA	NA	NA	NA	NA	NA
Unigene_193883	2	156	78	6.29	0.0491499	1	NA	NA	NA	NA	NA	NA	NA	NA	NA	NA	NA	NA	NA	NA	NA	NA	NA	NA	NA	NA
Unigene_5350	105	1073	10.219	3.35	0.197816	1	tr|K4BLE0|K4BLE0_SOLLC	626	84.9	344	54.43	54.95	52	0	432	1463	283	626	1.4e-150	101255780	Uncharacterized protein	NA	NA	NA	NA	NA
Unigene_183612	29	142	4.89655	2.29	0.378227	1	tr|K4CZF2|K4CZF2_SOLLC	312	98.1	155	43.02	49.68	3	0	484	20	1	155	1.5e-83	101256136	Uncharacterized protein	GO:0004439; GO:0004725; GO:0008138	NA	NA	phosphatidylinositol-4,5-bisphosphate 5-phosphatase activity [GO:0004439]; protein tyrosine/serine/threonine phosphatase activity [GO:0008138]; protein tyrosine phosphatase activity [GO:0004725]	NA
Unigene_193887	510	2849	5.58627	2.48	0.295088	1	tr|M1A9Q7|M1A9Q7_SOLTU	701	94.3	704	88.7	100.43	37	1	95	2206	1	701	0	NA	Uncharacterized protein	GO:0042765	NA	GPI-anchor transamidase complex [GO:0042765]	NA	NA
Unigene_193888	4	16	4	2	0.484293	1	NA	NA	NA	NA	NA	NA	NA	NA	NA	NA	NA	NA	NA	NA	NA	NA	NA	NA	NA	NA
Unigene_183615	2	10	5	2.32	0.52688	1	tr|A0A061S1A8|A0A061S1A8_9CHLO	809	50	106	104.95	13.1	47	1	302	3	121	226	1.6e-19	LEU1 TSPGSL018_19257	3-isopropylmalate dehydratase	GO:0003861; GO:0009098; GO:0009316; GO:0051539	leucine biosynthetic process [GO:0009098]	3-isopropylmalate dehydratase complex [GO:0009316]	3-isopropylmalate dehydratase activity [GO:0003861]; 4 iron, 4 sulfur cluster binding [GO:0051539]	NA
Unigene_183616	3	54	18	4.17	0.137544	1	NA	NA	NA	NA	NA	NA	NA	NA	NA	NA	NA	NA	NA	NA	NA	NA	NA	NA	NA	NA
Unigene_5358	6	126	21	4.39	0.122535	1	NA	NA	NA	NA	NA	NA	NA	NA	NA	NA	NA	NA	NA	NA	NA	NA	NA	NA	NA	NA
Unigene_84233	44	341	7.75	2.95	0.270306	1	tr|M1C515|M1C515_SOLTU	346	87.9	346	51.69	100	42	0	1521	484	1	346	8.5e-170	102586253	Uncharacterized protein	NA	NA	NA	NA	NA
Unigene_84239	4	19	4.75	2.25	0.416929	1	NA	NA	NA	NA	NA	NA	NA	NA	NA	NA	NA	NA	NA	NA	NA	NA	NA	NA	NA	NA
Unigene_330840	4	20	5	2.32	0.398452	1	tr|B9DGD1|B9DGD1_ARATH	430	95.2	147	93.04	34.19	7	0	443	3	44	190	1.2e-79	At5g35630	Glutamine synthetase (EC 6.3.1.2)	GO:0004356; GO:0005524; GO:0006542	glutamine biosynthetic process [GO:0006542]	NA	ATP binding [GO:0005524]; glutamate-ammonia ligase activity [GO:0004356]	NA
Unigene_330841	1	12	12	3.58	0.344513	1	NA	NA	NA	NA	NA	NA	NA	NA	NA	NA	NA	NA	NA	NA	NA	NA	NA	NA	NA	NA
Unigene_297339	216	1316	6.09259	2.61	0.296373	1	tr|A0A0V0HZ73|A0A0V0HZ73_SOLCH	260	100	28	21.88	10.77	0	0	2	85	69	96	4.2e-09	NA	Putative BTB/POZ and TAZ domain-containing protein 1-like	GO:0003712; GO:0004402; GO:0005634; GO:0006355; GO:0008270	regulation of transcription, DNA-templated [GO:0006355]	nucleus [GO:0005634]	histone acetyltransferase activity [GO:0004402]; transcription coregulator activity [GO:0003712]; zinc ion binding [GO:0008270]	NA
Unigene_319967	4	18	4.5	2.17	0.437212	1	tr|A0A1Y5I957|A0A1Y5I957_OSTTA	309	44	175	102.14	56.63	92	3	513	4	62	235	8.3e-29	BE221DRAFT_83311	Oligopeptide ABC transporter (Fragment)	GO:0016021; GO:0055085	transmembrane transport [GO:0055085]	integral component of membrane [GO:0016021]	NA	NA
Unigene_144690	2	22	11	3.46	0.238503	1	NA	NA	NA	NA	NA	NA	NA	NA	NA	NA	NA	NA	NA	NA	NA	NA	NA	NA	NA	NA
Unigene_144692	4591	135305	29.4718	4.88	0.0185391	1	sp|P26577|RBSC_SOLTU	180	97	168	58.95	93.33	5	0	287	790	13	180	1.3e-95	RBCS-2C	Ribulose bisphosphate carboxylase small chain 2C, chloroplastic (RuBisCO small subunit 2C) (EC 4.1.1.39)	GO:0004497; GO:0009507; GO:0009853; GO:0016984; GO:0019253	photorespiration [GO:0009853]; reductive pentose-phosphate cycle [GO:0019253]	chloroplast [GO:0009507]	monooxygenase activity [GO:0004497]; ribulose-bisphosphate carboxylase activity [GO:0016984]	NA
Unigene_144693	2	12	6	2.58	0.447289	1	NA	NA	NA	NA	NA	NA	NA	NA	NA	NA	NA	NA	NA	NA	NA	NA	NA	NA	NA	NA
Unigene_144694	5	34	6.8	2.77	0.2933	1	tr|K4BYN7|K4BYN7_SOLLC	877	90.1	151	70.45	17.22	15	0	2	454	566	716	1e-71	NA	Uncharacterized protein	GO:0005829; GO:0006886; GO:0010015; GO:0016192; GO:0033263	intracellular protein transport [GO:0006886]; root morphogenesis [GO:0010015]; vesicle-mediated transport [GO:0016192]	CORVET complex [GO:0033263]; cytosol [GO:0005829]	NA	NA
Unigene_134420	6	34	5.66667	2.5	0.335007	1	NA	NA	NA	NA	NA	NA	NA	NA	NA	NA	NA	NA	NA	NA	NA	NA	NA	NA	NA	NA
Unigene_134423	2	8	4	2	0.622581	1	NA	NA	NA	NA	NA	NA	NA	NA	NA	NA	NA	NA	NA	NA	NA	NA	NA	NA	NA	NA
Unigene_144699	6	26	4.33333	2.12	0.416997	1	NA	NA	NA	NA	NA	NA	NA	NA	NA	NA	NA	NA	NA	NA	NA	NA	NA	NA	NA	NA
Unigene_134424	2	10	5	2.32	0.52688	1	NA	NA	NA	NA	NA	NA	NA	NA	NA	NA	NA	NA	NA	NA	NA	NA	NA	NA	NA	NA
Unigene_134428	6	34	5.66667	2.5	0.335007	1	NA	NA	NA	NA	NA	NA	NA	NA	NA	NA	NA	NA	NA	NA	NA	NA	NA	NA	NA	NA
Unigene_196026	2	17	8.5	3.09	0.312874	1	NA	NA	NA	NA	NA	NA	NA	NA	NA	NA	NA	NA	NA	NA	NA	NA	NA	NA	NA	NA
Unigene_35041	2	12	6	2.58	0.447289	1	NA	NA	NA	NA	NA	NA	NA	NA	NA	NA	NA	NA	NA	NA	NA	NA	NA	NA	NA	NA
Unigene_35043	2	14	7	2.81	0.383927	1	NA	NA	NA	NA	NA	NA	NA	NA	NA	NA	NA	NA	NA	NA	NA	NA	NA	NA	NA	NA
Unigene_248147	1	10	10	3.32	0.415692	1	tr|C1MTN3|C1MTN3_MICPC	736	51.7	116	75	15.76	53	3	348	7	21	135	6.4e-20	MICPUCDRAFT_58134	DNA mismatch repair enzyme	GO:0005524; GO:0006298; GO:0007131; GO:0016887; GO:0030983; GO:0032300	mismatch repair [GO:0006298]; reciprocal meiotic recombination [GO:0007131]	mismatch repair complex [GO:0032300]	ATPase activity [GO:0016887]; ATP binding [GO:0005524]; mismatched DNA binding [GO:0030983]	NA
Unigene_152831	5	24	4.8	2.26	0.393537	1	NA	NA	NA	NA	NA	NA	NA	NA	NA	NA	NA	NA	NA	NA	NA	NA	NA	NA	NA	NA
Unigene_152834	2	19	9.5	3.25	0.277923	1	NA	NA	NA	NA	NA	NA	NA	NA	NA	NA	NA	NA	NA	NA	NA	NA	NA	NA	NA	NA
Unigene_152837	2	10	5	2.32	0.52688	1	tr|A9U7D8|A9U7D8_PHYPA	338	34.5	148	96.73	43.79	95	1	18	455	9	156	5.9e-18	PHYPADRAFT_103832	Predicted protein	GO:0016021; GO:0022857	NA	integral component of membrane [GO:0016021]	transmembrane transporter activity [GO:0022857]	NA
Unigene_653	20	704	35.2	5.14	0.0742922	1	tr|A0A0V0GWV8|A0A0V0GWV8_SOLCH	113	78.6	56	15.4	49.56	12	0	546	379	26	81	1.1e-14	NA	Putative ovule protein	NA	NA	NA	NA	NA
Unigene_53455	14	144	10.2857	3.36	0.214726	1	tr|K4BAQ3|K4BAQ3_SOLLC	570	87.3	212	83.03	37.19	27	0	639	4	1	212	2.5e-98	101260391	Uncharacterized protein	GO:0004683; GO:0005509; GO:0005516; GO:0005524; GO:0005634; GO:0005737; GO:0005886; GO:0009738; GO:0009931; GO:0018105; GO:0035556; GO:0046777	abscisic acid-activated signaling pathway [GO:0009738]; intracellular signal transduction [GO:0035556]; peptidyl-serine phosphorylation [GO:0018105]; protein autophosphorylation [GO:0046777]	cytoplasm [GO:0005737]; nucleus [GO:0005634]; plasma membrane [GO:0005886]	ATP binding [GO:0005524]; calcium-dependent protein serine/threonine kinase activity [GO:0009931]; calcium ion binding [GO:0005509]; calmodulin binding [GO:0005516]; calmodulin-dependent protein kinase activity [GO:0004683]	NA
Unigene_204954	2	16	8	3	0.333765	1	NA	NA	NA	NA	NA	NA	NA	NA	NA	NA	NA	NA	NA	NA	NA	NA	NA	NA	NA	NA
Unigene_204956	2	79	39.5	5.3	0.0775546	1	tr|M1CKA8|M1CKA8_SOLTU	159	84.6	65	30.66	40.88	10	0	199	5	78	142	2.5e-19	NA	Uncharacterized protein	NA	NA	NA	NA	NA
Unigene_53459	2	12	6	2.58	0.447289	1	NA	NA	NA	NA	NA	NA	NA	NA	NA	NA	NA	NA	NA	NA	NA	NA	NA	NA	NA	NA
Unigene_204957	2	14	7	2.81	0.383927	1	NA	NA	NA	NA	NA	NA	NA	NA	NA	NA	NA	NA	NA	NA	NA	NA	NA	NA	NA	NA
Unigene_266555	4	18	4.5	2.17	0.437212	1	tr|A0A1Y5I5R6|A0A1Y5I5R6_OSTTA	576	62.3	114	99.42	19.79	43	0	342	1	53	166	1e-35	BE221DRAFT_83266	Methionine--tRNA ligase	GO:0004825; GO:0005524; GO:0005737; GO:0006431	methionyl-tRNA aminoacylation [GO:0006431]	cytoplasm [GO:0005737]	ATP binding [GO:0005524]; methionine-tRNA ligase activity [GO:0004825]	NA
Unigene_99904	10	206	20.6	4.36	0.12527	1	tr|K4BLW6|K4BLW6_SOLLC	271	96.5	200	58.2	73.8	7	0	822	223	1	200	9.3e-104	101268667	Uncharacterized protein	NA	NA	NA	NA	NA
Unigene_99906	2	8	4	2	0.622581	1	tr|K4CZP7|K4CZP7_SOLLC	1839	82.2	107	98.77	5.82	19	0	3	323	691	797	2.3e-37	101267660	Uncharacterized protein	GO:0003779	NA	NA	actin binding [GO:0003779]	NA
Unigene_103642	4	16	4	2	0.484293	1	NA	NA	NA	NA	NA	NA	NA	NA	NA	NA	NA	NA	NA	NA	NA	NA	NA	NA	NA	NA
Unigene_165240	2	12	6	2.58	0.447289	1	NA	NA	NA	NA	NA	NA	NA	NA	NA	NA	NA	NA	NA	NA	NA	NA	NA	NA	NA	NA
Unigene_103644	2	26	13	3.7	0.201447	1	NA	NA	NA	NA	NA	NA	NA	NA	NA	NA	NA	NA	NA	NA	NA	NA	NA	NA	NA	NA
Unigene_165241	8	34	4.25	2.09	0.412939	1	NA	NA	NA	NA	NA	NA	NA	NA	NA	NA	NA	NA	NA	NA	NA	NA	NA	NA	NA	NA
Unigene_103645	6	60	10	3.32	0.211014	1	NA	NA	NA	NA	NA	NA	NA	NA	NA	NA	NA	NA	NA	NA	NA	NA	NA	NA	NA	NA
Unigene_103647	2	8	4	2	0.622581	1	NA	NA	NA	NA	NA	NA	NA	NA	NA	NA	NA	NA	NA	NA	NA	NA	NA	NA	NA	NA
Unigene_165244	6	27	4.5	2.17	0.404377	1	NA	NA	NA	NA	NA	NA	NA	NA	NA	NA	NA	NA	NA	NA	NA	NA	NA	NA	NA	NA
Unigene_165245	8	42	5.25	2.39	0.350032	1	NA	NA	NA	NA	NA	NA	NA	NA	NA	NA	NA	NA	NA	NA	NA	NA	NA	NA	NA	NA
Unigene_103649	12	70	5.83333	2.54	0.321339	1	tr|B2ZP48|B2ZP48_SOLLC	401	79.9	154	59.69	38.4	31	0	313	774	1	154	1e-62	100191138	APETALA2-like protein	GO:0003677; GO:0003700; GO:0005634; GO:0006351; GO:0007275	multicellular organism development [GO:0007275]; transcription, DNA-templated [GO:0006351]	nucleus [GO:0005634]	DNA binding [GO:0003677]; DNA binding transcription factor activity [GO:0003700]	NA
Unigene_217368	1	10	10	3.32	0.415692	1	NA	NA	NA	NA	NA	NA	NA	NA	NA	NA	NA	NA	NA	NA	NA	NA	NA	NA	NA	NA
Unigene_71866	2	14	7	2.81	0.383927	1	tr|A0A059BVI4|A0A059BVI4_EUCGR	228	47.2	53	52.48	23.25	28	0	5	163	144	196	3.4e-06	EUGRSUZ_F03289	Uncharacterized protein	GO:0003676	NA	NA	nucleic acid binding [GO:0003676]	NA
Unigene_71867	2	79	39.5	5.3	0.0775546	1	tr|M1CDD6|M1CDD6_SOLTU	282	95.3	64	39.26	22.7	3	0	489	298	211	274	1.5e-27	107063314	Uncharacterized protein	NA	NA	NA	NA	NA
Unigene_302208	1	14	14	3.81	0.288062	1	NA	NA	NA	NA	NA	NA	NA	NA	NA	NA	NA	NA	NA	NA	NA	NA	NA	NA	NA	NA
Unigene_116051	4	30	7.5	2.91	0.278245	1	tr|F2E049|F2E049_HORVV	263	76	50	39.68	19.01	12	0	94	243	126	175	4.9e-18	NA	Proteasome subunit alpha type (EC 3.4.25.1)	GO:0004298; GO:0005634; GO:0005737; GO:0006511; GO:0019773	ubiquitin-dependent protein catabolic process [GO:0006511]	cytoplasm [GO:0005737]; nucleus [GO:0005634]; proteasome core complex, alpha-subunit complex [GO:0019773]	threonine-type endopeptidase activity [GO:0004298]	NA
Unigene_116054	4	145	36.25	5.18	0.0821259	1	NA	NA	NA	NA	NA	NA	NA	NA	NA	NA	NA	NA	NA	NA	NA	NA	NA	NA	NA	NA
Unigene_116059	2	16	8	3	0.333765	1	NA	NA	NA	NA	NA	NA	NA	NA	NA	NA	NA	NA	NA	NA	NA	NA	NA	NA	NA	NA
Unigene_183650	2	8	4	2	0.622581	1	NA	NA	NA	NA	NA	NA	NA	NA	NA	NA	NA	NA	NA	NA	NA	NA	NA	NA	NA	NA
Unigene_183651	4	30	7.5	2.91	0.278245	1	NA	NA	NA	NA	NA	NA	NA	NA	NA	NA	NA	NA	NA	NA	NA	NA	NA	NA	NA	NA
Unigene_183658	16	166	10.375	3.38	0.213745	1	tr|K4BF99|K4BF99_SOLLC	412	100	76	22.55	18.45	0	0	782	1009	328	403	3.6e-36	NA	Uncharacterized protein	NA	NA	NA	NA	NA
Unigene_84270	2	10	5	2.32	0.52688	1	NA	NA	NA	NA	NA	NA	NA	NA	NA	NA	NA	NA	NA	NA	NA	NA	NA	NA	NA	NA
Unigene_22676	8	246	30.75	4.94	0.0919015	1	NA	NA	NA	NA	NA	NA	NA	NA	NA	NA	NA	NA	NA	NA	NA	NA	NA	NA	NA	NA
Unigene_74001	4	18	4.5	2.17	0.437212	1	NA	NA	NA	NA	NA	NA	NA	NA	NA	NA	NA	NA	NA	NA	NA	NA	NA	NA	NA	NA
Unigene_12405	4	23	5.75	2.52	0.351915	1	NA	NA	NA	NA	NA	NA	NA	NA	NA	NA	NA	NA	NA	NA	NA	NA	NA	NA	NA	NA
Unigene_74002	4	24	6	2.58	0.33884	1	NA	NA	NA	NA	NA	NA	NA	NA	NA	NA	NA	NA	NA	NA	NA	NA	NA	NA	NA	NA
Unigene_235779	4	18	4.5	2.17	0.437212	1	NA	NA	NA	NA	NA	NA	NA	NA	NA	NA	NA	NA	NA	NA	NA	NA	NA	NA	NA	NA
Unigene_74006	228	1411	6.1886	2.63	0.290755	1	tr|K4DEJ1|K4DEJ1_SOLLC	90	71.8	71	8.43	78.89	20	0	2527	2315	3	73	6.8e-23	NA	Uncharacterized protein	NA	NA	NA	NA	NA
Unigene_297377	2	44	22	4.46	0.124367	1	NA	NA	NA	NA	NA	NA	NA	NA	NA	NA	NA	NA	NA	NA	NA	NA	NA	NA	NA	NA
Unigene_287107	2	10	5	2.32	0.52688	1	NA	NA	NA	NA	NA	NA	NA	NA	NA	NA	NA	NA	NA	NA	NA	NA	NA	NA	NA	NA
Unigene_320612	4	16	4	2	0.484293	1	NA	NA	NA	NA	NA	NA	NA	NA	NA	NA	NA	NA	NA	NA	NA	NA	NA	NA	NA	NA
Unigene_134461	2	18	9	3.17	0.294357	1	NA	NA	NA	NA	NA	NA	NA	NA	NA	NA	NA	NA	NA	NA	NA	NA	NA	NA	NA	NA
Unigene_134467	2	10	5	2.32	0.52688	1	NA	NA	NA	NA	NA	NA	NA	NA	NA	NA	NA	NA	NA	NA	NA	NA	NA	NA	NA	NA
Unigene_134469	6	36	6	2.58	0.319756	1	NA	NA	NA	NA	NA	NA	NA	NA	NA	NA	NA	NA	NA	NA	NA	NA	NA	NA	NA	NA
Unigene_196067	1	40	40	5.32	0.0913563	1	NA	NA	NA	NA	NA	NA	NA	NA	NA	NA	NA	NA	NA	NA	NA	NA	NA	NA	NA	NA
Unigene_35083	2	4717	2358.5	11.2	0.000828889	1	tr|M0ZIP1|M0ZIP1_SOLTU	145	100	145	16.61	100	0	0	204	638	1	145	1e-82	102596646	Uncharacterized protein	NA	NA	NA	NA	NA
Unigene_35084	4	385	96.25	6.59	0.0382675	1	tr|K4CBZ5|K4CBZ5_SOLLC	916	93.7	302	58.38	32.97	19	0	1328	423	615	916	2.9e-157	NA	Uncharacterized protein	NA	NA	NA	NA	NA
Unigene_248186	2	24	12	3.58	0.218241	1	NA	NA	NA	NA	NA	NA	NA	NA	NA	NA	NA	NA	NA	NA	NA	NA	NA	NA	NA	NA
Unigene_343292	2	18	9	3.17	0.294357	1	NA	NA	NA	NA	NA	NA	NA	NA	NA	NA	NA	NA	NA	NA	NA	NA	NA	NA	NA	NA
Unigene_19931	4	16	4	2	0.484293	1	tr|A8II62|A8II62_CHLRE	772	49.5	97	93.87	12.56	44	3	2	292	365	456	2.5e-12	CHLREDRAFT_114438	DNA topoisomerase-like protein (EC 5.99.1.2) (Fragment)	GO:0003677; GO:0003917; GO:0005694; GO:0006265	DNA topological change [GO:0006265]	chromosome [GO:0005694]	DNA binding [GO:0003677]; DNA topoisomerase type I activity [GO:0003917]	NA
Unigene_19933	1	6	6	2.58	0.613697	1	tr|B8ACI0|B8ACI0_ORYSI	1042	42	181	93.62	17.37	84	5	543	58	9	187	1.4e-24	OsI_04446	Uncharacterized protein	GO:0004252; GO:0019867	NA	outer membrane [GO:0019867]	serine-type endopeptidase activity [GO:0004252]	NA
Unigene_30814	2	10	5	2.32	0.52688	1	NA	NA	NA	NA	NA	NA	NA	NA	NA	NA	NA	NA	NA	NA	NA	NA	NA	NA	NA	NA
Unigene_30818	156	1591	10.1987	3.35	0.188485	1	tr|K4B3R1|K4B3R1_SOLLC	582	85.6	527	57.43	90.55	76	0	2315	735	1	527	5.9e-238	101250636	Uncharacterized protein	GO:0003700; GO:0005634	NA	nucleus [GO:0005634]	DNA binding transcription factor activity [GO:0003700]	NA
Unigene_92415	6	454	75.6667	6.24	0.0441097	1	NA	NA	NA	NA	NA	NA	NA	NA	NA	NA	NA	NA	NA	NA	NA	NA	NA	NA	NA	NA
Unigene_19939	2	8	4	2	0.622581	1	tr|A0A176VPF0|A0A176VPF0_MARPO	386	67.6	108	100	27.98	33	2	3	320	104	211	3e-32	AXG93_2423s1140	Elongation factor Tu	GO:0003746; GO:0003924; GO:0005525; GO:0005622	NA	intracellular [GO:0005622]	GTPase activity [GO:0003924]; GTP binding [GO:0005525]; translation elongation factor activity [GO:0003746]	NA
Unigene_152874	15	287	19.1333	4.26	0.133243	1	tr|K4AXM5|K4AXM5_SOLLC	459	95.6	459	77.49	100	20	0	69	1445	1	459	9.6e-250	101250731	Uncharacterized protein	GO:0003676; GO:0004004; GO:0005524; GO:0005730; GO:0005737; GO:0010501	RNA secondary structure unwinding [GO:0010501]	cytoplasm [GO:0005737]; nucleolus [GO:0005730]	ATP binding [GO:0005524]; ATP-dependent RNA helicase activity [GO:0004004]; nucleic acid binding [GO:0003676]	NA
Unigene_142602	2	23	11.5	3.52	0.227879	1	NA	NA	NA	NA	NA	NA	NA	NA	NA	NA	NA	NA	NA	NA	NA	NA	NA	NA	NA	NA
Unigene_152878	2	14	7	2.81	0.383927	1	NA	NA	NA	NA	NA	NA	NA	NA	NA	NA	NA	NA	NA	NA	NA	NA	NA	NA	NA	NA
Unigene_142604	2	10	5	2.32	0.52688	1	NA	NA	NA	NA	NA	NA	NA	NA	NA	NA	NA	NA	NA	NA	NA	NA	NA	NA	NA	NA
Unigene_142605	310	5512	17.7806	4.15	0.0894621	1	tr|K4ASN3|K4ASN3_SOLLC	486	94.9	486	58.7	100	25	0	2173	716	1	486	9.9e-277	NA	Uncharacterized protein	GO:0008152; GO:0043231; GO:0080043; GO:0080044	metabolic process [GO:0008152]	intracellular membrane-bounded organelle [GO:0043231]	quercetin 3-O-glucosyltransferase activity [GO:0080043]; quercetin 7-O-glucosyltransferase activity [GO:0080044]	NA
Unigene_691	2	83	41.5	5.38	0.0748925	1	tr|K4BI77|K4BI77_SOLLC	394	78.8	321	87.31	81.47	27	2	140	1102	1	280	8.9e-137	101261000	Uncharacterized protein	GO:0016021	NA	integral component of membrane [GO:0016021]	NA	NA
Unigene_692	2	14	7	2.81	0.383927	1	NA	NA	NA	NA	NA	NA	NA	NA	NA	NA	NA	NA	NA	NA	NA	NA	NA	NA	NA	NA
Unigene_695	1	7	7	2.81	0.555809	1	NA	NA	NA	NA	NA	NA	NA	NA	NA	NA	NA	NA	NA	NA	NA	NA	NA	NA	NA	NA
Unigene_452740	4	18	4.5	2.17	0.437212	1	tr|A0A0V0HR42|A0A0V0HR42_SOLCH	125	78.6	42	34.05	33.6	9	0	289	164	84	125	6e-13	NA	Putative ovule protein	NA	NA	NA	NA	NA
Unigene_53491	9	40	4.44444	2.15	0.396775	1	NA	NA	NA	NA	NA	NA	NA	NA	NA	NA	NA	NA	NA	NA	NA	NA	NA	NA	NA	NA
Unigene_204990	8	90	11.25	3.49	0.194395	1	tr|M1D645|M1D645_SOLTU	326	100	41	6.15	12.58	0	0	793	915	230	270	6.3e-16	102579602	Uncharacterized protein	GO:0004601; GO:0006979; GO:0009845; GO:0010431; GO:0020037	response to oxidative stress [GO:0006979]; seed germination [GO:0009845]; seed maturation [GO:0010431]	NA	heme binding [GO:0020037]; peroxidase activity [GO:0004601]	NA
Unigene_53495	2	12	6	2.58	0.447289	1	tr|K8F4S1|K8F4S1_9CHLO	1149	61.6	73	44.69	6.35	28	0	162	380	709	781	6.7e-20	RPB2 Bathy14g03330	DNA-directed RNA polymerase subunit beta (EC 2.7.7.6)	GO:0003677; GO:0003899; GO:0005634; GO:0006351; GO:0032549	transcription, DNA-templated [GO:0006351]	nucleus [GO:0005634]	DNA binding [GO:0003677]; DNA-directed 5'-3' RNA polymerase activity [GO:0003899]; ribonucleoside binding [GO:0032549]	NA
Unigene_204993	4	22	5.5	2.46	0.366114	1	NA	NA	NA	NA	NA	NA	NA	NA	NA	NA	NA	NA	NA	NA	NA	NA	NA	NA	NA	NA
Unigene_43227	4	20	5	2.32	0.398452	1	NA	NA	NA	NA	NA	NA	NA	NA	NA	NA	NA	NA	NA	NA	NA	NA	NA	NA	NA	NA
Unigene_256327	4	28	7	2.81	0.295604	1	tr|A0A2H3X505|A0A2H3X505_PHODC	153	81	84	34.01	54.9	16	0	90	341	13	96	1.9e-34	LOC103697914	ubiquitin-conjugating enzyme E2 36-like isoform X1	GO:0005524; GO:0016740	NA	NA	ATP binding [GO:0005524]; transferase activity [GO:0016740]	NA
Unigene_351433	2	8	4	2	0.622581	1	NA	NA	NA	NA	NA	NA	NA	NA	NA	NA	NA	NA	NA	NA	NA	NA	NA	NA	NA	NA
Unigene_103680	42	2330	55.4762	5.79	0.0367268	1	tr|K4BTQ7|K4BTQ7_SOLLC	150	94.7	150	38.56	100	8	0	249	698	1	150	3e-74	101261619	Uncharacterized protein	GO:0005737; GO:0030001; GO:0046914; GO:0046916	cellular transition metal ion homeostasis [GO:0046916]; metal ion transport [GO:0030001]	cytoplasm [GO:0005737]	transition metal ion binding [GO:0046914]	NA
Unigene_103684	2	12	6	2.58	0.447289	1	NA	NA	NA	NA	NA	NA	NA	NA	NA	NA	NA	NA	NA	NA	NA	NA	NA	NA	NA	NA
Unigene_165282	2	16	8	3	0.333765	1	NA	NA	NA	NA	NA	NA	NA	NA	NA	NA	NA	NA	NA	NA	NA	NA	NA	NA	NA	NA
Unigene_103686	3	49	16.3333	4.03	0.149162	1	NA	NA	NA	NA	NA	NA	NA	NA	NA	NA	NA	NA	NA	NA	NA	NA	NA	NA	NA	NA
Unigene_165283	165	5159	31.2667	4.97	0.0509195	1	tr|K4CGS2|K4CGS2_SOLLC	386	99.2	358	51.93	92.75	3	0	113	1186	29	386	1.1e-207	101245861	Tubby-like F-box protein	GO:0005634; GO:0005829; GO:0005886; GO:0009536; GO:0009555; GO:0009620; GO:0035091; GO:0044212	pollen development [GO:0009555]; response to fungus [GO:0009620]	cytosol [GO:0005829]; nucleus [GO:0005634]; plasma membrane [GO:0005886]; plastid [GO:0009536]	phosphatidylinositol binding [GO:0035091]; transcription regulatory region DNA binding [GO:0044212]	NA
Unigene_103687	10	52	5.2	2.38	0.350169	1	tr|M1C1V6|M1C1V6_SOLTU	1434	88.7	203	55.36	14.16	22	1	1098	490	1228	1429	4.6e-101	102584734	Uncharacterized protein	NA	NA	NA	NA	NA
Unigene_165286	4	22	5.5	2.46	0.366114	1	NA	NA	NA	NA	NA	NA	NA	NA	NA	NA	NA	NA	NA	NA	NA	NA	NA	NA	NA	NA
Unigene_155012	4	20	5	2.32	0.398452	1	NA	NA	NA	NA	NA	NA	NA	NA	NA	NA	NA	NA	NA	NA	NA	NA	NA	NA	NA	NA
Unigene_155014	238	3159	13.2731	3.73	0.133108	1	tr|K4B1M8|K4B1M8_SOLLC	299	94.6	299	66.1	100	16	0	1203	307	1	299	1.5e-154	101256129	Uncharacterized protein	GO:0003723; GO:0005634; GO:0005737; GO:0006397	mRNA processing [GO:0006397]	cytoplasm [GO:0005737]; nucleus [GO:0005634]	RNA binding [GO:0003723]	NA
Unigene_165289	5	28	5.6	2.49	0.345395	1	NA	NA	NA	NA	NA	NA	NA	NA	NA	NA	NA	NA	NA	NA	NA	NA	NA	NA	NA	NA
Unigene_155015	2	11	5.5	2.46	0.485017	1	NA	NA	NA	NA	NA	NA	NA	NA	NA	NA	NA	NA	NA	NA	NA	NA	NA	NA	NA	NA
Unigene_155016	1	17	17	4.09	0.22711	1	NA	NA	NA	NA	NA	NA	NA	NA	NA	NA	NA	NA	NA	NA	NA	NA	NA	NA	NA	NA
Unigene_155017	2	12	6	2.58	0.447289	1	NA	NA	NA	NA	NA	NA	NA	NA	NA	NA	NA	NA	NA	NA	NA	NA	NA	NA	NA	NA
Unigene_403554	184	1952	10.6087	3.41	0.176935	1	tr|K4C5B6|K4C5B6_SOLLC	77	100	77	27.86	100	0	0	241	471	1	77	3e-36	NA	Uncharacterized protein	NA	NA	NA	NA	NA
Unigene_207130	615	3901	6.34309	2.67	0.254825	1	tr|Q84LQ3|Q84LQ3_SOLLC	714	86.4	714	54.77	100	94	1	3154	1022	1	714	0	543882	Putative FtsH protease	GO:0004176; GO:0004222; GO:0005524; GO:0005739; GO:0006508; GO:0008237; GO:0009941; GO:0016020	proteolysis [GO:0006508]	chloroplast envelope [GO:0009941]; membrane [GO:0016020]; mitochondrion [GO:0005739]	ATP binding [GO:0005524]; ATP-dependent peptidase activity [GO:0004176]; metalloendopeptidase activity [GO:0004222]; metallopeptidase activity [GO:0008237]	NA
Unigene_207131	2	14	7	2.81	0.383927	1	NA	NA	NA	NA	NA	NA	NA	NA	NA	NA	NA	NA	NA	NA	NA	NA	NA	NA	NA	NA
Unigene_207132	8	66	8.25	3.04	0.244881	1	tr|A0A1D1ZDV0|A0A1D1ZDV0_9ARAE	136	100	126	73.68	92.65	0	0	38	415	1	126	1.7e-61	TGas113e22.1 g.26178	Histone H3	GO:0000786; GO:0003677; GO:0005634; GO:0046982	NA	nucleosome [GO:0000786]; nucleus [GO:0005634]	DNA binding [GO:0003677]; protein heterodimerization activity [GO:0046982]	NA
Unigene_207133	8	32	4	2	0.432834	1	NA	NA	NA	NA	NA	NA	NA	NA	NA	NA	NA	NA	NA	NA	NA	NA	NA	NA	NA	NA
Unigene_207136	25	972	38.88	5.28	0.0639977	1	tr|K4CX23|K4CX23_SOLLC	458	87.2	397	55.32	86.68	51	0	2143	953	1	397	2.6e-188	NA	Uncharacterized protein	GO:0016021	NA	integral component of membrane [GO:0016021]	NA	NA
Unigene_302244	2	26	13	3.7	0.201447	1	tr|A0A0K9Q8U5|A0A0K9Q8U5_SPIOL	312	46.3	162	97.98	51.92	87	0	489	4	109	270	5.6e-38	SOVF_212290	Uncharacterized protein (Fragment)	GO:0000160; GO:0005524; GO:0005622; GO:0006355; GO:0008134	phosphorelay signal transduction system [GO:0000160]; regulation of transcription, DNA-templated [GO:0006355]	intracellular [GO:0005622]	ATP binding [GO:0005524]; transcription factor binding [GO:0008134]	NA
Unigene_116090	2	8	4	2	0.622581	1	NA	NA	NA	NA	NA	NA	NA	NA	NA	NA	NA	NA	NA	NA	NA	NA	NA	NA	NA	NA
Unigene_116091	2	20	10	3.32	0.263322	1	NA	NA	NA	NA	NA	NA	NA	NA	NA	NA	NA	NA	NA	NA	NA	NA	NA	NA	NA	NA
Unigene_116094	3	30	10	3.32	0.228131	1	NA	NA	NA	NA	NA	NA	NA	NA	NA	NA	NA	NA	NA	NA	NA	NA	NA	NA	NA	NA
Unigene_116096	2	12	6	2.58	0.447289	1	NA	NA	NA	NA	NA	NA	NA	NA	NA	NA	NA	NA	NA	NA	NA	NA	NA	NA	NA	NA
Unigene_116098	2	14	7	2.81	0.383927	1	NA	NA	NA	NA	NA	NA	NA	NA	NA	NA	NA	NA	NA	NA	NA	NA	NA	NA	NA	NA
Unigene_183691	4	16	4	2	0.484293	1	NA	NA	NA	NA	NA	NA	NA	NA	NA	NA	NA	NA	NA	NA	NA	NA	NA	NA	NA	NA
Unigene_111820	2	63	31.5	4.98	0.0921087	1	NA	NA	NA	NA	NA	NA	NA	NA	NA	NA	NA	NA	NA	NA	NA	NA	NA	NA	NA	NA
Unigene_183693	2	10	5	2.32	0.52688	1	NA	NA	NA	NA	NA	NA	NA	NA	NA	NA	NA	NA	NA	NA	NA	NA	NA	NA	NA	NA
Unigene_111823	2	22	11	3.46	0.238503	1	NA	NA	NA	NA	NA	NA	NA	NA	NA	NA	NA	NA	NA	NA	NA	NA	NA	NA	NA	NA
Unigene_183695	3	46	15.3333	3.94	0.15726	1	NA	NA	NA	NA	NA	NA	NA	NA	NA	NA	NA	NA	NA	NA	NA	NA	NA	NA	NA	NA
Unigene_111824	4	20	5	2.32	0.398452	1	NA	NA	NA	NA	NA	NA	NA	NA	NA	NA	NA	NA	NA	NA	NA	NA	NA	NA	NA	NA
Unigene_111826	4	18	4.5	2.17	0.437212	1	NA	NA	NA	NA	NA	NA	NA	NA	NA	NA	NA	NA	NA	NA	NA	NA	NA	NA	NA	NA
Unigene_183698	2	8	4	2	0.622581	1	NA	NA	NA	NA	NA	NA	NA	NA	NA	NA	NA	NA	NA	NA	NA	NA	NA	NA	NA	NA
Unigene_173427	4	20	5	2.32	0.398452	1	NA	NA	NA	NA	NA	NA	NA	NA	NA	NA	NA	NA	NA	NA	NA	NA	NA	NA	NA	NA
Unigene_12445	2	10	5	2.32	0.52688	1	NA	NA	NA	NA	NA	NA	NA	NA	NA	NA	NA	NA	NA	NA	NA	NA	NA	NA	NA	NA
Unigene_74043	2	10	5	2.32	0.52688	1	NA	NA	NA	NA	NA	NA	NA	NA	NA	NA	NA	NA	NA	NA	NA	NA	NA	NA	NA	NA
Unigene_320653	2	16	8	3	0.333765	1	NA	NA	NA	NA	NA	NA	NA	NA	NA	NA	NA	NA	NA	NA	NA	NA	NA	NA	NA	NA
Unigene_320654	2	12	6	2.58	0.447289	1	NA	NA	NA	NA	NA	NA	NA	NA	NA	NA	NA	NA	NA	NA	NA	NA	NA	NA	NA	NA
Unigene_309775	1	9	9	3.17	0.45681	1	tr|A0A061R211|A0A061R211_9CHLO	777	58.7	121	103.12	15.57	42	2	5	352	84	201	2.1e-31	FUSA TSPGSL018_12368	Elongation factor G, mitochondrial (EF-Gmt) (Elongation factor G 1, mitochondrial) (mEF-G 1) (Elongation factor G1)	GO:0003746; GO:0003924; GO:0005525; GO:0005739; GO:0070125	mitochondrial translational elongation [GO:0070125]	mitochondrion [GO:0005739]	GTPase activity [GO:0003924]; GTP binding [GO:0005525]; translation elongation factor activity [GO:0003746]	PATHWAY: Protein biosynthesis; polypeptide chain elongation. {ECO:0000256|HAMAP-Rule:MF_03061}.
Unigene_124233	4	22	5.5	2.46	0.366114	1	NA	NA	NA	NA	NA	NA	NA	NA	NA	NA	NA	NA	NA	NA	NA	NA	NA	NA	NA	NA
Unigene_124239	2	52	26	4.7	0.108061	1	tr|M1B7P3|M1B7P3_SOLTU	145	60.4	53	21.84	36.55	16	1	243	386	80	132	4.4e-07	NA	Uncharacterized protein	NA	NA	NA	NA	NA
Unigene_191830	4	18	4.5	2.17	0.437212	1	NA	NA	NA	NA	NA	NA	NA	NA	NA	NA	NA	NA	NA	NA	NA	NA	NA	NA	NA	NA
Unigene_191831	2	12	6	2.58	0.447289	1	NA	NA	NA	NA	NA	NA	NA	NA	NA	NA	NA	NA	NA	NA	NA	NA	NA	NA	NA	NA
Unigene_191832	2	10	5	2.32	0.52688	1	NA	NA	NA	NA	NA	NA	NA	NA	NA	NA	NA	NA	NA	NA	NA	NA	NA	NA	NA	NA
Unigene_3301	30	154	5.13333	2.36	0.365661	1	NA	NA	NA	NA	NA	NA	NA	NA	NA	NA	NA	NA	NA	NA	NA	NA	NA	NA	NA	NA
Unigene_191837	2	10	5	2.32	0.52688	1	NA	NA	NA	NA	NA	NA	NA	NA	NA	NA	NA	NA	NA	NA	NA	NA	NA	NA	NA	NA
Unigene_191838	2	8	4	2	0.622581	1	tr|A0A061RSK9|A0A061RSK9_9CHLO	1874	59.2	120	91.84	6.4	47	2	35	391	390	508	1.2e-30	TSPGSL018_27162 TSPGSL018_28629	Amino acid adenylation domain protein	GO:0008239	NA	NA	dipeptidyl-peptidase activity [GO:0008239]	NA
Unigene_191839	4	22	5.5	2.46	0.366114	1	NA	NA	NA	NA	NA	NA	NA	NA	NA	NA	NA	NA	NA	NA	NA	NA	NA	NA	NA	NA
Unigene_19972	62	1094	17.6452	4.14	0.123969	1	tr|K4C3B7|K4C3B7_SOLLC	254	95.8	71	17.29	27.95	3	0	512	724	184	254	2.1e-30	101245763	Uncharacterized protein	NA	NA	NA	NA	NA
Unigene_30855	4	17	4.25	2.09	0.459563	1	tr|A0A1S2XVY1|A0A1S2XVY1_CICAR	202	27.5	153	63.4	75.74	103	5	2	457	27	172	5.5e-10	LOC101502224	glycolipid transfer protein 1-like	GO:0005737; GO:0120013	NA	cytoplasm [GO:0005737]	intermembrane lipid transfer activity [GO:0120013]	NA
Unigene_243953	3	12	4	2	0.534975	1	NA	NA	NA	NA	NA	NA	NA	NA	NA	NA	NA	NA	NA	NA	NA	NA	NA	NA	NA	NA
Unigene_30858	1	6	6	2.58	0.613697	1	tr|A0A250X994|A0A250X994_9CHLO	638	65	103	99.36	16.14	36	0	309	1	125	227	5.7e-33	CEUSTIGMA_g6903.t1	Uncharacterized protein	GO:0003924; GO:0005525; GO:0005737; GO:0006415	translational termination [GO:0006415]	cytoplasm [GO:0005737]	GTPase activity [GO:0003924]; GTP binding [GO:0005525]	NA
Unigene_92459	2	8	4	2	0.622581	1	NA	NA	NA	NA	NA	NA	NA	NA	NA	NA	NA	NA	NA	NA	NA	NA	NA	NA	NA	NA
Unigene_142641	6	27	4.5	2.17	0.404377	1	tr|A0A1D6BDP1|A0A1D6BDP1_WHEAT	1435	100	39	33.72	2.72	0	0	118	2	1	39	1.4e-16	NA	Uncharacterized protein	GO:0003676; GO:0008270; GO:0015074	DNA integration [GO:0015074]	NA	nucleic acid binding [GO:0003676]; zinc ion binding [GO:0008270]	NA
Unigene_142642	2	13	6.5	2.7	0.413802	1	NA	NA	NA	NA	NA	NA	NA	NA	NA	NA	NA	NA	NA	NA	NA	NA	NA	NA	NA	NA
Unigene_142648	1	44	44	5.46	0.0840874	1	NA	NA	NA	NA	NA	NA	NA	NA	NA	NA	NA	NA	NA	NA	NA	NA	NA	NA	NA	NA
Unigene_256360	2	10	5	2.32	0.52688	1	NA	NA	NA	NA	NA	NA	NA	NA	NA	NA	NA	NA	NA	NA	NA	NA	NA	NA	NA	NA
Unigene_341201	2	14	7	2.81	0.383927	1	NA	NA	NA	NA	NA	NA	NA	NA	NA	NA	NA	NA	NA	NA	NA	NA	NA	NA	NA	NA
Unigene_99988	132	1560	11.8182	3.56	0.166298	1	tr|K4D1S3|K4D1S3_SOLLC	477	87.3	237	32.32	49.69	30	0	931	1641	241	477	5.9e-116	101258505	Uncharacterized protein	GO:0016021	NA	integral component of membrane [GO:0016021]	NA	NA
Unigene_89715	1	50	50	5.64	0.0754888	1	tr|M0ZKW0|M0ZKW0_SOLTU	54	91.4	35	18.85	64.81	3	0	442	338	3	37	4.2e-10	NA	Uncharacterized protein	NA	NA	NA	NA	NA
Unigene_89716	35	4379	125.114	6.97	0.0129016	1	tr|K4D0Q1|K4D0Q1_SOLLC	223	61.2	237	53.66	106.28	77	3	69	776	1	223	6.8e-67	101246484	Uncharacterized protein	GO:0003677; GO:0003700; GO:0005634; GO:0006351; GO:0016021	transcription, DNA-templated [GO:0006351]	integral component of membrane [GO:0016021]; nucleus [GO:0005634]	DNA binding [GO:0003677]; DNA binding transcription factor activity [GO:0003700]	NA
Unigene_341207	4	24	6	2.58	0.33884	1	NA	NA	NA	NA	NA	NA	NA	NA	NA	NA	NA	NA	NA	NA	NA	NA	NA	NA	NA	NA
Unigene_89719	46	249	5.41304	2.44	0.354418	1	tr|K4D2B5|K4D2B5_SOLLC	400	88.8	400	68.77	100	45	0	1693	494	1	400	1.6e-196	101251938	Uncharacterized protein	GO:0005634; GO:0006281; GO:0030915	DNA repair [GO:0006281]	nucleus [GO:0005634]; Smc5-Smc6 complex [GO:0030915]	NA	NA
Unigene_155050	98	3150	32.1429	5.01	0.0568341	1	tr|A0A0V0HME9|A0A0V0HME9_SOLCH	205	76.6	205	44.15	100	48	0	368	982	1	205	9.1e-78	NA	Uncharacterized protein	GO:0000977; GO:0003700; GO:0005634; GO:0006351; GO:0045944; GO:0046983	positive regulation of transcription by RNA polymerase II [GO:0045944]; transcription, DNA-templated [GO:0006351]	nucleus [GO:0005634]	DNA binding transcription factor activity [GO:0003700]; protein dimerization activity [GO:0046983]; RNA polymerase II regulatory region sequence-specific DNA binding [GO:0000977]	NA
Unigene_155052	387	12579	32.5039	5.02	0.0388438	1	tr|K4C945|K4C945_SOLLC	379	100	278	75.2	73.35	0	0	836	3	1	278	1.1e-158	101253094	Uncharacterized protein	GO:0003824; GO:0050662	NA	NA	catalytic activity [GO:0003824]; coenzyme binding [GO:0050662]	NA
Unigene_155056	6	24	4	2	0.444968	1	NA	NA	NA	NA	NA	NA	NA	NA	NA	NA	NA	NA	NA	NA	NA	NA	NA	NA	NA	NA
Unigene_155057	2	26	13	3.7	0.201447	1	NA	NA	NA	NA	NA	NA	NA	NA	NA	NA	NA	NA	NA	NA	NA	NA	NA	NA	NA	NA
Unigene_155059	2	16	8	3	0.333765	1	NA	NA	NA	NA	NA	NA	NA	NA	NA	NA	NA	NA	NA	NA	NA	NA	NA	NA	NA	NA
Unigene_139902	2	14	7	2.81	0.383927	1	NA	NA	NA	NA	NA	NA	NA	NA	NA	NA	NA	NA	NA	NA	NA	NA	NA	NA	NA	NA
Unigene_139907	2	30	15	3.91	0.175335	1	NA	NA	NA	NA	NA	NA	NA	NA	NA	NA	NA	NA	NA	NA	NA	NA	NA	NA	NA	NA
Unigene_207170	4	30	7.5	2.91	0.278245	1	sp|A4RZA6|GUFP_OSTLU	605	54.2	107	69.78	17.69	49	0	5	325	496	602	4.5e-26	OSTLU_15891	Translation factor GUF1 homolog, chloroplastic (EC 3.6.5.-) (Elongation factor 4 homolog) (EF-4) (GTPase GUF1 homolog) (Ribosomal back-translocase)	GO:0003924; GO:0005525; GO:0006412; GO:0009507	translation [GO:0006412]	chloroplast [GO:0009507]	GTPase activity [GO:0003924]; GTP binding [GO:0005525]	NA
Unigene_207173	28	888	31.7143	4.99	0.0776526	1	tr|M1B4N7|M1B4N7_SOLTU	185	97.1	172	23.1	92.97	4	1	2168	1656	1	172	2.2e-86	102586399	Uncharacterized protein	GO:0008839; GO:0009089	lysine biosynthetic process via diaminopimelate [GO:0009089]	NA	4-hydroxy-tetrahydrodipicolinate reductase [GO:0008839]	NA
Unigene_207177	68	369	5.42647	2.44	0.352634	1	NA	NA	NA	NA	NA	NA	NA	NA	NA	NA	NA	NA	NA	NA	NA	NA	NA	NA	NA	NA
Unigene_51401	2	10	5	2.32	0.52688	1	NA	NA	NA	NA	NA	NA	NA	NA	NA	NA	NA	NA	NA	NA	NA	NA	NA	NA	NA	NA
Unigene_61677	2	14	7	2.81	0.383927	1	NA	NA	NA	NA	NA	NA	NA	NA	NA	NA	NA	NA	NA	NA	NA	NA	NA	NA	NA	NA
Unigene_202900	2	12	6	2.58	0.447289	1	NA	NA	NA	NA	NA	NA	NA	NA	NA	NA	NA	NA	NA	NA	NA	NA	NA	NA	NA	NA
Unigene_274773	4	20	5	2.32	0.398452	1	tr|A0A1J3K1G2|A0A1J3K1G2_NOCCA	365	50	86	42.93	23.56	39	2	2	247	36	121	8e-15	MP_TR7226_c0_g1_i1_g.20852	Luminal-binding protein 4 (Fragment)	GO:0005524	NA	NA	ATP binding [GO:0005524]	NA
Unigene_274774	2	8	4	2	0.622581	1	tr|U5DCR5|U5DCR5_AMBTC	304	59.7	67	25.7	22.04	25	1	683	483	108	172	2.3e-14	AMTR_s00061p00192780	Uncharacterized protein	GO:0003677; GO:0003899; GO:0006351; GO:0046983	transcription, DNA-templated [GO:0006351]	NA	DNA binding [GO:0003677]; DNA-directed 5'-3' RNA polymerase activity [GO:0003899]; protein dimerization activity [GO:0046983]	NA
Unigene_202906	4	16	4	2	0.484293	1	NA	NA	NA	NA	NA	NA	NA	NA	NA	NA	NA	NA	NA	NA	NA	NA	NA	NA	NA	NA
Unigene_202907	2	220	110	6.78	0.0379465	1	NA	NA	NA	NA	NA	NA	NA	NA	NA	NA	NA	NA	NA	NA	NA	NA	NA	NA	NA	NA
Unigene_202909	2	81	40.5	5.34	0.0761877	1	NA	NA	NA	NA	NA	NA	NA	NA	NA	NA	NA	NA	NA	NA	NA	NA	NA	NA	NA	NA
Unigene_173460	2	10	5	2.32	0.52688	1	NA	NA	NA	NA	NA	NA	NA	NA	NA	NA	NA	NA	NA	NA	NA	NA	NA	NA	NA	NA
Unigene_111864	4	26	6.5	2.7	0.315599	1	NA	NA	NA	NA	NA	NA	NA	NA	NA	NA	NA	NA	NA	NA	NA	NA	NA	NA	NA	NA
Unigene_173461	2	8	4	2	0.622581	1	NA	NA	NA	NA	NA	NA	NA	NA	NA	NA	NA	NA	NA	NA	NA	NA	NA	NA	NA	NA
Unigene_111865	275	9405	34.2	5.1	0.0396753	1	tr|K4BKL4|K4BKL4_SOLLC	315	75.9	311	60.23	98.73	70	2	106	1038	10	315	1.5e-121	101262503	Uncharacterized protein	GO:0003677; GO:0005634; GO:0006351; GO:0006355	regulation of transcription, DNA-templated [GO:0006355]; transcription, DNA-templated [GO:0006351]	nucleus [GO:0005634]	DNA binding [GO:0003677]	NA
Unigene_173463	1	11	11	3.46	0.378479	1	tr|A0A2K3DJ35|A0A2K3DJ35_CHLRE	496	54	100	99.34	20.16	46	0	1	300	219	318	1.7e-18	CHLRE_07g321951v5	Uncharacterized protein	GO:0016021; GO:0046873	NA	integral component of membrane [GO:0016021]	metal ion transmembrane transporter activity [GO:0046873]	NA
Unigene_111867	4	61	15.25	3.93	0.153072	1	tr|K4BBH3|K4BBH3_SOLLC	397	100	51	26.94	12.85	0	0	1	153	155	205	4.3e-18	101255257	Uncharacterized protein	GO:0016021; GO:0022857	NA	integral component of membrane [GO:0016021]	transmembrane transporter activity [GO:0022857]	NA
Unigene_173464	4	102	25.5	4.67	0.104666	1	NA	NA	NA	NA	NA	NA	NA	NA	NA	NA	NA	NA	NA	NA	NA	NA	NA	NA	NA	NA
Unigene_111868	54	225	4.16667	2.06	0.428144	1	tr|K4BEG5|K4BEG5_SOLLC	602	86.9	305	59.88	50.66	40	0	1	915	298	602	9.1e-148	101253356	Uncharacterized protein	NA	NA	NA	NA	NA
Unigene_111869	2	20	10	3.32	0.263322	1	NA	NA	NA	NA	NA	NA	NA	NA	NA	NA	NA	NA	NA	NA	NA	NA	NA	NA	NA	NA
Unigene_173469	2	10	5	2.32	0.52688	1	NA	NA	NA	NA	NA	NA	NA	NA	NA	NA	NA	NA	NA	NA	NA	NA	NA	NA	NA	NA
Unigene_12482	28	311	11.1071	3.47	0.204692	1	tr|K4B6T4|K4B6T4_SOLLC	387	91.7	387	86.84	100	31	1	176	1336	1	386	2.1e-196	101266595	Uncharacterized protein	NA	NA	NA	NA	NA
Unigene_12483	147	1280	8.70748	3.12	0.221544	1	tr|K4C8J3|K4C8J3_SOLLC	960	98.5	271	47.16	28.23	4	0	1285	473	690	960	9.3e-149	101246063	Uncharacterized protein	GO:0005737; GO:0006606; GO:0008139; GO:0008536; GO:0008565; GO:0031965; GO:0043484	protein import into nucleus [GO:0006606]; regulation of RNA splicing [GO:0043484]	cytoplasm [GO:0005737]; nuclear membrane [GO:0031965]	nuclear localization sequence binding [GO:0008139]; protein transporter activity [GO:0008565]; Ran GTPase binding [GO:0008536]	NA
Unigene_74082	4	16	4	2	0.484293	1	NA	NA	NA	NA	NA	NA	NA	NA	NA	NA	NA	NA	NA	NA	NA	NA	NA	NA	NA	NA
Unigene_12486	2	22	11	3.46	0.238503	1	NA	NA	NA	NA	NA	NA	NA	NA	NA	NA	NA	NA	NA	NA	NA	NA	NA	NA	NA	NA
Unigene_74083	1	18	18	4.17	0.211696	1	NA	NA	NA	NA	NA	NA	NA	NA	NA	NA	NA	NA	NA	NA	NA	NA	NA	NA	NA	NA
Unigene_12487	3	120	40	5.32	0.0764737	1	tr|K4BTK2|K4BTK2_SOLLC	711	92.8	221	51.04	31.08	14	1	1299	637	493	711	1.5e-111	101259433	Uncharacterized protein	GO:0003723; GO:0004519; GO:0009451; GO:0043231	RNA modification [GO:0009451]	intracellular membrane-bounded organelle [GO:0043231]	endonuclease activity [GO:0004519]; RNA binding [GO:0003723]	NA
Unigene_215311	2	8	4	2	0.622581	1	NA	NA	NA	NA	NA	NA	NA	NA	NA	NA	NA	NA	NA	NA	NA	NA	NA	NA	NA	NA
Unigene_74089	2	10	5	2.32	0.52688	1	NA	NA	NA	NA	NA	NA	NA	NA	NA	NA	NA	NA	NA	NA	NA	NA	NA	NA	NA	NA
Unigene_215312	2	16	8	3	0.333765	1	NA	NA	NA	NA	NA	NA	NA	NA	NA	NA	NA	NA	NA	NA	NA	NA	NA	NA	NA	NA
Unigene_215319	34	990	29.1176	4.86	0.0818284	1	tr|K4B6P2|K4B6P2_SOLLC	344	88.7	344	67.32	100	38	1	333	1361	1	344	2.4e-164	NA	Uncharacterized protein	NA	NA	NA	NA	NA
Unigene_320698	2	15	7.5	2.91	0.357347	1	NA	NA	NA	NA	NA	NA	NA	NA	NA	NA	NA	NA	NA	NA	NA	NA	NA	NA	NA	NA
Unigene_58934	14	88	6.28571	2.65	0.306597	1	tr|K4CMT1|K4CMT1_SOLLC	935	97	164	99.6	17.54	5	0	1	492	201	364	3.8e-87	NA	Uncharacterized protein	GO:0005886; GO:0006952; GO:0007165; GO:0043531	defense response [GO:0006952]; signal transduction [GO:0007165]	plasma membrane [GO:0005886]	ADP binding [GO:0043531]	NA
Unigene_310426	2	10	5	2.32	0.52688	1	NA	NA	NA	NA	NA	NA	NA	NA	NA	NA	NA	NA	NA	NA	NA	NA	NA	NA	NA	NA
Unigene_58937	6	24	4	2	0.444968	1	NA	NA	NA	NA	NA	NA	NA	NA	NA	NA	NA	NA	NA	NA	NA	NA	NA	NA	NA	NA
Unigene_58938	1	50	50	5.64	0.0754888	1	NA	NA	NA	NA	NA	NA	NA	NA	NA	NA	NA	NA	NA	NA	NA	NA	NA	NA	NA	NA
Unigene_124272	1	24	24	4.58	0.151376	1	NA	NA	NA	NA	NA	NA	NA	NA	NA	NA	NA	NA	NA	NA	NA	NA	NA	NA	NA	NA
Unigene_124274	2	14	7	2.81	0.383927	1	NA	NA	NA	NA	NA	NA	NA	NA	NA	NA	NA	NA	NA	NA	NA	NA	NA	NA	NA	NA
Unigene_114004	2	26	13	3.7	0.201447	1	NA	NA	NA	NA	NA	NA	NA	NA	NA	NA	NA	NA	NA	NA	NA	NA	NA	NA	NA	NA
Unigene_114007	4	28	7	2.81	0.295604	1	NA	NA	NA	NA	NA	NA	NA	NA	NA	NA	NA	NA	NA	NA	NA	NA	NA	NA	NA	NA
Unigene_114008	2	26	13	3.7	0.201447	1	NA	NA	NA	NA	NA	NA	NA	NA	NA	NA	NA	NA	NA	NA	NA	NA	NA	NA	NA	NA
Unigene_191871	4	24	6	2.58	0.33884	1	NA	NA	NA	NA	NA	NA	NA	NA	NA	NA	NA	NA	NA	NA	NA	NA	NA	NA	NA	NA
Unigene_191874	3	12	4	2	0.534975	1	NA	NA	NA	NA	NA	NA	NA	NA	NA	NA	NA	NA	NA	NA	NA	NA	NA	NA	NA	NA
Unigene_181600	4	30	7.5	2.91	0.278245	1	NA	NA	NA	NA	NA	NA	NA	NA	NA	NA	NA	NA	NA	NA	NA	NA	NA	NA	NA	NA
Unigene_191875	4	17	4.25	2.09	0.459563	1	NA	NA	NA	NA	NA	NA	NA	NA	NA	NA	NA	NA	NA	NA	NA	NA	NA	NA	NA	NA
Unigene_181601	4	20	5	2.32	0.398452	1	NA	NA	NA	NA	NA	NA	NA	NA	NA	NA	NA	NA	NA	NA	NA	NA	NA	NA	NA	NA
Unigene_181604	2	16	8	3	0.333765	1	NA	NA	NA	NA	NA	NA	NA	NA	NA	NA	NA	NA	NA	NA	NA	NA	NA	NA	NA	NA
Unigene_181606	3	24	8	3	0.280545	1	tr|K4CF71|K4CF71_SOLLC	858	97.6	168	99.8	19.58	3	1	1	504	3	169	1.3e-82	101261341	Uncharacterized protein	GO:0005886; GO:0007165; GO:0009626; GO:0043531	plant-type hypersensitive response [GO:0009626]; signal transduction [GO:0007165]	plasma membrane [GO:0005886]	ADP binding [GO:0043531]	NA
Unigene_491744	4	20	5	2.32	0.398452	1	NA	NA	NA	NA	NA	NA	NA	NA	NA	NA	NA	NA	NA	NA	NA	NA	NA	NA	NA	NA
Unigene_30895	63	527	8.36508	3.06	0.248919	1	tr|A0A0V0J0Y0|A0A0V0J0Y0_SOLCH	1694	95.7	932	78.87	55.02	40	0	2833	38	229	1160	0	NA	Putative translational activator GCN1-like	GO:0006417; GO:0019887; GO:0019901; GO:0033554; GO:0033674; GO:0043022	cellular response to stress [GO:0033554]; positive regulation of kinase activity [GO:0033674]; regulation of translation [GO:0006417]	NA	protein kinase binding [GO:0019901]; protein kinase regulator activity [GO:0019887]; ribosome binding [GO:0043022]	NA
Unigene_30898	110	559	5.08182	2.35	0.362918	1	NA	NA	NA	NA	NA	NA	NA	NA	NA	NA	NA	NA	NA	NA	NA	NA	NA	NA	NA	NA
Unigene_243995	2	14	7	2.81	0.383927	1	NA	NA	NA	NA	NA	NA	NA	NA	NA	NA	NA	NA	NA	NA	NA	NA	NA	NA	NA	NA
Unigene_233721	2	8	4	2	0.622581	1	NA	NA	NA	NA	NA	NA	NA	NA	NA	NA	NA	NA	NA	NA	NA	NA	NA	NA	NA	NA
Unigene_20626	2	14	7	2.81	0.383927	1	NA	NA	NA	NA	NA	NA	NA	NA	NA	NA	NA	NA	NA	NA	NA	NA	NA	NA	NA	NA
Unigene_82223	196	795	4.05612	2.02	0.420376	1	tr|K4BF05|K4BF05_SOLLC	452	95.8	452	66.18	100	19	0	1981	626	1	452	1e-247	101260310 AAT2	Alcohol acyl transferase	GO:0005737; GO:0010090; GO:0010143; GO:0016747; GO:0051179	cutin biosynthetic process [GO:0010143]; localization [GO:0051179]; trichome morphogenesis [GO:0010090]	cytoplasm [GO:0005737]	transferase activity, transferring acyl groups other than amino-acyl groups [GO:0016747]	NA
Unigene_20628	1	10	10	3.32	0.415692	1	tr|M1BQ34|M1BQ34_SOLTU	222	56	109	37.76	49.1	34	4	183	470	20	127	1e-26	107058371	Uncharacterized protein	GO:0008061; GO:0016021	NA	integral component of membrane [GO:0016021]	chitin binding [GO:0008061]	NA
Unigene_243999	4	23	5.75	2.52	0.351915	1	tr|A0A250X2M4|A0A250X2M4_9CHLO	769	65.1	126	94.97	16.38	44	0	19	396	360	485	1.1e-41	CEUSTIGMA_g4751.t1	Uncharacterized protein	GO:0003861; GO:0009098; GO:0009316; GO:0051539	leucine biosynthetic process [GO:0009098]	3-isopropylmalate dehydratase complex [GO:0009316]	3-isopropylmalate dehydratase activity [GO:0003861]; 4 iron, 4 sulfur cluster binding [GO:0051539]	NA
Unigene_82226	4	184	46	5.52	0.0685419	1	tr|M1CWY3|M1CWY3_SOLTU	110	90.2	102	42.09	92.73	2	2	229	534	1	94	2.8e-38	NA	Uncharacterized protein	NA	NA	NA	NA	NA
Unigene_82229	6	72	12	3.58	0.183011	1	tr|A0A0V0I0A7|A0A0V0I0A7_SOLCH	379	86.9	214	87.7	56.46	28	0	3	644	162	375	1.9e-98	NA	Putative ovule protein (Fragment)	GO:0016021	NA	integral component of membrane [GO:0016021]	NA	NA
Unigene_142681	2	26	13	3.7	0.201447	1	NA	NA	NA	NA	NA	NA	NA	NA	NA	NA	NA	NA	NA	NA	NA	NA	NA	NA	NA	NA
Unigene_142685	2	12	6	2.58	0.447289	1	NA	NA	NA	NA	NA	NA	NA	NA	NA	NA	NA	NA	NA	NA	NA	NA	NA	NA	NA	NA
Unigene_132411	945	15646	16.5566	4.05	0.0782811	1	tr|A0A0V0I8H7|A0A0V0I8H7_SOLCH	455	98.5	455	39.19	100	7	0	3419	2055	1	455	3.9e-255	NA	Putative monodehydroascorbate reductase-like	GO:0016491; GO:0050660	NA	NA	flavin adenine dinucleotide binding [GO:0050660]; oxidoreductase activity [GO:0016491]	NA
Unigene_142688	2	14	7	2.81	0.383927	1	tr|A0A0K9P2Z3|A0A0K9P2Z3_ZOSMR	359	54.9	102	98.08	28.41	45	1	311	6	145	245	1.5e-25	ZOSMA_4157G00020	Glutamate-pyruvate aminotransferase AlaA (Fragment)	GO:0008483; GO:0009058; GO:0030170	biosynthetic process [GO:0009058]	NA	pyridoxal phosphate binding [GO:0030170]; transaminase activity [GO:0008483]	NA
Unigene_142689	2	12	6	2.58	0.447289	1	tr|A9SQY8|A9SQY8_PHYPA	3916	54.3	81	75.7	2.07	37	0	313	71	3106	3186	5.5e-15	PHYPADRAFT_166224	Predicted protein	GO:0046872	NA	NA	metal ion binding [GO:0046872]	NA
Unigene_194011	2	28	14	3.81	0.187337	1	NA	NA	NA	NA	NA	NA	NA	NA	NA	NA	NA	NA	NA	NA	NA	NA	NA	NA	NA	NA
Unigene_132414	12	48	4	2	0.426616	1	NA	NA	NA	NA	NA	NA	NA	NA	NA	NA	NA	NA	NA	NA	NA	NA	NA	NA	NA	NA
Unigene_194014	4	22	5.5	2.46	0.366114	1	NA	NA	NA	NA	NA	NA	NA	NA	NA	NA	NA	NA	NA	NA	NA	NA	NA	NA	NA	NA
Unigene_194016	4	30	7.5	2.91	0.278245	1	NA	NA	NA	NA	NA	NA	NA	NA	NA	NA	NA	NA	NA	NA	NA	NA	NA	NA	NA	NA
Unigene_194019	2	91	45.5	5.51	0.0703148	1	NA	NA	NA	NA	NA	NA	NA	NA	NA	NA	NA	NA	NA	NA	NA	NA	NA	NA	NA	NA
Unigene_33038	1	153	153	7.26	0.034421	1	NA	NA	NA	NA	NA	NA	NA	NA	NA	NA	NA	NA	NA	NA	NA	NA	NA	NA	NA	NA
Unigene_341242	2	11	5.5	2.46	0.485017	1	NA	NA	NA	NA	NA	NA	NA	NA	NA	NA	NA	NA	NA	NA	NA	NA	NA	NA	NA	NA
Unigene_89753	10	108	10.8	3.43	0.20336	1	tr|A0A2G2Z6B6|A0A2G2Z6B6_CAPAN	348	98.8	81	53.41	23.28	1	0	453	211	224	304	2.2e-41	LOC107878911	release factor glutamine methyltransferase	GO:0003676; GO:0008276	NA	NA	nucleic acid binding [GO:0003676]; protein methyltransferase activity [GO:0008276]	NA
Unigene_155096	4	22	5.5	2.46	0.366114	1	NA	NA	NA	NA	NA	NA	NA	NA	NA	NA	NA	NA	NA	NA	NA	NA	NA	NA	NA	NA
Unigene_155097	2	10	5	2.32	0.52688	1	NA	NA	NA	NA	NA	NA	NA	NA	NA	NA	NA	NA	NA	NA	NA	NA	NA	NA	NA	NA
Unigene_155098	2	29	14.5	3.86	0.181102	1	NA	NA	NA	NA	NA	NA	NA	NA	NA	NA	NA	NA	NA	NA	NA	NA	NA	NA	NA	NA
Unigene_155099	12	60	5	2.32	0.360471	1	NA	NA	NA	NA	NA	NA	NA	NA	NA	NA	NA	NA	NA	NA	NA	NA	NA	NA	NA	NA
Unigene_139941	2	24	12	3.58	0.218241	1	NA	NA	NA	NA	NA	NA	NA	NA	NA	NA	NA	NA	NA	NA	NA	NA	NA	NA	NA	NA
Unigene_150823	6	31	5.16667	2.37	0.361249	1	NA	NA	NA	NA	NA	NA	NA	NA	NA	NA	NA	NA	NA	NA	NA	NA	NA	NA	NA	NA
Unigene_150824	2	12	6	2.58	0.447289	1	NA	NA	NA	NA	NA	NA	NA	NA	NA	NA	NA	NA	NA	NA	NA	NA	NA	NA	NA	NA
Unigene_139946	4	16	4	2	0.484293	1	NA	NA	NA	NA	NA	NA	NA	NA	NA	NA	NA	NA	NA	NA	NA	NA	NA	NA	NA	NA
Unigene_139947	2	10	5	2.32	0.52688	1	NA	NA	NA	NA	NA	NA	NA	NA	NA	NA	NA	NA	NA	NA	NA	NA	NA	NA	NA	NA
Unigene_150829	2	16	8	3	0.333765	1	NA	NA	NA	NA	NA	NA	NA	NA	NA	NA	NA	NA	NA	NA	NA	NA	NA	NA	NA	NA
Unigene_202943	2	12	6	2.58	0.447289	1	NA	NA	NA	NA	NA	NA	NA	NA	NA	NA	NA	NA	NA	NA	NA	NA	NA	NA	NA	NA
Unigene_202947	2	98	49	5.61	0.0669346	1	tr|K4DBS2|K4DBS2_SOLLC	674	80.6	98	52.69	14.54	19	0	264	557	1	98	1.7e-35	101256353	Uncharacterized protein	GO:0006486; GO:0016021; GO:0016757	protein glycosylation [GO:0006486]	integral component of membrane [GO:0016021]	transferase activity, transferring glycosyl groups [GO:0016757]	NA
Unigene_348772	2	10	5	2.32	0.52688	1	NA	NA	NA	NA	NA	NA	NA	NA	NA	NA	NA	NA	NA	NA	NA	NA	NA	NA	NA	NA
Unigene_348775	6	58	9.66667	3.27	0.216856	1	NA	NA	NA	NA	NA	NA	NA	NA	NA	NA	NA	NA	NA	NA	NA	NA	NA	NA	NA	NA
Unigene_101630	2	32	16	4	0.165012	1	tr|A0A0V0HHR4|A0A0V0HHR4_SOLCH	71	92.8	69	30.8	97.18	5	0	324	530	3	71	2.6e-30	NA	Putative ovule protein	NA	NA	NA	NA	NA
Unigene_163231	2	8	4	2	0.622581	1	NA	NA	NA	NA	NA	NA	NA	NA	NA	NA	NA	NA	NA	NA	NA	NA	NA	NA	NA	NA
Unigene_101636	4	96	24	4.58	0.109127	1	tr|K4BG11|K4BG11_SOLLC	533	89	283	70.93	53.1	30	1	1196	348	121	402	7.9e-131	101264187	Uncharacterized protein	NA	NA	NA	NA	NA
Unigene_163233	2	34	17	4.09	0.156042	1	NA	NA	NA	NA	NA	NA	NA	NA	NA	NA	NA	NA	NA	NA	NA	NA	NA	NA	NA	NA
Unigene_101639	8	32	4	2	0.432834	1	NA	NA	NA	NA	NA	NA	NA	NA	NA	NA	NA	NA	NA	NA	NA	NA	NA	NA	NA	NA
Unigene_163236	4	16	4	2	0.484293	1	NA	NA	NA	NA	NA	NA	NA	NA	NA	NA	NA	NA	NA	NA	NA	NA	NA	NA	NA	NA
Unigene_163237	2	47	23.5	4.55	0.117613	1	NA	NA	NA	NA	NA	NA	NA	NA	NA	NA	NA	NA	NA	NA	NA	NA	NA	NA	NA	NA
Unigene_163238	125	563	4.504	2.17	0.396498	1	tr|K4DHQ9|K4DHQ9_SOLLC	691	95.3	343	34.16	49.64	15	1	1311	283	350	691	1.7e-177	101251457	Uncharacterized protein	GO:0005524	NA	NA	ATP binding [GO:0005524]	NA
Unigene_411778	3370	13689	4.06202	2.02	0.341739	1	tr|K4BLX5|K4BLX5_SOLLC	327	94.2	327	54.14	100	19	0	99	1079	1	327	6.9e-171	101267302	Uncharacterized protein	GO:0015995; GO:0046406	chlorophyll biosynthetic process [GO:0015995]	NA	magnesium protoporphyrin IX methyltransferase activity [GO:0046406]	NA
Unigene_401506	2	16	8	3	0.333765	1	NA	NA	NA	NA	NA	NA	NA	NA	NA	NA	NA	NA	NA	NA	NA	NA	NA	NA	NA	NA
Unigene_215352	16	89	5.5625	2.48	0.337145	1	tr|A0A1S3YHJ9|A0A1S3YHJ9_TOBAC	398	58.2	55	26.27	13.82	22	1	224	385	344	398	1.1e-11	LOC107776172	uncharacterized protein LOC107776172	NA	NA	NA	NA	NA
Unigene_215353	2	16	8	3	0.333765	1	NA	NA	NA	NA	NA	NA	NA	NA	NA	NA	NA	NA	NA	NA	NA	NA	NA	NA	NA	NA
Unigene_215357	2	30	15	3.91	0.175335	1	tr|M0ZX32|M0ZX32_SOLTU	178	59	61	43.57	34.27	25	0	49	231	118	178	2e-12	NA	Uncharacterized protein	NA	NA	NA	NA	NA
Unigene_215358	6	315	52.5	5.71	0.0608144	1	tr|A0A1S4AFE3|A0A1S4AFE3_TOBAC	538	36.9	111	23.82	20.63	68	2	545	216	286	395	9e-09	LOC107797035	4-coumarate--CoA ligase-like 7	GO:0008152; GO:0016021; GO:0016874	metabolic process [GO:0008152]	integral component of membrane [GO:0016021]	ligase activity [GO:0016874]	NA
Unigene_282952	2	12	6	2.58	0.447289	1	NA	NA	NA	NA	NA	NA	NA	NA	NA	NA	NA	NA	NA	NA	NA	NA	NA	NA	NA	NA
Unigene_114040	2	8	4	2	0.622581	1	NA	NA	NA	NA	NA	NA	NA	NA	NA	NA	NA	NA	NA	NA	NA	NA	NA	NA	NA	NA
Unigene_114042	2	38	19	4.25	0.141211	1	NA	NA	NA	NA	NA	NA	NA	NA	NA	NA	NA	NA	NA	NA	NA	NA	NA	NA	NA	NA
Unigene_114043	6	32	5.33333	2.42	0.352002	1	NA	NA	NA	NA	NA	NA	NA	NA	NA	NA	NA	NA	NA	NA	NA	NA	NA	NA	NA	NA
Unigene_114044	6	34	5.66667	2.5	0.335007	1	tr|M1CEU8|M1CEU8_SOLTU	838	45.2	155	88.57	18.5	82	2	40	495	239	393	4.4e-25	102604512	Uncharacterized protein	GO:0004842	NA	NA	ubiquitin-protein transferase activity [GO:0004842]	NA
Unigene_114045	2	18	9	3.17	0.294357	1	NA	NA	NA	NA	NA	NA	NA	NA	NA	NA	NA	NA	NA	NA	NA	NA	NA	NA	NA	NA
Unigene_114046	2	30	15	3.91	0.175335	1	NA	NA	NA	NA	NA	NA	NA	NA	NA	NA	NA	NA	NA	NA	NA	NA	NA	NA	NA	NA
Unigene_114048	2	16	8	3	0.333765	1	tr|G7K5E1|G7K5E1_MEDTR	1706	32.5	123	91.34	7.21	59	3	403	107	162	284	3.9e-05	11411964 MTR_5g026090	Vacuolar sorting-associated-like protein	GO:0004672; GO:0005524; GO:0005622; GO:0006886; GO:0016021; GO:0016192	intracellular protein transport [GO:0006886]; vesicle-mediated transport [GO:0016192]	integral component of membrane [GO:0016021]; intracellular [GO:0005622]	ATP binding [GO:0005524]; protein kinase activity [GO:0004672]	NA
Unigene_114049	2	14	7	2.81	0.383927	1	NA	NA	NA	NA	NA	NA	NA	NA	NA	NA	NA	NA	NA	NA	NA	NA	NA	NA	NA	NA
Unigene_181640	4	44	11	3.46	0.200735	1	tr|A0A1D1XGW1|A0A1D1XGW1_9ARAE	128	81	79	26.04	61.72	15	0	404	640	29	107	1.7e-29	RpS26 g.147094	40S ribosomal protein S26 (Fragment)	GO:0003735; GO:0005840; GO:0006412	translation [GO:0006412]	ribosome [GO:0005840]	structural constituent of ribosome [GO:0003735]	NA
Unigene_181644	2	14	7	2.81	0.383927	1	NA	NA	NA	NA	NA	NA	NA	NA	NA	NA	NA	NA	NA	NA	NA	NA	NA	NA	NA	NA
Unigene_181649	4	394	98.5	6.62	0.0374886	1	tr|A0A0V0GH34|A0A0V0GH34_SOLCH	68	68.5	54	12.8	79.41	17	0	909	748	14	67	6e-12	NA	Putative ovule protein (Fragment)	NA	NA	NA	NA	NA
Unigene_82262	2	12	6	2.58	0.447289	1	NA	NA	NA	NA	NA	NA	NA	NA	NA	NA	NA	NA	NA	NA	NA	NA	NA	NA	NA	NA
Unigene_82264	13	101	7.76923	2.96	0.262183	1	NA	NA	NA	NA	NA	NA	NA	NA	NA	NA	NA	NA	NA	NA	NA	NA	NA	NA	NA	NA
Unigene_82268	24	279	11.625	3.54	0.19748	1	tr|K4D4S5|K4D4S5_SOLLC	852	84.3	413	76.01	48.47	65	0	1630	392	431	843	6.9e-194	NA	Uncharacterized protein	GO:0005886; GO:0006952; GO:0007165; GO:0043531	defense response [GO:0006952]; signal transduction [GO:0007165]	plasma membrane [GO:0005886]	ADP binding [GO:0043531]	NA
Unigene_317991	213	854	4.00939	2	0.422293	1	NA	NA	NA	NA	NA	NA	NA	NA	NA	NA	NA	NA	NA	NA	NA	NA	NA	NA	NA	NA
Unigene_317994	2	33	16.5	4.04	0.160375	1	NA	NA	NA	NA	NA	NA	NA	NA	NA	NA	NA	NA	NA	NA	NA	NA	NA	NA	NA	NA
Unigene_132451	2	48	24	4.58	0.115549	1	NA	NA	NA	NA	NA	NA	NA	NA	NA	NA	NA	NA	NA	NA	NA	NA	NA	NA	NA	NA
Unigene_132454	2	30	15	3.91	0.175335	1	NA	NA	NA	NA	NA	NA	NA	NA	NA	NA	NA	NA	NA	NA	NA	NA	NA	NA	NA	NA
Unigene_194059	2	18	9	3.17	0.294357	1	NA	NA	NA	NA	NA	NA	NA	NA	NA	NA	NA	NA	NA	NA	NA	NA	NA	NA	NA	NA
Unigene_178900	4	32	8	3	0.263046	1	NA	NA	NA	NA	NA	NA	NA	NA	NA	NA	NA	NA	NA	NA	NA	NA	NA	NA	NA	NA
Unigene_442594	2	8	4	2	0.622581	1	tr|D8SKI6|D8SKI6_SELML	199	56.7	60	51.28	30.15	23	1	143	322	142	198	1.4e-11	SELMODRAFT_119112	Uncharacterized protein	NA	NA	NA	NA	NA
Unigene_178902	2	19	9.5	3.25	0.277923	1	NA	NA	NA	NA	NA	NA	NA	NA	NA	NA	NA	NA	NA	NA	NA	NA	NA	NA	NA	NA
Unigene_178903	6	132	22	4.46	0.118558	1	NA	NA	NA	NA	NA	NA	NA	NA	NA	NA	NA	NA	NA	NA	NA	NA	NA	NA	NA	NA
Unigene_178904	4	32	8	3	0.263046	1	NA	NA	NA	NA	NA	NA	NA	NA	NA	NA	NA	NA	NA	NA	NA	NA	NA	NA	NA	NA
Unigene_33078	2	18	9	3.17	0.294357	1	NA	NA	NA	NA	NA	NA	NA	NA	NA	NA	NA	NA	NA	NA	NA	NA	NA	NA	NA	NA
Unigene_33079	2	8	4	2	0.622581	1	tr|K4AU69|K4AU69_SOLLC	193	100	48	46.3	24.87	0	0	144	1	1	48	3.1e-18	NA	Uncharacterized protein	GO:0008168	NA	NA	methyltransferase activity [GO:0008168]	NA
Unigene_79521	44	884	20.0909	4.33	0.114723	1	tr|K4CLW9|K4CLW9_SOLLC	197	94.2	154	55.26	78.17	9	0	696	235	26	179	5.8e-80	101245274	Uncharacterized protein	NA	NA	NA	NA	NA
Unigene_90402	4	120	30	4.91	0.0937037	1	tr|K4CPT6|K4CPT6_SOLLC	728	97.8	224	73.85	30.77	5	0	909	238	505	728	3.8e-125	NA	Uncharacterized protein	NA	NA	NA	NA	NA
Unigene_79524	8	45	5.625	2.49	0.331503	1	NA	NA	NA	NA	NA	NA	NA	NA	NA	NA	NA	NA	NA	NA	NA	NA	NA	NA	NA	NA
Unigene_90404	2	10	5	2.32	0.52688	1	NA	NA	NA	NA	NA	NA	NA	NA	NA	NA	NA	NA	NA	NA	NA	NA	NA	NA	NA	NA
Unigene_241903	76	314	4.13158	2.05	0.430831	1	tr|K4BYA2|K4BYA2_SOLLC	463	88.6	290	47.39	62.63	1	1	1136	267	148	405	5.8e-149	NA	Uncharacterized protein	GO:0004553; GO:0005975	carbohydrate metabolic process [GO:0005975]	NA	hydrolase activity, hydrolyzing O-glycosyl compounds [GO:0004553]	NA
Unigene_90406	3	28	9.33333	3.22	0.242991	1	NA	NA	NA	NA	NA	NA	NA	NA	NA	NA	NA	NA	NA	NA	NA	NA	NA	NA	NA	NA
Unigene_79527	4	84	21	4.39	0.119896	1	tr|K4D8I0|K4D8I0_SOLLC	2584	90.7	517	99.87	20.01	48	0	3	1553	408	924	7.8e-264	NA	Uncharacterized protein	NA	NA	NA	NA	NA
Unigene_90407	48	277	5.77083	2.53	0.338236	1	NA	NA	NA	NA	NA	NA	NA	NA	NA	NA	NA	NA	NA	NA	NA	NA	NA	NA	NA	NA
Unigene_90408	2	13	6.5	2.7	0.413802	1	NA	NA	NA	NA	NA	NA	NA	NA	NA	NA	NA	NA	NA	NA	NA	NA	NA	NA	NA	NA
Unigene_387735	18	98	5.44444	2.44	0.344566	1	tr|K4BWC5|K4BWC5_SOLLC	579	100	59	58.42	10.19	0	0	127	303	1	59	4.3e-25	107196795	Uncharacterized protein	GO:0016021; GO:0022857	NA	integral component of membrane [GO:0016021]	transmembrane transporter activity [GO:0022857]	NA
Unigene_387736	20	126	6.3	2.66	0.312211	1	NA	NA	NA	NA	NA	NA	NA	NA	NA	NA	NA	NA	NA	NA	NA	NA	NA	NA	NA	NA
Unigene_150861	14	146	10.4286	3.38	0.212504	1	tr|K4BUH4|K4BUH4_SOLLC	818	86.2	189	77.14	23.11	26	0	2	568	402	590	3.1e-85	104644323	Serine/threonine-protein kinase	GO:0004674; GO:0005524; GO:0005886; GO:0006468; GO:0016021; GO:0048544	protein phosphorylation [GO:0006468]; recognition of pollen [GO:0048544]	integral component of membrane [GO:0016021]; plasma membrane [GO:0005886]	ATP binding [GO:0005524]; protein serine/threonine kinase activity [GO:0004674]	NA
Unigene_139984	285	2106	7.38947	2.89	0.240164	1	tr|K4CA54|K4CA54_SOLLC	134	90.3	134	38.36	100	13	0	88	489	1	134	1.6e-58	NA	Uncharacterized protein	GO:0042753	positive regulation of circadian rhythm [GO:0042753]	NA	NA	NA
Unigene_150868	20	979	48.95	5.61	0.0524075	1	tr|K4CX23|K4CX23_SOLLC	458	88	258	40.76	56.33	31	0	1889	1116	1	258	1.8e-121	NA	Uncharacterized protein	GO:0016021	NA	integral component of membrane [GO:0016021]	NA	NA
Unigene_129713	4	16	4	2	0.484293	1	NA	NA	NA	NA	NA	NA	NA	NA	NA	NA	NA	NA	NA	NA	NA	NA	NA	NA	NA	NA
Unigene_202980	42	572	13.619	3.77	0.167536	1	tr|K4CXY7|K4CXY7_SOLLC	202	97.9	140	30.93	69.31	3	0	236	655	32	171	1.4e-78	101244125	Uncharacterized protein	GO:0006491; GO:0016021	N-glycan processing [GO:0006491]	integral component of membrane [GO:0016021]	NA	NA
Unigene_439858	6	24	4	2	0.444968	1	NA	NA	NA	NA	NA	NA	NA	NA	NA	NA	NA	NA	NA	NA	NA	NA	NA	NA	NA	NA
Unigene_41213	8	88	11	3.46	0.197581	1	tr|M1CCX6|M1CCX6_SOLTU	60	77.1	35	13.62	58.33	6	1	625	521	18	50	3e-06	NA	Uncharacterized protein	NA	NA	NA	NA	NA
Unigene_202987	6	26	4.33333	2.12	0.416997	1	NA	NA	NA	NA	NA	NA	NA	NA	NA	NA	NA	NA	NA	NA	NA	NA	NA	NA	NA	NA
Unigene_202989	2	28	14	3.81	0.187337	1	NA	NA	NA	NA	NA	NA	NA	NA	NA	NA	NA	NA	NA	NA	NA	NA	NA	NA	NA	NA
Unigene_254316	1	14	14	3.81	0.288062	1	tr|J3NCK3|J3NCK3_ORYBR	402	33.1	151	102.49	37.56	85	4	37	441	18	168	1.7e-09	102703542	Uncharacterized protein	GO:0008299; GO:0009536; GO:0015979; GO:0016765	isoprenoid biosynthetic process [GO:0008299]; photosynthesis [GO:0015979]	plastid [GO:0009536]	transferase activity, transferring alkyl or aryl (other than methyl) groups [GO:0016765]	NA
Unigene_97932	4	16	4	2	0.484293	1	NA	NA	NA	NA	NA	NA	NA	NA	NA	NA	NA	NA	NA	NA	NA	NA	NA	NA	NA	NA
Unigene_97936	310	4429	14.2871	3.84	0.116196	1	tr|K4D8C2|K4D8C2_SOLLC	559	85.9	559	66.47	100	79	0	462	2138	1	559	3.8e-260	101251442	Uncharacterized protein	GO:0016021; GO:0055085	transmembrane transport [GO:0055085]	integral component of membrane [GO:0016021]	NA	NA
Unigene_97937	2	14	7	2.81	0.383927	1	tr|A0A087SS36|A0A087SS36_AUXPR	957	52.8	233	101.16	24.35	105	3	690	4	682	913	2.8e-56	F751_0281	Alpha-1,4 glucan phosphorylase (EC 2.4.1.1)	GO:0005975; GO:0008184; GO:0030170; GO:0102250; GO:0102499	carbohydrate metabolic process [GO:0005975]	NA	glycogen phosphorylase activity [GO:0008184]; linear malto-oligosaccharide phosphorylase activity [GO:0102250]; pyridoxal phosphate binding [GO:0030170]; SHG alpha-glucan phosphorylase activity [GO:0102499]	NA
Unigene_97938	2	13	6.5	2.7	0.413802	1	NA	NA	NA	NA	NA	NA	NA	NA	NA	NA	NA	NA	NA	NA	NA	NA	NA	NA	NA	NA
Unigene_163270	65	745	11.4615	3.52	0.187519	1	tr|K4BYZ6|K4BYZ6_SOLLC	578	95.7	585	72.97	101.21	18	1	260	2014	1	578	0	101257962	Uncharacterized protein	GO:0004497; GO:0005506; GO:0009570; GO:0009941; GO:0016705; GO:0020037	NA	chloroplast envelope [GO:0009941]; chloroplast stroma [GO:0009570]	heme binding [GO:0020037]; iron ion binding [GO:0005506]; monooxygenase activity [GO:0004497]; oxidoreductase activity, acting on paired donors, with incorporation or reduction of molecular oxygen [GO:0016705]	NA
Unigene_101675	7	37	5.28571	2.4	0.350432	1	NA	NA	NA	NA	NA	NA	NA	NA	NA	NA	NA	NA	NA	NA	NA	NA	NA	NA	NA	NA
Unigene_101676	6	26	4.33333	2.12	0.416997	1	NA	NA	NA	NA	NA	NA	NA	NA	NA	NA	NA	NA	NA	NA	NA	NA	NA	NA	NA	NA
Unigene_163273	14	160	11.4286	3.51	0.198091	1	tr|M1B0M1|M1B0M1_SOLTU	509	92.6	364	91.76	71.51	27	0	99	1190	38	401	7.7e-195	NA	Uncharacterized protein	GO:0004497; GO:0005506; GO:0016021; GO:0016705; GO:0020037	NA	integral component of membrane [GO:0016021]	heme binding [GO:0020037]; iron ion binding [GO:0005506]; monooxygenase activity [GO:0004497]; oxidoreductase activity, acting on paired donors, with incorporation or reduction of molecular oxygen [GO:0016705]	NA
Unigene_101678	6	70	11.6667	3.54	0.186989	1	tr|M1AFX4|M1AFX4_SOLTU	837	84.4	122	61.41	14.58	19	0	1	366	716	837	2.3e-54	NA	Uncharacterized protein	GO:0004674; GO:0005524; GO:0016021; GO:0048544	recognition of pollen [GO:0048544]	integral component of membrane [GO:0016021]	ATP binding [GO:0005524]; protein serine/threonine kinase activity [GO:0004674]	NA
Unigene_153001	1	10	10	3.32	0.415692	1	NA	NA	NA	NA	NA	NA	NA	NA	NA	NA	NA	NA	NA	NA	NA	NA	NA	NA	NA	NA
Unigene_153004	559	5304	9.48837	3.25	0.168138	1	tr|K4CGV3|K4CGV3_SOLLC	589	83.7	508	35.85	86.25	83	0	4229	2706	1	508	1.2e-229	101263533	Uncharacterized protein	GO:0005432; GO:0005509; GO:0016021; GO:0055074	calcium ion homeostasis [GO:0055074]	integral component of membrane [GO:0016021]	calcium:sodium antiporter activity [GO:0005432]; calcium ion binding [GO:0005509]	NA
Unigene_163279	2	10	5	2.32	0.52688	1	NA	NA	NA	NA	NA	NA	NA	NA	NA	NA	NA	NA	NA	NA	NA	NA	NA	NA	NA	NA
Unigene_153005	795	7439	9.35723	3.23	0.162656	1	tr|A0A0V0IIY5|A0A0V0IIY5_SOLCH	573	89.7	573	70.25	100	59	0	2355	637	1	573	7.9e-287	NA	Putative GTP-binding protein-like	GO:0005525	NA	NA	GTP binding [GO:0005525]	NA
Unigene_153006	6	34	5.66667	2.5	0.335007	1	NA	NA	NA	NA	NA	NA	NA	NA	NA	NA	NA	NA	NA	NA	NA	NA	NA	NA	NA	NA
Unigene_153007	10	124	12.4	3.63	0.184196	1	tr|K4B8P4|K4B8P4_SOLLC	338	85.2	352	80.61	104.14	26	1	3	1058	13	338	3e-168	NA	Uncharacterized protein	GO:0003677; GO:0005634; GO:0006351; GO:0006355	regulation of transcription, DNA-templated [GO:0006355]; transcription, DNA-templated [GO:0006351]	nucleus [GO:0005634]	DNA binding [GO:0003677]	NA
Unigene_215392	115	1639	14.2522	3.83	0.139969	1	tr|K4CM51|K4CM51_SOLLC	276	90.9	276	64.39	100	25	0	1144	317	1	276	1.1e-138	101258578	Uncharacterized protein	GO:0004252; GO:0016021	NA	integral component of membrane [GO:0016021]	serine-type endopeptidase activity [GO:0004252]	NA
Unigene_215393	4	16	4	2	0.484293	1	NA	NA	NA	NA	NA	NA	NA	NA	NA	NA	NA	NA	NA	NA	NA	NA	NA	NA	NA	NA
Unigene_205121	169	1068	6.31953	2.66	0.293219	1	tr|A0A0V0HN64|A0A0V0HN64_SOLCH	206	86.6	164	52.34	79.61	22	0	130	621	43	206	1.1e-71	NA	Putative ovule protein	GO:0000160; GO:0005622	phosphorelay signal transduction system [GO:0000160]	intracellular [GO:0005622]	NA	NA
Unigene_215396	3	23	7.66667	2.94	0.292056	1	NA	NA	NA	NA	NA	NA	NA	NA	NA	NA	NA	NA	NA	NA	NA	NA	NA	NA	NA	NA
Unigene_48740	2	12	6	2.58	0.447289	1	NA	NA	NA	NA	NA	NA	NA	NA	NA	NA	NA	NA	NA	NA	NA	NA	NA	NA	NA	NA
Unigene_300239	4	16	4	2	0.484293	1	NA	NA	NA	NA	NA	NA	NA	NA	NA	NA	NA	NA	NA	NA	NA	NA	NA	NA	NA	NA
Unigene_114080	4	16	4	2	0.484293	1	NA	NA	NA	NA	NA	NA	NA	NA	NA	NA	NA	NA	NA	NA	NA	NA	NA	NA	NA	NA
Unigene_114083	3	34	11.3333	3.5	0.203909	1	NA	NA	NA	NA	NA	NA	NA	NA	NA	NA	NA	NA	NA	NA	NA	NA	NA	NA	NA	NA
Unigene_114086	75	652	8.69333	3.12	0.237432	1	tr|A0A0V0I6U3|A0A0V0I6U3_SOLCH	436	66.3	368	82.82	84.4	118	2	46	1134	70	436	4.9e-113	NA	Putative ABC transporter F family member 4-like	GO:0005634; GO:0046982	NA	nucleus [GO:0005634]	protein heterodimerization activity [GO:0046982]	NA
Unigene_114087	59	1346	22.8136	4.51	0.0954723	1	tr|M1CU34|M1CU34_SOLTU	499	92.2	499	69.31	100	33	1	2108	630	1	499	2.3e-277	102595923	Uncharacterized protein	GO:0003723; GO:0004652; GO:0005524; GO:0005634; GO:0016021; GO:0031123; GO:0043631; GO:0046872	RNA 3'-end processing [GO:0031123]; RNA polyadenylation [GO:0043631]	integral component of membrane [GO:0016021]; nucleus [GO:0005634]	ATP binding [GO:0005524]; metal ion binding [GO:0046872]; polynucleotide adenylyltransferase activity [GO:0004652]; RNA binding [GO:0003723]	NA
Unigene_181680	4	20	5	2.32	0.398452	1	NA	NA	NA	NA	NA	NA	NA	NA	NA	NA	NA	NA	NA	NA	NA	NA	NA	NA	NA	NA
Unigene_181682	24	120	5	2.32	0.370962	1	NA	NA	NA	NA	NA	NA	NA	NA	NA	NA	NA	NA	NA	NA	NA	NA	NA	NA	NA	NA
Unigene_181683	4	16	4	2	0.484293	1	NA	NA	NA	NA	NA	NA	NA	NA	NA	NA	NA	NA	NA	NA	NA	NA	NA	NA	NA	NA
Unigene_181684	2	10	5	2.32	0.52688	1	NA	NA	NA	NA	NA	NA	NA	NA	NA	NA	NA	NA	NA	NA	NA	NA	NA	NA	NA	NA
Unigene_181685	2	14	7	2.81	0.383927	1	NA	NA	NA	NA	NA	NA	NA	NA	NA	NA	NA	NA	NA	NA	NA	NA	NA	NA	NA	NA
Unigene_171413	3	24	8	3	0.280545	1	NA	NA	NA	NA	NA	NA	NA	NA	NA	NA	NA	NA	NA	NA	NA	NA	NA	NA	NA	NA
Unigene_181689	1	23	23	4.52	0.158711	1	NA	NA	NA	NA	NA	NA	NA	NA	NA	NA	NA	NA	NA	NA	NA	NA	NA	NA	NA	NA
Unigene_171417	2	8	4	2	0.622581	1	NA	NA	NA	NA	NA	NA	NA	NA	NA	NA	NA	NA	NA	NA	NA	NA	NA	NA	NA	NA
Unigene_171419	54	1615	29.9074	4.9	0.0720575	1	tr|K4AXG8|K4AXG8_SOLLC	218	89.4	218	42.5	100	21	1	626	1273	1	218	2.2e-101	101262349	Uncharacterized protein	GO:0005506; GO:0016226; GO:0051536	iron-sulfur cluster assembly [GO:0016226]	NA	iron ion binding [GO:0005506]; iron-sulfur cluster binding [GO:0051536]	NA
Unigene_10436	8	105	13.125	3.71	0.174115	1	tr|A0A0V0I283|A0A0V0I283_SOLCH	410	86	50	33.94	12.2	6	1	416	270	321	370	5.8e-15	NA	Putative F17A17.37 protein-like	NA	NA	NA	NA	NA
Unigene_72033	1	8	8	3	0.503515	1	NA	NA	NA	NA	NA	NA	NA	NA	NA	NA	NA	NA	NA	NA	NA	NA	NA	NA	NA	NA
Unigene_223531	4	23	5.75	2.52	0.351915	1	NA	NA	NA	NA	NA	NA	NA	NA	NA	NA	NA	NA	NA	NA	NA	NA	NA	NA	NA	NA
Unigene_72034	4	52	13	3.7	0.174731	1	NA	NA	NA	NA	NA	NA	NA	NA	NA	NA	NA	NA	NA	NA	NA	NA	NA	NA	NA	NA
Unigene_10438	2	20	10	3.32	0.263322	1	NA	NA	NA	NA	NA	NA	NA	NA	NA	NA	NA	NA	NA	NA	NA	NA	NA	NA	NA	NA
Unigene_223533	6	24	4	2	0.444968	1	NA	NA	NA	NA	NA	NA	NA	NA	NA	NA	NA	NA	NA	NA	NA	NA	NA	NA	NA	NA
Unigene_72038	2	8	4	2	0.622581	1	NA	NA	NA	NA	NA	NA	NA	NA	NA	NA	NA	NA	NA	NA	NA	NA	NA	NA	NA	NA
Unigene_72039	2	14	7	2.81	0.383927	1	NA	NA	NA	NA	NA	NA	NA	NA	NA	NA	NA	NA	NA	NA	NA	NA	NA	NA	NA	NA
Unigene_307762	2	22	11	3.46	0.238503	1	NA	NA	NA	NA	NA	NA	NA	NA	NA	NA	NA	NA	NA	NA	NA	NA	NA	NA	NA	NA
Unigene_307764	3	18	6	2.58	0.368918	1	NA	NA	NA	NA	NA	NA	NA	NA	NA	NA	NA	NA	NA	NA	NA	NA	NA	NA	NA	NA
Unigene_132491	51	756	14.8235	3.89	0.151409	1	tr|K4C730|K4C730_SOLLC	596	91.6	143	28.95	23.99	12	0	1480	1052	454	596	2.8e-69	101265934	Exocyst subunit Exo70 family protein	GO:0000145; GO:0006887	exocytosis [GO:0006887]	exocyst [GO:0000145]	NA	NA
Unigene_132492	2	29	14.5	3.86	0.181102	1	NA	NA	NA	NA	NA	NA	NA	NA	NA	NA	NA	NA	NA	NA	NA	NA	NA	NA	NA	NA
Unigene_194090	2	8	4	2	0.622581	1	NA	NA	NA	NA	NA	NA	NA	NA	NA	NA	NA	NA	NA	NA	NA	NA	NA	NA	NA	NA
Unigene_194092	6	30	5	2.32	0.371056	1	NA	NA	NA	NA	NA	NA	NA	NA	NA	NA	NA	NA	NA	NA	NA	NA	NA	NA	NA	NA
Unigene_132495	4	30	7.5	2.91	0.278245	1	NA	NA	NA	NA	NA	NA	NA	NA	NA	NA	NA	NA	NA	NA	NA	NA	NA	NA	NA	NA
Unigene_194094	51	306	6	2.58	0.328508	1	tr|M1CEI0|M1CEI0_SOLTU	463	96.4	247	23.21	53.35	8	1	3173	2433	218	463	1.4e-137	NA	Uncharacterized protein	GO:0008270	NA	NA	zinc ion binding [GO:0008270]	NA
Unigene_122222	2	14	7	2.81	0.383927	1	NA	NA	NA	NA	NA	NA	NA	NA	NA	NA	NA	NA	NA	NA	NA	NA	NA	NA	NA	NA
Unigene_194095	58	270	4.65517	2.22	0.395932	1	tr|K4B9T6|K4B9T6_SOLLC	494	97.8	223	63.41	45.14	5	0	325	993	107	329	3.1e-123	NA	Uncharacterized protein	GO:0009793	embryo development ending in seed dormancy [GO:0009793]	NA	NA	NA
Unigene_132499	6	38	6.33333	2.66	0.305989	1	NA	NA	NA	NA	NA	NA	NA	NA	NA	NA	NA	NA	NA	NA	NA	NA	NA	NA	NA	NA
Unigene_194097	95	388	4.08421	2.03	0.432093	1	tr|A0A0V0IEY5|A0A0V0IEY5_SOLCH	404	92.9	183	34.44	45.3	13	0	527	1075	222	404	2.4e-82	NA	Putative glycerol-3-phosphate transporter family protein-like	GO:0016021; GO:0022857	NA	integral component of membrane [GO:0016021]	transmembrane transporter activity [GO:0022857]	NA
Unigene_194098	2	28	14	3.81	0.187337	1	NA	NA	NA	NA	NA	NA	NA	NA	NA	NA	NA	NA	NA	NA	NA	NA	NA	NA	NA	NA
Unigene_122226	2	14	7	2.81	0.383927	1	NA	NA	NA	NA	NA	NA	NA	NA	NA	NA	NA	NA	NA	NA	NA	NA	NA	NA	NA	NA
Unigene_194099	93	465	5	2.32	0.37075	1	tr|K4CXB7|K4CXB7_SOLLC	821	80.4	245	50.07	29.84	48	0	1466	732	510	754	2e-99	101250255	Uncharacterized protein	NA	NA	NA	NA	NA
Unigene_178940	2	14	7	2.81	0.383927	1	tr|I0Z847|I0Z847_COCSC	771	70.7	41	40.73	5.32	12	0	250	128	391	431	1.1e-07	COCSUDRAFT_11765	DNA repair helicase	GO:0003677; GO:0004003; GO:0005524; GO:0005634; GO:0006289	nucleotide-excision repair [GO:0006289]	nucleus [GO:0005634]	ATP binding [GO:0005524]; ATP-dependent DNA helicase activity [GO:0004003]; DNA binding [GO:0003677]	NA
Unigene_178941	2	24	12	3.58	0.218241	1	NA	NA	NA	NA	NA	NA	NA	NA	NA	NA	NA	NA	NA	NA	NA	NA	NA	NA	NA	NA
Unigene_178942	379	2918	7.69921	2.94	0.222304	1	tr|G3BGV4|G3BGV4_SOLLC	266	81.9	260	35.47	97.74	45	1	721	1500	1	258	1.2e-108	TCP14	TCP transcription factor 14	GO:0003677; GO:0005634; GO:0006351; GO:0006355	regulation of transcription, DNA-templated [GO:0006355]; transcription, DNA-templated [GO:0006351]	nucleus [GO:0005634]	DNA binding [GO:0003677]	NA
Unigene_178945	2	24	12	3.58	0.218241	1	NA	NA	NA	NA	NA	NA	NA	NA	NA	NA	NA	NA	NA	NA	NA	NA	NA	NA	NA	NA
Unigene_17960	2	10	5	2.32	0.52688	1	NA	NA	NA	NA	NA	NA	NA	NA	NA	NA	NA	NA	NA	NA	NA	NA	NA	NA	NA	NA
Unigene_17961	2	8	4	2	0.622581	1	NA	NA	NA	NA	NA	NA	NA	NA	NA	NA	NA	NA	NA	NA	NA	NA	NA	NA	NA	NA
Unigene_331050	2	8	4	2	0.622581	1	NA	NA	NA	NA	NA	NA	NA	NA	NA	NA	NA	NA	NA	NA	NA	NA	NA	NA	NA	NA
Unigene_17964	2	28	14	3.81	0.187337	1	NA	NA	NA	NA	NA	NA	NA	NA	NA	NA	NA	NA	NA	NA	NA	NA	NA	NA	NA	NA
Unigene_17968	4	18	4.5	2.17	0.437212	1	NA	NA	NA	NA	NA	NA	NA	NA	NA	NA	NA	NA	NA	NA	NA	NA	NA	NA	NA	NA
Unigene_90447	6	30	5	2.32	0.371056	1	NA	NA	NA	NA	NA	NA	NA	NA	NA	NA	NA	NA	NA	NA	NA	NA	NA	NA	NA	NA
Unigene_140630	4	16	4	2	0.484293	1	NA	NA	NA	NA	NA	NA	NA	NA	NA	NA	NA	NA	NA	NA	NA	NA	NA	NA	NA	NA
Unigene_129752	3	12	4	2	0.534975	1	NA	NA	NA	NA	NA	NA	NA	NA	NA	NA	NA	NA	NA	NA	NA	NA	NA	NA	NA	NA
Unigene_129753	2	10	5	2.32	0.52688	1	NA	NA	NA	NA	NA	NA	NA	NA	NA	NA	NA	NA	NA	NA	NA	NA	NA	NA	NA	NA
Unigene_129755	2	10	5	2.32	0.52688	1	NA	NA	NA	NA	NA	NA	NA	NA	NA	NA	NA	NA	NA	NA	NA	NA	NA	NA	NA	NA
Unigene_129756	2	10	5	2.32	0.52688	1	NA	NA	NA	NA	NA	NA	NA	NA	NA	NA	NA	NA	NA	NA	NA	NA	NA	NA	NA	NA
Unigene_140638	10	82	8.2	3.04	0.247994	1	tr|A0A0V0H4V2|A0A0V0H4V2_SOLCH	188	54.2	59	26.14	31.38	26	1	347	520	121	179	7.4e-09	NA	Putative ovule protein	NA	NA	NA	NA	NA
Unigene_8824	2	12	6	2.58	0.447289	1	tr|A0A1U8NSR9|A0A1U8NSR9_GOSHI	224	44.5	128	94.81	57.14	68	3	386	9	46	172	3.5e-22	LOC107951472	carboxyvinyl-carboxyphosphonate phosphorylmutase, chloroplastic-like isoform X2	GO:0003824; GO:0008152	metabolic process [GO:0008152]	NA	catalytic activity [GO:0003824]	NA
Unigene_8825	16	401	25.0625	4.65	0.106292	1	tr|A0A0V0I1R6|A0A0V0I1R6_SOLCH	69	68.9	45	7.41	65.22	14	0	1173	1039	2	46	2.6e-08	NA	Putative ovule protein	GO:0016021	NA	integral component of membrane [GO:0016021]	NA	NA
Unigene_41255	6	30	5	2.32	0.371056	1	NA	NA	NA	NA	NA	NA	NA	NA	NA	NA	NA	NA	NA	NA	NA	NA	NA	NA	NA	NA
Unigene_41259	2	12	6	2.58	0.447289	1	NA	NA	NA	NA	NA	NA	NA	NA	NA	NA	NA	NA	NA	NA	NA	NA	NA	NA	NA	NA
Unigene_97971	2	10	5	2.32	0.52688	1	NA	NA	NA	NA	NA	NA	NA	NA	NA	NA	NA	NA	NA	NA	NA	NA	NA	NA	NA	NA
Unigene_97972	2	9	4.5	2.17	0.572467	1	tr|A9U7M9|A9U7M9_PHYPA	349	49.6	137	96.93	39.26	68	1	424	17	168	304	1.3e-27	PHYPADRAFT_103971	Predicted protein (Fragment)	GO:0005524	NA	NA	ATP binding [GO:0005524]	NA
Unigene_87700	2	12	6	2.58	0.447289	1	NA	NA	NA	NA	NA	NA	NA	NA	NA	NA	NA	NA	NA	NA	NA	NA	NA	NA	NA	NA
Unigene_97976	168	1634	9.72619	3.28	0.195671	1	tr|K4BNB5|K4BNB5_SOLLC	280	97.1	280	64.42	100	8	0	1183	344	1	280	3.4e-151	101258059	Uncharacterized protein	NA	NA	NA	NA	NA
Unigene_97979	2	10	5	2.32	0.52688	1	NA	NA	NA	NA	NA	NA	NA	NA	NA	NA	NA	NA	NA	NA	NA	NA	NA	NA	NA	NA
Unigene_153041	22	100	4.54545	2.18	0.395134	1	tr|K4CII2|K4CII2_SOLLC	391	92.8	263	71.92	67.26	12	1	52	819	126	388	3e-129	101254508	Uncharacterized protein	GO:0003677	NA	NA	DNA binding [GO:0003677]	NA
Unigene_153042	75	459	6.12	2.61	0.319224	1	tr|K4BSK4|K4BSK4_SOLLC	537	86.2	109	34.21	20.3	15	0	305	631	429	537	4.8e-46	101243983	Uncharacterized protein	GO:0004190; GO:0006508; GO:0030163; GO:0046658	protein catabolic process [GO:0030163]; proteolysis [GO:0006508]	anchored component of plasma membrane [GO:0046658]	aspartic-type endopeptidase activity [GO:0004190]	NA
Unigene_153045	2	8	4	2	0.622581	1	NA	NA	NA	NA	NA	NA	NA	NA	NA	NA	NA	NA	NA	NA	NA	NA	NA	NA	NA	NA
Unigene_153048	2	24	12	3.58	0.218241	1	NA	NA	NA	NA	NA	NA	NA	NA	NA	NA	NA	NA	NA	NA	NA	NA	NA	NA	NA	NA
Unigene_205160	2	22	11	3.46	0.238503	1	NA	NA	NA	NA	NA	NA	NA	NA	NA	NA	NA	NA	NA	NA	NA	NA	NA	NA	NA	NA
Unigene_205161	2	24	12	3.58	0.218241	1	tr|A0A0V0GTB5|A0A0V0GTB5_SOLCH	148	86	43	35.34	29.05	6	0	364	236	78	120	4.1e-14	NA	Putative ovule protein	NA	NA	NA	NA	NA
Unigene_205163	4	23	5.75	2.52	0.351915	1	NA	NA	NA	NA	NA	NA	NA	NA	NA	NA	NA	NA	NA	NA	NA	NA	NA	NA	NA	NA
Unigene_205165	2	14	7	2.81	0.383927	1	NA	NA	NA	NA	NA	NA	NA	NA	NA	NA	NA	NA	NA	NA	NA	NA	NA	NA	NA	NA
Unigene_205167	30	230	7.66667	2.94	0.27221	1	tr|K4BNR1|K4BNR1_SOLLC	480	93	228	37.36	47.5	16	0	1689	1006	100	327	1.1e-118	NA	Protein DETOXIFICATION (Multidrug and toxic compound extrusion protein)	GO:0006855; GO:0015238; GO:0015297; GO:0016021	drug transmembrane transport [GO:0006855]	integral component of membrane [GO:0016021]	antiporter activity [GO:0015297]; drug transmembrane transporter activity [GO:0015238]	NA
Unigene_205168	2	33	16.5	4.04	0.160375	1	tr|A0A0V0H101|A0A0V0H101_SOLCH	60	82.9	35	21.88	58.33	6	0	376	480	26	60	3.8e-07	NA	Putative ovule protein (Fragment)	GO:0016021	NA	integral component of membrane [GO:0016021]	NA	NA
Unigene_205169	59	285	4.83051	2.27	0.385478	1	tr|K4CBQ1|K4CBQ1_SOLLC	710	96.2	710	83.01	100	27	0	90	2219	1	710	0	NA	Uncharacterized protein	NA	NA	NA	NA	NA
Unigene_48786	2	14	7	2.81	0.383927	1	NA	NA	NA	NA	NA	NA	NA	NA	NA	NA	NA	NA	NA	NA	NA	NA	NA	NA	NA	NA
Unigene_272762	2	10	5	2.32	0.52688	1	NA	NA	NA	NA	NA	NA	NA	NA	NA	NA	NA	NA	NA	NA	NA	NA	NA	NA	NA	NA
Unigene_48788	4	18	4.5	2.17	0.437212	1	NA	NA	NA	NA	NA	NA	NA	NA	NA	NA	NA	NA	NA	NA	NA	NA	NA	NA	NA	NA
Unigene_38519	66	890	13.4848	3.75	0.160499	1	tr|K4C2H6|K4C2H6_SOLLC	151	90.3	124	29.64	82.12	12	0	1029	658	1	124	7.9e-57	101251184	Uncharacterized protein	GO:0003735; GO:0005840; GO:0006412; GO:0070181	translation [GO:0006412]	ribosome [GO:0005840]	small ribosomal subunit rRNA binding [GO:0070181]; structural constituent of ribosome [GO:0003735]	NA
Unigene_171450	4	28	7	2.81	0.295604	1	NA	NA	NA	NA	NA	NA	NA	NA	NA	NA	NA	NA	NA	NA	NA	NA	NA	NA	NA	NA
Unigene_171453	4	19	4.75	2.25	0.416929	1	tr|D8TJ29|D8TJ29_VOLCA	863	75.8	99	85.1	11.47	24	0	348	52	151	249	8.7e-38	VOLCADRAFT_79066	Uncharacterized protein	GO:0005524; GO:0005737; GO:0009408; GO:0019538; GO:0042026	protein metabolic process [GO:0019538]; protein refolding [GO:0042026]; response to heat [GO:0009408]	cytoplasm [GO:0005737]	ATP binding [GO:0005524]	NA
Unigene_171454	6	24	4	2	0.444968	1	NA	NA	NA	NA	NA	NA	NA	NA	NA	NA	NA	NA	NA	NA	NA	NA	NA	NA	NA	NA
Unigene_171455	1	12	12	3.58	0.344513	1	NA	NA	NA	NA	NA	NA	NA	NA	NA	NA	NA	NA	NA	NA	NA	NA	NA	NA	NA	NA
Unigene_171456	286	2725	9.52797	3.25	0.185359	1	tr|Q4JFW8|Q4JFW8_SOLLC	272	60.9	87	43.87	31.99	34	0	594	334	186	272	1.5e-21	SGR1 778212	Green flesh protein (Senescence-inducible chloroplast stay-green protein 1)	NA	NA	NA	NA	NA
Unigene_171459	2	19	9.5	3.25	0.277923	1	NA	NA	NA	NA	NA	NA	NA	NA	NA	NA	NA	NA	NA	NA	NA	NA	NA	NA	NA	NA
Unigene_10472	2	9	4.5	2.17	0.572467	1	NA	NA	NA	NA	NA	NA	NA	NA	NA	NA	NA	NA	NA	NA	NA	NA	NA	NA	NA	NA
Unigene_223570	1	4	4	2	0.760131	1	NA	NA	NA	NA	NA	NA	NA	NA	NA	NA	NA	NA	NA	NA	NA	NA	NA	NA	NA	NA
Unigene_10477	6	26	4.33333	2.12	0.416997	1	NA	NA	NA	NA	NA	NA	NA	NA	NA	NA	NA	NA	NA	NA	NA	NA	NA	NA	NA	NA
Unigene_72077	12	508	42.3333	5.4	0.067746	1	tr|K4BT50|K4BT50_SOLLC	334	90.9	176	27.6	52.69	3	1	26	514	159	334	6.8e-84	NA	Uncharacterized protein	GO:0004672; GO:0005524	NA	NA	ATP binding [GO:0005524]; protein kinase activity [GO:0004672]	NA
Unigene_72079	4	314	78.5	6.29	0.0454288	1	tr|K4D0X0|K4D0X0_SOLLC	382	91.4	371	93.37	97.12	31	1	1116	4	1	370	1.8e-207	101257413	Uncharacterized protein	NA	NA	NA	NA	NA
Unigene_213302	4	16	4	2	0.484293	1	NA	NA	NA	NA	NA	NA	NA	NA	NA	NA	NA	NA	NA	NA	NA	NA	NA	NA	NA	NA
Unigene_285176	2	12	6	2.58	0.447289	1	NA	NA	NA	NA	NA	NA	NA	NA	NA	NA	NA	NA	NA	NA	NA	NA	NA	NA	NA	NA
Unigene_213304	507	5608	11.0611	3.47	0.14354	1	tr|K4CYF5|K4CYF5_SOLLC	169	91.6	154	31.84	91.12	13	0	1296	835	16	169	5.5e-70	101260274	Uncharacterized protein	GO:0009579; GO:0016021	NA	integral component of membrane [GO:0016021]; thylakoid [GO:0009579]	NA	NA
Unigene_213307	2	12	6	2.58	0.447289	1	NA	NA	NA	NA	NA	NA	NA	NA	NA	NA	NA	NA	NA	NA	NA	NA	NA	NA	NA	NA
Unigene_213308	4	28	7	2.81	0.295604	1	NA	NA	NA	NA	NA	NA	NA	NA	NA	NA	NA	NA	NA	NA	NA	NA	NA	NA	NA	NA
Unigene_56921	87	576	6.62069	2.73	0.296591	1	tr|K4BEE4|K4BEE4_SOLLC	454	92.7	382	45.26	84.14	28	0	1449	304	73	454	2e-200	NA	Uncharacterized protein	GO:0004674; GO:0005524; GO:0016021	NA	integral component of membrane [GO:0016021]	ATP binding [GO:0005524]; protein serine/threonine kinase activity [GO:0004674]	NA
Unigene_370017	417	2052	4.92086	2.3	0.338598	1	tr|A0A0V0IWL9|A0A0V0IWL9_SOLCH	859	89.1	859	68.19	100	92	2	416	2986	1	859	0	NA	Putative ovule protein	NA	NA	NA	NA	NA
Unigene_122262	6	24	4	2	0.444968	1	tr|A0A2P6V8A2|A0A2P6V8A2_9CHLO	896	47.5	101	75.37	11.27	49	1	298	8	369	469	3e-18	C2E20_6133	GMP synthase [glutamine-hydrolyzing]	GO:0003922; GO:0005524; GO:0006177; GO:0006355; GO:0006541; GO:0008270; GO:0016462; GO:0043565	glutamine metabolic process [GO:0006541]; GMP biosynthetic process [GO:0006177]; regulation of transcription, DNA-templated [GO:0006355]	NA	ATP binding [GO:0005524]; GMP synthase (glutamine-hydrolyzing) activity [GO:0003922]; pyrophosphatase activity [GO:0016462]; sequence-specific DNA binding [GO:0043565]; zinc ion binding [GO:0008270]	NA
Unigene_122268	2	16	8	3	0.333765	1	NA	NA	NA	NA	NA	NA	NA	NA	NA	NA	NA	NA	NA	NA	NA	NA	NA	NA	NA	NA
Unigene_178983	5323	39713	7.46064	2.9	0.159591	1	tr|G8Z275|G8Z275_SOLLC	721	95.8	648	56.59	89.88	27	0	144	2087	1	648	0	NA	Arginine decarboxylase (EC 4.1.1.19)	GO:0006527; GO:0008295; GO:0008792	arginine catabolic process [GO:0006527]; spermidine biosynthetic process [GO:0008295]	NA	arginine decarboxylase activity [GO:0008792]	PATHWAY: Amine and polyamine biosynthesis; agmatine biosynthesis; agmatine from L-arginine: step 1/1. {ECO:0000256|RuleBase:RU003740}.
Unigene_1330	4	22	5.5	2.46	0.366114	1	NA	NA	NA	NA	NA	NA	NA	NA	NA	NA	NA	NA	NA	NA	NA	NA	NA	NA	NA	NA
Unigene_178986	8	78	9.75	3.29	0.215846	1	NA	NA	NA	NA	NA	NA	NA	NA	NA	NA	NA	NA	NA	NA	NA	NA	NA	NA	NA	NA
Unigene_168714	5	22	4.4	2.14	0.423502	1	NA	NA	NA	NA	NA	NA	NA	NA	NA	NA	NA	NA	NA	NA	NA	NA	NA	NA	NA	NA
Unigene_168715	10	42	4.2	2.07	0.412969	1	NA	NA	NA	NA	NA	NA	NA	NA	NA	NA	NA	NA	NA	NA	NA	NA	NA	NA	NA	NA
Unigene_168718	4	19	4.75	2.25	0.416929	1	tr|K4AWS5|K4AWS5_SOLLC	1321	92.4	105	99.37	7.95	7	1	1	315	227	330	4.3e-44	NA	Uncharacterized protein	GO:0007165	signal transduction [GO:0007165]	NA	NA	NA
Unigene_90480	44	294	6.68182	2.74	0.303048	1	tr|K4BVF8|K4BVF8_SOLLC	661	98.4	243	67.25	36.76	4	0	2	730	419	661	1.6e-135	101261811	Uncharacterized protein	GO:0003677; GO:0005634; GO:0006355	regulation of transcription, DNA-templated [GO:0006355]	nucleus [GO:0005634]	DNA binding [GO:0003677]	NA
Unigene_90482	8	152	19	4.25	0.133247	1	tr|M1AGB3|M1AGB3_SOLTU	205	83.7	49	7.77	23.9	8	0	1841	1695	157	205	1.5e-14	102601147	Uncharacterized protein	NA	NA	NA	NA	NA
Unigene_69331	44	428	9.72727	3.28	0.224523	1	tr|K4B271|K4B271_SOLLC	242	99.1	225	59.31	92.98	2	0	177	851	18	242	7.8e-128	101266167	Uncharacterized protein	GO:0005634; GO:0009452; GO:0036261; GO:0071164	7-methylguanosine cap hypermethylation [GO:0036261]; 7-methylguanosine RNA capping [GO:0009452]	nucleus [GO:0005634]	RNA trimethylguanosine synthase activity [GO:0071164]	NA
Unigene_69333	2	8	4	2	0.622581	1	NA	NA	NA	NA	NA	NA	NA	NA	NA	NA	NA	NA	NA	NA	NA	NA	NA	NA	NA	NA
Unigene_69336	2	18	9	3.17	0.294357	1	NA	NA	NA	NA	NA	NA	NA	NA	NA	NA	NA	NA	NA	NA	NA	NA	NA	NA	NA	NA
Unigene_69338	16	219	13.6875	3.77	0.172943	1	NA	NA	NA	NA	NA	NA	NA	NA	NA	NA	NA	NA	NA	NA	NA	NA	NA	NA	NA	NA
Unigene_231717	137	603	4.40146	2.14	0.40183	1	tr|A0A2G2WU95|A0A2G2WU95_CAPBA	1137	48.7	119	60.2	10.47	46	2	466	146	711	826	7.6e-18	CQW23_13025	Ubiquitinyl hydrolase 1 (EC 3.4.19.12)	GO:0006511; GO:0008270; GO:0016579; GO:0036459	protein deubiquitination [GO:0016579]; ubiquitin-dependent protein catabolic process [GO:0006511]	NA	thiol-dependent ubiquitinyl hydrolase activity [GO:0036459]; zinc ion binding [GO:0008270]	NA
Unigene_80219	2	12	6	2.58	0.447289	1	NA	NA	NA	NA	NA	NA	NA	NA	NA	NA	NA	NA	NA	NA	NA	NA	NA	NA	NA	NA
Unigene_293317	2	26	13	3.7	0.201447	1	NA	NA	NA	NA	NA	NA	NA	NA	NA	NA	NA	NA	NA	NA	NA	NA	NA	NA	NA	NA
Unigene_140671	2	8	4	2	0.622581	1	NA	NA	NA	NA	NA	NA	NA	NA	NA	NA	NA	NA	NA	NA	NA	NA	NA	NA	NA	NA
Unigene_140675	8	33	4.125	2.04	0.422629	1	NA	NA	NA	NA	NA	NA	NA	NA	NA	NA	NA	NA	NA	NA	NA	NA	NA	NA	NA	NA
Unigene_140676	6	65	10.8333	3.44	0.198043	1	NA	NA	NA	NA	NA	NA	NA	NA	NA	NA	NA	NA	NA	NA	NA	NA	NA	NA	NA	NA
Unigene_119521	4	38	9.5	3.25	0.227031	1	NA	NA	NA	NA	NA	NA	NA	NA	NA	NA	NA	NA	NA	NA	NA	NA	NA	NA	NA	NA
Unigene_119522	14	147	10.5	3.39	0.211409	1	tr|K4CHQ0|K4CHQ0_SOLLC	141	99.1	113	57.75	80.14	1	0	15	353	1	113	4.1e-56	NA	Uncharacterized protein	NA	NA	NA	NA	NA
Unigene_130402	1	14	14	3.81	0.288062	1	NA	NA	NA	NA	NA	NA	NA	NA	NA	NA	NA	NA	NA	NA	NA	NA	NA	NA	NA	NA
Unigene_192000	2	22	11	3.46	0.238503	1	tr|M0ZLJ0|M0ZLJ0_SOLTU	541	88.3	145	100	26.8	16	1	434	3	312	456	9.1e-61	102579670	Uncharacterized protein	GO:0003723	NA	NA	RNA binding [GO:0003723]	NA
Unigene_129798	4	24	6	2.58	0.33884	1	NA	NA	NA	NA	NA	NA	NA	NA	NA	NA	NA	NA	NA	NA	NA	NA	NA	NA	NA	NA
Unigene_130403	6	24	4	2	0.444968	1	NA	NA	NA	NA	NA	NA	NA	NA	NA	NA	NA	NA	NA	NA	NA	NA	NA	NA	NA	NA
Unigene_140679	4	18	4.5	2.17	0.437212	1	NA	NA	NA	NA	NA	NA	NA	NA	NA	NA	NA	NA	NA	NA	NA	NA	NA	NA	NA	NA
Unigene_192002	2	11	5.5	2.46	0.485017	1	NA	NA	NA	NA	NA	NA	NA	NA	NA	NA	NA	NA	NA	NA	NA	NA	NA	NA	NA	NA
Unigene_119525	5	24	4.8	2.26	0.393537	1	NA	NA	NA	NA	NA	NA	NA	NA	NA	NA	NA	NA	NA	NA	NA	NA	NA	NA	NA	NA
Unigene_192003	8	46	5.75	2.52	0.32579	1	tr|Q9LEG0|Q9LEG0_SOLLC	438	86.2	145	44.39	33.11	13	2	3	431	197	336	1.2e-63	GDI1	Guanosine nucleotide diphosphate dissociation inhibitor (Fragment)	GO:0005093; GO:0005622; GO:0007264; GO:0015031; GO:0048046	protein transport [GO:0015031]; small GTPase mediated signal transduction [GO:0007264]	apoplast [GO:0048046]; intracellular [GO:0005622]	Rab GDP-dissociation inhibitor activity [GO:0005093]	NA
Unigene_130407	36	158	4.38889	2.13	0.410273	1	tr|K4C843|K4C843_SOLLC	582	93.8	274	78.44	47.08	17	0	2	823	309	582	4.6e-143	NA	Uncharacterized protein	GO:0004040	NA	NA	amidase activity [GO:0004040]	NA
Unigene_8869	4	16	4	2	0.484293	1	NA	NA	NA	NA	NA	NA	NA	NA	NA	NA	NA	NA	NA	NA	NA	NA	NA	NA	NA	NA
Unigene_31024	2	10	5	2.32	0.52688	1	NA	NA	NA	NA	NA	NA	NA	NA	NA	NA	NA	NA	NA	NA	NA	NA	NA	NA	NA	NA
Unigene_244120	1	4	4	2	0.760131	1	NA	NA	NA	NA	NA	NA	NA	NA	NA	NA	NA	NA	NA	NA	NA	NA	NA	NA	NA	NA
Unigene_244121	2	18	9	3.17	0.294357	1	tr|A0A218WC70|A0A218WC70_PUNGR	459	49.4	156	98.94	33.99	76	2	2	469	204	356	4.3e-32	CDL15_Pgr025789 CRG98_040011	Uncharacterized protein	GO:0004377; GO:0005789; GO:0016021	NA	endoplasmic reticulum membrane [GO:0005789]; integral component of membrane [GO:0016021]	GDP-Man:Man3GlcNAc2-PP-Dol alpha-1,2-mannosyltransferase activity [GO:0004377]	NA
Unigene_31028	16	212	13.25	3.73	0.177298	1	tr|A0A0V0IPQ1|A0A0V0IPQ1_SOLCH	516	96.5	86	19.8	16.67	3	0	849	592	272	357	4.4e-42	NA	Putative phospholipid:diacylglycerol acyltransferase 1-like	GO:0006629; GO:0008374	lipid metabolic process [GO:0006629]	NA	O-acyltransferase activity [GO:0008374]	NA
Unigene_328352	2	10	5	2.32	0.52688	1	NA	NA	NA	NA	NA	NA	NA	NA	NA	NA	NA	NA	NA	NA	NA	NA	NA	NA	NA	NA
Unigene_87749	13	321	24.6923	4.63	0.108777	1	tr|K4DHA1|K4DHA1_SOLLC	241	98.8	241	62.38	100	3	0	141	863	1	241	1.1e-134	NA	Uncharacterized protein	GO:0004519; GO:0006281	DNA repair [GO:0006281]	NA	endonuclease activity [GO:0004519]	NA
Unigene_153082	4	34	8.5	3.09	0.249633	1	NA	NA	NA	NA	NA	NA	NA	NA	NA	NA	NA	NA	NA	NA	NA	NA	NA	NA	NA	NA
Unigene_153084	4	18	4.5	2.17	0.437212	1	NA	NA	NA	NA	NA	NA	NA	NA	NA	NA	NA	NA	NA	NA	NA	NA	NA	NA	NA	NA
Unigene_153087	4	32	8	3	0.263046	1	NA	NA	NA	NA	NA	NA	NA	NA	NA	NA	NA	NA	NA	NA	NA	NA	NA	NA	NA	NA
Unigene_153089	213	1141	5.35681	2.42	0.332353	1	tr|M0ZLK6|M0ZLK6_SOLTU	178	95.5	178	44.72	100	8	0	160	693	1	178	2.3e-90	102602421	Uncharacterized protein	NA	NA	NA	NA	NA
Unigene_137930	4	16	4	2	0.484293	1	NA	NA	NA	NA	NA	NA	NA	NA	NA	NA	NA	NA	NA	NA	NA	NA	NA	NA	NA	NA
Unigene_137931	41	5673	138.366	7.11	0.0103834	1	tr|M1ALS1|M1ALS1_SOLTU	372	85.8	372	69.75	100	52	1	1380	268	1	372	1.2e-182	102594951	Uncharacterized protein	NA	NA	NA	NA	NA
Unigene_199530	8	44	5.5	2.46	0.337437	1	NA	NA	NA	NA	NA	NA	NA	NA	NA	NA	NA	NA	NA	NA	NA	NA	NA	NA	NA	NA
Unigene_199531	4	214	53.5	5.74	0.0610961	1	tr|K4AXA0|K4AXA0_SOLLC	435	90.5	349	68.66	80.23	33	0	1523	477	65	413	3.4e-171	101243635	Uncharacterized protein	GO:0003677	NA	NA	DNA binding [GO:0003677]	NA
Unigene_199532	28	877	31.3214	4.97	0.0786719	1	tr|K4AZY2|K4AZY2_SOLLC	285	86.7	248	38.61	87.02	33	0	1366	623	29	276	3e-116	NA	Uncharacterized protein	GO:0004144; GO:0005886; GO:0016021; GO:0019432; GO:0047196	triglyceride biosynthetic process [GO:0019432]	integral component of membrane [GO:0016021]; plasma membrane [GO:0005886]	diacylglycerol O-acyltransferase activity [GO:0004144]; long-chain-alcohol O-fatty-acyltransferase activity [GO:0047196]	NA
Unigene_199535	2	22	11	3.46	0.238503	1	NA	NA	NA	NA	NA	NA	NA	NA	NA	NA	NA	NA	NA	NA	NA	NA	NA	NA	NA	NA
Unigene_137939	2	26	13	3.7	0.201447	1	NA	NA	NA	NA	NA	NA	NA	NA	NA	NA	NA	NA	NA	NA	NA	NA	NA	NA	NA	NA
Unigene_199538	12	120	10	3.32	0.217606	1	tr|Q0KIS1|Q0KIS1_SOLDE	4543	49.9	379	102.06	8.34	165	5	5	1102	613	979	4.5e-96	SDM1_46t00011	Retrotransposon gag protein	GO:0003676; GO:0008270; GO:0015074	DNA integration [GO:0015074]	NA	nucleic acid binding [GO:0003676]; zinc ion binding [GO:0008270]	NA
Unigene_199539	6	58	9.66667	3.27	0.216856	1	tr|M1C4I2|M1C4I2_SOLTU	288	55.6	99	99	34.38	44	0	4	300	69	167	4.6e-19	NA	Uncharacterized protein	NA	NA	NA	NA	NA
Unigene_499405	2	18	9	3.17	0.294357	1	NA	NA	NA	NA	NA	NA	NA	NA	NA	NA	NA	NA	NA	NA	NA	NA	NA	NA	NA	NA
Unigene_200932	2	30	15	3.91	0.175335	1	NA	NA	NA	NA	NA	NA	NA	NA	NA	NA	NA	NA	NA	NA	NA	NA	NA	NA	NA	NA
Unigene_200933	6	27	4.5	2.17	0.404377	1	tr|A0A1D6SF25|A0A1D6SF25_WHEAT	1363	94.6	37	36.75	2.71	2	0	111	1	876	912	9.9e-14	NA	Uncharacterized protein	GO:0003676; GO:0004523; GO:0015074	DNA integration [GO:0015074]	NA	nucleic acid binding [GO:0003676]; RNA-DNA hybrid ribonuclease activity [GO:0004523]	NA
Unigene_262530	4	16	4	2	0.484293	1	NA	NA	NA	NA	NA	NA	NA	NA	NA	NA	NA	NA	NA	NA	NA	NA	NA	NA	NA	NA
Unigene_200934	2	9	4.5	2.17	0.572467	1	tr|I1KR29|I1KR29_SOYBN	937	56.4	39	22.46	4.16	17	0	1	117	841	879	3.8e-05	100777857 GLYMA_08G072400	Uncharacterized protein	GO:0000166; GO:0016021; GO:0019829; GO:0030001; GO:0046872	metal ion transport [GO:0030001]	integral component of membrane [GO:0016021]	cation-transporting ATPase activity [GO:0019829]; metal ion binding [GO:0046872]; nucleotide binding [GO:0000166]	NA
Unigene_262533	2	8	4	2	0.622581	1	NA	NA	NA	NA	NA	NA	NA	NA	NA	NA	NA	NA	NA	NA	NA	NA	NA	NA	NA	NA
Unigene_505074	6	34	5.66667	2.5	0.335007	1	NA	NA	NA	NA	NA	NA	NA	NA	NA	NA	NA	NA	NA	NA	NA	NA	NA	NA	NA	NA
Unigene_346766	15826	94006	5.93997	2.57	0.179808	1	tr|A0A0V0I8I4|A0A0V0I8I4_SOLCH	342	98.5	342	49.11	100	5	0	660	1685	1	342	5.5e-188	NA	Putative oxygen-evolving enhancer protein 1, chloroplastic-like	GO:0009654; GO:0010207; GO:0010242; GO:0042549	photosystem II assembly [GO:0010207]; photosystem II stabilization [GO:0042549]	photosystem II oxygen evolving complex [GO:0009654]	oxygen evolving activity [GO:0010242]	NA
Unigene_171491	2	42	21	4.39	0.129418	1	NA	NA	NA	NA	NA	NA	NA	NA	NA	NA	NA	NA	NA	NA	NA	NA	NA	NA	NA	NA
Unigene_161220	2	8	4	2	0.622581	1	NA	NA	NA	NA	NA	NA	NA	NA	NA	NA	NA	NA	NA	NA	NA	NA	NA	NA	NA	NA
Unigene_171496	2	8	4	2	0.622581	1	NA	NA	NA	NA	NA	NA	NA	NA	NA	NA	NA	NA	NA	NA	NA	NA	NA	NA	NA	NA
Unigene_161222	12	155	12.9167	3.69	0.179973	1	tr|K4BNC5|K4BNC5_SOLLC	1055	96.1	635	83.26	60.19	25	0	2286	382	208	842	0	NA	Uncharacterized protein	GO:0009063; GO:0009234; GO:0030976; GO:0070204	cellular amino acid catabolic process [GO:0009063]; menaquinone biosynthetic process [GO:0009234]	NA	2-succinyl-5-enolpyruvyl-6-hydroxy-3-cyclohexene-1-carboxylic-acid synthase activity [GO:0070204]; thiamine pyrophosphate binding [GO:0030976]	NA
Unigene_171497	2	12	6	2.58	0.447289	1	NA	NA	NA	NA	NA	NA	NA	NA	NA	NA	NA	NA	NA	NA	NA	NA	NA	NA	NA	NA
Unigene_161225	2	62	31	4.95	0.0933128	1	tr|K4CH22|K4CH22_SOLLC	538	63.5	170	99.03	31.6	20	2	1	510	389	516	9.5e-49	101248595	Uncharacterized protein	GO:0005975; GO:0008422; GO:1901657	carbohydrate metabolic process [GO:0005975]; glycosyl compound metabolic process [GO:1901657]	NA	beta-glucosidase activity [GO:0008422]	NA
Unigene_161226	31	186	6	2.58	0.326571	1	tr|M1BQ68|M1BQ68_SOLTU	140	57.7	130	19.92	92.86	53	1	1554	1937	9	138	2.5e-33	NA	Uncharacterized protein	GO:0003676; GO:0008270	NA	NA	nucleic acid binding [GO:0003676]; zinc ion binding [GO:0008270]	NA
Unigene_161229	4	42	10.5	3.39	0.208688	1	NA	NA	NA	NA	NA	NA	NA	NA	NA	NA	NA	NA	NA	NA	NA	NA	NA	NA	NA	NA
Unigene_213344	2	20	10	3.32	0.263322	1	NA	NA	NA	NA	NA	NA	NA	NA	NA	NA	NA	NA	NA	NA	NA	NA	NA	NA	NA	NA
Unigene_56967	2	10	5	2.32	0.52688	1	NA	NA	NA	NA	NA	NA	NA	NA	NA	NA	NA	NA	NA	NA	NA	NA	NA	NA	NA	NA
Unigene_112037	2	20	10	3.32	0.263322	1	NA	NA	NA	NA	NA	NA	NA	NA	NA	NA	NA	NA	NA	NA	NA	NA	NA	NA	NA	NA
Unigene_112038	12	67	5.58333	2.48	0.331946	1	NA	NA	NA	NA	NA	NA	NA	NA	NA	NA	NA	NA	NA	NA	NA	NA	NA	NA	NA	NA
Unigene_112039	3	39	13	3.7	0.180906	1	NA	NA	NA	NA	NA	NA	NA	NA	NA	NA	NA	NA	NA	NA	NA	NA	NA	NA	NA	NA
Unigene_354907	12	66	5.5	2.46	0.33568	1	tr|K4C357|K4C357_SOLLC	265	100	24	19.41	9.06	0	0	371	300	220	243	4.9e-07	101258266	Uncharacterized protein	GO:0000254; GO:0005506; GO:0005789; GO:0016021; GO:0016126; GO:0080065	4-alpha-methyl-delta7-sterol oxidation [GO:0080065]; sterol biosynthetic process [GO:0016126]	endoplasmic reticulum membrane [GO:0005789]; integral component of membrane [GO:0016021]	C-4 methylsterol oxidase activity [GO:0000254]; iron ion binding [GO:0005506]	NA
Unigene_168750	4	18	4.5	2.17	0.437212	1	NA	NA	NA	NA	NA	NA	NA	NA	NA	NA	NA	NA	NA	NA	NA	NA	NA	NA	NA	NA
Unigene_168751	2	44	22	4.46	0.124367	1	NA	NA	NA	NA	NA	NA	NA	NA	NA	NA	NA	NA	NA	NA	NA	NA	NA	NA	NA	NA
Unigene_168754	2	10	5	2.32	0.52688	1	NA	NA	NA	NA	NA	NA	NA	NA	NA	NA	NA	NA	NA	NA	NA	NA	NA	NA	NA	NA
Unigene_168755	4	24	6	2.58	0.33884	1	tr|A0A2K3DGH0|A0A2K3DGH0_CHLRE	568	52	179	96.41	31.51	86	0	2	538	309	487	1.7e-48	CHLRE_08g360550v5	Uncharacterized protein	GO:0005507; GO:0006807; GO:0050421	nitrogen compound metabolic process [GO:0006807]	NA	copper ion binding [GO:0005507]; nitrite reductase (NO-forming) activity [GO:0050421]	NA
Unigene_168758	2	16	8	3	0.333765	1	NA	NA	NA	NA	NA	NA	NA	NA	NA	NA	NA	NA	NA	NA	NA	NA	NA	NA	NA	NA
Unigene_422178	4	18	4.5	2.17	0.437212	1	NA	NA	NA	NA	NA	NA	NA	NA	NA	NA	NA	NA	NA	NA	NA	NA	NA	NA	NA	NA
Unigene_80252	2	21	10.5	3.39	0.250259	1	NA	NA	NA	NA	NA	NA	NA	NA	NA	NA	NA	NA	NA	NA	NA	NA	NA	NA	NA	NA
Unigene_80256	4	43	10.75	3.43	0.204623	1	NA	NA	NA	NA	NA	NA	NA	NA	NA	NA	NA	NA	NA	NA	NA	NA	NA	NA	NA	NA
Unigene_231755	2	16	8	3	0.333765	1	NA	NA	NA	NA	NA	NA	NA	NA	NA	NA	NA	NA	NA	NA	NA	NA	NA	NA	NA	NA
Unigene_80257	14	94	6.71429	2.75	0.292445	1	NA	NA	NA	NA	NA	NA	NA	NA	NA	NA	NA	NA	NA	NA	NA	NA	NA	NA	NA	NA
Unigene_59103	4	22	5.5	2.46	0.366114	1	NA	NA	NA	NA	NA	NA	NA	NA	NA	NA	NA	NA	NA	NA	NA	NA	NA	NA	NA	NA
Unigene_69378	2	12	6	2.58	0.447289	1	NA	NA	NA	NA	NA	NA	NA	NA	NA	NA	NA	NA	NA	NA	NA	NA	NA	NA	NA	NA
Unigene_59107	3418	25973	7.59889	2.93	0.167805	1	tr|M1DPA6|M1DPA6_SOLTU	477	87.7	440	61.17	92.24	53	1	1936	617	39	477	8.4e-216	102584165	Elongation factor Tu	GO:0003746; GO:0003924; GO:0005525; GO:0005622	NA	intracellular [GO:0005622]	GTPase activity [GO:0003924]; GTP binding [GO:0005525]; translation elongation factor activity [GO:0003746]	NA
Unigene_119561	2	18	9	3.17	0.294357	1	NA	NA	NA	NA	NA	NA	NA	NA	NA	NA	NA	NA	NA	NA	NA	NA	NA	NA	NA	NA
Unigene_130442	2	8	4	2	0.622581	1	NA	NA	NA	NA	NA	NA	NA	NA	NA	NA	NA	NA	NA	NA	NA	NA	NA	NA	NA	NA
Unigene_130443	5	27	5.4	2.43	0.356192	1	tr|K4BGL5|K4BGL5_SOLLC	414	100	123	64.96	29.71	0	0	566	198	292	414	1.1e-66	101266699	Uncharacterized protein	GO:0005783; GO:0009058; GO:0016020; GO:0016788; GO:0016844	biosynthetic process [GO:0009058]	endoplasmic reticulum [GO:0005783]; membrane [GO:0016020]	hydrolase activity, acting on ester bonds [GO:0016788]; strictosidine synthase activity [GO:0016844]	NA
Unigene_192041	3	12	4	2	0.534975	1	tr|D7SQZ0|D7SQZ0_VITVI	236	62.2	82	75.23	34.75	31	0	80	325	54	135	3.7e-22	VIT_08s0058g01310	Uncharacterized protein	GO:0003746; GO:0005737	NA	cytoplasm [GO:0005737]	translation elongation factor activity [GO:0003746]	NA
Unigene_130444	8	33	4.125	2.04	0.422629	1	NA	NA	NA	NA	NA	NA	NA	NA	NA	NA	NA	NA	NA	NA	NA	NA	NA	NA	NA	NA
Unigene_192042	8	368	46	5.52	0.0664354	1	NA	NA	NA	NA	NA	NA	NA	NA	NA	NA	NA	NA	NA	NA	NA	NA	NA	NA	NA	NA
Unigene_119565	2	14	7	2.81	0.383927	1	NA	NA	NA	NA	NA	NA	NA	NA	NA	NA	NA	NA	NA	NA	NA	NA	NA	NA	NA	NA
Unigene_119566	2	8	4	2	0.622581	1	tr|M1BPG2|M1BPG2_SOLTU	487	76.9	65	49.37	13.35	15	0	199	393	1	65	1e-18	102585664	Non-specific serine/threonine protein kinase (EC 2.7.11.1)	GO:0004674; GO:0005524; GO:0007165	signal transduction [GO:0007165]	NA	ATP binding [GO:0005524]; protein serine/threonine kinase activity [GO:0004674]	NA
Unigene_130446	20	337	16.85	4.07	0.147091	1	tr|K4BLT7|K4BLT7_SOLLC	166	93	142	51.76	85.54	10	0	29	454	1	142	2.7e-77	101250202	RBR-type E3 ubiquitin transferase (EC 2.3.2.31)	GO:0000151; GO:0000209; GO:0005737; GO:0031624; GO:0032436; GO:0046872; GO:0061630	positive regulation of proteasomal ubiquitin-dependent protein catabolic process [GO:0032436]; protein polyubiquitination [GO:0000209]	cytoplasm [GO:0005737]; ubiquitin ligase complex [GO:0000151]	metal ion binding [GO:0046872]; ubiquitin conjugating enzyme binding [GO:0031624]; ubiquitin protein ligase activity [GO:0061630]	NA
Unigene_119567	4	18	4.5	2.17	0.437212	1	NA	NA	NA	NA	NA	NA	NA	NA	NA	NA	NA	NA	NA	NA	NA	NA	NA	NA	NA	NA
Unigene_192045	1	8	8	3	0.503515	1	NA	NA	NA	NA	NA	NA	NA	NA	NA	NA	NA	NA	NA	NA	NA	NA	NA	NA	NA	NA
Unigene_130449	7	34	4.85714	2.28	0.374854	1	NA	NA	NA	NA	NA	NA	NA	NA	NA	NA	NA	NA	NA	NA	NA	NA	NA	NA	NA	NA
Unigene_31061	156	1417	9.08333	3.18	0.211245	1	tr|A0A0V0INI6|A0A0V0INI6_SOLCH	269	91	188	36.22	69.89	15	2	1433	876	8	195	1.9e-92	NA	Putative pre-mRNA-splicing factor SF2-like	GO:0003723	NA	NA	RNA binding [GO:0003723]	NA
Unigene_31069	2	14	7	2.81	0.383927	1	NA	NA	NA	NA	NA	NA	NA	NA	NA	NA	NA	NA	NA	NA	NA	NA	NA	NA	NA	NA
Unigene_15913	4	16	4	2	0.484293	1	tr|K4CE89|K4CE89_SOLLC	1137	100	80	55.17	7.04	0	0	3	242	285	364	6.1e-41	100191131	Auxin response factor	GO:0003677; GO:0005634; GO:0006351; GO:0006355; GO:0009734	auxin-activated signaling pathway [GO:0009734]; regulation of transcription, DNA-templated [GO:0006355]; transcription, DNA-templated [GO:0006351]	nucleus [GO:0005634]	DNA binding [GO:0003677]	NA
Unigene_318123	2	8	4	2	0.622581	1	tr|A0A2K2B535|A0A2K2B535_POPTR	1176	66.7	54	47.37	4.59	16	1	211	56	1102	1155	4e-11	POPTR_003G108400v3	Structural maintenance of chromosomes protein	GO:0005524; GO:0005634; GO:0005694; GO:0051276	chromosome organization [GO:0051276]	chromosome [GO:0005694]; nucleus [GO:0005634]	ATP binding [GO:0005524]	NA
Unigene_77515	174	1515	8.7069	3.12	0.217197	1	tr|K4BPW0|K4BPW0_SOLLC	444	92.6	258	58.33	58.11	1	1	1123	350	1	240	1.4e-133	101266210	Uncharacterized protein	GO:0009651; GO:0010226; GO:0071011	response to lithium ion [GO:0010226]; response to salt stress [GO:0009651]	precatalytic spliceosome [GO:0071011]	NA	NA
Unigene_15919	6	28	4.66667	2.22	0.39256	1	NA	NA	NA	NA	NA	NA	NA	NA	NA	NA	NA	NA	NA	NA	NA	NA	NA	NA	NA	NA
Unigene_199570	3	12	4	2	0.534975	1	NA	NA	NA	NA	NA	NA	NA	NA	NA	NA	NA	NA	NA	NA	NA	NA	NA	NA	NA	NA
Unigene_199572	4	20	5	2.32	0.398452	1	NA	NA	NA	NA	NA	NA	NA	NA	NA	NA	NA	NA	NA	NA	NA	NA	NA	NA	NA	NA
Unigene_127700	2	14	7	2.81	0.383927	1	NA	NA	NA	NA	NA	NA	NA	NA	NA	NA	NA	NA	NA	NA	NA	NA	NA	NA	NA	NA
Unigene_137977	140	2709	19.35	4.27	0.096165	1	tr|M1AW84|M1AW84_SOLTU	160	88.1	160	38.07	100	19	0	688	209	1	160	1.4e-74	102590970	Uncharacterized protein	NA	NA	NA	NA	NA
Unigene_189300	3	16	5.33333	2.42	0.412718	1	NA	NA	NA	NA	NA	NA	NA	NA	NA	NA	NA	NA	NA	NA	NA	NA	NA	NA	NA	NA
Unigene_199575	2	21	10.5	3.39	0.250259	1	NA	NA	NA	NA	NA	NA	NA	NA	NA	NA	NA	NA	NA	NA	NA	NA	NA	NA	NA	NA
Unigene_189301	2	16	8	3	0.333765	1	NA	NA	NA	NA	NA	NA	NA	NA	NA	NA	NA	NA	NA	NA	NA	NA	NA	NA	NA	NA
Unigene_189302	2	11	5.5	2.46	0.485017	1	NA	NA	NA	NA	NA	NA	NA	NA	NA	NA	NA	NA	NA	NA	NA	NA	NA	NA	NA	NA
Unigene_189303	2	20	10	3.32	0.263322	1	NA	NA	NA	NA	NA	NA	NA	NA	NA	NA	NA	NA	NA	NA	NA	NA	NA	NA	NA	NA
Unigene_199578	2	191	95.5	6.58	0.0421759	1	NA	NA	NA	NA	NA	NA	NA	NA	NA	NA	NA	NA	NA	NA	NA	NA	NA	NA	NA	NA
Unigene_189304	30	130	4.33333	2.12	0.413025	1	tr|A0A1U8HDW3|A0A1U8HDW3_CAPAN	398	82.5	297	72.2	74.62	42	1	3	893	112	398	4.5e-129	LOC107878894	serine/threonine-protein phosphatase 4 regulatory subunit 3-like isoform X3	NA	NA	NA	NA	NA
Unigene_199579	2	70	35	5.13	0.0847985	1	NA	NA	NA	NA	NA	NA	NA	NA	NA	NA	NA	NA	NA	NA	NA	NA	NA	NA	NA	NA
Unigene_189309	23	907	39.4348	5.3	0.0641772	1	tr|M1ATG8|M1ATG8_SOLTU	60	100	60	26.95	100	0	0	558	379	1	60	2.9e-26	102582925	Uncharacterized protein	GO:0003735; GO:0005840; GO:0006412	translation [GO:0006412]	ribosome [GO:0005840]	structural constituent of ribosome [GO:0003735]	NA
Unigene_38593	1	10	10	3.32	0.415692	1	tr|A0A1Y5IKK2|A0A1Y5IKK2_OSTTA	347	39.7	78	46.71	22.48	47	0	236	3	34	111	1.3e-07	BE221DRAFT_72119	Polyphosphate kinase 2-domain-containing protein	GO:0008976	NA	NA	polyphosphate kinase activity [GO:0008976]	NA
Unigene_200973	2	16	8	3	0.333765	1	NA	NA	NA	NA	NA	NA	NA	NA	NA	NA	NA	NA	NA	NA	NA	NA	NA	NA	NA	NA
Unigene_200976	20	297	14.85	3.89	0.162834	1	tr|M1AJ50|M1AJ50_SOLTU	296	89.5	162	64.71	54.73	12	1	281	751	113	274	7.3e-74	NA	Uncharacterized protein	GO:0003677	NA	NA	DNA binding [GO:0003677]	NA
Unigene_28323	2	10	5	2.32	0.52688	1	NA	NA	NA	NA	NA	NA	NA	NA	NA	NA	NA	NA	NA	NA	NA	NA	NA	NA	NA	NA
Unigene_200977	61	2497	40.9344	5.36	0.0480524	1	tr|K4ASN4|K4ASN4_SOLLC	398	89.5	286	47.83	71.86	30	0	88	945	1	286	2.3e-142	NA	Uncharacterized protein	GO:0003700; GO:0007623; GO:0042752; GO:0046975; GO:0070544	circadian rhythm [GO:0007623]; histone H3-K36 demethylation [GO:0070544]; regulation of circadian rhythm [GO:0042752]	NA	DNA binding transcription factor activity [GO:0003700]; histone methyltransferase activity (H3-K36 specific) [GO:0046975]	NA
Unigene_200978	2	12	6	2.58	0.447289	1	NA	NA	NA	NA	NA	NA	NA	NA	NA	NA	NA	NA	NA	NA	NA	NA	NA	NA	NA	NA
Unigene_336531	2	10	5	2.32	0.52688	1	NA	NA	NA	NA	NA	NA	NA	NA	NA	NA	NA	NA	NA	NA	NA	NA	NA	NA	NA	NA
Unigene_95921	30	303	10.1	3.34	0.220524	1	tr|A0A0V0H2J6|A0A0V0H2J6_SOLCH	139	100	139	49.52	100	0	0	141	557	1	139	1.7e-71	NA	Putative calcium-binding EF hand family protein-like	GO:0005509	NA	NA	calcium ion binding [GO:0005509]	NA
Unigene_336532	2	10	5	2.32	0.52688	1	tr|A0A1S3B4E2|A0A1S3B4E2_CUCME	286	45.5	99	83.19	34.62	50	2	346	62	187	285	1.7e-20	LOC103485883	isopentenyl-diphosphate Delta-isomerase I-like	GO:0004452; GO:0008299; GO:0016787	isoprenoid biosynthetic process [GO:0008299]	NA	hydrolase activity [GO:0016787]; isopentenyl-diphosphate delta-isomerase activity [GO:0004452]	NA
Unigene_336537	2	14	7	2.81	0.383927	1	NA	NA	NA	NA	NA	NA	NA	NA	NA	NA	NA	NA	NA	NA	NA	NA	NA	NA	NA	NA
Unigene_161260	10	50	5	2.32	0.361055	1	NA	NA	NA	NA	NA	NA	NA	NA	NA	NA	NA	NA	NA	NA	NA	NA	NA	NA	NA	NA
Unigene_161263	2	22	11	3.46	0.238503	1	NA	NA	NA	NA	NA	NA	NA	NA	NA	NA	NA	NA	NA	NA	NA	NA	NA	NA	NA	NA
Unigene_161265	4	28	7	2.81	0.295604	1	NA	NA	NA	NA	NA	NA	NA	NA	NA	NA	NA	NA	NA	NA	NA	NA	NA	NA	NA	NA
Unigene_213380	8	36	4.5	2.17	0.394956	1	NA	NA	NA	NA	NA	NA	NA	NA	NA	NA	NA	NA	NA	NA	NA	NA	NA	NA	NA	NA
Unigene_213381	575	5837	10.1513	3.34	0.155261	1	tr|K4CGV3|K4CGV3_SOLLC	589	82.7	589	44.81	100	102	0	3921	2155	1	589	5.2e-264	101263533	Uncharacterized protein	GO:0005432; GO:0005509; GO:0016021; GO:0055074	calcium ion homeostasis [GO:0055074]	integral component of membrane [GO:0016021]	calcium:sodium antiporter activity [GO:0005432]; calcium ion binding [GO:0005509]	NA
Unigene_203111	12	103	8.58333	3.1	0.242805	1	tr|K4BYT9|K4BYT9_SOLLC	80	100	70	22.36	87.5	0	0	618	827	1	70	3.1e-29	NA	Uncharacterized protein	GO:0000977; GO:0005634; GO:0006351; GO:0045944; GO:0046983	positive regulation of transcription by RNA polymerase II [GO:0045944]; transcription, DNA-templated [GO:0006351]	nucleus [GO:0005634]	protein dimerization activity [GO:0046983]; RNA polymerase II regulatory region sequence-specific DNA binding [GO:0000977]	NA
Unigene_203113	2	10	5	2.32	0.52688	1	tr|K4AYN3|K4AYN3_SOLLC	625	79.1	148	87.4	23.68	31	0	446	3	97	244	1.4e-60	101267647	Uncharacterized protein	GO:0005506; GO:0005789; GO:0006629; GO:0008610; GO:0016021; GO:0016491	lipid biosynthetic process [GO:0008610]; lipid metabolic process [GO:0006629]	endoplasmic reticulum membrane [GO:0005789]; integral component of membrane [GO:0016021]	iron ion binding [GO:0005506]; oxidoreductase activity [GO:0016491]	NA
Unigene_213388	6	110	18.3333	4.2	0.134764	1	NA	NA	NA	NA	NA	NA	NA	NA	NA	NA	NA	NA	NA	NA	NA	NA	NA	NA	NA	NA
Unigene_203114	2	18	9	3.17	0.294357	1	NA	NA	NA	NA	NA	NA	NA	NA	NA	NA	NA	NA	NA	NA	NA	NA	NA	NA	NA	NA
Unigene_203115	2	24	12	3.58	0.218241	1	tr|K4C6D2|K4C6D2_SOLLC	338	98.2	170	57.76	50.3	3	0	882	373	25	194	3.3e-94	101265343	S-adenosylmethionine decarboxylase proenzyme (EC 4.1.1.50)	GO:0004014; GO:0005829; GO:0006557; GO:0006597; GO:0008295	S-adenosylmethioninamine biosynthetic process [GO:0006557]; spermidine biosynthetic process [GO:0008295]; spermine biosynthetic process [GO:0006597]	cytosol [GO:0005829]	adenosylmethionine decarboxylase activity [GO:0004014]	PATHWAY: Amine and polyamine biosynthesis; S-adenosylmethioninamine biosynthesis; S-adenosylmethioninamine from S-adenosyl-L-methionine: step 1/1. {ECO:0000256|PIRNR:PIRNR001355}.
Unigene_203116	4	18	4.5	2.17	0.437212	1	NA	NA	NA	NA	NA	NA	NA	NA	NA	NA	NA	NA	NA	NA	NA	NA	NA	NA	NA	NA
Unigene_203117	34	199	5.85294	2.55	0.333175	1	NA	NA	NA	NA	NA	NA	NA	NA	NA	NA	NA	NA	NA	NA	NA	NA	NA	NA	NA	NA
Unigene_203118	4	18	4.5	2.17	0.437212	1	NA	NA	NA	NA	NA	NA	NA	NA	NA	NA	NA	NA	NA	NA	NA	NA	NA	NA	NA	NA
Unigene_203119	12	164	13.6667	3.77	0.172261	1	tr|M1D661|M1D661_SOLTU	139	70.6	136	29.02	97.84	38	1	455	54	1	136	3.1e-49	NA	Uncharacterized protein	NA	NA	NA	NA	NA
Unigene_46731	2	12	6	2.58	0.447289	1	NA	NA	NA	NA	NA	NA	NA	NA	NA	NA	NA	NA	NA	NA	NA	NA	NA	NA	NA	NA
Unigene_46735	647	5871	9.07419	3.18	0.17312	1	tr|K4B4C4|K4B4C4_SOLLC	365	85.2	182	35.83	49.86	27	0	986	441	174	355	9.2e-84	101248056	Uncharacterized protein	GO:0003723	NA	NA	RNA binding [GO:0003723]	NA
Unigene_46737	189	3336	17.6508	4.14	0.100328	1	tr|K4BS23|K4BS23_SOLLC	891	84.9	910	80.89	102.13	117	2	144	2870	1	891	0	101246046	Uncharacterized protein	NA	NA	NA	NA	NA
Unigene_112070	4	16	4	2	0.484293	1	NA	NA	NA	NA	NA	NA	NA	NA	NA	NA	NA	NA	NA	NA	NA	NA	NA	NA	NA	NA
Unigene_112074	2	40	20	4.32	0.135	1	tr|M1D772|M1D772_SOLTU	324	96.1	206	78.83	63.58	8	0	784	167	119	324	2.5e-109	NA	Uncharacterized protein	GO:0006457; GO:0051082	protein folding [GO:0006457]	NA	unfolded protein binding [GO:0051082]	NA
Unigene_112075	2	8	4	2	0.622581	1	tr|A0A1Y5I946|A0A1Y5I946_OSTTA	1465	35	120	85.11	8.19	75	2	357	7	6	125	9.3e-10	BE221DRAFT_148549	AcrB/AcrD/AcrF family-domain-containing protein	GO:0006855; GO:0015562; GO:0016021	drug transmembrane transport [GO:0006855]	integral component of membrane [GO:0016021]	efflux transmembrane transporter activity [GO:0015562]	NA
Unigene_112078	2	10	5	2.32	0.52688	1	NA	NA	NA	NA	NA	NA	NA	NA	NA	NA	NA	NA	NA	NA	NA	NA	NA	NA	NA	NA
Unigene_168790	1	6	6	2.58	0.613697	1	NA	NA	NA	NA	NA	NA	NA	NA	NA	NA	NA	NA	NA	NA	NA	NA	NA	NA	NA	NA
Unigene_168791	2	8	4	2	0.622581	1	NA	NA	NA	NA	NA	NA	NA	NA	NA	NA	NA	NA	NA	NA	NA	NA	NA	NA	NA	NA
Unigene_158520	4	22	5.5	2.46	0.366114	1	NA	NA	NA	NA	NA	NA	NA	NA	NA	NA	NA	NA	NA	NA	NA	NA	NA	NA	NA	NA
Unigene_158525	4	51	12.75	3.67	0.177571	1	NA	NA	NA	NA	NA	NA	NA	NA	NA	NA	NA	NA	NA	NA	NA	NA	NA	NA	NA	NA
Unigene_158526	2	12	6	2.58	0.447289	1	NA	NA	NA	NA	NA	NA	NA	NA	NA	NA	NA	NA	NA	NA	NA	NA	NA	NA	NA	NA
Unigene_158527	2	36	18	4.17	0.148174	1	NA	NA	NA	NA	NA	NA	NA	NA	NA	NA	NA	NA	NA	NA	NA	NA	NA	NA	NA	NA
Unigene_80292	1	4	4	2	0.760131	1	NA	NA	NA	NA	NA	NA	NA	NA	NA	NA	NA	NA	NA	NA	NA	NA	NA	NA	NA	NA
Unigene_231793	12	60	5	2.32	0.360471	1	tr|K4B9Q3|K4B9Q3_SOLLC	483	100	76	51.7	15.73	0	0	278	51	121	196	1.3e-35	101257827	Uncharacterized protein	GO:0001522; GO:0003723; GO:0008655; GO:0009451; GO:0009982; GO:0019858; GO:0046087	cytidine metabolic process [GO:0046087]; cytosine metabolic process [GO:0019858]; pseudouridine synthesis [GO:0001522]; pyrimidine-containing compound salvage [GO:0008655]; RNA modification [GO:0009451]	NA	pseudouridine synthase activity [GO:0009982]; RNA binding [GO:0003723]	NA
Unigene_59140	105	526	5.00952	2.32	0.367975	1	tr|K4C7V3|K4C7V3_SOLLC	950	80.4	322	65.67	33.89	58	2	2	958	487	806	2.4e-137	NA	Uncharacterized protein	GO:0005737; GO:0017196	N-terminal peptidyl-methionine acetylation [GO:0017196]	cytoplasm [GO:0005737]	NA	NA
Unigene_70022	2	11	5.5	2.46	0.485017	1	NA	NA	NA	NA	NA	NA	NA	NA	NA	NA	NA	NA	NA	NA	NA	NA	NA	NA	NA	NA
Unigene_59144	13	70	5.38462	2.43	0.3418	1	NA	NA	NA	NA	NA	NA	NA	NA	NA	NA	NA	NA	NA	NA	NA	NA	NA	NA	NA	NA
Unigene_70029	2	10	5	2.32	0.52688	1	NA	NA	NA	NA	NA	NA	NA	NA	NA	NA	NA	NA	NA	NA	NA	NA	NA	NA	NA	NA
Unigene_283125	2	10	5	2.32	0.52688	1	NA	NA	NA	NA	NA	NA	NA	NA	NA	NA	NA	NA	NA	NA	NA	NA	NA	NA	NA	NA
Unigene_305753	2	8	4	2	0.622581	1	NA	NA	NA	NA	NA	NA	NA	NA	NA	NA	NA	NA	NA	NA	NA	NA	NA	NA	NA	NA
Unigene_130483	4	20	5	2.32	0.398452	1	NA	NA	NA	NA	NA	NA	NA	NA	NA	NA	NA	NA	NA	NA	NA	NA	NA	NA	NA	NA
Unigene_109330	6	24	4	2	0.444968	1	NA	NA	NA	NA	NA	NA	NA	NA	NA	NA	NA	NA	NA	NA	NA	NA	NA	NA	NA	NA
Unigene_192084	4	22	5.5	2.46	0.366114	1	NA	NA	NA	NA	NA	NA	NA	NA	NA	NA	NA	NA	NA	NA	NA	NA	NA	NA	NA	NA
Unigene_130487	2	120	60	5.91	0.0587069	1	tr|M1DQ96|M1DQ96_SOLTU	652	40.4	240	64.75	36.81	120	3	224	940	402	619	3.3e-30	NA	Uncharacterized protein	NA	NA	NA	NA	NA
Unigene_120213	12	125	10.4167	3.38	0.211275	1	tr|K4D6V0|K4D6V0_SOLLC	579	97.5	320	46.74	55.27	8	0	2020	1061	87	406	1.9e-185	NA	Uncharacterized protein	NA	NA	NA	NA	NA
Unigene_192086	2	121	60.5	5.92	0.0583924	1	NA	NA	NA	NA	NA	NA	NA	NA	NA	NA	NA	NA	NA	NA	NA	NA	NA	NA	NA	NA
Unigene_192087	1	5	5	2.32	0.680458	1	NA	NA	NA	NA	NA	NA	NA	NA	NA	NA	NA	NA	NA	NA	NA	NA	NA	NA	NA	NA
Unigene_109337	6	24	4	2	0.444968	1	NA	NA	NA	NA	NA	NA	NA	NA	NA	NA	NA	NA	NA	NA	NA	NA	NA	NA	NA	NA
Unigene_120217	34	283	8.32353	3.06	0.256222	1	tr|K4D0Q8|K4D0Q8_SOLLC	553	82.8	279	74.2	50.45	46	2	1	837	230	506	2.3e-124	NA	Uncharacterized protein	GO:0005886; GO:0007165; GO:0016021; GO:0043531	signal transduction [GO:0007165]	integral component of membrane [GO:0016021]; plasma membrane [GO:0005886]	ADP binding [GO:0043531]	NA
Unigene_109338	4	36	9	3.17	0.237707	1	NA	NA	NA	NA	NA	NA	NA	NA	NA	NA	NA	NA	NA	NA	NA	NA	NA	NA	NA	NA
Unigene_109339	2	18	9	3.17	0.294357	1	NA	NA	NA	NA	NA	NA	NA	NA	NA	NA	NA	NA	NA	NA	NA	NA	NA	NA	NA	NA
Unigene_176933	3	18	6	2.58	0.368918	1	NA	NA	NA	NA	NA	NA	NA	NA	NA	NA	NA	NA	NA	NA	NA	NA	NA	NA	NA	NA
Unigene_176936	24	206	8.58333	3.1	0.24889	1	tr|A0A0V0GPW3|A0A0V0GPW3_SOLCH	80	61.6	73	15.92	91.25	28	0	762	980	6	78	1.4e-14	NA	Putative ovule protein	GO:0016021	NA	integral component of membrane [GO:0016021]	NA	NA
Unigene_15953	2	10	5	2.32	0.52688	1	NA	NA	NA	NA	NA	NA	NA	NA	NA	NA	NA	NA	NA	NA	NA	NA	NA	NA	NA	NA
Unigene_77550	2	9	4.5	2.17	0.572467	1	NA	NA	NA	NA	NA	NA	NA	NA	NA	NA	NA	NA	NA	NA	NA	NA	NA	NA	NA	NA
Unigene_15955	4	32	8	3	0.263046	1	tr|K8ER24|K8ER24_9CHLO	267	52.2	113	101.5	42.32	52	1	2	334	130	242	1e-27	Bathy18g01330	PREDICTED: similar to Zinc finger protein 271 (Zinc finger protein 7) (HZF7) (Zinc finger protein ZNFphex133) (Epstein-Barr virus-induced zinc finger protein) (ZNF-EB) (CT-ZFP48) (Zinc finger protein)	GO:0003676	NA	NA	nucleic acid binding [GO:0003676]	NA
Unigene_77552	2	8	4	2	0.622581	1	NA	NA	NA	NA	NA	NA	NA	NA	NA	NA	NA	NA	NA	NA	NA	NA	NA	NA	NA	NA
Unigene_77553	2	38	19	4.25	0.141211	1	NA	NA	NA	NA	NA	NA	NA	NA	NA	NA	NA	NA	NA	NA	NA	NA	NA	NA	NA	NA
Unigene_127742	2	14	7	2.81	0.383927	1	NA	NA	NA	NA	NA	NA	NA	NA	NA	NA	NA	NA	NA	NA	NA	NA	NA	NA	NA	NA
Unigene_127743	4	118	29.5	4.88	0.0947825	1	tr|K4B446|K4B446_SOLLC	375	90	391	73.45	104.27	22	2	201	1373	1	374	4.8e-184	101247670	Uncharacterized protein	GO:0005215; GO:0016021; GO:0055085	transmembrane transport [GO:0055085]	integral component of membrane [GO:0016021]	transporter activity [GO:0005215]	NA
Unigene_127745	14	104	7.42857	2.89	0.272057	1	tr|A0A1S3Z6R6|A0A1S3Z6R6_TOBAC	473	40.5	148	67.48	31.29	87	1	444	4	1	148	1.8e-28	LOC107783572	uncharacterized protein LOC107783572	NA	NA	NA	NA	NA
Unigene_189343	2	24	12	3.58	0.218241	1	NA	NA	NA	NA	NA	NA	NA	NA	NA	NA	NA	NA	NA	NA	NA	NA	NA	NA	NA	NA
Unigene_189344	8	60	7.5	2.91	0.263706	1	tr|K4BKP7|K4BKP7_SOLLC	407	91	67	53.46	16.46	6	0	175	375	1	67	1.5e-27	101255677	Uncharacterized protein	GO:0005516; GO:0006950	response to stress [GO:0006950]	NA	calmodulin binding [GO:0005516]	NA
Unigene_127747	2	14	7	2.81	0.383927	1	NA	NA	NA	NA	NA	NA	NA	NA	NA	NA	NA	NA	NA	NA	NA	NA	NA	NA	NA	NA
Unigene_127748	57	1227	21.5263	4.43	0.10225	1	tr|K4B8H5|K4B8H5_SOLLC	408	97.8	408	48.61	100	9	0	1700	477	1	408	4.4e-232	101249882	Uncharacterized protein	GO:0003700; GO:0005634; GO:0043565	NA	nucleus [GO:0005634]	DNA binding transcription factor activity [GO:0003700]; sequence-specific DNA binding [GO:0043565]	NA
Unigene_189348	9	50	5.55556	2.47	0.333448	1	tr|Q0KIL0|Q0KIL0_SOLDE	1033	65.4	104	50.16	10.07	34	1	317	6	631	732	1e-28	SDM1_53t00002	RNase H family protein	GO:0003676; GO:0004523	NA	NA	nucleic acid binding [GO:0003676]; RNA-DNA hybrid ribonuclease activity [GO:0004523]	NA
Unigene_189349	2	16	8	3	0.333765	1	NA	NA	NA	NA	NA	NA	NA	NA	NA	NA	NA	NA	NA	NA	NA	NA	NA	NA	NA	NA
Unigene_252342	1	12	12	3.58	0.344513	1	tr|A0A0D3E1E9|A0A0D3E1E9_BRAOL	233	81.6	125	103.88	53.65	18	1	361	2	103	227	1.6e-47	106318386	Uncharacterized protein	NA	NA	NA	NA	NA
Unigene_95960	6	188	31.3333	4.97	0.0907501	1	tr|K4B8Z4|K4B8Z4_SOLLC	293	92.7	287	66.64	97.95	21	0	57	917	1	287	1.7e-139	101262170	Uncharacterized protein	GO:0016021	NA	integral component of membrane [GO:0016021]	NA	NA
Unigene_336578	4	17	4.25	2.09	0.459563	1	NA	NA	NA	NA	NA	NA	NA	NA	NA	NA	NA	NA	NA	NA	NA	NA	NA	NA	NA	NA
Unigene_95968	109	895	8.21101	3.04	0.241474	1	tr|K4D290|K4D290_SOLLC	482	85.8	513	74.96	106.43	39	2	1908	370	1	479	5.3e-252	101244134	Uncharacterized protein	GO:0000030; GO:0005783; GO:0006486	protein glycosylation [GO:0006486]	endoplasmic reticulum [GO:0005783]	mannosyltransferase activity [GO:0000030]	NA
Unigene_95969	4	16	4	2	0.484293	1	NA	NA	NA	NA	NA	NA	NA	NA	NA	NA	NA	NA	NA	NA	NA	NA	NA	NA	NA	NA
Unigene_151030	2	10	5	2.32	0.52688	1	NA	NA	NA	NA	NA	NA	NA	NA	NA	NA	NA	NA	NA	NA	NA	NA	NA	NA	NA	NA
Unigene_151037	2	12	6	2.58	0.447289	1	NA	NA	NA	NA	NA	NA	NA	NA	NA	NA	NA	NA	NA	NA	NA	NA	NA	NA	NA	NA
Unigene_151038	2	10	5	2.32	0.52688	1	NA	NA	NA	NA	NA	NA	NA	NA	NA	NA	NA	NA	NA	NA	NA	NA	NA	NA	NA	NA
Unigene_203151	6	32	5.33333	2.42	0.352002	1	NA	NA	NA	NA	NA	NA	NA	NA	NA	NA	NA	NA	NA	NA	NA	NA	NA	NA	NA	NA
Unigene_203155	4	42	10.5	3.39	0.208688	1	NA	NA	NA	NA	NA	NA	NA	NA	NA	NA	NA	NA	NA	NA	NA	NA	NA	NA	NA	NA
Unigene_203159	9	52	5.77778	2.53	0.323259	1	NA	NA	NA	NA	NA	NA	NA	NA	NA	NA	NA	NA	NA	NA	NA	NA	NA	NA	NA	NA
Unigene_270750	4	93	23.25	4.54	0.111562	1	NA	NA	NA	NA	NA	NA	NA	NA	NA	NA	NA	NA	NA	NA	NA	NA	NA	NA	NA	NA
Unigene_46775	117	4332	37.0256	5.21	0.0449706	1	tr|K4BDB0|K4BDB0_SOLLC	234	97.3	225	42.29	96.15	6	0	269	943	10	234	2.9e-120	101268047	Uncharacterized protein	NA	NA	NA	NA	NA
Unigene_270754	2	16	8	3	0.333765	1	NA	NA	NA	NA	NA	NA	NA	NA	NA	NA	NA	NA	NA	NA	NA	NA	NA	NA	NA	NA
Unigene_270755	3	14	4.66667	2.22	0.467278	1	NA	NA	NA	NA	NA	NA	NA	NA	NA	NA	NA	NA	NA	NA	NA	NA	NA	NA	NA	NA
Unigene_270756	4	26	6.5	2.7	0.315599	1	NA	NA	NA	NA	NA	NA	NA	NA	NA	NA	NA	NA	NA	NA	NA	NA	NA	NA	NA	NA
Unigene_98104	2	16	8	3	0.333765	1	NA	NA	NA	NA	NA	NA	NA	NA	NA	NA	NA	NA	NA	NA	NA	NA	NA	NA	NA	NA
Unigene_98108	3	24	8	3	0.280545	1	tr|K8EDN6|K8EDN6_9CHLO	201	52.1	71	45.03	35.32	34	0	468	256	35	105	2e-16	Bathy04g01230	PREDICTED: similar to Zinc finger protein 271 (Zinc finger protein 7) (HZF7) (Zinc finger protein ZNFphex133) (Epstein-Barr virus-induced zinc finger protein) (ZNF-EB) (CT-ZFP48) (Zinc finger protein)	GO:0003676	NA	NA	nucleic acid binding [GO:0003676]	NA
Unigene_354985	2	14	7	2.81	0.383927	1	NA	NA	NA	NA	NA	NA	NA	NA	NA	NA	NA	NA	NA	NA	NA	NA	NA	NA	NA	NA
Unigene_158564	2	14	7	2.81	0.383927	1	NA	NA	NA	NA	NA	NA	NA	NA	NA	NA	NA	NA	NA	NA	NA	NA	NA	NA	NA	NA
Unigene_221562	2	12	6	2.58	0.447289	1	NA	NA	NA	NA	NA	NA	NA	NA	NA	NA	NA	NA	NA	NA	NA	NA	NA	NA	NA	NA
Unigene_70065	2	14	7	2.81	0.383927	1	NA	NA	NA	NA	NA	NA	NA	NA	NA	NA	NA	NA	NA	NA	NA	NA	NA	NA	NA	NA
Unigene_283167	36	156	4.33333	2.12	0.413993	1	NA	NA	NA	NA	NA	NA	NA	NA	NA	NA	NA	NA	NA	NA	NA	NA	NA	NA	NA	NA
Unigene_54910	107	1826	17.0654	4.09	0.116902	1	tr|K4BP13|K4BP13_SOLLC	654	96	618	69.57	94.5	25	0	2414	561	37	654	0	NA	Uncharacterized protein	GO:0003723; GO:0004519; GO:0009451; GO:0043231	RNA modification [GO:0009451]	intracellular membrane-bounded organelle [GO:0043231]	endonuclease activity [GO:0004519]; RNA binding [GO:0003723]	NA
Unigene_54919	2	10	5	2.32	0.52688	1	NA	NA	NA	NA	NA	NA	NA	NA	NA	NA	NA	NA	NA	NA	NA	NA	NA	NA	NA	NA
Unigene_120251	4	476	119	6.89	0.0313156	1	tr|M1CJ39|M1CJ39_SOLTU	172	63.3	98	22.99	56.98	36	0	470	177	75	172	3.3e-26	NA	Uncharacterized protein	NA	NA	NA	NA	NA
Unigene_109372	2	14	7	2.81	0.383927	1	NA	NA	NA	NA	NA	NA	NA	NA	NA	NA	NA	NA	NA	NA	NA	NA	NA	NA	NA	NA
Unigene_120253	6	112	18.6667	4.22	0.133079	1	tr|A0A0V0GVG8|A0A0V0GVG8_SOLCH	69	81.8	44	13.95	63.77	8	0	912	781	6	49	3.8e-11	NA	Putative ovule protein (Fragment)	GO:0016021	NA	integral component of membrane [GO:0016021]	NA	NA
Unigene_109378	165	1247	7.55758	2.92	0.249907	1	tr|A0A0V0H1B2|A0A0V0H1B2_SOLCH	126	91.5	130	47.79	103.17	6	1	650	261	1	125	2.9e-68	NA	Putative ovule protein	NA	NA	NA	NA	NA
Unigene_120258	15	67	4.46667	2.16	0.393508	1	tr|I0YVS5|I0YVS5_COCSC	544	77.5	40	24.59	7.35	9	0	235	354	249	288	4.8e-10	COCSUDRAFT_29754	Methylmalonate semi-aldehyde dehydrogenase	GO:0004491	NA	NA	methylmalonate-semialdehyde dehydrogenase (acylating) activity [GO:0004491]	NA
Unigene_176970	1	12	12	3.58	0.344513	1	NA	NA	NA	NA	NA	NA	NA	NA	NA	NA	NA	NA	NA	NA	NA	NA	NA	NA	NA	NA
Unigene_166700	4	24	6	2.58	0.33884	1	NA	NA	NA	NA	NA	NA	NA	NA	NA	NA	NA	NA	NA	NA	NA	NA	NA	NA	NA	NA
Unigene_176975	2	12	6	2.58	0.447289	1	NA	NA	NA	NA	NA	NA	NA	NA	NA	NA	NA	NA	NA	NA	NA	NA	NA	NA	NA	NA
Unigene_166701	2	10	5	2.32	0.52688	1	NA	NA	NA	NA	NA	NA	NA	NA	NA	NA	NA	NA	NA	NA	NA	NA	NA	NA	NA	NA
Unigene_176978	2	22	11	3.46	0.238503	1	NA	NA	NA	NA	NA	NA	NA	NA	NA	NA	NA	NA	NA	NA	NA	NA	NA	NA	NA	NA
Unigene_166709	2	10	5	2.32	0.52688	1	NA	NA	NA	NA	NA	NA	NA	NA	NA	NA	NA	NA	NA	NA	NA	NA	NA	NA	NA	NA
Unigene_67320	2	18	9	3.17	0.294357	1	tr|K4CH18|K4CH18_SOLLC	1105	98.4	184	79.77	16.65	3	0	3	554	171	354	1.5e-102	101248895	Uncharacterized protein	NA	NA	NA	NA	NA
Unigene_77595	2	14	7	2.81	0.383927	1	NA	NA	NA	NA	NA	NA	NA	NA	NA	NA	NA	NA	NA	NA	NA	NA	NA	NA	NA	NA
Unigene_77596	16	90	5.625	2.49	0.334474	1	tr|K4C175|K4C175_SOLLC	1223	80.3	142	99.77	11.61	28	0	2	427	827	968	1.2e-57	NA	Uncharacterized protein	GO:0005886; GO:0006952; GO:0007165; GO:0043531	defense response [GO:0006952]; signal transduction [GO:0007165]	plasma membrane [GO:0005886]	ADP binding [GO:0043531]	NA
Unigene_218823	2	18	9	3.17	0.294357	1	NA	NA	NA	NA	NA	NA	NA	NA	NA	NA	NA	NA	NA	NA	NA	NA	NA	NA	NA	NA
Unigene_67328	13	99	7.61538	2.93	0.265963	1	tr|M1CS73|M1CS73_SOLTU	295	97.9	142	50.9	48.14	3	0	637	212	154	295	1.8e-81	102590374	Uncharacterized protein	GO:0005524; GO:0006457; GO:0051082	protein folding [GO:0006457]	NA	ATP binding [GO:0005524]; unfolded protein binding [GO:0051082]	NA
Unigene_218828	2	24	12	3.58	0.218241	1	NA	NA	NA	NA	NA	NA	NA	NA	NA	NA	NA	NA	NA	NA	NA	NA	NA	NA	NA	NA
Unigene_313934	2	12	6	2.58	0.447289	1	NA	NA	NA	NA	NA	NA	NA	NA	NA	NA	NA	NA	NA	NA	NA	NA	NA	NA	NA	NA
Unigene_127782	5	218	43.6	5.45	0.0707637	1	tr|A0A1U7WBE1|A0A1U7WBE1_NICSY	442	79.4	252	67.44	57.01	32	1	365	1120	16	247	5.2e-108	LOC104226907	Histone deacetylase (EC 3.5.1.98)	GO:0005634; GO:0006351; GO:0006355; GO:0032041	regulation of transcription, DNA-templated [GO:0006355]; transcription, DNA-templated [GO:0006351]	nucleus [GO:0005634]	NAD-dependent histone deacetylase activity (H3-K14 specific) [GO:0032041]	NA
Unigene_127784	10	355	35.5	5.15	0.0814348	1	NA	NA	NA	NA	NA	NA	NA	NA	NA	NA	NA	NA	NA	NA	NA	NA	NA	NA	NA	NA
Unigene_189383	6	28	4.66667	2.22	0.39256	1	tr|K4CV21|K4CV21_SOLLC	74	90	50	42.37	67.57	5	0	180	31	23	72	2e-21	NA	Uncharacterized protein	NA	NA	NA	NA	NA
Unigene_127786	2	20	10	3.32	0.263322	1	NA	NA	NA	NA	NA	NA	NA	NA	NA	NA	NA	NA	NA	NA	NA	NA	NA	NA	NA	NA
Unigene_189384	2	8	4	2	0.622581	1	tr|A0A2P6TGX3|A0A2P6TGX3_CHLSO	790	85.7	28	21.88	3.54	4	0	92	9	112	139	1.6e-05	C2E21_7606	Isopentenyl-diphosphate delta-isomerase I	GO:0004452; GO:0008299; GO:0016787	isoprenoid biosynthetic process [GO:0008299]	NA	hydrolase activity [GO:0016787]; isopentenyl-diphosphate delta-isomerase activity [GO:0004452]	NA
Unigene_179110	6	27	4.5	2.17	0.404377	1	tr|Q7Y0Z5|Q7Y0Z5_SOLLC	338	88.7	203	95.91	60.06	23	0	633	25	136	338	9.4e-99	KN4	Knotted homeodomain protein 4 (Fragment)	GO:0005634; GO:0006355; GO:0043565	regulation of transcription, DNA-templated [GO:0006355]	nucleus [GO:0005634]	sequence-specific DNA binding [GO:0043565]	NA
Unigene_117516	2	8	4	2	0.622581	1	NA	NA	NA	NA	NA	NA	NA	NA	NA	NA	NA	NA	NA	NA	NA	NA	NA	NA	NA	NA
Unigene_189389	4	20	5	2.32	0.398452	1	NA	NA	NA	NA	NA	NA	NA	NA	NA	NA	NA	NA	NA	NA	NA	NA	NA	NA	NA	NA
Unigene_117518	6	26	4.33333	2.12	0.416997	1	NA	NA	NA	NA	NA	NA	NA	NA	NA	NA	NA	NA	NA	NA	NA	NA	NA	NA	NA	NA
Unigene_179117	59	380	6.44068	2.69	0.310086	1	tr|K4CWN6|K4CWN6_SOLLC	2714	94	1116	100	41.12	67	0	1	3348	324	1439	0	101247370	Uncharacterized protein	GO:0005634; GO:0009793; GO:0010305; GO:0048364	embryo development ending in seed dormancy [GO:0009793]; leaf vascular tissue pattern formation [GO:0010305]; root development [GO:0048364]	nucleus [GO:0005634]	NA	NA
Unigene_179118	4	16	4	2	0.484293	1	NA	NA	NA	NA	NA	NA	NA	NA	NA	NA	NA	NA	NA	NA	NA	NA	NA	NA	NA	NA
Unigene_6850	30	2514	83.8	6.39	0.0241536	1	tr|K4DH63|K4DH63_SOLLC	722	92.1	705	71.89	97.65	56	0	2335	221	13	717	0	101268174	Uncharacterized protein	NA	NA	NA	NA	NA
Unigene_489256	8673	43745	5.04381	2.33	0.243122	1	tr|Q0ZPA3|Q0ZPA3_SOLLC	326	100	326	62.37	100	0	0	162	1139	1	326	5.1e-178	ChrC 778336	Plastid lipid associated protein CHRC	NA	NA	NA	NA	NA
Unigene_252387	2	12	6	2.58	0.447289	1	NA	NA	NA	NA	NA	NA	NA	NA	NA	NA	NA	NA	NA	NA	NA	NA	NA	NA	NA	NA
Unigene_298835	2	8	4	2	0.622581	1	NA	NA	NA	NA	NA	NA	NA	NA	NA	NA	NA	NA	NA	NA	NA	NA	NA	NA	NA	NA
Unigene_151073	4	17	4.25	2.09	0.459563	1	NA	NA	NA	NA	NA	NA	NA	NA	NA	NA	NA	NA	NA	NA	NA	NA	NA	NA	NA	NA
Unigene_151075	80	591	7.3875	2.89	0.271987	1	tr|K4DC65|K4DC65_SOLLC	1042	69.5	489	94.77	46.93	119	4	1	1380	215	702	2.4e-180	NA	Uncharacterized protein	GO:0016021	NA	integral component of membrane [GO:0016021]	NA	NA
Unigene_151076	2	34	17	4.09	0.156042	1	NA	NA	NA	NA	NA	NA	NA	NA	NA	NA	NA	NA	NA	NA	NA	NA	NA	NA	NA	NA
Unigene_393943	4	16	4	2	0.484293	1	NA	NA	NA	NA	NA	NA	NA	NA	NA	NA	NA	NA	NA	NA	NA	NA	NA	NA	NA	NA
Unigene_135921	2	12	6	2.58	0.447289	1	tr|A0A1D1XZC7|A0A1D1XZC7_9ARAE	299	74.1	58	55.41	19.4	15	0	246	73	198	255	2.6e-17	GNPDA1 g.139711	Glucosamine-6-phosphate isomerase (EC 3.5.99.6) (Glucosamine-6-phosphate deaminase)	GO:0004342; GO:0005975; GO:0006044	carbohydrate metabolic process [GO:0005975]; N-acetylglucosamine metabolic process [GO:0006044]	NA	glucosamine-6-phosphate deaminase activity [GO:0004342]	NA
Unigene_197520	97	3599	37.1031	5.21	0.0474504	1	tr|K4DA23|K4DA23_SOLLC	524	71	507	62.59	96.76	112	4	646	2166	53	524	6.2e-183	101264788	Uncharacterized protein	GO:0004843; GO:0016579	protein deubiquitination [GO:0016579]	NA	thiol-dependent ubiquitin-specific protease activity [GO:0004843]	NA
Unigene_197522	6	38	6.33333	2.66	0.305989	1	NA	NA	NA	NA	NA	NA	NA	NA	NA	NA	NA	NA	NA	NA	NA	NA	NA	NA	NA	NA
Unigene_197523	2	23	11.5	3.52	0.227879	1	tr|K4B3S7|K4B3S7_SOLLC	183	61.1	54	46.69	29.51	21	0	252	91	7	60	2e-10	NA	Uncharacterized protein	GO:0000795; GO:0003697; GO:0005712; GO:0006298; GO:0016887; GO:0032300	mismatch repair [GO:0006298]	chiasma [GO:0005712]; mismatch repair complex [GO:0032300]; synaptonemal complex [GO:0000795]	ATPase activity [GO:0016887]; single-stranded DNA binding [GO:0003697]	NA
Unigene_135926	28	578	20.6429	4.37	0.119161	1	NA	NA	NA	NA	NA	NA	NA	NA	NA	NA	NA	NA	NA	NA	NA	NA	NA	NA	NA	NA
Unigene_197525	2	12	6	2.58	0.447289	1	NA	NA	NA	NA	NA	NA	NA	NA	NA	NA	NA	NA	NA	NA	NA	NA	NA	NA	NA	NA
Unigene_135928	18	546	30.3333	4.92	0.0876541	1	tr|M0ZL48|M0ZL48_SOLTU	94	100	77	27.02	81.91	0	0	534	304	18	94	2.1e-45	NA	Uncharacterized protein	NA	NA	NA	NA	NA
Unigene_135929	4	28	7	2.81	0.295604	1	NA	NA	NA	NA	NA	NA	NA	NA	NA	NA	NA	NA	NA	NA	NA	NA	NA	NA	NA	NA
Unigene_197528	2	50	25	4.64	0.111662	1	NA	NA	NA	NA	NA	NA	NA	NA	NA	NA	NA	NA	NA	NA	NA	NA	NA	NA	NA	NA
Unigene_203191	8	60	7.5	2.91	0.263706	1	tr|K4CQH3|K4CQH3_SOLLC	712	98.9	185	99.46	25.98	2	0	557	3	83	267	5.5e-95	101244112	Uncharacterized protein	GO:0005249; GO:0005887; GO:0042391	regulation of membrane potential [GO:0042391]	integral component of plasma membrane [GO:0005887]	voltage-gated potassium channel activity [GO:0005249]	NA
Unigene_203192	2	24	12	3.58	0.218241	1	NA	NA	NA	NA	NA	NA	NA	NA	NA	NA	NA	NA	NA	NA	NA	NA	NA	NA	NA	NA
Unigene_203193	2	17	8.5	3.09	0.312874	1	NA	NA	NA	NA	NA	NA	NA	NA	NA	NA	NA	NA	NA	NA	NA	NA	NA	NA	NA	NA
Unigene_203196	2	8	4	2	0.622581	1	NA	NA	NA	NA	NA	NA	NA	NA	NA	NA	NA	NA	NA	NA	NA	NA	NA	NA	NA	NA
Unigene_36542	6	136	22.6667	4.5	0.116051	1	tr|K4DG30|K4DG30_SOLLC	304	86	93	43.19	30.59	6	1	646	389	204	296	6.8e-36	101249802	Uncharacterized protein	NA	NA	NA	NA	NA
Unigene_98146	22	295	13.4091	3.75	0.176514	1	tr|A0A0V0I0C6|A0A0V0I0C6_SOLCH	366	89.5	372	67.76	101.64	26	2	1426	332	1	366	3.2e-191	NA	Putative cinnamoyl-CoA reductase 1-like	NA	NA	NA	NA	NA
Unigene_36549	1	31	31	4.95	0.115873	1	NA	NA	NA	NA	NA	NA	NA	NA	NA	NA	NA	NA	NA	NA	NA	NA	NA	NA	NA	NA
Unigene_98147	2	15	7.5	2.91	0.357347	1	NA	NA	NA	NA	NA	NA	NA	NA	NA	NA	NA	NA	NA	NA	NA	NA	NA	NA	NA	NA
Unigene_98149	16	1024	64	6	0.0411665	1	tr|A0A0V0HFV2|A0A0V0HFV2_SOLCH	119	84.1	88	23.81	73.95	14	0	845	582	1	88	3.5e-32	NA	Putative ovule protein	NA	NA	NA	NA	NA
Unigene_344750	4	22	5.5	2.46	0.366114	1	tr|A4RVQ4|A4RVQ4_OSTLU	240	38.2	110	100.92	45.83	63	2	12	326	122	231	5.3e-13	MGE1 OSTLU_14947	Mitochondrial GrpE-like protein	GO:0000774; GO:0006457; GO:0042803; GO:0051087	protein folding [GO:0006457]	NA	adenyl-nucleotide exchange factor activity [GO:0000774]; chaperone binding [GO:0051087]; protein homodimerization activity [GO:0042803]	NA
Unigene_148336	2	350	175	7.45	0.0264638	1	NA	NA	NA	NA	NA	NA	NA	NA	NA	NA	NA	NA	NA	NA	NA	NA	NA	NA	NA	NA
Unigene_148337	2	132	66	6.04	0.0551627	1	NA	NA	NA	NA	NA	NA	NA	NA	NA	NA	NA	NA	NA	NA	NA	NA	NA	NA	NA	NA
Unigene_211330	2	14	7	2.81	0.383927	1	NA	NA	NA	NA	NA	NA	NA	NA	NA	NA	NA	NA	NA	NA	NA	NA	NA	NA	NA	NA
Unigene_211331	2	20	10	3.32	0.263322	1	NA	NA	NA	NA	NA	NA	NA	NA	NA	NA	NA	NA	NA	NA	NA	NA	NA	NA	NA	NA
Unigene_211332	2	24	12	3.58	0.218241	1	NA	NA	NA	NA	NA	NA	NA	NA	NA	NA	NA	NA	NA	NA	NA	NA	NA	NA	NA	NA
Unigene_211335	2	10	5	2.32	0.52688	1	tr|K4C1T5|K4C1T5_SOLLC	438	98.1	53	51.96	12.1	1	0	299	141	271	323	2.4e-23	NA	Uncharacterized protein	GO:0005794; GO:0016021; GO:0016413; GO:0050826; GO:0071554	cell wall organization or biogenesis [GO:0071554]; response to freezing [GO:0050826]	Golgi apparatus [GO:0005794]; integral component of membrane [GO:0016021]	O-acetyltransferase activity [GO:0016413]	NA
Unigene_211336	3	40	13.3333	3.74	0.177018	1	tr|K4CU51|K4CU51_SOLLC	1514	96.9	128	60.76	8.45	4	0	249	632	1	128	1.2e-66	101267840	Uncharacterized protein	GO:0003777; GO:0003779; GO:0005524; GO:0007015; GO:0007018; GO:0008017; GO:0016459	actin filament organization [GO:0007015]; microtubule-based movement [GO:0007018]	myosin complex [GO:0016459]	actin binding [GO:0003779]; ATP binding [GO:0005524]; microtubule binding [GO:0008017]; microtubule motor activity [GO:0003777]	NA
Unigene_110020	2	14	7	2.81	0.383927	1	NA	NA	NA	NA	NA	NA	NA	NA	NA	NA	NA	NA	NA	NA	NA	NA	NA	NA	NA	NA
Unigene_110023	2	12	6	2.58	0.447289	1	NA	NA	NA	NA	NA	NA	NA	NA	NA	NA	NA	NA	NA	NA	NA	NA	NA	NA	NA	NA
Unigene_110024	2	80	40	5.32	0.0768617	1	tr|M1BGL6|M1BGL6_SOLTU	81	47.9	71	52.72	87.65	36	1	225	16	2	72	5e-05	NA	Uncharacterized protein	GO:0016021	NA	integral component of membrane [GO:0016021]	NA	NA
Unigene_110025	2	44	22	4.46	0.124367	1	NA	NA	NA	NA	NA	NA	NA	NA	NA	NA	NA	NA	NA	NA	NA	NA	NA	NA	NA	NA
Unigene_110026	520	2607	5.01346	2.33	0.326214	1	tr|K4B9Y4|K4B9Y4_SOLLC	304	83.2	304	56.72	100	51	0	397	1308	1	304	5.3e-138	101244442	Uncharacterized protein	GO:0000045; GO:0005634; GO:0005829; GO:0007030; GO:0019888; GO:0031468; GO:0043130; GO:0043161; GO:0061025	autophagosome assembly [GO:0000045]; Golgi organization [GO:0007030]; membrane fusion [GO:0061025]; nuclear envelope reassembly [GO:0031468]; proteasome-mediated ubiquitin-dependent protein catabolic process [GO:0043161]	cytosol [GO:0005829]; nucleus [GO:0005634]	protein phosphatase regulator activity [GO:0019888]; ubiquitin binding [GO:0043130]	NA
Unigene_110029	4	16	4	2	0.484293	1	NA	NA	NA	NA	NA	NA	NA	NA	NA	NA	NA	NA	NA	NA	NA	NA	NA	NA	NA	NA
Unigene_166748	4	32	8	3	0.263046	1	NA	NA	NA	NA	NA	NA	NA	NA	NA	NA	NA	NA	NA	NA	NA	NA	NA	NA	NA	NA
Unigene_218860	2	12	6	2.58	0.447289	1	NA	NA	NA	NA	NA	NA	NA	NA	NA	NA	NA	NA	NA	NA	NA	NA	NA	NA	NA	NA
Unigene_218862	2	34	17	4.09	0.156042	1	tr|K4CWJ9|K4CWJ9_SOLLC	343	98.2	56	29.73	16.33	1	0	187	354	288	343	4e-24	101261269	Pectinesterase	GO:0005618; GO:0030599; GO:0042545; GO:0045330	cell wall modification [GO:0042545]	cell wall [GO:0005618]	aspartyl esterase activity [GO:0045330]; pectinesterase activity [GO:0030599]	NA
Unigene_67365	2	8	4	2	0.622581	1	NA	NA	NA	NA	NA	NA	NA	NA	NA	NA	NA	NA	NA	NA	NA	NA	NA	NA	NA	NA
Unigene_67368	2	10	5	2.32	0.52688	1	NA	NA	NA	NA	NA	NA	NA	NA	NA	NA	NA	NA	NA	NA	NA	NA	NA	NA	NA	NA
Unigene_303700	6	32	5.33333	2.42	0.352002	1	NA	NA	NA	NA	NA	NA	NA	NA	NA	NA	NA	NA	NA	NA	NA	NA	NA	NA	NA	NA
Unigene_303703	2	32	16	4	0.165012	1	NA	NA	NA	NA	NA	NA	NA	NA	NA	NA	NA	NA	NA	NA	NA	NA	NA	NA	NA	NA
Unigene_117553	2	10	5	2.32	0.52688	1	NA	NA	NA	NA	NA	NA	NA	NA	NA	NA	NA	NA	NA	NA	NA	NA	NA	NA	NA	NA
Unigene_190032	4	19	4.75	2.25	0.416929	1	NA	NA	NA	NA	NA	NA	NA	NA	NA	NA	NA	NA	NA	NA	NA	NA	NA	NA	NA	NA
Unigene_179153	2	10	5	2.32	0.52688	1	NA	NA	NA	NA	NA	NA	NA	NA	NA	NA	NA	NA	NA	NA	NA	NA	NA	NA	NA	NA
Unigene_190033	2	14	7	2.81	0.383927	1	NA	NA	NA	NA	NA	NA	NA	NA	NA	NA	NA	NA	NA	NA	NA	NA	NA	NA	NA	NA
Unigene_117556	2	14	7	2.81	0.383927	1	NA	NA	NA	NA	NA	NA	NA	NA	NA	NA	NA	NA	NA	NA	NA	NA	NA	NA	NA	NA
Unigene_179154	4	28	7	2.81	0.295604	1	NA	NA	NA	NA	NA	NA	NA	NA	NA	NA	NA	NA	NA	NA	NA	NA	NA	NA	NA	NA
Unigene_179155	6	31	5.16667	2.37	0.361249	1	tr|A0A2N9EKI7|A0A2N9EKI7_FAGSY	471	61.4	145	97.1	30.79	56	0	447	13	184	328	4.2e-45	FSB_LOCUS3167	Uncharacterized protein	NA	NA	NA	NA	NA
Unigene_117559	2	26	13	3.7	0.201447	1	NA	NA	NA	NA	NA	NA	NA	NA	NA	NA	NA	NA	NA	NA	NA	NA	NA	NA	NA	NA
Unigene_179157	6	30	5	2.32	0.371056	1	NA	NA	NA	NA	NA	NA	NA	NA	NA	NA	NA	NA	NA	NA	NA	NA	NA	NA	NA	NA
Unigene_190037	138	876	6.34783	2.67	0.297092	1	tr|K4BKT1|K4BKT1_SOLLC	309	69.9	306	66.28	99.03	92	0	163	1080	1	306	7.8e-114	101246815	CASP-like protein	GO:0005886; GO:0016021; GO:0051536	NA	integral component of membrane [GO:0016021]; plasma membrane [GO:0005886]	iron-sulfur cluster binding [GO:0051536]	NA
Unigene_190038	6	48	8	3	0.253104	1	NA	NA	NA	NA	NA	NA	NA	NA	NA	NA	NA	NA	NA	NA	NA	NA	NA	NA	NA	NA
Unigene_190039	2	14	7	2.81	0.383927	1	NA	NA	NA	NA	NA	NA	NA	NA	NA	NA	NA	NA	NA	NA	NA	NA	NA	NA	NA	NA
Unigene_6890	7	108	15.4286	3.95	0.153782	1	NA	NA	NA	NA	NA	NA	NA	NA	NA	NA	NA	NA	NA	NA	NA	NA	NA	NA	NA	NA
Unigene_6896	22	143	6.5	2.7	0.306003	1	tr|K4BXG6|K4BXG6_SOLLC	461	87.9	347	94.64	75.27	11	2	1043	3	1	316	9.4e-163	101267705	Uncharacterized protein	GO:0010287	NA	plastoglobule [GO:0010287]	NA	NA
Unigene_6898	2	16	8	3	0.333765	1	NA	NA	NA	NA	NA	NA	NA	NA	NA	NA	NA	NA	NA	NA	NA	NA	NA	NA	NA	NA
Unigene_18170	10	46	4.6	2.2	0.385162	1	NA	NA	NA	NA	NA	NA	NA	NA	NA	NA	NA	NA	NA	NA	NA	NA	NA	NA	NA	NA
Unigene_18173	96	451	4.69792	2.23	0.388553	1	tr|K4CA28|K4CA28_SOLLC	158	98.7	158	57.88	100	2	0	88	561	1	158	2.1e-82	101261827	Uncharacterized protein	GO:0005737; GO:0047617	NA	cytoplasm [GO:0005737]	acyl-CoA hydrolase activity [GO:0047617]	NA
Unigene_18179	2	8	4	2	0.622581	1	tr|P93268|P93268_MESCR	167	39.8	93	83.04	55.69	51	3	318	40	19	106	4.3e-10	NA	Nt-rab11e homolog (Fragment)	GO:0003924; GO:0005525	NA	NA	GTPase activity [GO:0003924]; GTP binding [GO:0005525]	NA
Unigene_85770	2	8	4	2	0.622581	1	NA	NA	NA	NA	NA	NA	NA	NA	NA	NA	NA	NA	NA	NA	NA	NA	NA	NA	NA	NA
Unigene_13902	102	2092	20.5098	4.36	0.0962195	1	tr|M1CGT4|M1CGT4_SOLTU	441	79.6	441	71.36	100	90	0	11	1333	1	441	5.1e-193	102593593	Uncharacterized protein	GO:0016021	NA	integral component of membrane [GO:0016021]	NA	NA
Unigene_13903	4	26	6.5	2.7	0.315599	1	tr|A0A1D1Z3W6|A0A1D1Z3W6_9ARAE	456	98.2	169	99.41	37.06	3	0	508	2	203	371	4.7e-93	TBB1_5 g.69555	Tubulin beta chain (Fragment)	GO:0003924; GO:0005200; GO:0005525; GO:0005874; GO:0007017	microtubule-based process [GO:0007017]	microtubule [GO:0005874]	GTPase activity [GO:0003924]; GTP binding [GO:0005525]; structural constituent of cytoskeleton [GO:0005200]	NA
Unigene_326385	2	18	9	3.17	0.294357	1	NA	NA	NA	NA	NA	NA	NA	NA	NA	NA	NA	NA	NA	NA	NA	NA	NA	NA	NA	NA
Unigene_13904	2	625	312.5	8.29	0.0148937	1	tr|K4BF86|K4BF86_SOLLC	486	94	199	64.19	40.95	12	0	809	213	288	486	6.8e-106	NA	Uncharacterized protein	GO:0005506; GO:0016020; GO:0016709; GO:0020037; GO:0044550	secondary metabolite biosynthetic process [GO:0044550]	membrane [GO:0016020]	heme binding [GO:0020037]; iron ion binding [GO:0005506]; oxidoreductase activity, acting on paired donors, with incorporation or reduction of molecular oxygen, NAD(P)H as one donor, and incorporation of one atom of oxygen [GO:0016709]	NA
Unigene_326386	2	16	8	3	0.333765	1	tr|A0A2K3KUC1|A0A2K3KUC1_TRIPR	206	57.9	145	93.15	70.39	61	0	435	1	4	148	8.1e-39	L195_g056959	Transposase (Fragment)	NA	NA	NA	NA	NA
[truncated: 59,219 more rows]

## Sheet: Down Regulated
Title: Understanding salt tolerance mechanism using transcriptome profiling and de novo assembly of wild tomato Solanum chilense Authors: SP Kashyap 1, 2, HC Prasanna 1, 3*, Nishi Kumari 2, Pallavi Mishra 1 and B Singh 1 Author’s affiliations: 1 Division of Crop Improvement and Biotechnology, Indian Institute of Vegetable Research, Indian Council of Agricultural Research, Varanasi-221 305, Uttar …
Table S9 List of differentially expressed genes (DEGs) in Chilense_Treated vs DVRT-1_Treated.
Unigene_ID	baseMeanA	baseMeanB	foldChange	log2FoldChange	P-value	Q_value	Subject_ID	Subject_length	%Identity	Alignment_length	Query_coverage	Subject_coverage	No.Of_mismatches	No.Of_gaps	Query_start	Query_end	Subject_start	Subject_end	E-value	Gene_names	Protein_names	Gene_ontology_IDs	Gene_ontology_(BP)	Gene_ontology_(CC)	Gene_ontology_(MF)	Pathway
Unigene_394750	81	10	0.123457	-3.01792	0.250233	1	NA	NA	NA	NA	NA	NA	NA	NA	NA	NA	NA	NA	NA	NA	NA	NA	NA	NA	NA	NA
Unigene_394757	110	7	0.0636364	-3.974	0.151807	1	tr|K4D6C3|K4D6C3_SOLLC	811	100	54	18.08	6.66	0	0	423	262	758	811	3.2e-28	101252246	Uncharacterized protein	NA	NA	NA	NA	NA
Unigene_394758	216	17	0.0787037	-3.66742	0.183326	1	tr|A0A1S3ZEH7|A0A1S3ZEH7_TOBAC	422	85	421	78.99	99.76	56	1	109	1350	1	421	2e-214	LOC107785822	protection of telomeres protein 1b-like isoform X3	GO:0000723; GO:0000784; GO:0043047	telomere maintenance [GO:0000723]	nuclear chromosome, telomeric region [GO:0000784]	single-stranded telomeric DNA binding [GO:0043047]	NA
Unigene_446875	18	4	0.222222	-2.16993	0.437212	1	NA	NA	NA	NA	NA	NA	NA	NA	NA	NA	NA	NA	NA	NA	NA	NA	NA	NA	NA	NA
Unigene_436601	31	2	0.0645161	-3.9542	0.169986	1	NA	NA	NA	NA	NA	NA	NA	NA	NA	NA	NA	NA	NA	NA	NA	NA	NA	NA	NA	NA
Unigene_498200	20	4	0.2	-2.32193	0.398452	1	tr|A0A1U8N3L3|A0A1U8N3L3_GOSHI	1065	27.3	172	104.03	16.15	107	3	495	7	809	971	2.3e-07	LOC107944282	Choline dehydrogenase (EC 1.1.99.1)	GO:0008802; GO:0008812; GO:0019285; GO:0046872; GO:0050660	glycine betaine biosynthetic process from choline [GO:0019285]	NA	betaine-aldehyde dehydrogenase activity [GO:0008802]; choline dehydrogenase activity [GO:0008812]; flavin adenine dinucleotide binding [GO:0050660]; metal ion binding [GO:0046872]	PATHWAY: Amine and polyamine biosynthesis; betaine biosynthesis via choline pathway; betaine aldehyde from choline (cytochrome c reductase route): step 1/1. {ECO:0000256|RuleBase:RU003969}.
Unigene_436604	72	16	0.222222	-2.16993	0.392237	1	NA	NA	NA	NA	NA	NA	NA	NA	NA	NA	NA	NA	NA	NA	NA	NA	NA	NA	NA	NA
Unigene_446879	36	2	0.0555556	-4.16993	0.148174	1	tr|K4AX82|K4AX82_SOLLC	784	96.8	222	99.7	28.32	7	0	1	666	194	415	4.7e-117	NA	Uncharacterized protein	GO:0004672; GO:0005524; GO:0016021	NA	integral component of membrane [GO:0016021]	ATP binding [GO:0005524]; protein kinase activity [GO:0004672]	NA
Unigene_436606	48	10	0.208333	-2.26303	0.3727	1	tr|A0A0V0IIT7|A0A0V0IIT7_SOLCH	191	62.6	91	42.26	47.64	32	1	315	581	85	175	1.8e-25	NA	Putative ovule protein	NA	NA	NA	NA	NA
Unigene_436607	44	4	0.0909091	-3.45943	0.200735	1	NA	NA	NA	NA	NA	NA	NA	NA	NA	NA	NA	NA	NA	NA	NA	NA	NA	NA	NA	NA
Unigene_345566	12	2	0.166667	-2.58496	0.447289	1	tr|K4CX61|K4CX61_SOLLC	402	57.7	71	68.71	17.66	28	2	210	4	1	71	4e-10	101257607	Uncharacterized protein	GO:0003723; GO:0004519; GO:0005739; GO:0009451	RNA modification [GO:0009451]	mitochondrion [GO:0005739]	endonuclease activity [GO:0004519]; RNA binding [GO:0003723]	NA
Unigene_470161	35	4	0.114286	-3.12928	0.2435	1	NA	NA	NA	NA	NA	NA	NA	NA	NA	NA	NA	NA	NA	NA	NA	NA	NA	NA	NA	NA
Unigene_470163	185	16	0.0864865	-3.53138	0.196748	1	tr|M0ZMN6|M0ZMN6_SOLTU	595	51.3	117	23.7	19.66	29	3	1260	994	4	120	1e-18	NA	Uncharacterized protein	GO:0016021; GO:0052866	NA	integral component of membrane [GO:0016021]	phosphatidylinositol phosphate phosphatase activity [GO:0052866]	NA
Unigene_459283	64	3	0.046875	-4.41504	0.119515	1	tr|M1AEL1|M1AEL1_SOLTU	400	87.5	48	16.02	12	6	0	603	746	1	48	1.7e-13	NA	Uncharacterized protein	GO:0016021	NA	integral component of membrane [GO:0016021]	NA	NA
Unigene_459284	14	2	0.142857	-2.80735	0.383927	1	tr|A0A0V0IU37|A0A0V0IU37_SOLCH	804	54.3	81	66.76	10.07	37	0	3	245	232	312	3.2e-19	NA	Putative ovule protein	NA	NA	NA	NA	NA
Unigene_449012	53	12	0.226415	-2.14296	0.395797	1	NA	NA	NA	NA	NA	NA	NA	NA	NA	NA	NA	NA	NA	NA	NA	NA	NA	NA	NA	NA
Unigene_449014	19415	181	0.00932269	-6.74504	0.00826147	1	tr|K4DCC2|K4DCC2_SOLLC	85	86.4	59	27.23	69.41	8	0	43	219	23	81	6.2e-21	101256892	Uncharacterized protein	GO:0003723; GO:0003735; GO:0006412; GO:0022625	translation [GO:0006412]	cytosolic large ribosomal subunit [GO:0022625]	RNA binding [GO:0003723]; structural constituent of ribosome [GO:0003735]	NA
Unigene_449015	189	18	0.0952381	-3.39232	0.212283	1	tr|K4BY67|K4BY67_SOLLC	514	100	409	79.83	79.57	0	0	1536	310	106	514	2.1e-229	101266722	Protein DETOXIFICATION (Multidrug and toxic compound extrusion protein)	GO:0005774; GO:0006855; GO:0015238; GO:0015297; GO:0016021	drug transmembrane transport [GO:0006855]	integral component of membrane [GO:0016021]; vacuolar membrane [GO:0005774]	antiporter activity [GO:0015297]; drug transmembrane transporter activity [GO:0015238]	NA
Unigene_512010	459	14	0.0305011	-5.035	0.0844753	1	tr|G9MD86|G9MD86_TOBAC	811	70	40	13.29	4.93	12	0	903	784	243	282	2.3e-05	NtHsp90er-1 LOC107769068	Heat shock protein 90 (endoplasmin homolog)	GO:0005524; GO:0006457; GO:0006950; GO:0051082	protein folding [GO:0006457]; response to stress [GO:0006950]	NA	ATP binding [GO:0005524]; unfolded protein binding [GO:0051082]	NA
Unigene_268867	8	2	0.25	-2	0.622581	1	NA	NA	NA	NA	NA	NA	NA	NA	NA	NA	NA	NA	NA	NA	NA	NA	NA	NA	NA	NA
Unigene_363973	93	23	0.247312	-2.0156	0.429384	1	NA	NA	NA	NA	NA	NA	NA	NA	NA	NA	NA	NA	NA	NA	NA	NA	NA	NA	NA	NA
Unigene_512019	111	13	0.117117	-3.09398	0.24505	1	tr|M0ZZ51|M0ZZ51_SOLTU	292	82	194	35.29	66.44	34	1	703	1284	41	233	8.7e-88	NA	Uncharacterized protein	GO:0003723; GO:0003755	NA	NA	peptidyl-prolyl cis-trans isomerase activity [GO:0003755]; RNA binding [GO:0003723]	NA
Unigene_363977	10	2	0.2	-2.32193	0.52688	1	NA	NA	NA	NA	NA	NA	NA	NA	NA	NA	NA	NA	NA	NA	NA	NA	NA	NA	NA	NA
Unigene_405822	96	11	0.114583	-3.12553	0.238483	1	tr|K4BUN0|K4BUN0_SOLLC	910	84.8	125	92.59	13.74	19	0	3	377	710	834	1e-50	101254688	Uncharacterized protein	NA	NA	NA	NA	NA
Unigene_467423	56	2	0.0357143	-4.80735	0.101572	1	NA	NA	NA	NA	NA	NA	NA	NA	NA	NA	NA	NA	NA	NA	NA	NA	NA	NA	NA	NA
Unigene_477698	14	1	0.0714286	-3.80735	0.288062	1	tr|A0A270R698|A0A270R698_9POAL	702	93.8	112	98.82	15.95	7	0	339	4	21	132	4.8e-57	PAHAL_J02203	Elongation factor G, mitochondrial (EF-Gmt) (Elongation factor G 1, mitochondrial) (mEF-G 1) (Elongation factor G1)	GO:0003746; GO:0003924; GO:0005525; GO:0005739; GO:0070125	mitochondrial translational elongation [GO:0070125]	mitochondrion [GO:0005739]	GTPase activity [GO:0003924]; GTP binding [GO:0005525]; translation elongation factor activity [GO:0003746]	PATHWAY: Protein biosynthesis; polypeptide chain elongation. {ECO:0000256|HAMAP-Rule:MF_03061}.
Unigene_467427	10	1	0.1	-3.32193	0.415692	1	tr|R9R670|R9R670_9FABA	732	58.8	51	41.35	6.97	19	1	257	105	175	223	5.4e-06	gag-pol	Gag-pol polyprotein (Fragment)	GO:0003676; GO:0015074	DNA integration [GO:0015074]	NA	nucleic acid binding [GO:0003676]	NA
Unigene_467429	38	7	0.184211	-2.44057	0.343058	1	NA	NA	NA	NA	NA	NA	NA	NA	NA	NA	NA	NA	NA	NA	NA	NA	NA	NA	NA	NA
Unigene_292151	120	27	0.225	-2.152	0.404673	1	tr|K4DD55|K4DD55_SOLLC	232	91.8	232	61.7	100	19	0	68	763	1	232	3.8e-119	NA	Uncharacterized protein	NA	NA	NA	NA	NA
Unigene_219675	378	20	0.0529101	-4.24031	0.133659	1	tr|K4BEC7|K4BEC7_SOLLC	576	88.6	361	70.46	62.67	41	0	453	1535	1	361	6.7e-167	101244343	Uncharacterized protein	GO:0015299; GO:0016020; GO:0016021; GO:0022890	NA	integral component of membrane [GO:0016021]; membrane [GO:0016020]	inorganic cation transmembrane transporter activity [GO:0022890]; solute:proton antiporter activity [GO:0015299]	NA
Unigene_292158	8	2	0.25	-2	0.622581	1	NA	NA	NA	NA	NA	NA	NA	NA	NA	NA	NA	NA	NA	NA	NA	NA	NA	NA	NA	NA
Unigene_376382	5	1	0.2	-2.32193	0.680458	1	NA	NA	NA	NA	NA	NA	NA	NA	NA	NA	NA	NA	NA	NA	NA	NA	NA	NA	NA	NA
Unigene_314785	14	3	0.214286	-2.22239	0.467278	1	tr|K4D106|K4D106_SOLLC	1065	100	109	60.22	10.23	0	0	541	215	557	665	1.3e-48	101259004	Uncharacterized protein	GO:0003777; GO:0005524; GO:0005871; GO:0007018; GO:0008017; GO:0016887	microtubule-based movement [GO:0007018]	kinesin complex [GO:0005871]	ATPase activity [GO:0016887]; ATP binding [GO:0005524]; microtubule binding [GO:0008017]; microtubule motor activity [GO:0003777]	NA
Unigene_376383	53	6	0.113208	-3.14296	0.233443	1	tr|A0A1U8FFR3|A0A1U8FFR3_CAPAN	422	68.6	35	15.31	8.29	11	0	484	380	44	78	3.5e-06	LOC107854111	uncharacterized mitochondrial protein AtMg00810-like	NA	NA	NA	NA	NA
Unigene_304511	50	2	0.04	-4.64386	0.111662	1	NA	NA	NA	NA	NA	NA	NA	NA	NA	NA	NA	NA	NA	NA	NA	NA	NA	NA	NA	NA
Unigene_376384	624	29	0.0464744	-4.42742	0.113995	1	tr|K4C9U4|K4C9U4_SOLLC	449	100	449	55.89	100	0	0	1868	522	1	449	1.1e-256	101254101	Uncharacterized protein	NA	NA	NA	NA	NA
Unigene_376389	20	2	0.1	-3.32193	0.263322	1	tr|K4C8D3|K4C8D3_SOLLC	414	99.1	116	54.55	28.02	1	0	400	53	114	229	1.5e-56	101260653	Uncharacterized protein	GO:0046983	NA	NA	protein dimerization activity [GO:0046983]	NA
Unigene_366119	36	2	0.0555556	-4.16993	0.148174	1	NA	NA	NA	NA	NA	NA	NA	NA	NA	NA	NA	NA	NA	NA	NA	NA	NA	NA	NA	NA
Unigene_418238	18	2	0.111111	-3.16993	0.294357	1	NA	NA	NA	NA	NA	NA	NA	NA	NA	NA	NA	NA	NA	NA	NA	NA	NA	NA	NA	NA
Unigene_485831	124	2	0.016129	-5.9542	0.0574718	1	tr|K4BCF6|K4BCF6_SOLLC	133	65.5	84	56	63.16	28	1	23	271	7	90	2.3e-19	101258808	Uncharacterized protein	NA	NA	NA	NA	NA
Unigene_485832	9	2	0.222222	-2.16993	0.572467	1	NA	NA	NA	NA	NA	NA	NA	NA	NA	NA	NA	NA	NA	NA	NA	NA	NA	NA	NA	NA
Unigene_485838	54	4	0.0740741	-3.75489	0.169334	1	NA	NA	NA	NA	NA	NA	NA	NA	NA	NA	NA	NA	NA	NA	NA	NA	NA	NA	NA	NA
Unigene_86586	16	4	0.25	-2	0.484293	1	NA	NA	NA	NA	NA	NA	NA	NA	NA	NA	NA	NA	NA	NA	NA	NA	NA	NA	NA	NA
Unigene_76313	10	2	0.2	-2.32193	0.52688	1	NA	NA	NA	NA	NA	NA	NA	NA	NA	NA	NA	NA	NA	NA	NA	NA	NA	NA	NA	NA
Unigene_289410	312	22	0.0705128	-3.82597	0.168833	1	tr|A0A2G3BV17|A0A2G3BV17_CAPCH	1062	62.3	61	14.81	5.74	18	2	773	600	331	389	2.5e-10	BC332_22132	Cullin-associated NEDD8-dissociated protein 1	NA	NA	NA	NA	NA
Unigene_289417	20	4	0.2	-2.32193	0.398452	1	tr|M1AFR4|M1AFR4_SOLTU	853	83.9	31	22.25	3.63	5	0	417	325	53	83	1.1e-07	NA	Uncharacterized protein	GO:0016021; GO:0016192	vesicle-mediated transport [GO:0016192]	integral component of membrane [GO:0016021]	NA	NA
Unigene_394792	34	8	0.235294	-2.08746	0.412939	1	NA	NA	NA	NA	NA	NA	NA	NA	NA	NA	NA	NA	NA	NA	NA	NA	NA	NA	NA	NA
Unigene_322920	487	6	0.0123203	-6.34282	0.041158	1	tr|K4CUY3|K4CUY3_SOLLC	420	63.4	93	60.39	22.14	34	0	133	411	1	93	2.3e-22	NA	Uncharacterized protein	NA	NA	NA	NA	NA
Unigene_394793	250	22	0.088	-3.50635	0.200758	1	tr|K4BT73|K4BT73_SOLLC	568	100	137	45.36	24.12	0	0	905	495	432	568	2.4e-71	101264116	Uncharacterized protein	GO:0006904	vesicle docking involved in exocytosis [GO:0006904]	NA	NA	NA
Unigene_322921	36	6	0.166667	-2.58496	0.319756	1	NA	NA	NA	NA	NA	NA	NA	NA	NA	NA	NA	NA	NA	NA	NA	NA	NA	NA	NA	NA
Unigene_322924	56	6	0.107143	-3.22239	0.223132	1	NA	NA	NA	NA	NA	NA	NA	NA	NA	NA	NA	NA	NA	NA	NA	NA	NA	NA	NA	NA
Unigene_394798	208	25	0.120192	-3.05658	0.255026	1	NA	NA	NA	NA	NA	NA	NA	NA	NA	NA	NA	NA	NA	NA	NA	NA	NA	NA	NA	NA
Unigene_384524	12	3	0.25	-2	0.534975	1	NA	NA	NA	NA	NA	NA	NA	NA	NA	NA	NA	NA	NA	NA	NA	NA	NA	NA	NA	NA
Unigene_384529	48	2	0.0416667	-4.58496	0.115549	1	NA	NA	NA	NA	NA	NA	NA	NA	NA	NA	NA	NA	NA	NA	NA	NA	NA	NA	NA	NA
Unigene_498241	48	6	0.125	-3	0.253104	1	tr|A5C3I8|A5C3I8_VITVI	339	53.5	198	83.78	58.41	66	3	537	16	1	196	3.3e-44	VITISV_021603	Uncharacterized protein	GO:0016021	NA	integral component of membrane [GO:0016021]	NA	NA
Unigene_436645	8	2	0.25	-2	0.622581	1	tr|K4AV78|K4AV78_SOLLC	565	47.9	96	85.71	16.99	50	0	48	335	420	515	9e-16	NA	Uncharacterized protein	GO:0003676; GO:0008270	NA	NA	nucleic acid binding [GO:0003676]; zinc ion binding [GO:0008270]	NA
Unigene_436648	245	30	0.122449	-3.02975	0.259588	1	tr|A0A0V0IUU5|A0A0V0IUU5_SOLCH	771	93.4	61	34.86	7.91	4	0	423	241	711	771	1.8e-23	NA	Putative prolyl endopeptidase-like	GO:0004252; GO:0070008	NA	NA	serine-type endopeptidase activity [GO:0004252]; serine-type exopeptidase activity [GO:0070008]	NA
Unigene_498245	56	4	0.0714286	-3.80735	0.164275	1	NA	NA	NA	NA	NA	NA	NA	NA	NA	NA	NA	NA	NA	NA	NA	NA	NA	NA	NA	NA
Unigene_498248	28	4	0.142857	-2.80735	0.295604	1	tr|A0A1Y5I4Y7|A0A1Y5I4Y7_OSTTA	879	49.6	117	78.35	13.31	54	2	442	107	716	832	5.8e-18	BE221DRAFT_83415	Alanine--tRNA ligase (EC 6.1.1.7) (Alanyl-tRNA synthetase) (AlaRS)	GO:0000049; GO:0004813; GO:0005524; GO:0005739; GO:0008270; GO:0070143	mitochondrial alanyl-tRNA aminoacylation [GO:0070143]	mitochondrion [GO:0005739]	alanine-tRNA ligase activity [GO:0004813]; ATP binding [GO:0005524]; tRNA binding [GO:0000049]; zinc ion binding [GO:0008270]	NA
Unigene_498249	28	2	0.0714286	-3.80735	0.187337	1	tr|M1CI64|M1CI64_SOLTU	253	81.8	66	31.78	26.09	12	0	622	425	62	127	9.8e-24	102581485	Uncharacterized protein	GO:0006672; GO:0016021; GO:0016811	ceramide metabolic process [GO:0006672]	integral component of membrane [GO:0016021]	hydrolase activity, acting on carbon-nitrogen (but not peptide) bonds, in linear amides [GO:0016811]	NA
Unigene_251102	12	2	0.166667	-2.58496	0.447289	1	NA	NA	NA	NA	NA	NA	NA	NA	NA	NA	NA	NA	NA	NA	NA	NA	NA	NA	NA	NA
Unigene_335336	21	1	0.047619	-4.39232	0.176062	1	NA	NA	NA	NA	NA	NA	NA	NA	NA	NA	NA	NA	NA	NA	NA	NA	NA	NA	NA	NA
Unigene_449050	12	2	0.166667	-2.58496	0.447289	1	NA	NA	NA	NA	NA	NA	NA	NA	NA	NA	NA	NA	NA	NA	NA	NA	NA	NA	NA	NA
Unigene_449051	21	2	0.0952381	-3.39232	0.250259	1	NA	NA	NA	NA	NA	NA	NA	NA	NA	NA	NA	NA	NA	NA	NA	NA	NA	NA	NA	NA
Unigene_449052	12	3	0.25	-2	0.534975	1	tr|A0A2P4LCL2|A0A2P4LCL2_QUESU	406	65.6	90	89.4	22.17	31	0	31	300	117	206	1.5e-25	CFP56_70011	Pyruvate carboxylase	GO:0005524; GO:0046872	NA	NA	ATP binding [GO:0005524]; metal ion binding [GO:0046872]	NA
Unigene_449058	18	2	0.111111	-3.16993	0.294357	1	NA	NA	NA	NA	NA	NA	NA	NA	NA	NA	NA	NA	NA	NA	NA	NA	NA	NA	NA	NA
Unigene_512054	30	2	0.0666667	-3.90689	0.175335	1	NA	NA	NA	NA	NA	NA	NA	NA	NA	NA	NA	NA	NA	NA	NA	NA	NA	NA	NA	NA
Unigene_512057	30	2	0.0666667	-3.90689	0.175335	1	NA	NA	NA	NA	NA	NA	NA	NA	NA	NA	NA	NA	NA	NA	NA	NA	NA	NA	NA	NA
Unigene_512058	72	2	0.0277778	-5.16993	0.0830106	1	tr|K4B6L2|K4B6L2_SOLLC	454	100	27	22.19	5.95	0	0	81	1	364	390	3.4e-08	NA	Protein DETOXIFICATION (Multidrug and toxic compound extrusion protein)	GO:0006855; GO:0015238; GO:0015297; GO:0016021	drug transmembrane transport [GO:0006855]	integral component of membrane [GO:0016021]	antiporter activity [GO:0015297]; drug transmembrane transporter activity [GO:0015238]	NA
Unigene_405860	205	6	0.0292683	-5.09452	0.0849198	1	tr|K4BD85|K4BD85_SOLLC	90	94.4	90	37.34	100	5	0	70	339	1	90	4.6e-41	NA	Uncharacterized protein	NA	NA	NA	NA	NA
Unigene_467461	11	2	0.181818	-2.45943	0.485017	1	NA	NA	NA	NA	NA	NA	NA	NA	NA	NA	NA	NA	NA	NA	NA	NA	NA	NA	NA	NA
Unigene_405866	138	14	0.101449	-3.30117	0.221665	1	tr|K4CLP4|K4CLP4_SOLLC	647	100	129	49.43	19.94	0	0	388	2	385	513	3.8e-73	101255517	Uncharacterized protein	GO:0006486; GO:0016021; GO:0016757	protein glycosylation [GO:0006486]	integral component of membrane [GO:0016021]	transferase activity, transferring glycosyl groups [GO:0016757]	NA
Unigene_405867	18	4	0.222222	-2.16993	0.437212	1	NA	NA	NA	NA	NA	NA	NA	NA	NA	NA	NA	NA	NA	NA	NA	NA	NA	NA	NA	NA
Unigene_467465	340	18	0.0529412	-4.23947	0.134302	1	tr|K4B804|K4B804_SOLLC	183	98.9	181	33.94	98.91	2	0	492	1034	3	183	3.9e-101	NA	Uncharacterized protein	NA	NA	NA	NA	NA
Unigene_405868	325	77	0.236923	-2.07751	0.424155	1	tr|M1AGQ0|M1AGQ0_SOLTU	84	61.3	62	16.08	73.81	24	0	642	457	13	74	3e-10	NA	Uncharacterized protein	NA	NA	NA	NA	NA
Unigene_467467	31	5	0.16129	-2.63227	0.316953	1	NA	NA	NA	NA	NA	NA	NA	NA	NA	NA	NA	NA	NA	NA	NA	NA	NA	NA	NA	NA
Unigene_467468	8	2	0.25	-2	0.622581	1	NA	NA	NA	NA	NA	NA	NA	NA	NA	NA	NA	NA	NA	NA	NA	NA	NA	NA	NA	NA
Unigene_230591	12	2	0.166667	-2.58496	0.447289	1	NA	NA	NA	NA	NA	NA	NA	NA	NA	NA	NA	NA	NA	NA	NA	NA	NA	NA	NA	NA
Unigene_230596	37	3	0.0810811	-3.62449	0.189333	1	NA	NA	NA	NA	NA	NA	NA	NA	NA	NA	NA	NA	NA	NA	NA	NA	NA	NA	NA	NA
Unigene_366150	61	13	0.213115	-2.2303	0.378347	1	tr|K4D9W1|K4D9W1_SOLLC	345	80.8	193	46.25	55.94	29	1	497	1075	1	185	1.9e-79	NA	Uncharacterized protein	GO:0005524; GO:0005737; GO:0008033; GO:0016879	tRNA processing [GO:0008033]	cytoplasm [GO:0005737]	ATP binding [GO:0005524]; ligase activity, forming carbon-nitrogen bonds [GO:0016879]	NA
Unigene_366151	16	4	0.25	-2	0.484293	1	tr|A0A2P4KTS7|A0A2P4KTS7_QUESU	603	52.2	46	34.24	7.63	21	1	387	250	554	598	2.3e-05	CFP56_56467	Anthranilate synthase component 1	GO:0009058	biosynthetic process [GO:0009058]	NA	NA	NA
Unigene_366153	81	19	0.234568	-2.09192	0.41041	1	NA	NA	NA	NA	NA	NA	NA	NA	NA	NA	NA	NA	NA	NA	NA	NA	NA	NA	NA	NA
Unigene_304557	1881	174	0.092504	-3.43434	0.174966	1	tr|M1C989|M1C989_SOLTU	472	94.9	472	78.54	100	21	1	152	1558	1	472	5e-262	102581417	Glycosyltransferase (EC 2.4.1.-)	GO:0008152; GO:0016758	metabolic process [GO:0008152]	NA	transferase activity, transferring hexosyl groups [GO:0016758]	NA
Unigene_509318	352	70	0.198864	-2.33015	0.373369	1	tr|K4C6P7|K4C6P7_SOLLC	747	99.2	385	33.49	51.54	3	0	1736	2890	363	747	2.5e-225	NA	Protein arginine N-methyltransferase (EC 2.1.1.-)	GO:0005829; GO:0006355; GO:0008469; GO:0019918; GO:0035241; GO:0035242	peptidyl-arginine methylation, to symmetrical-dimethyl arginine [GO:0019918]; regulation of transcription, DNA-templated [GO:0006355]	cytosol [GO:0005829]	histone-arginine N-methyltransferase activity [GO:0008469]; protein-arginine omega-N asymmetric methyltransferase activity [GO:0035242]; protein-arginine omega-N monomethyltransferase activity [GO:0035241]	NA
Unigene_418270	10	2	0.2	-2.32193	0.52688	1	tr|A0A2P4IXK3|A0A2P4IXK3_QUESU	470	60.8	125	97.15	26.6	49	0	4	378	96	220	5.3e-36	CFP56_73762	D-3-phosphoglycerate dehydrogenase 2	GO:0004617; GO:0006564; GO:0051287	L-serine biosynthetic process [GO:0006564]	NA	NAD binding [GO:0051287]; phosphoglycerate dehydrogenase activity [GO:0004617]	NA
Unigene_418277	8	2	0.25	-2	0.622581	1	NA	NA	NA	NA	NA	NA	NA	NA	NA	NA	NA	NA	NA	NA	NA	NA	NA	NA	NA	NA
Unigene_408004	869	181	0.208285	-2.26337	0.368798	1	tr|A0A0V0IG43|A0A0V0IG43_SOLCH	411	78.4	421	45.17	102.43	73	2	1878	619	1	404	3.4e-177	NA	Putative SKP1-like protein 21-like	GO:0006511	ubiquitin-dependent protein catabolic process [GO:0006511]	NA	NA	NA
Unigene_408008	8	2	0.25	-2	0.622581	1	NA	NA	NA	NA	NA	NA	NA	NA	NA	NA	NA	NA	NA	NA	NA	NA	NA	NA	NA	NA
Unigene_475609	136	24	0.176471	-2.5025	0.339088	1	tr|Q5GA68|Q5GA68_SOLLC	586	87.9	141	40.13	24.06	17	0	1	423	363	503	1.7e-65	56B23-g2	Uncharacterized protein	GO:0004672; GO:0005524	NA	NA	ATP binding [GO:0005524]; protein kinase activity [GO:0004672]	NA
Unigene_227852	15	2	0.133333	-2.90689	0.357347	1	NA	NA	NA	NA	NA	NA	NA	NA	NA	NA	NA	NA	NA	NA	NA	NA	NA	NA	NA	NA
Unigene_289450	9	2	0.222222	-2.16993	0.572467	1	NA	NA	NA	NA	NA	NA	NA	NA	NA	NA	NA	NA	NA	NA	NA	NA	NA	NA	NA	NA
Unigene_289452	44	2	0.0454545	-4.45943	0.124367	1	NA	NA	NA	NA	NA	NA	NA	NA	NA	NA	NA	NA	NA	NA	NA	NA	NA	NA	NA	NA
Unigene_227858	10	2	0.2	-2.32193	0.52688	1	NA	NA	NA	NA	NA	NA	NA	NA	NA	NA	NA	NA	NA	NA	NA	NA	NA	NA	NA	NA
Unigene_289459	33	6	0.181818	-2.45943	0.343268	1	tr|K4BDJ5|K4BDJ5_SOLLC	259	98.6	74	50	28.57	1	0	444	223	135	208	1.1e-34	101246297	Uncharacterized protein	GO:0005524; GO:0006139; GO:0019205	nucleobase-containing compound metabolic process [GO:0006139]	NA	ATP binding [GO:0005524]; nucleobase-containing compound kinase activity [GO:0019205]	NA
Unigene_322964	52	11	0.211538	-2.24101	0.376252	1	tr|A0A0V0IKC3|A0A0V0IKC3_SOLCH	481	93.9	66	34.38	13.72	4	0	575	378	416	481	5.6e-26	NA	Uncharacterized protein	NA	NA	NA	NA	NA
Unigene_384563	65	16	0.246154	-2.02237	0.422098	1	tr|A0A0V0H3T1|A0A0V0H3T1_SOLCH	104	77.8	45	16.65	43.27	10	0	45	179	6	50	1.3e-12	NA	Putative ovule protein	NA	NA	NA	NA	NA
Unigene_384564	31	4	0.129032	-2.9542	0.270401	1	NA	NA	NA	NA	NA	NA	NA	NA	NA	NA	NA	NA	NA	NA	NA	NA	NA	NA	NA	NA
Unigene_436684	88	15	0.170455	-2.55254	0.323409	1	tr|A0A0V0GY53|A0A0V0GY53_SOLCH	81	64.4	59	18.61	72.84	21	0	11	187	23	81	2.2e-11	NA	Putative ovule protein	NA	NA	NA	NA	NA
Unigene_426413	8	2	0.25	-2	0.622581	1	tr|B9TF60|B9TF60_RICCO	377	44.3	88	72.53	23.34	49	0	11	274	18	105	6.5e-12	RCOM_1867260	Uncharacterized protein (Fragment)	GO:0009401	phosphoenolpyruvate-dependent sugar phosphotransferase system [GO:0009401]	NA	NA	NA
Unigene_498285	43	10	0.232558	-2.10434	0.405619	1	NA	NA	NA	NA	NA	NA	NA	NA	NA	NA	NA	NA	NA	NA	NA	NA	NA	NA	NA	NA
Unigene_488011	4	1	0.25	-2	0.760131	1	NA	NA	NA	NA	NA	NA	NA	NA	NA	NA	NA	NA	NA	NA	NA	NA	NA	NA	NA	NA
Unigene_488012	25	4	0.16	-2.64386	0.326769	1	tr|A0A1D6FS31|A0A1D6FS31_MAIZE	1538	41.4	58	24.34	3.77	32	1	569	402	1222	1279	8.1e-06	103635779 ZEAMMB73_Zm00001d010572	E3 ubiquitin-protein ligase UPL4	GO:0004842; GO:0016874	NA	NA	ligase activity [GO:0016874]; ubiquitin-protein transferase activity [GO:0004842]	NA
Unigene_488015	348	42	0.12069	-3.05063	0.256665	1	tr|A0A0V0HZK9|A0A0V0HZK9_SOLCH	92	61.2	85	10.2	92.39	25	3	1235	993	1	81	5.1e-15	NA	Putative ovule protein	NA	NA	NA	NA	NA
Unigene_251140	534	131	0.245318	-2.02727	0.427209	1	NA	NA	NA	NA	NA	NA	NA	NA	NA	NA	NA	NA	NA	NA	NA	NA	NA	NA	NA	NA
Unigene_251143	28	6	0.214286	-2.22239	0.39256	1	NA	NA	NA	NA	NA	NA	NA	NA	NA	NA	NA	NA	NA	NA	NA	NA	NA	NA	NA	NA
Unigene_251149	19	2	0.105263	-3.24793	0.277923	1	NA	NA	NA	NA	NA	NA	NA	NA	NA	NA	NA	NA	NA	NA	NA	NA	NA	NA	NA	NA
Unigene_335373	48	3	0.0625	-4	0.151754	1	tr|A1Y9R1|A1Y9R1_SOLLC	1249	96.8	155	98.94	12.41	5	0	2	466	381	535	1.7e-76	Mi-1F 101252289	NBS-LRR resistance protein-like protein	GO:0005886; GO:0006952; GO:0007165; GO:0043531	defense response [GO:0006952]; signal transduction [GO:0007165]	plasma membrane [GO:0005886]	ADP binding [GO:0043531]	NA
Unigene_325100	8	2	0.25	-2	0.622581	1	NA	NA	NA	NA	NA	NA	NA	NA	NA	NA	NA	NA	NA	NA	NA	NA	NA	NA	NA	NA
Unigene_325101	4	1	0.25	-2	0.760131	1	tr|I0Z858|I0Z858_COCSC	857	39.5	76	69.51	8.87	43	2	77	295	174	249	6.3e-06	COCSUDRAFT_27254	Glycoside hydrolase	GO:0004553; GO:0005975	carbohydrate metabolic process [GO:0005975]	NA	hydrolase activity, hydrolyzing O-glycosyl compounds [GO:0004553]	NA
Unigene_335379	2018	230	0.113974	-3.13322	0.208075	1	tr|K4CWM4|K4CWM4_SOLLC	205	100	205	52.79	100	0	0	208	822	1	205	3.1e-116	NA	Uncharacterized protein	GO:0004596; GO:0006474; GO:0031417	N-terminal protein amino acid acetylation [GO:0006474]	NatC complex [GO:0031417]	peptide alpha-N-acetyltransferase activity [GO:0004596]	NA
Unigene_392700	18	4	0.222222	-2.16993	0.437212	1	NA	NA	NA	NA	NA	NA	NA	NA	NA	NA	NA	NA	NA	NA	NA	NA	NA	NA	NA	NA
Unigene_392703	20	3	0.15	-2.73697	0.333602	1	NA	NA	NA	NA	NA	NA	NA	NA	NA	NA	NA	NA	NA	NA	NA	NA	NA	NA	NA	NA
Unigene_392709	44	10	0.227273	-2.1375	0.398546	1	tr|M1DKL4|M1DKL4_SOLTU	1426	54.9	153	31.61	10.73	63	2	1446	994	1067	1215	2.1e-40	NA	Uncharacterized protein	GO:0003676; GO:0004523	NA	NA	nucleic acid binding [GO:0003676]; RNA-DNA hybrid ribonuclease activity [GO:0004523]	NA
Unigene_449093	138	30	0.217391	-2.20163	0.395819	1	NA	NA	NA	NA	NA	NA	NA	NA	NA	NA	NA	NA	NA	NA	NA	NA	NA	NA	NA	NA
Unigene_449094	118	13	0.110169	-3.1822	0.234516	1	NA	NA	NA	NA	NA	NA	NA	NA	NA	NA	NA	NA	NA	NA	NA	NA	NA	NA	NA	NA
Unigene_449096	74	10	0.135135	-2.88753	0.267502	1	tr|A0A2G2VA35|A0A2G2VA35_CAPBA	342	78.6	42	11.97	12.28	9	0	562	437	4	45	1.2e-10	CQW23_30544	PAP-specific phosphatase HAL2-like	GO:0006790; GO:0008441; GO:0046854	phosphatidylinositol phosphorylation [GO:0046854]; sulfur compound metabolic process [GO:0006790]	NA	3'(2'),5'-bisphosphate nucleotidase activity [GO:0008441]	NA
Unigene_444822	2634	80	0.0303721	-5.04111	0.0583195	1	tr|M0ZTI1|M0ZTI1_SOLTU	127	100	57	5.16	44.88	0	0	2271	2441	71	127	6.8e-23	102579363	Uncharacterized protein	GO:0016021	NA	integral component of membrane [GO:0016021]	NA	NA
Unigene_444825	24	6	0.25	-2	0.444968	1	NA	NA	NA	NA	NA	NA	NA	NA	NA	NA	NA	NA	NA	NA	NA	NA	NA	NA	NA	NA
Unigene_444826	178	16	0.0898876	-3.47573	0.202633	1	tr|K4D317|K4D317_SOLLC	320	90	300	63.07	93.75	30	0	997	98	21	320	5.5e-155	101258317	Uncharacterized protein	NA	NA	NA	NA	NA
Unigene_35302	8	2	0.25	-2	0.622581	1	NA	NA	NA	NA	NA	NA	NA	NA	NA	NA	NA	NA	NA	NA	NA	NA	NA	NA	NA	NA
Unigene_248403	14	2	0.142857	-2.80735	0.383927	1	NA	NA	NA	NA	NA	NA	NA	NA	NA	NA	NA	NA	NA	NA	NA	NA	NA	NA	NA	NA
Unigene_353784	24	2	0.0833333	-3.58496	0.218241	1	NA	NA	NA	NA	NA	NA	NA	NA	NA	NA	NA	NA	NA	NA	NA	NA	NA	NA	NA	NA
Unigene_343510	28	6	0.214286	-2.22239	0.39256	1	NA	NA	NA	NA	NA	NA	NA	NA	NA	NA	NA	NA	NA	NA	NA	NA	NA	NA	NA	NA
Unigene_353788	18	4	0.222222	-2.16993	0.437212	1	NA	NA	NA	NA	NA	NA	NA	NA	NA	NA	NA	NA	NA	NA	NA	NA	NA	NA	NA	NA
Unigene_457233	20	2	0.1	-3.32193	0.263322	1	NA	NA	NA	NA	NA	NA	NA	NA	NA	NA	NA	NA	NA	NA	NA	NA	NA	NA	NA	NA
Unigene_457236	272	42	0.154412	-2.69515	0.310223	1	tr|K4B260|K4B260_SOLLC	648	97.9	48	27.32	7.41	1	0	437	294	601	648	2.6e-17	PSD2 101266981	Phosphatidylserine decarboxylase proenzyme 2 (EC 4.1.1.65) [Cleaved into: Phosphatidylserine decarboxylase 2 beta chain; Phosphatidylserine decarboxylase 2 alpha chain]	GO:0004609; GO:0005509; GO:0006646; GO:0016020; GO:0016540	phosphatidylethanolamine biosynthetic process [GO:0006646]; protein autoprocessing [GO:0016540]	membrane [GO:0016020]	calcium ion binding [GO:0005509]; phosphatidylserine decarboxylase activity [GO:0004609]	PATHWAY: Phospholipid metabolism; phosphatidylethanolamine biosynthesis; phosphatidylethanolamine from CDP-diacylglycerol: step 2/2. {ECO:0000256|HAMAP-Rule:MF_03209}.
Unigene_220361	3617	34	0.00940006	-6.73312	0.01653	1	tr|Q8LRN8|Q8LRN8_SOLLC	582	95.1	388	65.36	66.67	19	0	1779	616	109	496	2.9e-222	Lin6 543502	Cell-wall invertase	GO:0004553; GO:0005975	carbohydrate metabolic process [GO:0005975]	NA	hydrolase activity, hydrolyzing O-glycosyl compounds [GO:0004553]	NA
Unigene_915	4	1	0.25	-2	0.760131	1	NA	NA	NA	NA	NA	NA	NA	NA	NA	NA	NA	NA	NA	NA	NA	NA	NA	NA	NA	NA
Unigene_220363	17	3	0.176471	-2.5025	0.389622	1	NA	NA	NA	NA	NA	NA	NA	NA	NA	NA	NA	NA	NA	NA	NA	NA	NA	NA	NA	NA
Unigene_304593	156	2	0.0128205	-6.2854	0.0491499	1	tr|K4B1A0|K4B1A0_SOLLC	189	83.1	189	55.7	100	32	0	93	659	1	189	7.5e-74	101252823	Uncharacterized protein	GO:0016021	NA	integral component of membrane [GO:0016021]	NA	NA
Unigene_304594	28	2	0.0714286	-3.80735	0.187337	1	tr|K4CR05|K4CR05_SOLLC	499	100	59	24.25	11.82	0	0	245	421	1	59	1.9e-26	NA	Uncharacterized protein	GO:0003700	NA	NA	DNA binding transcription factor activity [GO:0003700]	NA
Unigene_366194	94	6	0.0638298	-3.96963	0.150508	1	tr|Q7XBM2|Q7XBM2_SOLLC	213	97.3	37	10.47	17.37	1	0	949	1059	58	94	2.3e-12	LeAP1	EuAP1 APETALA1-like MADS-box (Fragment)	GO:0003677; GO:0003700; GO:0005634; GO:0006351; GO:0046983	transcription, DNA-templated [GO:0006351]	nucleus [GO:0005634]	DNA binding [GO:0003677]; DNA binding transcription factor activity [GO:0003700]; protein dimerization activity [GO:0046983]	NA
Unigene_266812	9	1	0.111111	-3.16993	0.45681	1	NA	NA	NA	NA	NA	NA	NA	NA	NA	NA	NA	NA	NA	NA	NA	NA	NA	NA	NA	NA
Unigene_509354	32	8	0.25	-2	0.432834	1	tr|K4CZ62|K4CZ62_SOLLC	56	100	26	11.93	46.43	0	0	577	654	1	26	3.7e-05	NA	Uncharacterized protein	NA	NA	NA	NA	NA
Unigene_509357	26	4	0.153846	-2.70044	0.315599	1	NA	NA	NA	NA	NA	NA	NA	NA	NA	NA	NA	NA	NA	NA	NA	NA	NA	NA	NA	NA
Unigene_361920	58	2	0.0344828	-4.85798	0.0986256	1	tr|A0A1S3ZDI2|A0A1S3ZDI2_TOBAC	340	54	211	99.53	62.06	95	1	3	635	111	319	1.1e-59	LOC107785573	uncharacterized protein LOC107785573	NA	NA	NA	NA	NA
Unigene_408043	22	2	0.0909091	-3.45943	0.238503	1	tr|A0A1R3JQ84|A0A1R3JQ84_9ROSI	251	50.5	93	47.37	37.05	29	2	337	573	138	227	1.9e-13	COLO4_14957	Small GTPase superfamily	GO:0003924; GO:0005525	NA	NA	GTPase activity [GO:0003924]; GTP binding [GO:0005525]	NA
Unigene_408048	45	10	0.222222	-2.16993	0.391732	1	NA	NA	NA	NA	NA	NA	NA	NA	NA	NA	NA	NA	NA	NA	NA	NA	NA	NA	NA	NA
Unigene_76391	2186	284	0.129918	-2.94433	0.230795	1	tr|K4CHA5|K4CHA5_SOLLC	218	82.1	218	54.73	100	39	0	210	863	1	218	9.1e-95	NA	Uncharacterized protein	GO:0009055; GO:0046658	NA	anchored component of plasma membrane [GO:0046658]	electron transfer activity [GO:0009055]	NA
Unigene_475647	18	2	0.111111	-3.16993	0.294357	1	NA	NA	NA	NA	NA	NA	NA	NA	NA	NA	NA	NA	NA	NA	NA	NA	NA	NA	NA	NA
Unigene_14797	6337	21	0.00331387	-8.23727	0.00435205	1	tr|M0ZYA5|M0ZYA5_SOLTU	153	92.8	153	55.64	100	11	0	776	318	1	153	1e-76	102593163	Uncharacterized protein	GO:0006952; GO:0009607; GO:0016020	defense response [GO:0006952]; response to biotic stimulus [GO:0009607]	membrane [GO:0016020]	NA	NA
Unigene_227895	16	3	0.1875	-2.41504	0.412718	1	tr|A0A1S4ETJ1|A0A1S4ETJ1_CICAR	460	100	124	99.2	26.96	0	0	3	374	279	402	3.5e-61	accD CiarC_p029	Acetyl-coenzyme A carboxylase carboxyl transferase subunit beta, chloroplastic (ACCase subunit beta) (Acetyl-CoA carboxylase carboxyltransferase subunit beta) (EC 2.1.3.15)	GO:0003989; GO:0005524; GO:0006633; GO:0008270; GO:0009317; GO:0009570; GO:0016743; GO:2001295	fatty acid biosynthetic process [GO:0006633]; malonyl-CoA biosynthetic process [GO:2001295]	acetyl-CoA carboxylase complex [GO:0009317]; chloroplast stroma [GO:0009570]	acetyl-CoA carboxylase activity [GO:0003989]; ATP binding [GO:0005524]; carboxyl- or carbamoyltransferase activity [GO:0016743]; zinc ion binding [GO:0008270]	PATHWAY: Lipid metabolism; malonyl-CoA biosynthesis; malonyl-CoA from acetyl-CoA: step 1/1. {ECO:0000256|HAMAP-Rule:MF_01395}.
Unigene_227897	22	2	0.0909091	-3.45943	0.238503	1	NA	NA	NA	NA	NA	NA	NA	NA	NA	NA	NA	NA	NA	NA	NA	NA	NA	NA	NA	NA
Unigene_279225	41	7	0.170732	-2.5502	0.322873	1	NA	NA	NA	NA	NA	NA	NA	NA	NA	NA	NA	NA	NA	NA	NA	NA	NA	NA	NA	NA
Unigene_312733	4	1	0.25	-2	0.760131	1	NA	NA	NA	NA	NA	NA	NA	NA	NA	NA	NA	NA	NA	NA	NA	NA	NA	NA	NA	NA
Unigene_374332	27	1	0.037037	-4.75489	0.13336	1	NA	NA	NA	NA	NA	NA	NA	NA	NA	NA	NA	NA	NA	NA	NA	NA	NA	NA	NA	NA
Unigene_374334	9	2	0.222222	-2.16993	0.572467	1	NA	NA	NA	NA	NA	NA	NA	NA	NA	NA	NA	NA	NA	NA	NA	NA	NA	NA	NA	NA
Unigene_374335	1145	240	0.209607	-2.25424	0.363613	1	tr|A0A0D3EFZ7|A0A0D3EFZ7_BRAOL	1122	62.4	1106	87.36	98.57	372	11	3798	508	47	1117	0	NA	Uncharacterized protein	GO:0046872	NA	NA	metal ion binding [GO:0046872]	NA
Unigene_374336	8	2	0.25	-2	0.622581	1	tr|A0A0D3F6S3|A0A0D3F6S3_9ORYZ	306	58.8	51	37.87	16.67	21	0	29	181	160	210	2.9e-08	NA	Uncharacterized protein	NA	NA	NA	NA	NA
Unigene_488050	49	12	0.244898	-2.02975	0.420012	1	NA	NA	NA	NA	NA	NA	NA	NA	NA	NA	NA	NA	NA	NA	NA	NA	NA	NA	NA	NA
Unigene_5655	10	1	0.1	-3.32193	0.415692	1	NA	NA	NA	NA	NA	NA	NA	NA	NA	NA	NA	NA	NA	NA	NA	NA	NA	NA	NA	NA
Unigene_488051	52	6	0.115385	-3.11548	0.237112	1	NA	NA	NA	NA	NA	NA	NA	NA	NA	NA	NA	NA	NA	NA	NA	NA	NA	NA	NA	NA
Unigene_5657	8	2	0.25	-2	0.622581	1	NA	NA	NA	NA	NA	NA	NA	NA	NA	NA	NA	NA	NA	NA	NA	NA	NA	NA	NA	NA
Unigene_426458	46	8	0.173913	-2.52356	0.32579	1	NA	NA	NA	NA	NA	NA	NA	NA	NA	NA	NA	NA	NA	NA	NA	NA	NA	NA	NA	NA
Unigene_251180	40	2	0.05	-4.32193	0.135	1	NA	NA	NA	NA	NA	NA	NA	NA	NA	NA	NA	NA	NA	NA	NA	NA	NA	NA	NA	NA
Unigene_251182	85	20	0.235294	-2.08746	0.412234	1	NA	NA	NA	NA	NA	NA	NA	NA	NA	NA	NA	NA	NA	NA	NA	NA	NA	NA	NA	NA
Unigene_325143	10	1	0.1	-3.32193	0.415692	1	NA	NA	NA	NA	NA	NA	NA	NA	NA	NA	NA	NA	NA	NA	NA	NA	NA	NA	NA	NA
Unigene_325147	67	12	0.179104	-2.48113	0.331946	1	tr|K4BWA3|K4BWA3_SOLLC	500	100	115	66.73	23	0	0	40	384	1	115	3.4e-54	101255990	Uncharacterized protein	GO:0016021	NA	integral component of membrane [GO:0016021]	NA	NA
Unigene_392743	12	2	0.166667	-2.58496	0.447289	1	NA	NA	NA	NA	NA	NA	NA	NA	NA	NA	NA	NA	NA	NA	NA	NA	NA	NA	NA	NA
Unigene_392745	26	4	0.153846	-2.70044	0.315599	1	NA	NA	NA	NA	NA	NA	NA	NA	NA	NA	NA	NA	NA	NA	NA	NA	NA	NA	NA	NA
Unigene_444862	21	4	0.190476	-2.39232	0.381574	1	NA	NA	NA	NA	NA	NA	NA	NA	NA	NA	NA	NA	NA	NA	NA	NA	NA	NA	NA	NA
Unigene_444863	25	4	0.16	-2.64386	0.326769	1	NA	NA	NA	NA	NA	NA	NA	NA	NA	NA	NA	NA	NA	NA	NA	NA	NA	NA	NA	NA
Unigene_444864	47	4	0.0851064	-3.55459	0.19002	1	tr|K4CX76|K4CX76_SOLLC	834	100	84	27.97	10.07	0	0	648	899	1	84	4.7e-43	NA	Serine/threonine-protein kinase	GO:0004674; GO:0005524; GO:0005886; GO:0006468; GO:0016021; GO:0048544	protein phosphorylation [GO:0006468]; recognition of pollen [GO:0048544]	integral component of membrane [GO:0016021]; plasma membrane [GO:0005886]	ATP binding [GO:0005524]; protein serine/threonine kinase activity [GO:0004674]	NA
Unigene_444869	32	6	0.1875	-2.41504	0.352002	1	tr|A0A1D1Z6U7|A0A1D1Z6U7_9ARAE	149	92.1	76	63.87	51.01	6	0	1	228	74	149	4.3e-32	CALM_6 g.31764	Calmodulin	GO:0005509	NA	NA	calcium ion binding [GO:0005509]	NA
Unigene_248443	22	2	0.0909091	-3.45943	0.238503	1	NA	NA	NA	NA	NA	NA	NA	NA	NA	NA	NA	NA	NA	NA	NA	NA	NA	NA	NA	NA
Unigene_248444	149	2	0.0134228	-6.21917	0.0507925	1	NA	NA	NA	NA	NA	NA	NA	NA	NA	NA	NA	NA	NA	NA	NA	NA	NA	NA	NA	NA
Unigene_248448	118	16	0.135593	-2.88264	0.275713	1	NA	NA	NA	NA	NA	NA	NA	NA	NA	NA	NA	NA	NA	NA	NA	NA	NA	NA	NA	NA
Unigene_343552	16	2	0.125	-3	0.333765	1	tr|K4BXR2|K4BXR2_SOLLC	336	92.4	66	57.23	19.64	5	0	2	199	166	231	4.6e-31	101259437	Sulfotransferase (EC 2.8.2.-)	GO:0008146	NA	NA	sulfotransferase activity [GO:0008146]	NA
Unigene_343556	28	2	0.0714286	-3.80735	0.187337	1	NA	NA	NA	NA	NA	NA	NA	NA	NA	NA	NA	NA	NA	NA	NA	NA	NA	NA	NA	NA
Unigene_457270	8	2	0.25	-2	0.622581	1	NA	NA	NA	NA	NA	NA	NA	NA	NA	NA	NA	NA	NA	NA	NA	NA	NA	NA	NA	NA
Unigene_457271	30	4	0.133333	-2.90689	0.278245	1	tr|K4C767|K4C767_SOLLC	700	98.9	92	33.62	13.14	1	0	158	433	441	532	8.3e-47	101260543	Uncharacterized protein	GO:0004675; GO:0005524; GO:0005886; GO:0006468; GO:0007166; GO:0016021	cell surface receptor signaling pathway [GO:0007166]; protein phosphorylation [GO:0006468]	integral component of membrane [GO:0016021]; plasma membrane [GO:0005886]	ATP binding [GO:0005524]; transmembrane receptor protein serine/threonine kinase activity [GO:0004675]	NA
Unigene_952	26	4	0.153846	-2.70044	0.315599	1	NA	NA	NA	NA	NA	NA	NA	NA	NA	NA	NA	NA	NA	NA	NA	NA	NA	NA	NA	NA
Unigene_447002	64	12	0.1875	-2.41504	0.343468	1	NA	NA	NA	NA	NA	NA	NA	NA	NA	NA	NA	NA	NA	NA	NA	NA	NA	NA	NA	NA
Unigene_457278	12	2	0.166667	-2.58496	0.447289	1	NA	NA	NA	NA	NA	NA	NA	NA	NA	NA	NA	NA	NA	NA	NA	NA	NA	NA	NA	NA
Unigene_447008	60	13	0.216667	-2.20645	0.383016	1	NA	NA	NA	NA	NA	NA	NA	NA	NA	NA	NA	NA	NA	NA	NA	NA	NA	NA	NA	NA
Unigene_509390	23	2	0.0869565	-3.52356	0.227879	1	NA	NA	NA	NA	NA	NA	NA	NA	NA	NA	NA	NA	NA	NA	NA	NA	NA	NA	NA	NA
Unigene_266854	5	1	0.2	-2.32193	0.680458	1	NA	NA	NA	NA	NA	NA	NA	NA	NA	NA	NA	NA	NA	NA	NA	NA	NA	NA	NA	NA
Unigene_509394	303	46	0.151815	-2.71961	0.306308	1	NA	NA	NA	NA	NA	NA	NA	NA	NA	NA	NA	NA	NA	NA	NA	NA	NA	NA	NA	NA
Unigene_266858	30	2	0.0666667	-3.90689	0.175335	1	NA	NA	NA	NA	NA	NA	NA	NA	NA	NA	NA	NA	NA	NA	NA	NA	NA	NA	NA	NA
Unigene_509397	16	2	0.125	-3	0.333765	1	NA	NA	NA	NA	NA	NA	NA	NA	NA	NA	NA	NA	NA	NA	NA	NA	NA	NA	NA	NA
Unigene_361960	31	1	0.0322581	-4.9542	0.115873	1	NA	NA	NA	NA	NA	NA	NA	NA	NA	NA	NA	NA	NA	NA	NA	NA	NA	NA	NA	NA
Unigene_510004	24	4	0.166667	-2.58496	0.33884	1	NA	NA	NA	NA	NA	NA	NA	NA	NA	NA	NA	NA	NA	NA	NA	NA	NA	NA	NA	NA
Unigene_361961	71	16	0.225352	-2.14975	0.396188	1	NA	NA	NA	NA	NA	NA	NA	NA	NA	NA	NA	NA	NA	NA	NA	NA	NA	NA	NA	NA
Unigene_361964	47	4	0.0851064	-3.55459	0.19002	1	NA	NA	NA	NA	NA	NA	NA	NA	NA	NA	NA	NA	NA	NA	NA	NA	NA	NA	NA	NA
Unigene_361967	13	2	0.153846	-2.70044	0.413802	1	NA	NA	NA	NA	NA	NA	NA	NA	NA	NA	NA	NA	NA	NA	NA	NA	NA	NA	NA	NA
Unigene_408085	33	4	0.121212	-3.04439	0.256136	1	NA	NA	NA	NA	NA	NA	NA	NA	NA	NA	NA	NA	NA	NA	NA	NA	NA	NA	NA	NA
Unigene_408086	18	4	0.222222	-2.16993	0.437212	1	NA	NA	NA	NA	NA	NA	NA	NA	NA	NA	NA	NA	NA	NA	NA	NA	NA	NA	NA	NA
Unigene_475680	18	2	0.111111	-3.16993	0.294357	1	NA	NA	NA	NA	NA	NA	NA	NA	NA	NA	NA	NA	NA	NA	NA	NA	NA	NA	NA	NA
Unigene_465411	258	53	0.205426	-2.28331	0.383234	1	tr|M1D4Z6|M1D4Z6_SOLTU	639	92.5	639	54.43	100	48	0	139	2055	1	639	0	NA	Uncharacterized protein	NA	NA	NA	NA	NA
Unigene_465412	43	4	0.0930233	-3.42626	0.204623	1	NA	NA	NA	NA	NA	NA	NA	NA	NA	NA	NA	NA	NA	NA	NA	NA	NA	NA	NA	NA
Unigene_403816	10	2	0.2	-2.32193	0.52688	1	NA	NA	NA	NA	NA	NA	NA	NA	NA	NA	NA	NA	NA	NA	NA	NA	NA	NA	NA	NA
Unigene_465413	856	12	0.0140187	-6.1565	0.0394425	1	tr|K4CGI3|K4CGI3_SOLLC	219	84.6	104	65.41	47.49	16	0	381	70	1	104	1.7e-44	101244300	Uncharacterized protein	GO:0004364; GO:0005737; GO:0006749; GO:0009407	glutathione metabolic process [GO:0006749]; toxin catabolic process [GO:0009407]	cytoplasm [GO:0005737]	glutathione transferase activity [GO:0004364]	NA
Unigene_475688	28	2	0.0714286	-3.80735	0.187337	1	NA	NA	NA	NA	NA	NA	NA	NA	NA	NA	NA	NA	NA	NA	NA	NA	NA	NA	NA	NA
Unigene_465417	28	2	0.0714286	-3.80735	0.187337	1	NA	NA	NA	NA	NA	NA	NA	NA	NA	NA	NA	NA	NA	NA	NA	NA	NA	NA	NA	NA
Unigene_290148	93	21	0.225806	-2.14684	0.401486	1	NA	NA	NA	NA	NA	NA	NA	NA	NA	NA	NA	NA	NA	NA	NA	NA	NA	NA	NA	NA
Unigene_374370	413	82	0.198547	-2.33245	0.370774	1	tr|K4AY24|K4AY24_SOLLC	518	99.8	401	60.88	77.41	1	0	550	1752	118	518	3.2e-230	NA	Uncharacterized protein	GO:0003723; GO:0004519; GO:0009451; GO:0043231	RNA modification [GO:0009451]	intracellular membrane-bounded organelle [GO:0043231]	endonuclease activity [GO:0004519]; RNA binding [GO:0003723]	NA
Unigene_374374	820	82	0.1	-3.32193	0.207528	1	tr|K4CHF1|K4CHF1_SOLLC	372	85	294	66.12	79.03	29	1	1014	178	79	372	1.4e-136	NA	Uncharacterized protein	GO:0016788	NA	NA	hydrolase activity, acting on ester bonds [GO:0016788]	NA
Unigene_374377	67	8	0.119403	-3.06609	0.242069	1	tr|K4CWR3|K4CWR3_SOLLC	143	91.6	143	33.81	100	12	0	395	823	1	143	3.3e-79	NA	Uncharacterized protein	NA	NA	NA	NA	NA
Unigene_302505	24	6	0.25	-2	0.444968	1	NA	NA	NA	NA	NA	NA	NA	NA	NA	NA	NA	NA	NA	NA	NA	NA	NA	NA	NA	NA
Unigene_364102	80	13	0.1625	-2.62149	0.310058	1	tr|K4CB75|K4CB75_SOLLC	124	80.2	81	20.77	65.32	16	0	1026	784	1	81	8.3e-24	NA	Uncharacterized protein	GO:0016021	NA	integral component of membrane [GO:0016021]	NA	NA
Unigene_364104	35	6	0.171429	-2.54432	0.327181	1	NA	NA	NA	NA	NA	NA	NA	NA	NA	NA	NA	NA	NA	NA	NA	NA	NA	NA	NA	NA
Unigene_364106	44	8	0.181818	-2.45943	0.337437	1	NA	NA	NA	NA	NA	NA	NA	NA	NA	NA	NA	NA	NA	NA	NA	NA	NA	NA	NA	NA
Unigene_364108	93	2	0.0215054	-5.53916	0.0692974	1	NA	NA	NA	NA	NA	NA	NA	NA	NA	NA	NA	NA	NA	NA	NA	NA	NA	NA	NA	NA
Unigene_364109	166	17	0.10241	-3.28758	0.224099	1	tr|K4C9R9|K4C9R9_SOLLC	382	93.8	209	33	54.71	13	0	986	360	174	382	3.8e-111	101257571	Uncharacterized protein	GO:0005739; GO:0046474	glycerophospholipid biosynthetic process [GO:0046474]	mitochondrion [GO:0005739]	NA	NA
Unigene_5690	14	2	0.142857	-2.80735	0.383927	1	tr|A0A1Y1HKY8|A0A1Y1HKY8_KLENI	4954	41.4	157	103.52	3.17	81	4	1	453	2673	2824	5.8e-18	KFL_000270330	Uncharacterized protein	GO:0004842; GO:0005524; GO:0016887	NA	NA	ATPase activity [GO:0016887]; ATP binding [GO:0005524]; ubiquitin-protein transferase activity [GO:0004842]	NA
Unigene_426490	14	3	0.214286	-2.22239	0.467278	1	NA	NA	NA	NA	NA	NA	NA	NA	NA	NA	NA	NA	NA	NA	NA	NA	NA	NA	NA	NA
Unigene_426492	16	4	0.25	-2	0.484293	1	NA	NA	NA	NA	NA	NA	NA	NA	NA	NA	NA	NA	NA	NA	NA	NA	NA	NA	NA	NA
Unigene_488091	772	49	0.0634715	-3.97775	0.143537	1	tr|M1CP46|M1CP46_SOLTU	66	73.7	38	17.59	57.58	8	1	68	175	1	38	4.3e-06	NA	Uncharacterized protein	NA	NA	NA	NA	NA
Unigene_426496	32	6	0.1875	-2.41504	0.352002	1	tr|A0A287M3H2|A0A287M3H2_HORVV	121	77.9	104	70.59	85.95	20	1	315	4	15	115	9.7e-34	NA	Uncharacterized protein	GO:0003924; GO:0005525	NA	NA	GTPase activity [GO:0003924]; GTP binding [GO:0005525]	NA
Unigene_416225	191	4	0.0209424	-5.57743	0.0666123	1	tr|K4B7N8|K4B7N8_SOLLC	145	99.3	141	65.18	97.24	1	0	648	226	5	145	5e-79	101268738	Uncharacterized protein	NA	NA	NA	NA	NA
Unigene_488097	344	12	0.0348837	-4.8413	0.0964695	1	tr|K4ATI8|K4ATI8_SOLLC	585	82.3	186	98.76	31.79	33	0	562	5	128	313	4.3e-79	NA	Uncharacterized protein	GO:0016021	NA	integral component of membrane [GO:0016021]	NA	NA
Unigene_416226	85	4	0.0470588	-4.40939	0.118882	1	NA	NA	NA	NA	NA	NA	NA	NA	NA	NA	NA	NA	NA	NA	NA	NA	NA	NA	NA	NA
Unigene_488099	3975	27	0.00679245	-7.20185	0.011444	1	tr|K4DAK4|K4DAK4_SOLLC	443	96.4	443	61.02	100	16	0	1765	437	1	443	8.2e-251	101253556	Uncharacterized protein	GO:0016747	NA	NA	transferase activity, transferring acyl groups other than amino-acyl groups [GO:0016747]	NA
Unigene_483822	10	2	0.2	-2.32193	0.52688	1	NA	NA	NA	NA	NA	NA	NA	NA	NA	NA	NA	NA	NA	NA	NA	NA	NA	NA	NA	NA
Unigene_22970	19	2	0.105263	-3.24793	0.277923	1	tr|A0A1S4BWE7|A0A1S4BWE7_TOBAC	121	78.6	28	26.17	23.14	6	0	196	113	91	118	3e-05	LOC107812578	coiled-coil domain-containing protein SCD2-like isoform X1	NA	NA	NA	NA	NA
Unigene_22971	17	2	0.117647	-3.08746	0.312874	1	NA	NA	NA	NA	NA	NA	NA	NA	NA	NA	NA	NA	NA	NA	NA	NA	NA	NA	NA	NA
Unigene_325181	26	3	0.115385	-3.11548	0.260262	1	NA	NA	NA	NA	NA	NA	NA	NA	NA	NA	NA	NA	NA	NA	NA	NA	NA	NA	NA	NA
Unigene_483829	247	10	0.0404858	-4.62644	0.108924	1	NA	NA	NA	NA	NA	NA	NA	NA	NA	NA	NA	NA	NA	NA	NA	NA	NA	NA	NA	NA
Unigene_297670	21	4	0.190476	-2.39232	0.381574	1	NA	NA	NA	NA	NA	NA	NA	NA	NA	NA	NA	NA	NA	NA	NA	NA	NA	NA	NA	NA
Unigene_12708	8	2	0.25	-2	0.622581	1	NA	NA	NA	NA	NA	NA	NA	NA	NA	NA	NA	NA	NA	NA	NA	NA	NA	NA	NA	NA
Unigene_74307	49	2	0.0408163	-4.61471	0.113567	1	tr|G8Z252|G8Z252_SOLLC	327	88.7	327	73.43	100	37	0	108	1088	1	327	5.1e-163	101055513	Hop-interacting protein THI143	GO:0005623; GO:0009055; GO:0015035; GO:0045454	cell redox homeostasis [GO:0045454]	cell [GO:0005623]	electron transfer activity [GO:0009055]; protein disulfide oxidoreductase activity [GO:0015035]	NA
Unigene_297678	54	12	0.222222	-2.16993	0.390245	1	NA	NA	NA	NA	NA	NA	NA	NA	NA	NA	NA	NA	NA	NA	NA	NA	NA	NA	NA	NA
Unigene_392782	180	11	0.0611111	-4.03242	0.14974	1	tr|Q2QSC4|Q2QSC4_ORYSJ	1514	37.7	472	90.48	31.18	243	12	1405	38	868	1304	5.1e-61	LOC_Os12g24600	Retrotransposon protein, putative, unclassified	GO:0003676; GO:0015074	DNA integration [GO:0015074]	NA	nucleic acid binding [GO:0003676]	NA
Unigene_392783	26	4	0.153846	-2.70044	0.315599	1	NA	NA	NA	NA	NA	NA	NA	NA	NA	NA	NA	NA	NA	NA	NA	NA	NA	NA	NA	NA
Unigene_382511	76	14	0.184211	-2.44057	0.340777	1	NA	NA	NA	NA	NA	NA	NA	NA	NA	NA	NA	NA	NA	NA	NA	NA	NA	NA	NA	NA
Unigene_320914	1579	369	0.233692	-2.09732	0.386463	1	tr|K4BB15|K4BB15_SOLLC	121	88	117	37.58	96.69	14	0	263	613	1	117	7e-50	101264778	Uncharacterized protein	NA	NA	NA	NA	NA
Unigene_382513	16	4	0.25	-2	0.484293	1	tr|A0A199VFJ8|A0A199VFJ8_ANACO	256	37.3	102	89.47	39.84	53	3	10	282	117	218	8.9e-11	ACMD2_18018	NAP1-related protein 2	GO:0005634; GO:0006334	nucleosome assembly [GO:0006334]	nucleus [GO:0005634]	NA	NA
Unigene_392788	503	99	0.196819	-2.34506	0.36499	1	tr|K4BLQ6|K4BLQ6_SOLLC	1481	94.4	701	55.98	47.33	39	0	293	2395	519	1219	0	NA	Uncharacterized protein	GO:0000325; GO:0005524; GO:0005774; GO:0016021; GO:0042626; GO:0055085	transmembrane transport [GO:0055085]	integral component of membrane [GO:0016021]; plant-type vacuole [GO:0000325]; vacuolar membrane [GO:0005774]	ATPase activity, coupled to transmembrane movement of substances [GO:0042626]; ATP binding [GO:0005524]	NA
Unigene_382515	18	2	0.111111	-3.16993	0.294357	1	tr|K4CPI5|K4CPI5_SOLLC	1479	84.1	246	86.42	16.63	12	1	740	3	1069	1287	2.2e-106	NA	Uncharacterized protein	GO:0000325; GO:0005524; GO:0005774; GO:0016021; GO:0042626; GO:0055085	transmembrane transport [GO:0055085]	integral component of membrane [GO:0016021]; plant-type vacuole [GO:0000325]; vacuolar membrane [GO:0005774]	ATPase activity, coupled to transmembrane movement of substances [GO:0042626]; ATP binding [GO:0005524]	NA
Unigene_382516	8	2	0.25	-2	0.622581	1	NA	NA	NA	NA	NA	NA	NA	NA	NA	NA	NA	NA	NA	NA	NA	NA	NA	NA	NA	NA
Unigene_320919	1118	166	0.148479	-2.75167	0.27748	1	tr|K4CPN7|K4CPN7_SOLLC	1333	94.9	277	64.32	20.78	14	0	860	30	999	1275	9.1e-141	NA	Uncharacterized protein	NA	NA	NA	NA	NA
Unigene_382518	10	2	0.2	-2.32193	0.52688	1	NA	NA	NA	NA	NA	NA	NA	NA	NA	NA	NA	NA	NA	NA	NA	NA	NA	NA	NA	NA
Unigene_382519	31	6	0.193548	-2.36923	0.361249	1	NA	NA	NA	NA	NA	NA	NA	NA	NA	NA	NA	NA	NA	NA	NA	NA	NA	NA	NA	NA
Unigene_196367	24	6	0.25	-2	0.444968	1	NA	NA	NA	NA	NA	NA	NA	NA	NA	NA	NA	NA	NA	NA	NA	NA	NA	NA	NA	NA
Unigene_434631	94	12	0.12766	-2.96963	0.259251	1	NA	NA	NA	NA	NA	NA	NA	NA	NA	NA	NA	NA	NA	NA	NA	NA	NA	NA	NA	NA
Unigene_434634	14257	2516	0.176475	-2.50247	0.24726	1	tr|M1BMM1|M1BMM1_SOLTU	252	89.5	228	27.88	90.48	23	1	2409	1726	15	241	5.2e-113	NA	Uncharacterized protein	GO:0000398; GO:0003723; GO:0005681	mRNA splicing, via spliceosome [GO:0000398]	spliceosomal complex [GO:0005681]	RNA binding [GO:0003723]	NA
Unigene_496231	15	2	0.133333	-2.90689	0.357347	1	NA	NA	NA	NA	NA	NA	NA	NA	NA	NA	NA	NA	NA	NA	NA	NA	NA	NA	NA	NA
Unigene_496232	11	2	0.181818	-2.45943	0.485017	1	tr|B9TGE9|B9TGE9_RICCO	112	54.4	79	65.47	70.54	34	1	124	360	27	103	8.2e-15	RCOM_1800280	Uncharacterized protein (Fragment)	NA	NA	NA	NA	NA
Unigene_496233	20	2	0.1	-3.32193	0.263322	1	NA	NA	NA	NA	NA	NA	NA	NA	NA	NA	NA	NA	NA	NA	NA	NA	NA	NA	NA	NA
Unigene_496235	8	2	0.25	-2	0.622581	1	tr|A0A0V0J1N2|A0A0V0J1N2_SOLCH	843	52.7	93	91.78	11.03	41	2	31	300	292	384	7.4e-17	NA	Putative ovule protein	NA	NA	NA	NA	NA
Unigene_496236	109	25	0.229358	-2.12433	0.40901	1	tr|A0A1U7VVQ0|A0A1U7VVQ0_NICSY	551	70.4	81	22.73	14.7	24	0	826	1068	320	400	4.3e-27	LOC104222351	uncharacterized protein LOC104222351	NA	NA	NA	NA	NA
Unigene_248480	135	16	0.118519	-3.07682	0.249989	1	tr|K4CUP3|K4CUP3_SOLLC	369	94.6	37	8.36	10.03	2	0	937	1047	233	269	1.3e-12	NA	Uncharacterized protein	NA	NA	NA	NA	NA
Unigene_248483	14	2	0.142857	-2.80735	0.383927	1	NA	NA	NA	NA	NA	NA	NA	NA	NA	NA	NA	NA	NA	NA	NA	NA	NA	NA	NA	NA
Unigene_343599	10	2	0.2	-2.32193	0.52688	1	NA	NA	NA	NA	NA	NA	NA	NA	NA	NA	NA	NA	NA	NA	NA	NA	NA	NA	NA	NA
Unigene_333326	20	1	0.05	-4.32193	0.186421	1	NA	NA	NA	NA	NA	NA	NA	NA	NA	NA	NA	NA	NA	NA	NA	NA	NA	NA	NA	NA
Unigene_333329	8	2	0.25	-2	0.622581	1	NA	NA	NA	NA	NA	NA	NA	NA	NA	NA	NA	NA	NA	NA	NA	NA	NA	NA	NA	NA
Unigene_447042	12	2	0.166667	-2.58496	0.447289	1	NA	NA	NA	NA	NA	NA	NA	NA	NA	NA	NA	NA	NA	NA	NA	NA	NA	NA	NA	NA
Unigene_266890	10	2	0.2	-2.32193	0.52688	1	NA	NA	NA	NA	NA	NA	NA	NA	NA	NA	NA	NA	NA	NA	NA	NA	NA	NA	NA	NA
Unigene_43522	8	2	0.25	-2	0.622581	1	NA	NA	NA	NA	NA	NA	NA	NA	NA	NA	NA	NA	NA	NA	NA	NA	NA	NA	NA	NA
Unigene_510042	39	4	0.102564	-3.2854	0.222099	1	NA	NA	NA	NA	NA	NA	NA	NA	NA	NA	NA	NA	NA	NA	NA	NA	NA	NA	NA	NA
Unigene_256624	34	8	0.235294	-2.08746	0.412939	1	tr|K4BCV1|K4BCV1_SOLLC	367	100	229	76.25	62.4	0	0	896	210	68	296	1.4e-124	NA	Uncharacterized protein	GO:0009569; GO:0009570; GO:0010581; GO:0019252; GO:2001070	regulation of starch biosynthetic process [GO:0010581]; starch biosynthetic process [GO:0019252]	chloroplast starch grain [GO:0009569]; chloroplast stroma [GO:0009570]	starch binding [GO:2001070]	NA
Unigene_256629	10	2	0.2	-2.32193	0.52688	1	NA	NA	NA	NA	NA	NA	NA	NA	NA	NA	NA	NA	NA	NA	NA	NA	NA	NA	NA	NA
Unigene_510048	22	4	0.181818	-2.45943	0.366114	1	NA	NA	NA	NA	NA	NA	NA	NA	NA	NA	NA	NA	NA	NA	NA	NA	NA	NA	NA	NA
Unigene_465450	123	23	0.186992	-2.41895	0.353093	1	NA	NA	NA	NA	NA	NA	NA	NA	NA	NA	NA	NA	NA	NA	NA	NA	NA	NA	NA	NA
Unigene_465451	31	6	0.193548	-2.36923	0.361249	1	NA	NA	NA	NA	NA	NA	NA	NA	NA	NA	NA	NA	NA	NA	NA	NA	NA	NA	NA	NA
Unigene_465453	10	2	0.2	-2.32193	0.52688	1	NA	NA	NA	NA	NA	NA	NA	NA	NA	NA	NA	NA	NA	NA	NA	NA	NA	NA	NA	NA
Unigene_465455	18	2	0.111111	-3.16993	0.294357	1	NA	NA	NA	NA	NA	NA	NA	NA	NA	NA	NA	NA	NA	NA	NA	NA	NA	NA	NA	NA
Unigene_465457	8	2	0.25	-2	0.622581	1	NA	NA	NA	NA	NA	NA	NA	NA	NA	NA	NA	NA	NA	NA	NA	NA	NA	NA	NA	NA
Unigene_465459	275	2	0.00727273	-7.10329	0.0320824	1	NA	NA	NA	NA	NA	NA	NA	NA	NA	NA	NA	NA	NA	NA	NA	NA	NA	NA	NA	NA
Unigene_290180	130	14	0.107692	-3.21501	0.23164	1	tr|K4DAH0|K4DAH0_SOLLC	294	100	99	51.12	33.67	0	0	2	298	196	294	7.2e-53	101248452	Uncharacterized protein	GO:0000226; GO:0004693; GO:0005524; GO:0005634; GO:0005737; GO:0006281; GO:0007346; GO:0010468; GO:0016572; GO:0030154; GO:0044772; GO:0051445; GO:0072686	cell differentiation [GO:0030154]; DNA repair [GO:0006281]; histone phosphorylation [GO:0016572]; microtubule cytoskeleton organization [GO:0000226]; mitotic cell cycle phase transition [GO:0044772]; regulation of gene expression [GO:0010468]; regulation of meiotic cell cycle [GO:0051445]; regulation of mitotic cell cycle [GO:0007346]	cytoplasm [GO:0005737]; mitotic spindle [GO:0072686]; nucleus [GO:0005634]	ATP binding [GO:0005524]; cyclin-dependent protein serine/threonine kinase activity [GO:0004693]	NA
Unigene_290188	20	5	0.25	-2	0.458646	1	tr|A0A1Y5I8N8|A0A1Y5I8N8_OSTTA	467	50	200	89.82	42.83	95	3	642	49	195	391	2.9e-42	BE221DRAFT_82694	Anthranilate synthase component I	GO:0000162; GO:0004049	tryptophan biosynthetic process [GO:0000162]	NA	anthranilate synthase activity [GO:0004049]	NA
Unigene_269038	21	4	0.190476	-2.39232	0.381574	1	NA	NA	NA	NA	NA	NA	NA	NA	NA	NA	NA	NA	NA	NA	NA	NA	NA	NA	NA	NA
Unigene_364141	8	2	0.25	-2	0.622581	1	NA	NA	NA	NA	NA	NA	NA	NA	NA	NA	NA	NA	NA	NA	NA	NA	NA	NA	NA	NA
Unigene_364143	48	4	0.0833333	-3.58496	0.186729	1	NA	NA	NA	NA	NA	NA	NA	NA	NA	NA	NA	NA	NA	NA	NA	NA	NA	NA	NA	NA
Unigene_364148	10	2	0.2	-2.32193	0.52688	1	NA	NA	NA	NA	NA	NA	NA	NA	NA	NA	NA	NA	NA	NA	NA	NA	NA	NA	NA	NA
Unigene_364149	6	1	0.166667	-2.58496	0.613697	1	NA	NA	NA	NA	NA	NA	NA	NA	NA	NA	NA	NA	NA	NA	NA	NA	NA	NA	NA	NA
Unigene_507307	23	2	0.0869565	-3.52356	0.227879	1	NA	NA	NA	NA	NA	NA	NA	NA	NA	NA	NA	NA	NA	NA	NA	NA	NA	NA	NA	NA
Unigene_507309	10	2	0.2	-2.32193	0.52688	1	NA	NA	NA	NA	NA	NA	NA	NA	NA	NA	NA	NA	NA	NA	NA	NA	NA	NA	NA	NA
Unigene_416264	404	73	0.180693	-2.46839	0.346306	1	tr|K4C8D0|K4C8D0_SOLLC	306	100	33	12.48	10.78	0	0	281	379	274	306	4.6e-10	101257479	Uncharacterized protein	GO:0005886	NA	plasma membrane [GO:0005886]	NA	NA
Unigene_416266	33	6	0.181818	-2.45943	0.343268	1	NA	NA	NA	NA	NA	NA	NA	NA	NA	NA	NA	NA	NA	NA	NA	NA	NA	NA	NA	NA
Unigene_483863	62	4	0.0645161	-3.9542	0.151069	1	NA	NA	NA	NA	NA	NA	NA	NA	NA	NA	NA	NA	NA	NA	NA	NA	NA	NA	NA	NA
Unigene_483864	12	1	0.0833333	-3.58496	0.344513	1	NA	NA	NA	NA	NA	NA	NA	NA	NA	NA	NA	NA	NA	NA	NA	NA	NA	NA	NA	NA
Unigene_225842	57	12	0.210526	-2.24793	0.374647	1	tr|K4B2H2|K4B2H2_SOLLC	326	100	74	42.05	22.7	0	0	526	305	134	207	5.7e-33	101251931	Uncharacterized protein	GO:0000977; GO:0001085; GO:0001228; GO:0003682; GO:0005634; GO:0005667; GO:0008270; GO:0030154	cell differentiation [GO:0030154]	nucleus [GO:0005634]; transcription factor complex [GO:0005667]	chromatin binding [GO:0003682]; RNA polymerase II regulatory region sequence-specific DNA binding [GO:0000977]; RNA polymerase II transcription factor binding [GO:0001085]; transcriptional activator activity, RNA polymerase II transcription regulatory region sequence-specific DNA binding [GO:0001228]; zinc ion binding [GO:0008270]	NA
Unigene_225847	14	2	0.142857	-2.80735	0.383927	1	NA	NA	NA	NA	NA	NA	NA	NA	NA	NA	NA	NA	NA	NA	NA	NA	NA	NA	NA	NA
Unigene_382554	17	2	0.117647	-3.08746	0.312874	1	tr|F5A7N8|F5A7N8_9SOLN	102	87.3	102	55.64	100	13	0	214	519	1	102	8.3e-43	NA	PSL2	NA	NA	NA	NA	NA
Unigene_382556	37	7	0.189189	-2.4021	0.350432	1	NA	NA	NA	NA	NA	NA	NA	NA	NA	NA	NA	NA	NA	NA	NA	NA	NA	NA	NA	NA
Unigene_382558	58	6	0.103448	-3.27302	0.216856	1	NA	NA	NA	NA	NA	NA	NA	NA	NA	NA	NA	NA	NA	NA	NA	NA	NA	NA	NA	NA
Unigene_496274	720	178	0.247222	-2.01612	0.423453	1	tr|K4B7Z2|K4B7Z2_SOLLC	585	91.2	477	55.68	81.54	42	0	2570	1140	4	480	3.3e-235	101255555	Uncharacterized protein	GO:0003676; GO:0004004; GO:0005524; GO:0005730; GO:0005737; GO:0006364; GO:0010501	RNA secondary structure unwinding [GO:0010501]; rRNA processing [GO:0006364]	cytoplasm [GO:0005737]; nucleolus [GO:0005730]	ATP binding [GO:0005524]; ATP-dependent RNA helicase activity [GO:0004004]; nucleic acid binding [GO:0003676]	NA
Unigene_434679	97	23	0.237113	-2.07635	0.417073	1	tr|A0A1U8DS94|A0A1U8DS94_CAPAN	783	83.3	48	13.35	6.13	6	2	692	832	724	770	2.3e-12	LOC107839054	flowering time control protein FY	NA	NA	NA	NA	NA
Unigene_496277	896	36	0.0401786	-4.63743	0.0953697	1	tr|K4BN33|K4BN33_SOLLC	508	100	27	11.6	5.31	0	0	696	616	273	299	2.7e-06	101252373	Uncharacterized protein	GO:0005506; GO:0016020; GO:0016021; GO:0016709; GO:0020037; GO:0044550	secondary metabolite biosynthetic process [GO:0044550]	integral component of membrane [GO:0016021]; membrane [GO:0016020]	heme binding [GO:0020037]; iron ion binding [GO:0005506]; oxidoreductase activity, acting on paired donors, with incorporation or reduction of molecular oxygen, NAD(P)H as one donor, and incorporation of one atom of oxygen [GO:0016709]	NA
Unigene_486003	22	1	0.0454545	-4.45943	0.166891	1	NA	NA	NA	NA	NA	NA	NA	NA	NA	NA	NA	NA	NA	NA	NA	NA	NA	NA	NA	NA
Unigene_496278	26	2	0.0769231	-3.70044	0.201447	1	NA	NA	NA	NA	NA	NA	NA	NA	NA	NA	NA	NA	NA	NA	NA	NA	NA	NA	NA	NA
Unigene_496279	28	7	0.25	-2	0.437279	1	tr|M1C2X3|M1C2X3_SOLTU	350	93.5	153	64.11	43.71	8	2	476	18	200	350	5.3e-66	102592723	Uncharacterized protein	GO:0016021; GO:0055085	transmembrane transport [GO:0055085]	integral component of membrane [GO:0016021]	NA	NA
Unigene_486005	58	10	0.172414	-2.53605	0.321736	1	tr|K4BFJ0|K4BFJ0_SOLLC	431	100	61	20.77	14.15	0	0	661	479	19	79	6.4e-29	101265619	Uncharacterized protein	GO:0005634	NA	nucleus [GO:0005634]	NA	NA
Unigene_424409	11	1	0.0909091	-3.45943	0.378479	1	NA	NA	NA	NA	NA	NA	NA	NA	NA	NA	NA	NA	NA	NA	NA	NA	NA	NA	NA	NA
Unigene_333360	422	50	0.118483	-3.07724	0.250967	1	tr|K4CWA0|K4CWA0_SOLLC	799	72.3	101	54.3	12.64	28	0	545	243	1	101	9.6e-31	101265585	Uncharacterized protein	GO:0003676; GO:0004004; GO:0005524; GO:0005730; GO:0005737; GO:0010501	RNA secondary structure unwinding [GO:0010501]	cytoplasm [GO:0005737]; nucleolus [GO:0005730]	ATP binding [GO:0005524]; ATP-dependent RNA helicase activity [GO:0004004]; nucleic acid binding [GO:0003676]	NA
Unigene_92755	16	1	0.0625	-4	0.24477	1	NA	NA	NA	NA	NA	NA	NA	NA	NA	NA	NA	NA	NA	NA	NA	NA	NA	NA	NA	NA
Unigene_379810	729	100	0.137174	-2.86592	0.270423	1	tr|K4D3L4|K4D3L4_SOLLC	478	89.5	238	49.97	49.79	25	0	1114	401	241	478	9.2e-110	101251344	Uncharacterized protein	NA	NA	NA	NA	NA
Unigene_379812	42	4	0.0952381	-3.39232	0.208688	1	tr|K4BE45|K4BE45_SOLLC	357	98.9	93	25.04	26.05	1	0	552	830	1	93	1e-47	NA	Uncharacterized protein	GO:0005794; GO:0016413; GO:0071554	cell wall organization or biogenesis [GO:0071554]	Golgi apparatus [GO:0005794]	O-acetyltransferase activity [GO:0016413]	NA
Unigene_379813	71	4	0.056338	-4.14975	0.135805	1	tr|A0A1U7VDN3|A0A1U7VDN3_NICSY	69	61.5	65	22.62	94.2	21	1	740	558	1	65	3.3e-14	LOC104217576	uncharacterized protein LOC104217576	NA	NA	NA	NA	NA
Unigene_447084	15	2	0.133333	-2.90689	0.357347	1	NA	NA	NA	NA	NA	NA	NA	NA	NA	NA	NA	NA	NA	NA	NA	NA	NA	NA	NA	NA
Unigene_447086	131	19	0.145038	-2.7855	0.291834	1	NA	NA	NA	NA	NA	NA	NA	NA	NA	NA	NA	NA	NA	NA	NA	NA	NA	NA	NA	NA
Unigene_447089	150	14	0.0933333	-3.42146	0.208186	1	tr|M1BU05|M1BU05_SOLTU	424	91.2	34	32.69	8.02	3	0	2	103	376	409	3.7e-08	102598120	Uncharacterized protein	NA	NA	NA	NA	NA
Unigene_442810	102	7	0.0686275	-3.86507	0.160112	1	tr|K4C5N2|K4C5N2_SOLLC	416	100	118	43.6	28.37	0	0	812	459	233	350	1e-57	101261034	Uncharacterized protein	NA	NA	NA	NA	NA
Unigene_442817	9	2	0.222222	-2.16993	0.572467	1	NA	NA	NA	NA	NA	NA	NA	NA	NA	NA	NA	NA	NA	NA	NA	NA	NA	NA	NA	NA
Unigene_442818	14	2	0.142857	-2.80735	0.383927	1	NA	NA	NA	NA	NA	NA	NA	NA	NA	NA	NA	NA	NA	NA	NA	NA	NA	NA	NA	NA
Unigene_256664	25	4	0.16	-2.64386	0.326769	1	tr|A0A2G3APQ4|A0A2G3APQ4_CAPCH	80	46.7	75	27.81	93.75	40	0	84	308	1	75	1.8e-09	BC332_34865	Antitoxin ParD	GO:0006355	regulation of transcription, DNA-templated [GO:0006355]	NA	NA	NA
Unigene_510082	31	4	0.129032	-2.9542	0.270401	1	tr|A0A2I4FTN7|A0A2I4FTN7_9ROSI	566	30	180	65.38	31.8	112	4	520	5	147	320	2.8e-10	LOC109001952	3-oxoacyl-[acyl-carrier-protein] synthase II, chloroplastic-like isoform X3	GO:0006633; GO:0016747	fatty acid biosynthetic process [GO:0006633]	NA	transferase activity, transferring acyl groups other than amino-acyl groups [GO:0016747]	NA
Unigene_510086	22	4	0.181818	-2.45943	0.366114	1	tr|Q5M9U2|Q5M9U2_TOBAC	438	91.4	221	99.25	50.46	19	0	4	666	87	307	2.9e-114	ccmFc	Cytochrome c maturation protein CcmFc	GO:0005739; GO:0016021	NA	integral component of membrane [GO:0016021]; mitochondrion [GO:0005739]	NA	NA
Unigene_510087	26	2	0.0769231	-3.70044	0.201447	1	tr|K4C6Z3|K4C6Z3_SOLLC	94	100	39	15.68	41.49	0	0	386	502	6	44	1.9e-13	NA	Uncharacterized protein	NA	NA	NA	NA	NA
Unigene_351775	6	1	0.166667	-2.58496	0.613697	1	tr|M8A7W6|M8A7W6_TRIUA	361	66.9	160	99.79	44.32	53	0	2	481	80	239	6.8e-57	TRIUR3_31256	N-ethylmaleimide reductase	GO:0010181; GO:0016491	NA	NA	FMN binding [GO:0010181]; oxidoreductase activity [GO:0016491]	NA
Unigene_351777	36	3	0.0833333	-3.58496	0.19391	1	NA	NA	NA	NA	NA	NA	NA	NA	NA	NA	NA	NA	NA	NA	NA	NA	NA	NA	NA	NA
Unigene_351779	1482	229	0.154521	-2.69413	0.278992	1	tr|K4D218|K4D218_SOLLC	376	86.9	406	74.91	107.98	23	1	1563	346	1	376	9.6e-196	101250352	Uncharacterized protein	GO:0004674; GO:0005524; GO:0005886	NA	plasma membrane [GO:0005886]	ATP binding [GO:0005524]; protein serine/threonine kinase activity [GO:0004674]	NA
Unigene_465493	54	6	0.111111	-3.16993	0.22989	1	tr|K4AWU0|K4AWU0_SOLLC	148	74.6	59	37.26	39.86	15	0	297	473	1	59	1.2e-13	101252812	Uncharacterized protein	NA	NA	NA	NA	NA
Unigene_403898	299	18	0.0602007	-4.05408	0.149007	1	tr|K4B507|K4B507_SOLLC	713	96.8	464	66.51	65.08	15	0	702	2093	1	464	3.5e-259	NA	Uncharacterized protein	GO:0004675; GO:0005524; GO:0005886; GO:0006468; GO:0007166; GO:0016021	cell surface receptor signaling pathway [GO:0007166]; protein phosphorylation [GO:0006468]	integral component of membrane [GO:0016021]; plasma membrane [GO:0005886]	ATP binding [GO:0005524]; transmembrane receptor protein serine/threonine kinase activity [GO:0004675]	NA
Unigene_455220	310	30	0.0967742	-3.36923	0.216604	1	tr|K4CY22|K4CY22_SOLLC	349	100	110	44.18	31.52	0	0	1	330	240	349	1e-59	101258793	Uncharacterized protein	NA	NA	NA	NA	NA
Unigene_465497	16	2	0.125	-3	0.333765	1	NA	NA	NA	NA	NA	NA	NA	NA	NA	NA	NA	NA	NA	NA	NA	NA	NA	NA	NA	NA
Unigene_455223	72	8	0.111111	-3.16993	0.22917	1	NA	NA	NA	NA	NA	NA	NA	NA	NA	NA	NA	NA	NA	NA	NA	NA	NA	NA	NA	NA
Unigene_465499	3216	676	0.210199	-2.25017	0.334149	1	tr|S8D511|S8D511_9LAMI	253	57.2	159	91.73	62.85	61	1	6	482	41	192	1.1e-36	M569_00222	Uncharacterized protein (Fragment)	NA	NA	NA	NA	NA
Unigene_455224	20	4	0.2	-2.32193	0.398452	1	NA	NA	NA	NA	NA	NA	NA	NA	NA	NA	NA	NA	NA	NA	NA	NA	NA	NA	NA	NA
Unigene_455226	8	2	0.25	-2	0.622581	1	NA	NA	NA	NA	NA	NA	NA	NA	NA	NA	NA	NA	NA	NA	NA	NA	NA	NA	NA	NA
Unigene_455227	48	4	0.0833333	-3.58496	0.186729	1	NA	NA	NA	NA	NA	NA	NA	NA	NA	NA	NA	NA	NA	NA	NA	NA	NA	NA	NA	NA
Unigene_364181	64	14	0.21875	-2.19265	0.386233	1	NA	NA	NA	NA	NA	NA	NA	NA	NA	NA	NA	NA	NA	NA	NA	NA	NA	NA	NA	NA
Unigene_364183	72	10	0.138889	-2.848	0.27302	1	NA	NA	NA	NA	NA	NA	NA	NA	NA	NA	NA	NA	NA	NA	NA	NA	NA	NA	NA	NA
Unigene_507341	8	2	0.25	-2	0.622581	1	NA	NA	NA	NA	NA	NA	NA	NA	NA	NA	NA	NA	NA	NA	NA	NA	NA	NA	NA	NA
Unigene_507343	354	10	0.0282486	-5.14568	0.0816289	1	tr|K4D427|K4D427_SOLLC	237	88.8	205	27.79	86.5	17	1	873	259	39	237	2.6e-95	NA	Uncharacterized protein	GO:0016021	NA	integral component of membrane [GO:0016021]	NA	NA
Unigene_507345	26	2	0.0769231	-3.70044	0.201447	1	NA	NA	NA	NA	NA	NA	NA	NA	NA	NA	NA	NA	NA	NA	NA	NA	NA	NA	NA	NA
Unigene_264808	1139	56	0.0491659	-4.3462	0.108876	1	tr|K4CJE5|K4CJE5_SOLLC	880	98.8	410	41.4	46.59	5	0	1232	3	146	555	3.2e-242	101255316	Uncharacterized protein	GO:0016021	NA	integral component of membrane [GO:0016021]	NA	NA
Unigene_264809	19	2	0.105263	-3.24793	0.277923	1	NA	NA	NA	NA	NA	NA	NA	NA	NA	NA	NA	NA	NA	NA	NA	NA	NA	NA	NA	NA
Unigene_507347	38	3	0.0789474	-3.66297	0.185005	1	NA	NA	NA	NA	NA	NA	NA	NA	NA	NA	NA	NA	NA	NA	NA	NA	NA	NA	NA	NA
Unigene_406030	12	3	0.25	-2	0.534975	1	tr|A0A1Y5I8L2|A0A1Y5I8L2_OSTTA	424	52.1	71	55.32	16.75	33	1	174	383	126	196	4.8e-13	BE221DRAFT_200759	Cyclopropane-fatty-acyl-phospholipid synthase	GO:0008610	lipid biosynthetic process [GO:0008610]	NA	NA	NA
Unigene_406036	41	10	0.243902	-2.03562	0.420612	1	NA	NA	NA	NA	NA	NA	NA	NA	NA	NA	NA	NA	NA	NA	NA	NA	NA	NA	NA	NA
[truncated: 54,445 more rows]
