# Supplementary material for: Understanding salt tolerance mechanism using transcriptome profiling and de novo assembly of wild tomato Solanum chilense
Source: Sci Rep. 2020 Sep 28;10:15835. doi: 10.1038/s41598-020-72474-w (PMC7523002; doi:10.1038/s41598-020-72474-w)
Supplement: Supplementary file 8 — Supplementary Table 10. [file 41598_2020_72474_MOESM8_ESM.xlsx]

## Sheet: UP Regulated
Title: Understanding salt tolerance mechanism using transcriptome profiling and de novo assembly of wild tomato Solanum chilense Authors: SP Kashyap 1, 2, HC Prasanna 1, 3*, Nishi Kumari 2, Pallavi Mishra 1 and B Singh 1 Author’s affiliations: 1 Division of Crop Improvement and Biotechnology, Indian Institute of Vegetable Research, Indian Council of Agricultural Research, Varanasi-221 305, Uttar …
Table S10 List of differentially expressed genes (DEGs) in Chilense_Treated vs Control.
Unigene_ID	baseMeanA	baseMeanB	foldChange	log2FoldChange	P-value	Q_value	Subject_ID	Subject_length	%Identity	Alignment_length	Query_coverage	Subject_coverage	No.Of_mismatches	No.Of_gaps	Query_start	Query_end	Subject_start	Subject_end	E-value	Gene_names	Protein_names	Gene_ontology_IDs	Gene_ontology_(BP)	Gene_ontology_(CC)	Gene_ontology_(MF)	Pathway
Unigene_145885	2.291	8758.42	3823.26	11.901	2e-09	0.001	tr|D5A9V8|D5A9V8_PICSI	413	64.7	408	71.5	98.79	144	0	1348	125	3	410	2e-151	NA	Uncharacterized protein	GO:0003723; GO:0003968; GO:0006351; GO:0039694	transcription, DNA-templated [GO:0006351]; viral RNA genome replication [GO:0039694]	NA	RNA binding [GO:0003723]; RNA-directed 5'-3' RNA polymerase activity [GO:0003968]	NA
Unigene_136827	13.745	24709.9	1797.74	10.812	2e-08	0.001	tr|A0A1J6I227|A0A1J6I227_NICAT	324	38.7	292	57.56	90.12	176	2	1184	309	34	322	1.8e-50	A4A49_06903	Uncharacterized protein	NA	NA	NA	NA	NA
Unigene_146198	18.327	19620	1070.58	10.064	5e-08	0.002	tr|A0A1J6IQV1|A0A1J6IQV1_NICAT	263	54.1	266	49.88	101.14	118	2	1179	385	1	263	7e-74	A4A49_02124	Uncharacterized protein	NA	NA	NA	NA	NA
Unigene_138906	2.291	2324.05	1014.5	9.987	9e-08	0.002	tr|K4C609|K4C609_SOLLC	225	94.1	118	37.07	52.44	6	1	1	351	108	225	8.4e-59	101264731	Uncharacterized protein	GO:0003700; GO:0005634; GO:0043565	NA	nucleus [GO:0005634]	DNA binding transcription factor activity [GO:0003700]; sequence-specific DNA binding [GO:0043565]	NA
Unigene_210297	4.582	2007.14	438.082	8.775	5.5e-07	0.007	NA	NA	NA	NA	NA	NA	NA	NA	NA	NA	NA	NA	NA	NA	NA	NA	NA	NA	NA	NA
Unigene_206526	11.454	3588.23	313.269	8.291	7.2e-07	0.008	tr|A0A2G3C4S8|A0A2G3C4S8_CAPCH	238	83	200	41.32	84.03	31	3	393	983	39	238	2.6e-91	BC332_14907	Transcription factor MYB48	GO:0003677	NA	NA	DNA binding [GO:0003677]	NA
Unigene_166758	12.6	3848.4	305.439	8.255	7.5e-07	0.008	tr|K4B562|K4B562_SOLLC	762	93.7	223	20.14	29.27	14	0	672	4	27	249	9e-108	NA	Uncharacterized protein	GO:0000938; GO:0005829; GO:0006896; GO:0019905; GO:0042147	Golgi to vacuole transport [GO:0006896]; retrograde transport, endosome to Golgi [GO:0042147]	cytosol [GO:0005829]; GARP complex [GO:0000938]	syntaxin binding [GO:0019905]	NA
Unigene_197956	6.872	1955.63	284.559	8.153	1.45e-06	0.013	tr|A0A2G3CWN0|A0A2G3CWN0_CAPCH	532	79.5	521	82.05	97.93	87	4	167	1675	1	519	5e-220	BC332_08216	Uncharacterized protein	GO:0016021; GO:0055085	transmembrane transport [GO:0055085]	integral component of membrane [GO:0016021]	NA	NA
Unigene_191971	1.145	808.442	705.809	9.463	1.5e-06	0.013	tr|K4C8T5|K4C8T5_SOLLC	259	96.1	259	68.46	100	10	0	142	918	1	259	4.5e-136	101250514	Uncharacterized protein	GO:0005887; GO:0009705; GO:0015250; GO:0034220; GO:0042807	ion transmembrane transport [GO:0034220]	central vacuole [GO:0042807]; integral component of plasma membrane [GO:0005887]; plant-type vacuole membrane [GO:0009705]	water channel activity [GO:0015250]	NA
Unigene_413369	8.018	2125	265.032	8.05	1.59e-06	0.013	tr|K4CNE9|K4CNE9_SOLLC	253	100	253	69.89	100	0	0	1042	284	1	253	7.4e-152	101247647	Uncharacterized protein	GO:0005576	NA	extracellular region [GO:0005576]	NA	NA
Unigene_387088	2.291	970.829	423.79	8.727	1.92e-06	0.015	tr|K4CBR2|K4CBR2_SOLLC	875	100	100	40	11.43	0	0	50	349	768	867	4.7e-49	NA	Uncharacterized protein	GO:0003729; GO:0003824; GO:0006979; GO:0009409; GO:0009506; GO:0009507; GO:0080167	response to cold [GO:0009409]; response to karrikin [GO:0080167]; response to oxidative stress [GO:0006979]	chloroplast [GO:0009507]; plasmodesma [GO:0009506]	catalytic activity [GO:0003824]; mRNA binding [GO:0003729]	NA
Unigene_134229	16.036	3409.25	212.603	7.732	2.06e-06	0.015	tr|K4AVR4|K4AVR4_SOLLC	172	100	172	54.43	100	0	0	928	413	1	172	7.5e-92	101256409	Uncharacterized protein	GO:0006950	response to stress [GO:0006950]	NA	NA	NA
Unigene_166986	43.526	9233.36	212.136	7.729	2.17e-06	0.015	tr|K4DH10|K4DH10_SOLLC	224	96.4	224	59.15	100	8	0	161	832	1	224	1.5e-123	101254074	Uncharacterized protein	NA	NA	NA	NA	NA
Unigene_146407	24.054	4655.09	193.529	7.596	2.47e-06	0.016	NA	NA	NA	NA	NA	NA	NA	NA	NA	NA	NA	NA	NA	NA	NA	NA	NA	NA	NA	NA
Unigene_131260	11.454	2403.5	209.837	7.713	2.57e-06	0.016	tr|A0A0V0GJH4|A0A0V0GJH4_SOLCH	82	98.8	82	22.88	100	1	0	1045	800	1	82	2.3e-36	NA	Putative ovule protein	NA	NA	NA	NA	NA
Unigene_150118	9.163	1911.97	208.656	7.705	3.11e-06	0.019	tr|K4B902|K4B902_SOLLC	43	100	43	20.03	100	0	0	513	385	1	43	3.1e-17	NA	Uncharacterized protein	NA	NA	NA	NA	NA
Unigene_181884	6.872	1482.44	215.706	7.753	3.7e-06	0.02	tr|A0A1J6HVB6|A0A1J6HVB6_NICAT	70	67.9	53	23.14	75.71	14	2	132	284	1	52	2.6e-09	A4A49_49316	Uncharacterized protein	NA	NA	NA	NA	NA
Unigene_378497	6.872	1433.55	208.592	7.705	4.15e-06	0.021	tr|K4B8F0|K4B8F0_SOLLC	195	100	195	60.87	100	0	0	208	792	1	195	2e-108	101264483	Uncharacterized protein	GO:0004113; GO:0009187	cyclic nucleotide metabolic process [GO:0009187]	NA	2',3'-cyclic-nucleotide 3'-phosphodiesterase activity [GO:0004113]	NA
Unigene_484792	10.309	1902.37	184.54	7.528	4.24e-06	0.021	tr|K4AVR4|K4AVR4_SOLLC	172	100	172	60	100	0	0	81	596	1	172	4e-92	101256409	Uncharacterized protein	GO:0006950	response to stress [GO:0006950]	NA	NA	NA
Unigene_458152	84.761	14538	171.518	7.422	5.33e-06	0.024	tr|K4D1V6|K4D1V6_SOLLC	113	100	69	17.42	61.06	0	0	680	886	1	69	1.5e-33	101266879	Uncharacterized protein	GO:0006869; GO:0008289; GO:0016020	lipid transport [GO:0006869]	membrane [GO:0016020]	lipid binding [GO:0008289]	NA
Unigene_396296	13.745	2156.43	156.889	7.294	5.87e-06	0.024	tr|K4CWU8|K4CWU8_SOLLC	185	84.5	155	61.43	83.78	24	0	42	506	1	155	7.1e-69	NA	Uncharacterized protein	NA	NA	NA	NA	NA
Unigene_190847	29.781	3790.77	127.29	6.992	8.33e-06	0.028	tr|A0A2G3C4S8|A0A2G3C4S8_CAPCH	238	81.1	249	55.37	104.62	33	4	143	880	1	238	5.4e-112	BC332_14907	Transcription factor MYB48	GO:0003677	NA	NA	DNA binding [GO:0003677]	NA
Unigene_212497	4.582	865.191	188.838	7.561	1.002e-05	0.031	tr|K4AWN4|K4AWN4_SOLLC	828	98.2	222	56.39	26.81	4	0	1180	515	607	828	2.4e-119	101261954	Uncharacterized protein	GO:0003995; GO:0033539; GO:0050660	fatty acid beta-oxidation using acyl-CoA dehydrogenase [GO:0033539]	NA	acyl-CoA dehydrogenase activity [GO:0003995]; flavin adenine dinucleotide binding [GO:0050660]	NA
Unigene_153374	4.582	859.079	187.504	7.551	1.027e-05	0.031	tr|M0ZQL8|M0ZQL8_SOLTU	111	98.8	86	71.87	77.48	1	0	100	357	1	86	4e-38	102604273	Uncharacterized protein	GO:0009654; GO:0015979	photosynthesis [GO:0015979]	photosystem II oxygen evolving complex [GO:0009654]	NA	NA
Unigene_109664	69.87	8547.14	122.329	6.935	1.033e-05	0.031	tr|K4AT60|K4AT60_SOLLC	336	93.7	285	60.08	84.82	18	0	1349	495	1	285	1.8e-153	543986	Uncharacterized protein	GO:0004553; GO:0005975; GO:0030247; GO:0046658	carbohydrate metabolic process [GO:0005975]	anchored component of plasma membrane [GO:0046658]	hydrolase activity, hydrolyzing O-glycosyl compounds [GO:0004553]; polysaccharide binding [GO:0030247]	NA
Unigene_169812	13.745	1799.35	130.91	7.032	1.064e-05	0.032	tr|M1C227|M1C227_SOLTU	142	46.9	98	82.82	69.01	24	2	212	3	2	99	5.9e-10	NA	Uncharacterized protein	GO:0016021	NA	integral component of membrane [GO:0016021]	NA	NA
Unigene_175985	18.327	2226.27	121.478	6.925	1.142e-05	0.032	tr|K4AXY0|K4AXY0_SOLLC	600	94.2	600	81.04	100	35	0	2104	305	1	600	0	NA	Uncharacterized protein	GO:0016021; GO:0022857	NA	integral component of membrane [GO:0016021]	transmembrane transporter activity [GO:0022857]	NA
Unigene_210625	2.291	584.942	255.341	7.996	1.179e-05	0.032	NA	NA	NA	NA	NA	NA	NA	NA	NA	NA	NA	NA	NA	NA	NA	NA	NA	NA	NA	NA
Unigene_118985	2.291	570.973	249.244	7.961	1.285e-05	0.033	tr|K4B5X3|K4B5X3_SOLLC	252	52.2	113	31.8	44.84	44	2	508	191	136	245	1.6e-18	NA	Uncharacterized protein	NA	NA	NA	NA	NA
Unigene_208744	2.291	529.94	231.332	7.854	1.676e-05	0.038	tr|K4BTQ4|K4BTQ4_SOLLC	760	97.5	163	65.99	21.45	3	1	256	741	1	163	1.1e-82	NA	Uncharacterized protein	GO:0003676	NA	NA	nucleic acid binding [GO:0003676]	NA
Unigene_444580	20.617	2104.05	102.052	6.673	1.889e-05	0.041	tr|Q8L470|Q8L470_SOLLC	221	92.8	221	42.36	100	16	0	1416	754	1	221	1.4e-114	vis1 543846	Small heat shock protein	NA	NA	NA	NA	NA
Unigene_375705	5.727	818.919	142.991	7.16	1.927e-05	0.042	tr|K4BTT8|K4BTT8_SOLLC	1037	80.4	1037	94.85	100	131	3	3187	293	1	1037	0	101265539	Uncharacterized protein	GO:0004672; GO:0005524; GO:0016021	NA	integral component of membrane [GO:0016021]	ATP binding [GO:0005524]; protein kinase activity [GO:0004672]	NA
Unigene_103253	2.291	502.876	219.517	7.778	2.019e-05	0.043	tr|K4B8R8|K4B8R8_SOLLC	351	93.6	249	70.08	70.94	16	0	1	747	103	351	8.1e-135	101251058	Uncharacterized protein	GO:0004197; GO:0005615; GO:0005764; GO:0009626; GO:0009733; GO:0009735; GO:0009744; GO:0009749; GO:0009750; GO:0009817; GO:0010150; GO:0010224; GO:0010282; GO:0010623; GO:0051603; GO:0080187; GO:1990169	defense response to fungus, incompatible interaction [GO:0009817]; floral organ senescence [GO:0080187]; leaf senescence [GO:0010150]; plant-type hypersensitive response [GO:0009626]; programmed cell death involved in cell development [GO:0010623]; proteolysis involved in cellular protein catabolic process [GO:0051603]; response to auxin [GO:0009733]; response to cytokinin [GO:0009735]; response …	extracellular space [GO:0005615]; lysosome [GO:0005764]; senescence-associated vacuole [GO:0010282]	cysteine-type endopeptidase activity [GO:0004197]	NA
Unigene_166352	26.344	2348.5	89.146	6.478	2.617e-05	0.051	tr|M1BWZ5|M1BWZ5_SOLTU	334	94.7	338	76.59	101.2	10	3	64	1068	1	333	6.4e-182	102605134	Uncharacterized protein	GO:0016491; GO:0046872	NA	NA	metal ion binding [GO:0046872]; oxidoreductase activity [GO:0016491]	NA
Unigene_391156	2.291	462.715	201.986	7.658	2.712e-05	0.051	tr|M1AVB4|M1AVB4_SOLTU	101	100	22	21.71	21.78	0	0	67	2	29	50	2.2e-05	102598620	Non-specific lipid-transfer protein	GO:0006869; GO:0008289	lipid transport [GO:0006869]	NA	lipid binding [GO:0008289]	NA
Unigene_197155	59.561	5001.69	83.975	6.392	2.744e-05	0.051	tr|K4DGY2|K4DGY2_SOLLC	50	96.2	26	10.25	52	1	0	517	440	25	50	1.7e-06	NA	Uncharacterized protein	GO:0016021	NA	integral component of membrane [GO:0016021]	NA	NA
Unigene_107663	9.163	991.783	108.234	6.758	2.878e-05	0.052	tr|A0A1J6I9Z9|A0A1J6I9Z9_NICAT	501	88	485	77.48	96.81	58	0	124	1578	17	501	1.3e-257	A4A49_08873	Uncharacterized protein	GO:0004177; GO:0030145	NA	NA	aminopeptidase activity [GO:0004177]; manganese ion binding [GO:0030145]	NA
Unigene_457359	373.404	71038.2	190.245	7.572	2.959e-05	0.052	tr|K4D1V6|K4D1V6_SOLLC	113	100	113	25.84	100	0	0	680	1018	1	113	2.1e-60	101266879	Uncharacterized protein	GO:0006869; GO:0008289; GO:0016020	lipid transport [GO:0006869]	membrane [GO:0016020]	lipid binding [GO:0008289]	NA
Unigene_386381	9.163	980.433	106.996	6.741	2.993e-05	0.053	tr|K4B724|K4B724_SOLLC	154	100	154	57.46	100	0	0	706	245	1	154	2.1e-87	101249885	Uncharacterized protein	GO:0009570; GO:0010275; GO:0016020	NAD(P)H dehydrogenase complex assembly [GO:0010275]	chloroplast stroma [GO:0009570]; membrane [GO:0016020]	NA	NA
Unigene_101901	1.145	343.108	299.55	8.227	3.083e-05	0.053	tr|K4B063|K4B063_SOLLC	881	98.8	428	82.31	48.58	5	0	1560	277	454	881	6.5e-250	101248049	AGO4D	GO:0003676; GO:0031047	gene silencing by RNA [GO:0031047]	NA	nucleic acid binding [GO:0003676]	NA
Unigene_160088	2.291	446.128	194.745	7.605	3.083e-05	0.053	NA	NA	NA	NA	NA	NA	NA	NA	NA	NA	NA	NA	NA	NA	NA	NA	NA	NA	NA	NA
Unigene_118971	60.707	4875.1	80.306	6.327	3.123e-05	0.053	tr|K4CEQ5|K4CEQ5_SOLLC	213	88.4	207	45.07	97.18	24	0	551	1171	7	213	1.2e-101	NA	Uncharacterized protein	NA	NA	NA	NA	NA
Unigene_108129	18.327	1614.27	88.083	6.461	3.261e-05	0.055	tr|M1D482|M1D482_SOLTU	153	62.7	67	35.7	43.79	25	0	1	201	25	91	1.4e-13	NA	Uncharacterized protein	NA	NA	NA	NA	NA
Unigene_144851	2.291	428.667	187.123	7.548	3.538e-05	0.056	NA	NA	NA	NA	NA	NA	NA	NA	NA	NA	NA	NA	NA	NA	NA	NA	NA	NA	NA	NA
Unigene_163226	1.145	323.028	282.019	8.14	3.728e-05	0.058	NA	NA	NA	NA	NA	NA	NA	NA	NA	NA	NA	NA	NA	NA	NA	NA	NA	NA	NA	NA
Unigene_109248	9.163	915.827	99.945	6.643	3.779e-05	0.058	tr|K4BKB2|K4BKB2_SOLLC	831	99.6	530	88.63	63.78	2	0	2	1591	302	831	1.9e-301	NA	Uncharacterized protein	GO:0005524; GO:0016787	NA	NA	ATP binding [GO:0005524]; hydrolase activity [GO:0016787]	NA
Unigene_200217	14.89	1288.62	86.54	6.435	3.982e-05	0.06	tr|K4D9B1|K4D9B1_SOLLC	88	75.6	82	26.25	93.18	19	1	886	644	1	82	7.1e-26	NA	Uncharacterized protein	GO:0016021	NA	integral component of membrane [GO:0016021]	NA	NA
Unigene_160376	4.582	579.704	126.527	6.983	4.075e-05	0.061	NA	NA	NA	NA	NA	NA	NA	NA	NA	NA	NA	NA	NA	NA	NA	NA	NA	NA	NA	NA
Unigene_212396	77.888	5645.13	72.477	6.179	4.284e-05	0.063	tr|K4BG39|K4BG39_SOLLC	377	92.2	371	67.91	98.41	29	0	1491	379	1	371	3.2e-199	101246511	Uncharacterized protein	GO:0008270; GO:0016491	NA	NA	oxidoreductase activity [GO:0016491]; zinc ion binding [GO:0008270]	NA
Unigene_116828	18.327	1451.01	79.175	6.307	4.634e-05	0.065	tr|K4C9T1|K4C9T1_SOLLC	163	78.5	93	24.24	57.06	20	0	873	1151	19	111	8.7e-34	NA	Uncharacterized protein	GO:0003677	NA	NA	DNA binding [GO:0003677]	NA
Unigene_428636	16.036	1301.71	81.176	6.343	4.669e-05	0.065	tr|M1D5H7|M1D5H7_SOLTU	150	90.2	143	20.19	95.33	14	0	512	940	8	150	1.8e-69	NA	Uncharacterized protein	GO:0016702; GO:0046872	NA	NA	metal ion binding [GO:0046872]; oxidoreductase activity, acting on single donors with incorporation of molecular oxygen, incorporation of two atoms of oxygen [GO:0016702]	NA
Unigene_113983	9.163	855.587	93.371	6.545	4.768e-05	0.065	tr|K4AS81|K4AS81_SOLLC	221	98.3	180	38.99	81.45	3	0	1023	484	18	197	2.4e-94	101259871	Uncharacterized protein	GO:0016021; GO:0016491; GO:0055114	oxidation-reduction process [GO:0055114]	integral component of membrane [GO:0016021]	oxidoreductase activity [GO:0016491]	NA
Unigene_214710	2.291	385.014	168.068	7.393	5.061e-05	0.068	tr|A0A0V0HZ09|A0A0V0HZ09_SOLCH	333	54.1	229	81.79	68.77	71	4	840	241	110	333	2.5e-54	NA	Putative ovule protein	GO:0016021	NA	integral component of membrane [GO:0016021]	NA	NA
Unigene_338482	4.582	530.813	115.856	6.856	5.536e-05	0.072	tr|K4BHU1|K4BHU1_SOLLC	209	92.1	190	46.91	90.91	15	0	1039	470	20	209	1.5e-92	101261102	Uncharacterized protein	NA	NA	NA	NA	NA
Unigene_291443	2.291	373.665	163.114	7.35	5.576e-05	0.072	tr|K4BTU1|K4BTU1_SOLLC	911	74.6	181	63.14	19.87	13	2	860	318	764	911	3.9e-63	NA	Uncharacterized protein	GO:0004672; GO:0005524; GO:0016021	NA	integral component of membrane [GO:0016021]	ATP binding [GO:0005524]; protein kinase activity [GO:0004672]	NA
Unigene_125781	4.582	528.194	115.285	6.849	5.632e-05	0.072	tr|K4AY19|K4AY19_SOLLC	223	84.8	223	61.32	100	34	0	836	168	1	223	6.1e-106	101258000	Uncharacterized protein	GO:0004364; GO:0005737; GO:0006749; GO:0009407	glutathione metabolic process [GO:0006749]; toxin catabolic process [GO:0009407]	cytoplasm [GO:0005737]	glutathione transferase activity [GO:0004364]	NA
Unigene_175102	9.163	813.681	88.798	6.472	5.66e-05	0.072	tr|K4DFH7|K4DFH7_SOLLC	262	93.1	87	20.68	33.21	6	0	85	345	1	87	3.4e-39	NA	Uncharacterized protein	NA	NA	NA	NA	NA
Unigene_132207	16.036	1222.27	76.221	6.252	5.758e-05	0.074	tr|M1C249|M1C249_SOLTU	56	82.1	56	42.75	100	10	0	381	214	1	56	4.7e-16	NA	Uncharacterized protein	NA	NA	NA	NA	NA
Unigene_171294	150.049	10137.8	67.563	6.078	6.304e-05	0.078	tr|K4CX43|K4CX43_SOLLC	201	68.2	211	54.29	104.98	57	2	914	282	1	201	2.1e-64	101260974	Uncharacterized protein	GO:0046658; GO:0051716	cellular response to stimulus [GO:0051716]	anchored component of plasma membrane [GO:0046658]	NA	NA
Unigene_105459	9.163	779.632	85.082	6.411	6.548e-05	0.08	NA	NA	NA	NA	NA	NA	NA	NA	NA	NA	NA	NA	NA	NA	NA	NA	NA	NA	NA	NA
Unigene_152011	4.582	500.257	109.187	6.771	6.797e-05	0.081	tr|M1BQN2|M1BQN2_SOLTU	149	77.9	149	39.38	100	33	0	191	637	1	149	2.5e-62	102598670	Uncharacterized protein	GO:0005623; GO:0045454	cell redox homeostasis [GO:0045454]	cell [GO:0005623]	NA	NA
Unigene_195542	2.291	340.489	148.631	7.216	7.49e-05	0.084	tr|A0A0V0GG87|A0A0V0GG87_SOLCH	97	69.8	96	19.65	98.97	29	0	1011	1298	2	97	6e-32	NA	Putative ovule protein (Fragment)	NA	NA	NA	NA	NA
Unigene_396379	11.454	872.175	76.145	6.251	7.637e-05	0.086	tr|K4BTT8|K4BTT8_SOLLC	1037	93.2	1037	88.96	100	70	0	3404	294	1	1037	0	101265539	Uncharacterized protein	GO:0004672; GO:0005524; GO:0016021	NA	integral component of membrane [GO:0016021]	ATP binding [GO:0005524]; protein kinase activity [GO:0004672]	NA
Unigene_218324	4.582	481.049	104.995	6.714	7.781e-05	0.087	tr|A0A0V0I194|A0A0V0I194_SOLCH	364	97	364	76.47	100	11	0	1279	188	1	364	4e-198	NA	Putative peroxisomal (S)-2-hydroxy-acid oxidase GLO4-like	GO:0010181; GO:0016491	NA	NA	FMN binding [GO:0010181]; oxidoreductase activity [GO:0016491]	NA
Unigene_217399	2.291	335.25	146.345	7.193	7.861e-05	0.087	tr|M1BJL2|M1BJL2_SOLTU	161	91.8	158	61.4	98.14	13	0	680	207	1	158	2.5e-85	102595511	Uncharacterized protein	GO:0019789	NA	NA	SUMO transferase activity [GO:0019789]	NA
Unigene_190183	6.872	610.261	88.798	6.472	7.895e-05	0.087	sp|P22240|TAS14_SOLLC	130	87.2	39	14.39	30	2	1	451	335	95	130	1.2e-10	TAS14	Abscisic acid and environmental stress-inducible protein TAS14 (Dehydrin TAS14)	GO:0005829; GO:0009414; GO:0009631; GO:0009737	cold acclimation [GO:0009631]; response to abscisic acid [GO:0009737]; response to water deprivation [GO:0009414]	cytosol [GO:0005829]	NA	NA
Unigene_126021	2.291	327.393	142.915	7.159	8.463e-05	0.09	NA	NA	NA	NA	NA	NA	NA	NA	NA	NA	NA	NA	NA	NA	NA	NA	NA	NA	NA	NA
Unigene_187989	2.291	324.774	141.772	7.147	8.675e-05	0.091	NA	NA	NA	NA	NA	NA	NA	NA	NA	NA	NA	NA	NA	NA	NA	NA	NA	NA	NA	NA
Unigene_217195	6.872	591.053	86.003	6.426	8.809e-05	0.092	tr|M1AW11|M1AW11_SOLTU	168	73.6	159	58.82	94.64	42	0	106	582	1	159	3.9e-57	NA	Uncharacterized protein	NA	NA	NA	NA	NA
Unigene_166122	34.362	2017.61	58.716	5.876	8.953e-05	0.093	tr|M1BGG9|M1BGG9_SOLTU	517	94.4	517	78.06	100	29	0	196	1746	1	517	3.7e-290	102585488	Uncharacterized protein	GO:0004497; GO:0005506; GO:0016021; GO:0016705; GO:0020037	NA	integral component of membrane [GO:0016021]	heme binding [GO:0020037]; iron ion binding [GO:0005506]; monooxygenase activity [GO:0004497]; oxidoreductase activity, acting on paired donors, with incorporation or reduction of molecular oxygen [GO:0016705]	NA
Unigene_153520	4.582	458.35	100.04	6.644	9.19e-05	0.094	tr|K4AYS1|K4AYS1_SOLLC	439	96.4	249	73.67	56.72	9	0	5	751	191	439	7.9e-132	101246387	Uncharacterized protein	GO:0007165; GO:0016020; GO:0016021	signal transduction [GO:0007165]	integral component of membrane [GO:0016021]; membrane [GO:0016020]	NA	NA
Unigene_36521	41.235	2353.74	57.081	5.835	9.229e-05	0.094	tr|Q8L470|Q8L470_SOLLC	221	86.1	115	68.73	52.04	16	0	133	477	107	221	2.2e-50	vis1 543846	Small heat shock protein	NA	NA	NA	NA	NA
Unigene_113478	4.582	457.477	99.85	6.642	9.25e-05	0.094	tr|K4D3C7|K4D3C7_SOLLC	497	95.4	497	80.03	100	23	0	114	1604	1	497	1.9e-280	101259495	Uncharacterized protein	GO:0005506; GO:0016021; GO:0016705; GO:0020037	NA	integral component of membrane [GO:0016021]	heme binding [GO:0020037]; iron ion binding [GO:0005506]; oxidoreductase activity, acting on paired donors, with incorporation or reduction of molecular oxygen [GO:0016705]	NA
Unigene_200286	54.98	3039.08	55.276	5.789	9.569e-05	0.096	NA	NA	NA	NA	NA	NA	NA	NA	NA	NA	NA	NA	NA	NA	NA	NA	NA	NA	NA	NA
Unigene_102268	9.163	693.2	75.65	6.241	9.766e-05	0.096	tr|M1BWI1|M1BWI1_SOLTU	243	79.4	247	68.8	101.65	46	3	1049	312	1	243	7e-94	NA	Uncharacterized protein	GO:0016021	NA	integral component of membrane [GO:0016021]	NA	NA
Unigene_513904	2.291	310.805	135.674	7.084	9.932e-05	0.098	tr|A0A1U8F0S4|A0A1U8F0S4_CAPAN	196	75.3	146	39.75	74.49	26	4	550	137	52	195	1.7e-50	LOC107849709	NAC domain-containing protein 104-like isoform X1 (NAC domain-containing protein 104-like isoform X2)	GO:0003677; GO:0005634; GO:0006351; GO:0006355	regulation of transcription, DNA-templated [GO:0006355]; transcription, DNA-templated [GO:0006351]	nucleus [GO:0005634]	DNA binding [GO:0003677]	NA
Unigene_117952	4.582	447.874	97.754	6.611	9.947e-05	0.098	NA	NA	NA	NA	NA	NA	NA	NA	NA	NA	NA	NA	NA	NA	NA	NA	NA	NA	NA	NA
Unigene_151158	19.472	1206.55	61.963	5.953	0.00010009	0.098	NA	NA	NA	NA	NA	NA	NA	NA	NA	NA	NA	NA	NA	NA	NA	NA	NA	NA	NA	NA
Unigene_180098	193.575	11345.3	58.609	5.873	0.00010058	0.098	tr|K4B8T5|K4B8T5_SOLLC	368	98.2	221	31.66	60.05	4	0	190	852	1	221	8.7e-125	NA	Uncharacterized protein	GO:0005794; GO:0016413; GO:0071554	cell wall organization or biogenesis [GO:0071554]	Golgi apparatus [GO:0005794]	O-acetyltransferase activity [GO:0016413]	NA
Unigene_1262	6.872	568.354	82.7	6.37	0.0001007	0.098	tr|K4AVR4|K4AVR4_SOLLC	172	95.7	69	54.05	40.12	3	0	61	267	1	69	4.7e-29	101256409	Uncharacterized protein	GO:0006950	response to stress [GO:0006950]	NA	NA	NA
Unigene_332427	9.163	683.597	74.602	6.221	0.00010239	0.098	tr|M1C0Y9|M1C0Y9_SOLTU	171	74.9	175	42.41	102.34	31	5	731	234	1	171	5.6e-55	NA	Uncharacterized protein	NA	NA	NA	NA	NA
Unigene_162726	21.763	1296.48	59.573	5.897	0.00010628	0.101	tr|K4CY08|K4CY08_SOLLC	173	75.1	173	27.72	100	43	0	1724	1206	1	173	5.5e-62	101264375	Uncharacterized protein	GO:0016021	NA	integral component of membrane [GO:0016021]	NA	NA
Unigene_137370	2.291	302.075	131.863	7.043	0.00010835	0.101	tr|K4BHF9|K4BHF9_SOLLC	41	78.1	32	13.87	78.05	7	0	126	221	9	40	5.4e-07	NA	Uncharacterized protein	NA	NA	NA	NA	NA
Unigene_113241	34.362	1895.39	55.159	5.786	0.00010923	0.101	tr|K4C8E4|K4C8E4_SOLLC	339	95.6	319	65.32	94.1	13	1	2	955	21	339	1.1e-179	101255705	Uncharacterized protein	GO:0003677; GO:0005634; GO:0006351; GO:0006355	regulation of transcription, DNA-templated [GO:0006355]; transcription, DNA-templated [GO:0006351]	nucleus [GO:0005634]	DNA binding [GO:0003677]	NA
Unigene_120256	2.291	300.329	131.101	7.035	0.00011028	0.101	tr|M1C638|M1C638_SOLTU	173	74	173	54.98	100	44	1	855	340	1	173	7e-66	102584830	Uncharacterized protein	NA	NA	NA	NA	NA
Unigene_222736	4.582	433.032	94.514	6.562	0.00011146	0.101	tr|K4BNS0|K4BNS0_SOLLC	147	100	145	58.31	98.64	0	0	542	108	1	145	5.4e-77	101263695	Uncharacterized protein	GO:0005737; GO:0030001; GO:0046914; GO:0046916	cellular transition metal ion homeostasis [GO:0046916]; metal ion transport [GO:0030001]	cytoplasm [GO:0005737]	transition metal ion binding [GO:0046914]	NA
Unigene_265272	18.327	1107.03	60.405	5.917	0.00011336	0.102	tr|M1AVB3|M1AVB3_SOLTU	105	93.9	33	9.58	31.43	2	0	3	101	73	105	1.7e-09	102598620	Non-specific lipid-transfer protein	GO:0006869; GO:0008289	lipid transport [GO:0006869]	NA	lipid binding [GO:0008289]	NA
Unigene_127826	4.582	430.413	93.943	6.554	0.00011375	0.102	tr|Q17U57|Q17U57_SOLBU	1433	86.3	415	100.16	28.96	56	1	2	1243	50	464	7.8e-206	SBB1_14t00004	Receptor protein kinase, putative	GO:0004674; GO:0005524; GO:0016021	NA	integral component of membrane [GO:0016021]	ATP binding [GO:0005524]; protein serine/threonine kinase activity [GO:0004674]	NA
Unigene_182135	2.291	295.963	129.195	7.013	0.0001153	0.103	tr|A0A0V0H662|A0A0V0H662_SOLCH	97	87	54	18.18	55.67	5	2	474	632	1	53	1.2e-14	NA	Putative ovule protein	NA	NA	NA	NA	NA
Unigene_130597	2.291	290.725	126.908	6.988	0.00012171	0.106	NA	NA	NA	NA	NA	NA	NA	NA	NA	NA	NA	NA	NA	NA	NA	NA	NA	NA	NA	NA
Unigene_390061	13.745	866.937	63.073	5.979	0.00012233	0.106	tr|K4BLF5|K4BLF5_SOLLC	178	91.3	126	20.53	70.79	11	0	428	805	53	178	1.5e-59	101250492	Uncharacterized protein	NA	NA	NA	NA	NA
Unigene_167059	6.872	530.813	77.238	6.271	0.00012708	0.109	NA	NA	NA	NA	NA	NA	NA	NA	NA	NA	NA	NA	NA	NA	NA	NA	NA	NA	NA	NA
Unigene_165408	2.291	285.487	124.622	6.961	0.0001286	0.11	NA	NA	NA	NA	NA	NA	NA	NA	NA	NA	NA	NA	NA	NA	NA	NA	NA	NA	NA	NA
Unigene_207160	20.617	1167.27	56.615	5.823	0.00012986	0.111	tr|K4D8R7|K4D8R7_SOLLC	360	95.3	360	69.81	100	17	0	171	1250	1	360	5.9e-203	101254968	Uncharacterized protein	GO:0016788	NA	NA	hydrolase activity, acting on ester bonds [GO:0016788]	NA
Unigene_175637	11.454	740.345	64.636	6.014	0.00013265	0.112	tr|A0A0V0I7E9|A0A0V0I7E9_SOLCH	349	64.7	102	44.8	29.23	30	2	2	289	244	345	2.8e-24	NA	Putative transcription factor HB29-like	GO:0003677	NA	NA	DNA binding [GO:0003677]	NA
Unigene_145111	13.745	838.126	60.977	5.93	0.00013695	0.115	NA	NA	NA	NA	NA	NA	NA	NA	NA	NA	NA	NA	NA	NA	NA	NA	NA	NA	NA	NA
Unigene_198950	43.526	2163.41	49.704	5.635	0.00014025	0.116	NA	NA	NA	NA	NA	NA	NA	NA	NA	NA	NA	NA	NA	NA	NA	NA	NA	NA	NA	NA
Unigene_138420	9.163	610.261	66.598	6.057	0.00015028	0.12	tr|K4D1U8|K4D1U8_SOLLC	114	92.1	63	41.18	55.26	5	0	1	189	52	114	5.9e-26	NA	Non-specific lipid-transfer protein	GO:0006869; GO:0008289; GO:0016020	lipid transport [GO:0006869]	membrane [GO:0016020]	lipid binding [GO:0008289]	NA
Unigene_190706	19.472	1065.12	54.7	5.773	0.00015093	0.12	NA	NA	NA	NA	NA	NA	NA	NA	NA	NA	NA	NA	NA	NA	NA	NA	NA	NA	NA	NA
Unigene_394284	3.436	334.377	97.309	6.605	0.00015123	0.12	tr|M1CIV9|M1CIV9_SOLTU	126	73.8	126	44.73	100	33	0	179	556	1	126	8.8e-44	102601369	Uncharacterized protein	NA	NA	NA	NA	NA
Unigene_151806	357.369	20414.5	57.124	5.836	0.0001566	0.124	tr|K4BDB4|K4BDB4_SOLLC	453	96.9	445	67.02	98.23	13	1	1604	270	1	444	1.1e-254	101266883	Uncharacterized protein	GO:0016747	NA	NA	transferase activity, transferring acyl groups other than amino-acyl groups [GO:0016747]	NA
Unigene_215048	11.454	698.438	60.977	5.93	0.00016129	0.126	tr|A0A1U7X605|A0A1U7X605_NICSY	665	76.2	487	57.75	73.23	112	3	1000	2451	113	598	2.4e-222	LOC104230730	uncharacterized protein LOC104230730	NA	NA	NA	NA	NA
Unigene_212312	34.362	1669.27	48.578	5.602	0.00016381	0.127	tr|A0A1U8EEL7|A0A1U8EEL7_CAPAN	518	82.8	505	78.54	97.49	87	0	1788	274	1	505	9.4e-251	LOC107845089	LOW QUALITY PROTEIN: cytochrome P450 76A2-like	GO:0004497; GO:0005506; GO:0016021; GO:0016705; GO:0020037	NA	integral component of membrane [GO:0016021]	heme binding [GO:0020037]; iron ion binding [GO:0005506]; monooxygenase activity [GO:0004497]; oxidoreductase activity, acting on paired donors, with incorporation or reduction of molecular oxygen [GO:0016705]	NA
Unigene_201989	389.44	22402.4	57.525	5.846	0.00016505	0.128	tr|B1Q3F0|B1Q3F0_SOLLC	502	91.3	334	69.63	66.53	29	0	2	1003	169	502	6.7e-177	LeGAD1 544313	Glutamate decarboxylase (EC 4.1.1.15)	GO:0004351; GO:0006536; GO:0009506; GO:0030170	glutamate metabolic process [GO:0006536]	plasmodesma [GO:0009506]	glutamate decarboxylase activity [GO:0004351]; pyridoxal phosphate binding [GO:0030170]	NA
Unigene_203398	59.561	2734.39	45.909	5.521	0.0001667	0.128	tr|K4BI31|K4BI31_SOLLC	209	91	210	61.7	100.48	18	1	977	348	1	209	3.9e-102	101245037	Uncharacterized protein	GO:0003700; GO:0005634; GO:0043565	NA	nucleus [GO:0005634]	DNA binding transcription factor activity [GO:0003700]; sequence-specific DNA binding [GO:0043565]	NA
Unigene_502230	66.434	3030.35	45.614	5.511	0.0001671	0.128	tr|K4CLY9|K4CLY9_SOLLC	151	100	151	45.57	100	0	0	662	210	1	151	3.5e-84	101248124	Uncharacterized protein	NA	NA	NA	NA	NA
Unigene_200854	2.291	260.168	113.57	6.827	0.00017	0.129	tr|K4B5E1|K4B5E1_SOLLC	250	97.2	250	69.12	100	7	0	36	785	1	250	2.8e-143	101249032	Uncharacterized protein	NA	NA	NA	NA	NA
Unigene_146991	1.145	195.563	170.736	7.416	0.00017262	0.13	tr|K4BBY3|K4BBY3_SOLLC	250	89.1	274	70.26	109.6	6	1	161	982	1	250	1.1e-137	101248932	Uncharacterized protein	NA	NA	NA	NA	NA
Unigene_408379	6.872	483.669	70.378	6.137	0.00017413	0.131	tr|K4CBV0|K4CBV0_SOLLC	412	88	384	61.94	93.2	17	1	1679	528	1	355	3e-201	101249833	Uncharacterized protein	GO:0005506; GO:0016491; GO:0044237; GO:0051537	cellular metabolic process [GO:0044237]	NA	2 iron, 2 sulfur cluster binding [GO:0051537]; iron ion binding [GO:0005506]; oxidoreductase activity [GO:0016491]	NA
Unigene_384709	3.436	317.789	92.482	6.531	0.00017671	0.131	tr|K4BW59|K4BW59_SOLLC	304	100	304	51.44	100	0	0	420	1331	1	304	1e-174	NA	Poly [ADP-ribose] polymerase (PARP) (EC 2.4.2.30)	GO:0003950	NA	NA	NAD+ ADP-ribosyltransferase activity [GO:0003950]	NA
Unigene_125620	114.541	5089.87	44.437	5.474	0.00017829	0.131	tr|B1Q3F0|B1Q3F0_SOLLC	502	100	175	70.19	34.86	0	0	525	1	1	175	1.5e-98	LeGAD1 544313	Glutamate decarboxylase (EC 4.1.1.15)	GO:0004351; GO:0006536; GO:0009506; GO:0030170	glutamate metabolic process [GO:0006536]	plasmodesma [GO:0009506]	glutamate decarboxylase activity [GO:0004351]; pyridoxal phosphate binding [GO:0030170]	NA
Unigene_430402	45.816	2097.93	45.79	5.517	0.00017869	0.131	tr|Q9FT21|Q9FT21_SOLLC	225	100	225	27.41	100	0	0	288	962	1	225	2.4e-129	543815	Putative glutathione S-transferase T3	GO:0004364; GO:0005737; GO:0006749; GO:0009407	glutathione metabolic process [GO:0006749]; toxin catabolic process [GO:0009407]	cytoplasm [GO:0005737]	glutathione transferase activity [GO:0004364]	NA
Unigene_168295	4.582	373.665	81.557	6.35	0.00017985	0.131	tr|A0A1U8FM69|A0A1U8FM69_CAPAN	941	74.3	35	17.56	3.72	9	0	369	265	278	312	8.8e-06	LOC107859763	exosome complex exonuclease RRP44 homolog A	GO:0004527	NA	NA	exonuclease activity [GO:0004527]	NA
Unigene_160705	2.291	254.93	111.283	6.798	0.00018066	0.131	NA	NA	NA	NA	NA	NA	NA	NA	NA	NA	NA	NA	NA	NA	NA	NA	NA	NA	NA	NA
Unigene_209730	67.579	2989.32	44.234	5.467	0.00018302	0.132	tr|K4D1W7|K4D1W7_SOLLC	478	96	478	71.45	100	19	0	1872	439	1	478	1e-271	101268729	Uncharacterized protein	GO:0005739; GO:0008453; GO:0030170; GO:0042802; GO:0043562	cellular response to nitrogen levels [GO:0043562]	mitochondrion [GO:0005739]	alanine-glyoxylate transaminase activity [GO:0008453]; identical protein binding [GO:0042802]; pyridoxal phosphate binding [GO:0030170]	NA
Unigene_501982	25.199	1236.24	49.059	5.616	0.00018412	0.132	tr|B1Q3F0|B1Q3F0_SOLLC	502	93.3	165	99.8	32.87	11	0	1	495	31	195	2.1e-85	LeGAD1 544313	Glutamate decarboxylase (EC 4.1.1.15)	GO:0004351; GO:0006536; GO:0009506; GO:0030170	glutamate metabolic process [GO:0006536]	plasmodesma [GO:0009506]	glutamate decarboxylase activity [GO:0004351]; pyridoxal phosphate binding [GO:0030170]	NA
Unigene_128189	2.291	253.184	110.521	6.788	0.00018441	0.132	tr|K4D7F2|K4D7F2_SOLLC	50	94.9	39	8.36	78	2	0	249	365	1	39	7.8e-13	NA	Uncharacterized protein	NA	NA	NA	NA	NA
Unigene_188250	4.582	369.299	80.604	6.333	0.00018662	0.133	NA	NA	NA	NA	NA	NA	NA	NA	NA	NA	NA	NA	NA	NA	NA	NA	NA	NA	NA	NA
Unigene_176547	28.635	1367.19	47.745	5.577	0.00018801	0.133	tr|K4BM88|K4BM88_SOLLC	270	92.2	270	70.37	100	21	0	68	877	1	270	5.3e-132	101255481	Uncharacterized protein	GO:0046983	NA	NA	protein dimerization activity [GO:0046983]	NA
Unigene_186384	200.447	9153.03	45.663	5.513	0.00018916	0.134	tr|K4CV04|K4CV04_SOLLC	345	99.1	342	55.31	99.13	3	0	449	1474	1	342	9.8e-205	100736493	Uncharacterized protein	GO:0005634; GO:0005737; GO:0009056; GO:0009939; GO:0010325; GO:0010331; GO:0016787; GO:0048444	catabolic process [GO:0009056]; floral organ morphogenesis [GO:0048444]; positive regulation of gibberellic acid mediated signaling pathway [GO:0009939]; raffinose family oligosaccharide biosynthetic process [GO:0010325]	cytoplasm [GO:0005737]; nucleus [GO:0005634]	gibberellin binding [GO:0010331]; hydrolase activity [GO:0016787]	NA
Unigene_452717	128.286	5582.27	43.514	5.443	0.00019176	0.134	tr|Q5XUH6|Q5XUH6_9SOLN	246	97.2	246	71.1	100	7	0	175	912	1	246	4.7e-148	OSM-3f	Osmotin-like protein	NA	NA	NA	NA	NA
Unigene_170639	11.454	660.897	57.7	5.85	0.00019402	0.134	tr|K4CU45|K4CU45_SOLLC	220	99.5	220	70.59	100	1	0	108	767	1	220	1e-125	101266972	Uncharacterized protein	GO:0004364; GO:0005737; GO:0006749; GO:0009407	glutathione metabolic process [GO:0006749]; toxin catabolic process [GO:0009407]	cytoplasm [GO:0005737]	glutathione transferase activity [GO:0004364]	NA
Unigene_176449	1.145	187.705	163.876	7.356	0.00019583	0.135	tr|K4BBY3|K4BBY3_SOLLC	250	89.1	276	70.41	110.4	4	1	161	988	1	250	7.7e-139	101248932	Uncharacterized protein	NA	NA	NA	NA	NA
Unigene_185933	4.582	363.188	79.27	6.309	0.00019663	0.135	NA	NA	NA	NA	NA	NA	NA	NA	NA	NA	NA	NA	NA	NA	NA	NA	NA	NA	NA	NA
Unigene_107461	190.138	8417.06	44.268	5.468	0.00020105	0.137	NA	NA	NA	NA	NA	NA	NA	NA	NA	NA	NA	NA	NA	NA	NA	NA	NA	NA	NA	NA
Unigene_174596	2.291	244.453	106.71	6.738	0.0002048	0.138	NA	NA	NA	NA	NA	NA	NA	NA	NA	NA	NA	NA	NA	NA	NA	NA	NA	NA	NA	NA
Unigene_378641	2.291	243.58	106.329	6.732	0.00020699	0.138	NA	NA	NA	NA	NA	NA	NA	NA	NA	NA	NA	NA	NA	NA	NA	NA	NA	NA	NA	NA
Unigene_380431	8.018	506.368	63.155	5.981	0.00020844	0.138	tr|K4B6C8|K4B6C8_SOLLC	133	70	100	34.4	75.19	30	0	214	513	1	100	2.6e-30	101248072	Uncharacterized protein	GO:0005829; GO:0009414; GO:0009631; GO:0009737	cold acclimation [GO:0009631]; response to abscisic acid [GO:0009737]; response to water deprivation [GO:0009414]	cytosol [GO:0005829]	NA	NA
Unigene_289834	2.291	240.961	105.185	6.717	0.00021378	0.14	tr|K4B109|K4B109_SOLLC	453	100	95	37.01	20.97	0	0	472	188	358	452	2.2e-49	NA	Uncharacterized protein	GO:0016021; GO:0016746	NA	integral component of membrane [GO:0016021]	transferase activity, transferring acyl groups [GO:0016746]	NA
Unigene_115339	6.872	451.366	65.677	6.037	0.00021973	0.141	tr|A0A2G2XFT9|A0A2G2XFT9_CAPBA	180	83.2	179	63.1	99.44	29	1	188	724	1	178	8.5e-79	CQW23_04844	Uncharacterized protein	GO:0016021	NA	integral component of membrane [GO:0016021]	NA	NA
Unigene_142962	20.617	991.783	48.104	5.588	0.00022158	0.141	tr|M1AEY8|M1AEY8_SOLTU	106	94.3	106	43.21	100	6	0	484	167	1	106	1.7e-54	102593022	Mitochondrial pyruvate carrier	GO:0005743; GO:0006850; GO:0016021	mitochondrial pyruvate transmembrane transport [GO:0006850]	integral component of membrane [GO:0016021]; mitochondrial inner membrane [GO:0005743]	NA	NA
Unigene_126485	4.582	349.219	76.221	6.252	0.00022207	0.141	tr|M1CXE0|M1CXE0_SOLTU	420	89.1	421	84.31	100.24	37	2	1377	124	6	420	3.8e-199	102593025	Uncharacterized protein	GO:0016021	NA	integral component of membrane [GO:0016021]	NA	NA
Unigene_192627	22.908	1069.48	46.686	5.545	0.00022864	0.143	tr|K4C657|K4C657_SOLLC	115	99.1	115	34.26	100	1	0	125	469	1	115	3.4e-58	101250806	Uncharacterized protein	NA	NA	NA	NA	NA
Unigene_144628	17.181	848.603	49.391	5.626	0.00023075	0.143	tr|A0A0V0GG80|A0A0V0GG80_SOLCH	75	85	40	23.21	53.33	6	0	311	430	36	75	3.2e-12	NA	Putative ovule protein (Fragment)	NA	NA	NA	NA	NA
Unigene_215512	41.235	1754.83	42.557	5.411	0.00023273	0.144	tr|C4NAM0|C4NAM0_SOLPN	151	96	151	43.02	100	6	0	874	422	1	151	3.6e-79	SAP8	Stress-associated protein 8	GO:0003677; GO:0008270	NA	NA	DNA binding [GO:0003677]; zinc ion binding [GO:0008270]	NA
Unigene_150570	2.291	233.977	102.137	6.674	0.0002334	0.144	tr|A0A0V0IGR6|A0A0V0IGR6_SOLCH	654	77.4	146	80.81	22.32	33	0	103	540	454	599	7.9e-62	NA	Putative ovule protein (Fragment)	NA	NA	NA	NA	NA
Unigene_267398	13.745	710.661	51.703	5.692	0.00023709	0.145	tr|K4BYD2|K4BYD2_SOLLC	247	91.8	233	47.65	94.33	19	0	205	903	15	247	1.8e-116	101254202	Uncharacterized protein	GO:0005737; GO:0008757; GO:0016021; GO:0032259	methylation [GO:0032259]	cytoplasm [GO:0005737]; integral component of membrane [GO:0016021]	S-adenosylmethionine-dependent methyltransferase activity [GO:0008757]	NA
Unigene_216148	69.87	2817.33	40.322	5.334	0.00024132	0.147	NA	NA	NA	NA	NA	NA	NA	NA	NA	NA	NA	NA	NA	NA	NA	NA	NA	NA	NA	NA
Unigene_201068	2.291	228.739	99.85	6.642	0.00024971	0.149	NA	NA	NA	NA	NA	NA	NA	NA	NA	NA	NA	NA	NA	NA	NA	NA	NA	NA	NA	NA
Unigene_207608	6.872	432.159	62.883	5.975	0.00025379	0.15	tr|A0A2P2QH92|A0A2P2QH92_RHIMU	40	93.5	31	14.53	77.5	2	0	638	546	8	38	6.5e-07	NA	Uncharacterized protein	NA	NA	NA	NA	NA
Unigene_211597	34.362	1455.37	42.354	5.404	0.00025381	0.15	tr|K4C317|K4C317_SOLLC	236	83.8	198	46.01	83.9	30	1	393	980	39	236	3.7e-94	101250698	Uncharacterized protein	GO:0000981; GO:0001135; GO:0005634; GO:0006357; GO:0030154; GO:0043565; GO:0044212	cell differentiation [GO:0030154]; regulation of transcription by RNA polymerase II [GO:0006357]	nucleus [GO:0005634]	RNA polymerase II transcription factor activity, sequence-specific DNA binding [GO:0000981]; sequence-specific DNA binding [GO:0043565]; transcription factor activity, RNA polymerase II transcription factor recruiting [GO:0001135]; transcription regulatory region DNA binding [GO:0044212]	NA
Unigene_130454	2.291	226.992	99.088	6.631	0.00025549	0.151	NA	NA	NA	NA	NA	NA	NA	NA	NA	NA	NA	NA	NA	NA	NA	NA	NA	NA	NA	NA
Unigene_214637	4.582	332.631	72.601	6.182	0.00025777	0.152	tr|V7C7H4|V7C7H4_PHAVU	103	44	109	102.51	105.83	29	6	5	319	18	98	3.3e-07	PHAVU_003G090100g	Uncharacterized protein	NA	NA	NA	NA	NA
Unigene_185920	2.291	226.119	98.707	6.625	0.00025845	0.152	tr|A0A1U8FH03|A0A1U8FH03_CAPAN	513	91.2	80	11.25	15.59	7	0	1728	1489	261	340	2.7e-33	T459_04467	Uncharacterized protein	GO:0006633; GO:0050080	fatty acid biosynthetic process [GO:0006633]	NA	malonyl-CoA decarboxylase activity [GO:0050080]	NA
Unigene_437926	2.291	224.373	97.944	6.614	0.0002645	0.153	tr|K4CH74|K4CH74_SOLLC	118	92.2	115	25.13	97.46	9	0	812	1156	1	115	1.7e-52	101264952	Uncharacterized protein	NA	NA	NA	NA	NA
Unigene_263126	1.145	170.244	148.631	7.216	0.00026514	0.153	tr|K4CIC3|K4CIC3_SOLLC	456	99.6	244	77.46	53.51	1	0	788	57	213	456	4.3e-140	101264036	Glycosyltransferase (EC 2.4.1.-)	GO:0008152; GO:0043231; GO:0080043; GO:0080044	metabolic process [GO:0008152]	intracellular membrane-bounded organelle [GO:0043231]	quercetin 3-O-glucosyltransferase activity [GO:0080043]; quercetin 7-O-glucosyltransferase activity [GO:0080044]	NA
Unigene_216220	32.072	1345.37	41.949	5.391	0.00026994	0.155	tr|K4D9H1|K4D9H1_SOLLC	54	81.1	37	15.25	68.52	7	0	617	507	9	45	6.1e-09	NA	Uncharacterized protein	GO:0016021	NA	integral component of membrane [GO:0016021]	NA	NA
Unigene_145127	2.291	222.627	97.182	6.603	0.00027074	0.155	tr|H1AC30|H1AC30_SOLLC	771	98.5	131	23.58	16.99	2	0	1606	1214	1	131	6e-68	SlArf Xyl1	Alpha-L-arabinofuranosidase/beta-D-xylosidase	GO:0005975; GO:0009505; GO:0010214; GO:0046556; GO:0048046	carbohydrate metabolic process [GO:0005975]; seed coat development [GO:0010214]	apoplast [GO:0048046]; plant-type cell wall [GO:0009505]	alpha-L-arabinofuranosidase activity [GO:0046556]	NA
Unigene_138590	2.291	222.627	97.182	6.603	0.00027074	0.155	NA	NA	NA	NA	NA	NA	NA	NA	NA	NA	NA	NA	NA	NA	NA	NA	NA	NA	NA	NA
Unigene_216748	4.582	325.647	71.076	6.151	0.00027491	0.156	tr|K4BUK1|K4BUK1_SOLLC	386	93.9	181	49.68	46.89	7	1	888	346	122	298	6.2e-98	NA	Uncharacterized protein	GO:0006508; GO:0016747; GO:0019748	proteolysis [GO:0006508]; secondary metabolic process [GO:0019748]	NA	transferase activity, transferring acyl groups other than amino-acyl groups [GO:0016747]	NA
Unigene_145348	6.872	420.809	61.231	5.936	0.0002768	0.156	tr|K4B5S1|K4B5S1_SOLLC	245	85.3	163	33	66.53	24	0	1470	982	83	245	6.3e-69	NA	Uncharacterized protein	NA	NA	NA	NA	NA
Unigene_209277	2.291	220.881	96.42	6.591	0.00027718	0.156	tr|K4CLK9|K4CLK9_SOLLC	697	76.5	727	87.48	104.3	121	6	1	2124	2	697	6e-306	101248899	Uncharacterized protein	GO:0004674; GO:0005524; GO:0016021	NA	integral component of membrane [GO:0016021]	ATP binding [GO:0005524]; protein serine/threonine kinase activity [GO:0004674]	NA
Unigene_140993	1.145	167.625	146.345	7.193	0.00027832	0.157	tr|K4C8A5|K4C8A5_SOLLC	266	98.6	211	96.79	79.32	3	0	22	654	1	211	1.1e-118	101265140	Uncharacterized protein	GO:0016021	NA	integral component of membrane [GO:0016021]	NA	NA
Unigene_386629	4.582	323.028	70.505	6.14	0.00028171	0.158	tr|M1AYK9|M1AYK9_SOLTU	344	99	97	51.05	28.2	1	0	570	280	248	344	1.1e-48	102596927	Uncharacterized protein	GO:0004553; GO:0005975	carbohydrate metabolic process [GO:0005975]	NA	hydrolase activity, hydrolyzing O-glycosyl compounds [GO:0004553]	NA
Unigene_132775	1.145	166.752	145.583	7.186	0.00028291	0.158	NA	NA	NA	NA	NA	NA	NA	NA	NA	NA	NA	NA	NA	NA	NA	NA	NA	NA	NA	NA
Unigene_105404	2.291	219.135	95.658	6.58	0.00028383	0.158	tr|K4CD19|K4CD19_SOLLC	383	99.2	129	62.62	33.68	1	0	3	389	255	383	1.3e-65	101254608	Branched-chain-amino-acid aminotransferase (EC 2.6.1.42)	GO:0009082; GO:0052654; GO:0052655; GO:0052656	branched-chain amino acid biosynthetic process [GO:0009082]	NA	L-isoleucine transaminase activity [GO:0052656]; L-leucine transaminase activity [GO:0052654]; L-valine transaminase activity [GO:0052655]	NA
Unigene_201527	2.291	219.135	95.658	6.58	0.00028383	0.158	NA	NA	NA	NA	NA	NA	NA	NA	NA	NA	NA	NA	NA	NA	NA	NA	NA	NA	NA	NA
Unigene_183845	48.107	1873.56	38.945	5.283	0.00029239	0.16	tr|K4BHS7|K4BHS7_SOLLC	475	92.9	408	72.9	85.89	29	0	1565	342	1	408	6.8e-229	101263679	Glycosyltransferase (EC 2.4.1.-)	GO:0008152; GO:0043231; GO:0080043; GO:0080044	metabolic process [GO:0008152]	intracellular membrane-bounded organelle [GO:0043231]	quercetin 3-O-glucosyltransferase activity [GO:0080043]; quercetin 7-O-glucosyltransferase activity [GO:0080044]	NA
Unigene_167001	4.582	318.663	69.552	6.12	0.00029352	0.16	tr|M1AEY8|M1AEY8_SOLTU	106	94	67	31.07	63.21	4	0	395	195	1	67	1.3e-31	102593022	Mitochondrial pyruvate carrier	GO:0005743; GO:0006850; GO:0016021	mitochondrial pyruvate transmembrane transport [GO:0006850]	integral component of membrane [GO:0016021]; mitochondrial inner membrane [GO:0005743]	NA	NA
Unigene_122706	57.271	2187.86	38.202	5.256	0.00029606	0.161	tr|K4B0P3|K4B0P3_SOLLC	465	96.1	465	81.34	100	18	0	120	1514	1	465	8.7e-248	101255139	Uncharacterized protein	GO:0005351; GO:0005355; GO:0016021; GO:0046323	glucose import [GO:0046323]	integral component of membrane [GO:0016021]	carbohydrate:proton symporter activity [GO:0005351]; glucose transmembrane transporter activity [GO:0005355]	NA
Unigene_165754	6.872	410.333	59.707	5.9	0.00030023	0.161	NA	NA	NA	NA	NA	NA	NA	NA	NA	NA	NA	NA	NA	NA	NA	NA	NA	NA	NA	NA
Unigene_136319	2.291	214.77	93.752	6.551	0.00030142	0.162	tr|K4C8Y5|K4C8Y5_SOLLC	170	97.7	132	60.92	77.65	2	1	452	57	1	131	1e-68	101265243	Uncharacterized protein	GO:0009733	response to auxin [GO:0009733]	NA	NA	NA
Unigene_269391	1.145	163.26	142.534	7.155	0.00030235	0.162	tr|K4BN57|K4BN57_SOLLC	126	100	67	32.47	53.17	0	0	269	469	60	126	8.5e-36	101247199	Uncharacterized protein	NA	NA	NA	NA	NA
Unigene_196218	8.018	449.62	56.077	5.809	0.00030992	0.164	tr|M1AEY6|M1AEY6_SOLTU	114	92.5	107	36.69	93.86	5	1	623	312	1	107	2.4e-52	102593022	Mitochondrial pyruvate carrier	GO:0005743; GO:0006850; GO:0016021	mitochondrial pyruvate transmembrane transport [GO:0006850]	integral component of membrane [GO:0016021]; mitochondrial inner membrane [GO:0005743]	NA	NA
Unigene_136699	2.291	210.405	91.847	6.521	0.00032052	0.168	tr|M1CUA3|M1CUA3_SOLTU	167	85.1	101	24.49	60.48	14	1	611	910	24	124	1e-48	NA	Uncharacterized protein	NA	NA	NA	NA	NA
Unigene_211363	1.145	159.768	139.485	7.124	0.00032366	0.168	tr|K4C379|K4C379_SOLLC	604	86.4	103	63.32	17.05	14	0	309	1	1	103	8.1e-42	101263519	Uncharacterized protein	GO:0005886; GO:0008422; GO:0009251	glucan catabolic process [GO:0009251]	plasma membrane [GO:0005886]	beta-glucosidase activity [GO:0008422]	NA
Unigene_178376	4.582	308.186	67.265	6.072	0.00032449	0.168	tr|A0A2G2V1H2|A0A2G2V1H2_CAPBA	124	62.1	66	28.99	53.23	17	3	306	115	40	99	4.5e-14	CQW23_33646	Uncharacterized protein	NA	NA	NA	NA	NA
Unigene_346309	25.199	1034.56	41.056	5.36	0.00032796	0.17	tr|K4C607|K4C607_SOLLC	260	96.5	260	37.94	100	9	0	109	888	1	260	1.6e-139	101263711	Uncharacterized protein	GO:0005737; GO:0005975; GO:0009051; GO:0017057	carbohydrate metabolic process [GO:0005975]; pentose-phosphate shunt, oxidative branch [GO:0009051]	cytoplasm [GO:0005737]	6-phosphogluconolactonase activity [GO:0017057]	NA
Unigene_167874	27.49	1109.64	40.366	5.335	0.00033002	0.17	tr|M1ALM3|M1ALM3_SOLTU	353	95.5	291	63.35	82.44	13	0	1162	290	1	291	1.1e-157	NA	Uncharacterized protein	GO:0016788	NA	NA	hydrolase activity, acting on ester bonds [GO:0016788]	NA
Unigene_48521	61.852	2266.43	36.643	5.195	0.00033078	0.17	tr|Q4VSU4|Q4VSU4_SOLPI	860	95	139	99.52	16.16	7	0	2	418	515	653	2.1e-70	Hcr9-OR2B	Hcr9-OR2B	GO:0016021	NA	integral component of membrane [GO:0016021]	NA	NA
Unigene_374082	2.291	207.785	90.703	6.503	0.00033277	0.171	tr|K4BHP5|K4BHP5_SOLLC	525	96	525	76.35	100	21	0	1907	333	1	525	9.4e-281	101267002	Uncharacterized protein	GO:0003333; GO:0005774; GO:0015171; GO:0016021	amino acid transmembrane transport [GO:0003333]	integral component of membrane [GO:0016021]; vacuolar membrane [GO:0005774]	amino acid transmembrane transporter activity [GO:0015171]	NA
Unigene_155392	4.582	304.694	66.503	6.055	0.00033573	0.171	tr|A0A0V0HU33|A0A0V0HU33_SOLCH	360	93.9	33	11.8	9.17	2	0	281	183	328	360	4.9e-10	NA	Putative ovule protein (Fragment)	NA	NA	NA	NA	NA
Unigene_158810	2.291	206.912	90.322	6.497	0.00033699	0.171	NA	NA	NA	NA	NA	NA	NA	NA	NA	NA	NA	NA	NA	NA	NA	NA	NA	NA	NA	NA
Unigene_310619	71.016	2563.27	36.094	5.174	0.0003372	0.171	tr|B1Q3F0|B1Q3F0_SOLLC	502	87.2	211	99.53	42.03	27	0	635	3	145	355	1.1e-104	LeGAD1 544313	Glutamate decarboxylase (EC 4.1.1.15)	GO:0004351; GO:0006536; GO:0009506; GO:0030170	glutamate metabolic process [GO:0006536]	plasmodesma [GO:0009506]	glutamate decarboxylase activity [GO:0004351]; pyridoxal phosphate binding [GO:0030170]	NA
Unigene_224099	4.582	302.948	66.122	6.047	0.00034154	0.172	tr|K4B7G7|K4B7G7_SOLLC	312	100	143	63.18	45.83	0	0	678	250	170	312	7.5e-78	101267674	Uncharacterized protein	GO:0004852; GO:0033014	tetrapyrrole biosynthetic process [GO:0033014]	NA	uroporphyrinogen-III synthase activity [GO:0004852]	NA
Unigene_218583	128.286	4552.07	35.484	5.149	0.00034164	0.172	tr|K4B844|K4B844_SOLLC	154	81.8	154	47.38	100	28	0	782	321	1	154	7.2e-66	101244447	Uncharacterized protein	GO:0003723; GO:0003735; GO:0006412; GO:0016021	translation [GO:0006412]	integral component of membrane [GO:0016021]	RNA binding [GO:0003723]; structural constituent of ribosome [GO:0003735]	NA
Unigene_474020	13.745	633.833	46.114	5.527	0.00034584	0.174	tr|K4CBV0|K4CBV0_SOLLC	412	96.8	412	72.62	100	13	0	1521	286	1	412	2e-244	101249833	Uncharacterized protein	GO:0005506; GO:0016491; GO:0044237; GO:0051537	cellular metabolic process [GO:0044237]	NA	2 iron, 2 sulfur cluster binding [GO:0051537]; iron ion binding [GO:0005506]; oxidoreductase activity [GO:0016491]	NA
Unigene_349318	6.872	391.999	57.039	5.834	0.00034714	0.174	tr|K4CIW7|K4CIW7_SOLLC	82	100	74	30.79	90.24	0	0	177	398	9	82	1.2e-33	101259769	Uncharacterized protein	NA	NA	NA	NA	NA
Unigene_252611	2.291	204.293	89.179	6.479	0.0003501	0.175	tr|K4BNS0|K4BNS0_SOLLC	147	100	95	38.36	64.63	0	0	392	108	51	145	1.4e-48	101263695	Uncharacterized protein	GO:0005737; GO:0030001; GO:0046914; GO:0046916	cellular transition metal ion homeostasis [GO:0046916]; metal ion transport [GO:0030001]	cytoplasm [GO:0005737]	transition metal ion binding [GO:0046914]	NA
Unigene_136698	4.582	300.329	65.55	6.035	0.00035049	0.175	tr|M1CP46|M1CP46_SOLTU	66	73.7	38	17.95	57.58	8	1	505	398	1	38	4.2e-06	NA	Uncharacterized protein	NA	NA	NA	NA	NA
Unigene_427241	6.872	390.252	56.785	5.827	0.00035205	0.175	tr|K4AWN4|K4AWN4_SOLLC	828	97.3	557	85.43	67.27	15	0	1671	1	1	557	0	101261954	Uncharacterized protein	GO:0003995; GO:0033539; GO:0050660	fatty acid beta-oxidation using acyl-CoA dehydrogenase [GO:0033539]	NA	acyl-CoA dehydrogenase activity [GO:0003995]; flavin adenine dinucleotide binding [GO:0050660]	NA
Unigene_175069	4.582	299.455	65.36	6.03	0.00035354	0.176	tr|A0A2G2YDA2|A0A2G2YDA2_CAPAN	781	27.8	180	20.7	23.05	93	5	556	1017	447	615	8.6e-05	T459_27213	Uncharacterized protein	GO:0043531	NA	NA	ADP binding [GO:0043531]	NA
Unigene_123957	233.664	8481.66	36.299	5.182	0.00035893	0.178	tr|K4B5L0|K4B5L0_SOLLC	504	90.3	513	77.85	101.79	41	1	221	1759	1	504	1.3e-252	101255252	Protein DETOXIFICATION (Multidrug and toxic compound extrusion protein)	GO:0006855; GO:0015238; GO:0015297; GO:0016021	drug transmembrane transport [GO:0006855]	integral component of membrane [GO:0016021]	antiporter activity [GO:0015297]; drug transmembrane transporter activity [GO:0015238]	NA
Unigene_183085	16.036	701.931	43.773	5.452	0.0003616	0.179	tr|A5B919|A5B919_VITVI	1450	62.9	815	98	56.21	266	9	94	2493	279	1072	6.6e-297	VITISV_002640	Uncharacterized protein	GO:0003676; GO:0015074	DNA integration [GO:0015074]	NA	nucleic acid binding [GO:0003676]	NA
Unigene_143255	412.348	16503.2	40.023	5.323	0.00036731	0.181	tr|K4BJ85|K4BJ85_SOLLC	406	95.8	406	65.38	100	17	0	1675	458	1	406	9.8e-221	100316895	Uncharacterized protein	GO:0004722; GO:0046872	NA	NA	metal ion binding [GO:0046872]; protein serine/threonine phosphatase activity [GO:0004722]	NA
Unigene_127464	2.291	200.801	87.654	6.454	0.00036869	0.181	tr|K4BBY3|K4BBY3_SOLLC	250	81.7	301	72.18	120.4	4	2	161	1063	1	250	9.4e-135	101248932	Uncharacterized protein	NA	NA	NA	NA	NA
Unigene_440546	1.145	151.91	132.625	7.051	0.00037879	0.184	tr|K4CH25|K4CH25_SOLLC	329	93.9	278	67.75	84.5	17	0	1229	396	52	329	1.2e-153	101247735 NAC4	NAC transcription factor (Sinor-like protein 1)	GO:0003677; GO:0005634; GO:0006351; GO:0006355	regulation of transcription, DNA-templated [GO:0006355]; transcription, DNA-templated [GO:0006351]	nucleus [GO:0005634]	DNA binding [GO:0003677]	NA
Unigene_101813	9.163	461.842	50.401	5.655	0.00038075	0.185	tr|Q6L3N8|Q6L3N8_SOLDE	1333	61.7	214	24.4	16.05	75	3	1128	499	489	699	2.4e-71	SDM1_42t00010	Putative gag-pol polyprotein, identical	GO:0003676; GO:0015074	DNA integration [GO:0015074]	NA	nucleic acid binding [GO:0003676]	NA
Unigene_139551	1.145	151.037	131.863	7.043	0.00038559	0.187	NA	NA	NA	NA	NA	NA	NA	NA	NA	NA	NA	NA	NA	NA	NA	NA	NA	NA	NA	NA
Unigene_126949	2.291	197.309	86.13	6.428	0.00038864	0.187	tr|K4C5Y1|K4C5Y1_SOLLC	305	94	116	52.02	38.03	2	1	2	349	195	305	1e-55	NA	Uncharacterized protein	GO:0005737; GO:0006457; GO:0007275; GO:0051082	multicellular organism development [GO:0007275]; protein folding [GO:0006457]	cytoplasm [GO:0005737]	unfolded protein binding [GO:0051082]	NA
Unigene_204840	29.781	1125.36	37.788	5.24	0.00039115	0.188	tr|K4B6F9|K4B6F9_SOLLC	452	97.8	454	73.38	100.44	8	1	298	1659	1	452	2.5e-264	101249525	Uncharacterized protein	GO:0016747	NA	NA	transferase activity, transferring acyl groups other than amino-acyl groups [GO:0016747]	NA
Unigene_155313	2.291	196.436	85.749	6.422	0.00039385	0.188	tr|K4DAI0|K4DAI0_SOLLC	444	92.7	55	22.33	12.39	4	0	2	166	390	444	7.5e-23	101247584	Glycosyltransferases (EC 2.4.-.-)	GO:0000139; GO:0009834; GO:0010417; GO:0015018; GO:0016021; GO:0042285; GO:0071555	cell wall organization [GO:0071555]; glucuronoxylan biosynthetic process [GO:0010417]; plant-type secondary cell wall biogenesis [GO:0009834]	Golgi membrane [GO:0000139]; integral component of membrane [GO:0016021]	galactosylgalactosylxylosylprotein 3-beta-glucuronosyltransferase activity [GO:0015018]; xylosyltransferase activity [GO:0042285]	NA
Unigene_128283	2.291	196.436	85.749	6.422	0.00039385	0.188	tr|M1APU9|M1APU9_SOLTU	345	87.1	311	77.36	90.14	35	2	1205	288	8	318	8.5e-157	NA	Uncharacterized protein	GO:0004185	NA	NA	serine-type carboxypeptidase activity [GO:0004185]	NA
Unigene_309858	18.327	757.806	41.35	5.37	0.00039388	0.188	tr|A0A0V0GJH4|A0A0V0GJH4_SOLCH	82	98.8	82	26.14	100	1	0	644	399	1	82	2e-36	NA	Putative ovule protein	NA	NA	NA	NA	NA
Unigene_214248	8.018	414.698	51.722	5.693	0.00040309	0.19	tr|K4CRY6|K4CRY6_SOLLC	228	100	57	24.08	25	0	0	662	492	169	225	5.5e-23	101258482	Uncharacterized protein	NA	NA	NA	NA	NA
Unigene_503798	2.291	193.817	84.606	6.403	0.00041008	0.191	tr|K4B7B2|K4B7B2_SOLLC	168	90.7	140	77.63	83.33	12	1	417	1	4	143	3.1e-66	NA	Uncharacterized protein	NA	NA	NA	NA	NA
Unigene_218886	2.291	193.817	84.606	6.403	0.00041008	0.191	tr|A0A2I4E094|A0A2I4E094_9ROSI	657	39.8	88	42.11	13.39	44	2	308	51	370	450	2.9e-07	LOC108985110	uncharacterized protein LOC108985110	GO:0003676; GO:0015074	DNA integration [GO:0015074]	NA	nucleic acid binding [GO:0003676]	NA
Unigene_183870	9.163	451.366	49.258	5.622	0.00041063	0.191	tr|K4C7Y8|K4C7Y8_SOLLC	240	85.4	219	58.45	91.25	28	1	197	853	20	234	3.6e-101	101262926	Uncharacterized protein	NA	NA	NA	NA	NA
Unigene_220967	6.872	370.172	53.863	5.751	0.00041496	0.192	tr|K4D9N5|K4D9N5_SOLLC	296	88.3	283	63.55	95.61	33	0	1218	370	14	296	1.9e-149	NA	Xyloglucan endotransglucosylase/hydrolase (EC 2.4.1.207)	GO:0004553; GO:0005618; GO:0010411; GO:0016762; GO:0042546; GO:0048046; GO:0071555	cell wall biogenesis [GO:0042546]; cell wall organization [GO:0071555]; xyloglucan metabolic process [GO:0010411]	apoplast [GO:0048046]; cell wall [GO:0005618]	hydrolase activity, hydrolyzing O-glycosyl compounds [GO:0004553]; xyloglucan:xyloglucosyl transferase activity [GO:0016762]	NA
Unigene_160699	2.291	192.944	84.225	6.396	0.00041569	0.192	tr|K4CMX2|K4CMX2_SOLLC	748	100	64	45.18	8.56	0	0	425	234	685	748	2e-28	NA	Uncharacterized protein	GO:0004674; GO:0005524; GO:0005886; GO:0006468; GO:0016021	protein phosphorylation [GO:0006468]	integral component of membrane [GO:0016021]; plasma membrane [GO:0005886]	ATP binding [GO:0005524]; protein serine/threonine kinase activity [GO:0004674]	NA
Unigene_473230	4.582	282.868	61.739	5.948	0.00041853	0.193	tr|K4BNS0|K4BNS0_SOLLC	147	100	123	60.79	83.67	0	0	401	33	25	147	2.5e-64	101263695	Uncharacterized protein	GO:0005737; GO:0030001; GO:0046914; GO:0046916	cellular transition metal ion homeostasis [GO:0046916]; metal ion transport [GO:0030001]	cytoplasm [GO:0005737]	transition metal ion binding [GO:0046914]	NA
Unigene_190054	82.47	2748.36	33.326	5.059	0.00041978	0.193	tr|K4B020|K4B020_SOLLC	239	77.4	239	61.23	100	54	0	1114	398	1	239	1e-98	101262661	Uncharacterized protein	GO:0003700; GO:0005634; GO:0043565	NA	nucleus [GO:0005634]	DNA binding transcription factor activity [GO:0003700]; sequence-specific DNA binding [GO:0043565]	NA
Unigene_195215	2.291	192.071	83.843	6.39	0.00042141	0.193	tr|K4AV54|K4AV54_SOLLC	265	97	265	81.54	100	8	0	60	854	1	265	1.4e-146	101264245	Uncharacterized protein	GO:0003677; GO:0005634; GO:0006351; GO:0006355	regulation of transcription, DNA-templated [GO:0006355]; transcription, DNA-templated [GO:0006351]	nucleus [GO:0005634]	DNA binding [GO:0003677]	NA
Unigene_206733	2.291	192.071	83.843	6.39	0.00042141	0.193	NA	NA	NA	NA	NA	NA	NA	NA	NA	NA	NA	NA	NA	NA	NA	NA	NA	NA	NA	NA
Unigene_422425	4.582	281.121	61.358	5.939	0.00042624	0.194	tr|K4AWN4|K4AWN4_SOLLC	828	97.4	419	60.35	50.6	11	0	1260	4	138	556	1.3e-245	101261954	Uncharacterized protein	GO:0003995; GO:0033539; GO:0050660	fatty acid beta-oxidation using acyl-CoA dehydrogenase [GO:0033539]	NA	acyl-CoA dehydrogenase activity [GO:0003995]; flavin adenine dinucleotide binding [GO:0050660]	NA
Unigene_473317	2.291	191.198	83.462	6.383	0.00042723	0.194	tr|K4DCI0|K4DCI0_SOLLC	222	90.4	167	56.87	75.23	16	0	49	549	1	167	9.8e-78	104644911	Uncharacterized protein	NA	NA	NA	NA	NA
Unigene_128013	11.454	519.464	45.352	5.503	0.00043056	0.195	sp|Q01413|E13B_SOLLC	360	93.8	259	75.73	71.94	16	0	250	1026	1	259	3e-139	NA	Glucan endo-1,3-beta-glucosidase B (EC 3.2.1.39) ((1->3)-beta-glucan endohydrolase B) ((1->3)-beta-glucanase B) (Basic beta-1,3-glucanase) (Beta-1,3-endoglucanase B)	GO:0004553; GO:0005773; GO:0005975; GO:0006952; GO:0030247; GO:0042973; GO:0046658	carbohydrate metabolic process [GO:0005975]; defense response [GO:0006952]	anchored component of plasma membrane [GO:0046658]; vacuole [GO:0005773]	glucan endo-1,3-beta-D-glucosidase activity [GO:0042973]; hydrolase activity, hydrolyzing O-glycosyl compounds [GO:0004553]; polysaccharide binding [GO:0030247]	NA
Unigene_112178	4.582	279.375	60.977	5.93	0.00043414	0.196	tr|M1A6H4|M1A6H4_SOLTU	1323	74.1	116	13.75	8.77	30	0	1997	1650	114	229	3.7e-45	102594412	Uncharacterized protein	GO:0009507; GO:0017056	NA	chloroplast [GO:0009507]	structural constituent of nuclear pore [GO:0017056]	NA
Unigene_209051	119.123	3874.59	32.526	5.024	0.00043882	0.198	tr|K4BNS0|K4BNS0_SOLLC	147	100	145	47.18	98.64	0	0	813	379	1	145	5.1e-77	101263695	Uncharacterized protein	GO:0005737; GO:0030001; GO:0046914; GO:0046916	cellular transition metal ion homeostasis [GO:0046916]; metal ion transport [GO:0030001]	cytoplasm [GO:0005737]	transition metal ion binding [GO:0046914]	NA
Unigene_351891	18.327	729.868	39.826	5.316	0.00044506	0.199	tr|K4CEP9|K4CEP9_SOLLC	51	78.4	51	21.02	100	11	0	630	478	1	51	9.1e-13	NA	Uncharacterized protein	NA	NA	NA	NA	NA
Unigene_107878	2.291	188.578	82.319	6.363	0.00044537	0.199	NA	NA	NA	NA	NA	NA	NA	NA	NA	NA	NA	NA	NA	NA	NA	NA	NA	NA	NA	NA
Unigene_189624	4.582	276.756	60.405	5.917	0.00044634	0.199	tr|K4B8F7|K4B8F7_SOLLC	989	83.7	196	51.04	19.82	1	1	838	251	825	989	1.6e-83	NA	Uncharacterized protein	GO:0004674; GO:0005524; GO:0005886; GO:0016021	NA	integral component of membrane [GO:0016021]; plasma membrane [GO:0005886]	ATP binding [GO:0005524]; protein serine/threonine kinase activity [GO:0004674]	NA
Unigene_181298	226.792	7546.63	33.276	5.056	0.00044659	0.199	tr|M1B938|M1B938_SOLTU	320	85.9	320	59.04	100	44	1	266	1225	1	319	1.3e-147	102591631	Uncharacterized protein	GO:0004518	NA	NA	nuclease activity [GO:0004518]	NA
Unigene_263143	190.138	6199.51	32.605	5.027	0.00045361	0.201	tr|K4BFP7|K4BFP7_SOLLC	141	64	111	42.37	78.72	21	1	94	369	25	135	6.1e-31	NA	Uncharacterized protein	NA	NA	NA	NA	NA
Unigene_141842	105.378	3376.08	32.038	5.002	0.00046095	0.203	tr|Q5ZF64|Q5ZF64_PLAMJ	149	100	33	21.9	22.15	0	0	2	100	117	149	7.3e-13	cpr1	Cysteine protease 1 (Fragment)	GO:0008234	NA	NA	cysteine-type peptidase activity [GO:0008234]	NA
Unigene_188973	56.125	1860.46	33.148	5.051	0.00046181	0.203	tr|A0A1S3X861|A0A1S3X861_TOBAC	277	72.3	278	67.97	100.36	41	6	184	915	2	277	2.4e-98	LOC107762162	uncharacterized protein LOC107762162 isoform X2	NA	NA	NA	NA	NA
Unigene_200600	13.745	577.085	41.985	5.392	0.00047019	0.205	tr|M1BTW2|M1BTW2_SOLTU	796	59.2	255	52.33	32.04	71	3	170	835	182	436	5.1e-71	NA	Uncharacterized protein	NA	NA	NA	NA	NA
Unigene_168689	2.291	185.086	80.795	6.336	0.00047123	0.205	tr|K4D5H0|K4D5H0_SOLLC	649	92.8	249	100	38.37	17	1	747	1	275	522	6.9e-125	101259396	Uncharacterized protein	GO:0005524; GO:0005886; GO:0016021; GO:0042626	NA	integral component of membrane [GO:0016021]; plasma membrane [GO:0005886]	ATPase activity, coupled to transmembrane movement of substances [GO:0042626]; ATP binding [GO:0005524]	NA
Unigene_100898	2.291	185.086	80.795	6.336	0.00047123	0.205	tr|K4BUK2|K4BUK2_SOLLC	456	83.8	290	66.26	63.6	10	3	1312	443	162	414	2.1e-137	NA	Uncharacterized protein	GO:0006508; GO:0016747; GO:0019748	proteolysis [GO:0006508]; secondary metabolic process [GO:0019748]	NA	transferase activity, transferring acyl groups other than amino-acyl groups [GO:0016747]	NA
Unigene_149628	8.018	394.618	49.217	5.621	0.00047153	0.205	NA	NA	NA	NA	NA	NA	NA	NA	NA	NA	NA	NA	NA	NA	NA	NA	NA	NA	NA	NA
Unigene_142414	18.327	712.407	38.873	5.281	0.00048144	0.208	tr|K4B9H5|K4B9H5_SOLLC	831	91.3	584	75.16	70.28	51	0	2202	451	15	598	0	101264400	Serine/threonine-protein kinase	GO:0004674; GO:0005524; GO:0005886; GO:0006468; GO:0016021; GO:0048544	protein phosphorylation [GO:0006468]; recognition of pollen [GO:0048544]	integral component of membrane [GO:0016021]; plasma membrane [GO:0005886]	ATP binding [GO:0005524]; protein serine/threonine kinase activity [GO:0004674]	NA
Unigene_176719	10.309	465.335	45.14	5.496	0.00048433	0.208	tr|K4BUK2|K4BUK2_SOLLC	456	87.2	462	82.7	101.32	52	5	1486	104	1	456	9.4e-239	NA	Uncharacterized protein	GO:0006508; GO:0016747; GO:0019748	proteolysis [GO:0006508]; secondary metabolic process [GO:0019748]	NA	transferase activity, transferring acyl groups other than amino-acyl groups [GO:0016747]	NA
Unigene_120659	243.973	7929.9	32.503	5.023	0.00048448	0.208	tr|K4C609|K4C609_SOLLC	225	87.6	225	42.61	100	27	1	238	909	1	225	7.3e-108	101264731	Uncharacterized protein	GO:0003700; GO:0005634; GO:0043565	NA	nucleus [GO:0005634]	DNA binding transcription factor activity [GO:0003700]; sequence-specific DNA binding [GO:0043565]	NA
Unigene_105968	62.998	2031.58	32.249	5.011	0.00048802	0.209	tr|K4B3D0|K4B3D0_SOLLC	198	92.4	197	53.97	99.49	15	0	908	318	2	198	4.3e-99	101259682	Uncharacterized protein	GO:0005773; GO:0009631; GO:0009737; GO:0016021; GO:0042631	cellular response to water deprivation [GO:0042631]; cold acclimation [GO:0009631]; response to abscisic acid [GO:0009737]	integral component of membrane [GO:0016021]; vacuole [GO:0005773]	NA	NA
Unigene_401293	6.872	349.219	50.814	5.667	0.00049579	0.21	tr|K4D9U1|K4D9U1_SOLLC	317	80.8	167	47.09	52.68	21	1	555	1022	1	167	1e-65	NA	Uncharacterized protein	NA	NA	NA	NA	NA
Unigene_508526	8.018	387.633	48.346	5.595	0.00049853	0.211	tr|M1A9A7|M1A9A7_SOLTU	368	96.9	261	55.89	70.92	8	0	154	936	1	261	8.1e-143	102584054	Peptidylprolyl isomerase (EC 5.2.1.8)	GO:0003755; GO:0005516; GO:0005886; GO:0048366	leaf development [GO:0048366]	plasma membrane [GO:0005886]	calmodulin binding [GO:0005516]; peptidyl-prolyl cis-trans isomerase activity [GO:0003755]	NA
Unigene_204671	4.582	264.534	57.738	5.851	0.00050956	0.215	tr|A0A0V0HEG1|A0A0V0HEG1_SOLCH	103	65.4	81	56.38	78.64	17	2	6	215	7	87	5.3e-21	NA	Putative ovule protein	NA	NA	NA	NA	NA
Unigene_200770	2.291	179.848	78.508	6.295	0.00051401	0.216	tr|A0A0V0GVK0|A0A0V0GVK0_SOLCH	139	70.5	88	45.6	63.31	12	1	496	233	66	139	7.9e-28	NA	Putative ovule protein	NA	NA	NA	NA	NA
Unigene_187013	2.291	179.848	78.508	6.295	0.00051401	0.216	NA	NA	NA	NA	NA	NA	NA	NA	NA	NA	NA	NA	NA	NA	NA	NA	NA	NA	NA	NA
Unigene_139554	2.291	179.848	78.508	6.295	0.00051401	0.216	NA	NA	NA	NA	NA	NA	NA	NA	NA	NA	NA	NA	NA	NA	NA	NA	NA	NA	NA	NA
Unigene_104508	4.582	261.914	57.166	5.837	0.0005246	0.218	NA	NA	NA	NA	NA	NA	NA	NA	NA	NA	NA	NA	NA	NA	NA	NA	NA	NA	NA	NA
Unigene_165488	2.291	178.102	77.746	6.281	0.00052945	0.22	tr|A0A0D2ZVC6|A0A0D2ZVC6_BRAOL	201	65	40	39.74	19.9	14	0	121	2	40	79	1.3e-05	NA	Uncharacterized protein	NA	NA	NA	NA	NA
Unigene_176755	2.291	178.102	77.746	6.281	0.00052945	0.22	NA	NA	NA	NA	NA	NA	NA	NA	NA	NA	NA	NA	NA	NA	NA	NA	NA	NA	NA	NA
Unigene_502279	2.291	175.483	76.602	6.259	0.00055381	0.226	tr|K4BIY8|K4BIY8_SOLLC	517	97	363	51.66	70.21	11	0	97	1185	1	363	5.2e-210	MLO 101253759	MLO-like protein	GO:0005516; GO:0005886; GO:0006952; GO:0009607; GO:0016021	defense response [GO:0006952]; response to biotic stimulus [GO:0009607]	integral component of membrane [GO:0016021]; plasma membrane [GO:0005886]	calmodulin binding [GO:0005516]	NA
Unigene_145441	29.781	1009.24	33.889	5.083	0.000554	0.226	tr|K4BDI5|K4BDI5_SOLLC	275	90.2	275	56.55	100	27	0	197	1021	1	275	4.6e-141	104645665	Uncharacterized protein	NA	NA	NA	NA	NA
Unigene_118464	125.995	3777.68	29.983	4.906	0.00055603	0.226	tr|A0A0V0HS10|A0A0V0HS10_SOLCH	307	88.7	311	72.05	101.3	21	7	119	1021	1	307	2.3e-152	NA	Putative NAC transcription factor 29-like	GO:0003677; GO:0005634; GO:0006351; GO:0006355	regulation of transcription, DNA-templated [GO:0006355]; transcription, DNA-templated [GO:0006351]	nucleus [GO:0005634]	DNA binding [GO:0003677]	NA
Unigene_195798	4.582	256.676	56.023	5.808	0.00055649	0.226	tr|A0A1U8ETX3|A0A1U8ETX3_CAPAN	934	48.9	354	49.86	37.9	161	7	1729	704	475	820	3.1e-69	LOC107849794	receptor-like protein 12	GO:0016021	NA	integral component of membrane [GO:0016021]	NA	NA
Unigene_272943	2.291	174.61	76.221	6.252	0.00056227	0.228	NA	NA	NA	NA	NA	NA	NA	NA	NA	NA	NA	NA	NA	NA	NA	NA	NA	NA	NA	NA
Unigene_138055	2.291	174.61	76.221	6.252	0.00056227	0.228	tr|A0A0V0ICD8|A0A0V0ICD8_SOLCH	480	88.6	35	23.86	7.29	4	0	2	106	441	475	4.5e-07	NA	Putative 4-coumarate--CoA ligase-like 7-like	GO:0008152; GO:0016021; GO:0016874	metabolic process [GO:0008152]	integral component of membrane [GO:0016021]	ligase activity [GO:0016874]	NA
Unigene_147126	2.291	173.737	75.84	6.245	0.00057091	0.231	tr|M1BHG7|M1BHG7_SOLTU	190	59.6	89	61.95	46.84	27	2	192	431	1	89	1.7e-14	102599455	Uncharacterized protein	NA	NA	NA	NA	NA
Unigene_145402	3.436	213.897	62.247	5.96	0.00057231	0.231	NA	NA	NA	NA	NA	NA	NA	NA	NA	NA	NA	NA	NA	NA	NA	NA	NA	NA	NA	NA
Unigene_158343	208.465	6225.7	29.865	4.9	0.00058586	0.234	tr|Q4VSU5|Q4VSU5_SOLPI	857	85.9	574	95.77	66.98	75	2	77	1798	1	568	1.2e-279	Hcr9-OR2A	Hcr9-OR2A	GO:0016021	NA	integral component of membrane [GO:0016021]	NA	NA
Unigene_124307	3.436	212.151	61.739	5.948	0.00058628	0.234	tr|K4C3C8|K4C3C8_SOLLC	121	80	55	12.59	45.45	11	0	1270	1106	1	55	9.3e-16	101248013	Uncharacterized protein	GO:0010052; GO:0016021	guard cell differentiation [GO:0010052]	integral component of membrane [GO:0016021]	NA	NA
Unigene_471479	4.582	251.438	54.879	5.778	0.00059098	0.236	tr|A0A2G3C2M9|A0A2G3C2M9_CAPCH	118	94.4	107	36.6	90.68	6	0	138	458	12	118	3.5e-51	BC332_19921	Uncharacterized protein	NA	NA	NA	NA	NA
Unigene_106038	16.036	603.276	37.621	5.233	0.00059193	0.236	NA	NA	NA	NA	NA	NA	NA	NA	NA	NA	NA	NA	NA	NA	NA	NA	NA	NA	NA	NA
Unigene_359414	13.745	536.051	39	5.285	0.00059759	0.237	tr|K4BPV0|K4BPV0_SOLLC	272	91.2	57	7.84	20.96	5	0	1999	2169	63	119	3.2e-21	101268859	Uncharacterized protein	GO:0003723	NA	NA	RNA binding [GO:0003723]	NA
Unigene_128645	2.291	171.117	74.697	6.223	0.00059794	0.237	NA	NA	NA	NA	NA	NA	NA	NA	NA	NA	NA	NA	NA	NA	NA	NA	NA	NA	NA	NA
Unigene_114691	2.291	171.117	74.697	6.223	0.00059794	0.237	tr|M1BTW2|M1BTW2_SOLTU	796	81.8	77	47.83	9.67	14	0	482	252	710	786	1.9e-27	NA	Uncharacterized protein	NA	NA	NA	NA	NA
Unigene_380880	6.872	327.393	47.638	5.574	0.00060172	0.237	tr|K4BM34|K4BM34_SOLLC	468	97.2	463	81.47	98.93	13	0	3	1391	6	468	1.8e-266	NA	Uncharacterized protein	GO:0004252	NA	NA	serine-type endopeptidase activity [GO:0004252]	NA
Unigene_368226	2.291	169.371	73.935	6.208	0.00061694	0.24	NA	NA	NA	NA	NA	NA	NA	NA	NA	NA	NA	NA	NA	NA	NA	NA	NA	NA	NA	NA
Unigene_389784	12.6	495.891	39.358	5.299	0.00062596	0.242	tr|M1A9K0|M1A9K0_SOLTU	111	87.4	111	33.1	100	14	0	239	571	1	111	2.7e-47	102602973	Transcription and mRNA export factor ENY2 (Enhancer of yellow 2 transcription factor homolog)	GO:0000124; GO:0003713; GO:0005643; GO:0006368; GO:0006406; GO:0016578; GO:0045893; GO:0070390; GO:0071819	histone deubiquitination [GO:0016578]; mRNA export from nucleus [GO:0006406]; positive regulation of transcription, DNA-templated [GO:0045893]; transcription elongation from RNA polymerase II promoter [GO:0006368]	DUBm complex [GO:0071819]; nuclear pore [GO:0005643]; SAGA complex [GO:0000124]; transcription export complex 2 [GO:0070390]	transcription coactivator activity [GO:0003713]	NA
Unigene_204489	2.291	167.625	73.172	6.193	0.00063677	0.245	tr|M1BAY9|M1BAY9_SOLTU	784	69	42	19.94	5.36	13	0	238	363	743	784	1.9e-06	102604222	Uncharacterized protein	GO:0005524	NA	NA	ATP binding [GO:0005524]	NA
Unigene_470523	2.291	167.625	73.172	6.193	0.00063677	0.245	tr|K4B6N6|K4B6N6_SOLLC	330	89.4	330	79.52	100	35	0	1000	11	1	330	2.8e-171	101267773	Uncharacterized protein	NA	NA	NA	NA	NA
Unigene_168736	2.291	167.625	73.172	6.193	0.00063677	0.245	tr|K4DBL4|K4DBL4_SOLLC	83	60.2	83	38.07	100	33	0	584	336	1	83	1.2e-16	NA	Uncharacterized protein	NA	NA	NA	NA	NA
Unigene_213376	2.291	167.625	73.172	6.193	0.00063677	0.245	NA	NA	NA	NA	NA	NA	NA	NA	NA	NA	NA	NA	NA	NA	NA	NA	NA	NA	NA	NA
Unigene_167671	2.291	167.625	73.172	6.193	0.00063677	0.245	NA	NA	NA	NA	NA	NA	NA	NA	NA	NA	NA	NA	NA	NA	NA	NA	NA	NA	NA	NA
Unigene_194948	87.051	2510.01	28.834	4.85	0.00064447	0.246	NA	NA	NA	NA	NA	NA	NA	NA	NA	NA	NA	NA	NA	NA	NA	NA	NA	NA	NA	NA
Unigene_154571	49.253	1476.32	29.974	4.906	0.00065739	0.25	tr|K4CXP0|K4CXP0_SOLLC	488	92.2	488	87.93	100	38	0	102	1565	1	488	4.5e-249	101265483	Protein DETOXIFICATION (Multidrug and toxic compound extrusion protein)	GO:0006855; GO:0015238; GO:0015297; GO:0016021	drug transmembrane transport [GO:0006855]	integral component of membrane [GO:0016021]	antiporter activity [GO:0015297]; drug transmembrane transporter activity [GO:0015238]	NA
Unigene_101992	2.291	165.006	72.029	6.171	0.00066819	0.252	tr|M1ATE0|M1ATE0_SOLTU	1153	77.9	95	12.99	8.24	20	1	1913	2194	526	620	4.3e-34	102600550	DNA-directed RNA polymerase subunit beta (EC 2.7.7.6)	GO:0003677; GO:0003899; GO:0006351; GO:0032549	transcription, DNA-templated [GO:0006351]	NA	DNA binding [GO:0003677]; DNA-directed 5'-3' RNA polymerase activity [GO:0003899]; ribonucleoside binding [GO:0032549]	NA
Unigene_153545	18.327	643.436	35.109	5.134	0.00066887	0.252	NA	NA	NA	NA	NA	NA	NA	NA	NA	NA	NA	NA	NA	NA	NA	NA	NA	NA	NA	NA
Unigene_176808	4.582	240.961	52.593	5.717	0.0006689	0.252	NA	NA	NA	NA	NA	NA	NA	NA	NA	NA	NA	NA	NA	NA	NA	NA	NA	NA	NA	NA
Unigene_405558	11.454	453.112	39.559	5.306	0.00067182	0.252	tr|A0A0V0I6A5|A0A0V0I6A5_SOLCH	410	90.6	413	61.19	100.73	34	1	1907	669	1	408	5e-202	NA	Putative ovule protein	GO:0016021; GO:0022857	NA	integral component of membrane [GO:0016021]	transmembrane transporter activity [GO:0022857]	NA
Unigene_179490	52.689	1556.64	29.544	4.885	0.00067249	0.252	tr|K4D5H3|K4D5H3_SOLLC	337	98.2	337	83.14	100	6	0	1204	194	1	337	1.9e-188	101260194	Peroxidase (EC 1.11.1.7)	GO:0004601; GO:0005576; GO:0005829; GO:0006979; GO:0009505; GO:0009809; GO:0010228; GO:0020037; GO:0042744; GO:0046872	hydrogen peroxide catabolic process [GO:0042744]; lignin biosynthetic process [GO:0009809]; response to oxidative stress [GO:0006979]; vegetative to reproductive phase transition of meristem [GO:0010228]	cytosol [GO:0005829]; extracellular region [GO:0005576]; plant-type cell wall [GO:0009505]	heme binding [GO:0020037]; metal ion binding [GO:0046872]; peroxidase activity [GO:0004601]	NA
Unigene_131998	2.291	164.133	71.648	6.163	0.00067914	0.252	NA	NA	NA	NA	NA	NA	NA	NA	NA	NA	NA	NA	NA	NA	NA	NA	NA	NA	NA	NA
Unigene_174302	2.291	164.133	71.648	6.163	0.00067914	0.252	NA	NA	NA	NA	NA	NA	NA	NA	NA	NA	NA	NA	NA	NA	NA	NA	NA	NA	NA	NA
Unigene_295614	6.872	313.424	45.606	5.511	0.00068461	0.252	tr|K4BN57|K4BN57_SOLLC	126	100	126	70.92	100	0	0	6	383	1	126	1.3e-69	101247199	Uncharacterized protein	NA	NA	NA	NA	NA
Unigene_224469	4.582	238.342	52.021	5.701	0.00069048	0.254	tr|K4DAR8|K4DAR8_SOLLC	357	93.7	189	70.88	52.94	12	0	798	232	169	357	2.9e-97	101266599	Uncharacterized protein	GO:0016491; GO:0046872	NA	NA	metal ion binding [GO:0046872]; oxidoreductase activity [GO:0016491]	NA
Unigene_212716	48.107	1422.19	29.563	4.886	0.00069193	0.254	NA	NA	NA	NA	NA	NA	NA	NA	NA	NA	NA	NA	NA	NA	NA	NA	NA	NA	NA	NA
Unigene_423137	37.799	1148.06	30.373	4.925	0.00069919	0.256	tr|K4B830|K4B830_SOLLC	434	88.5	417	80.24	96.08	44	1	1361	123	18	434	5.5e-209	NA	Uncharacterized protein	GO:0016787	NA	NA	hydrolase activity [GO:0016787]	NA
Unigene_426250	4.582	236.596	51.64	5.69	0.00070539	0.258	tr|K4BLN5|K4BLN5_SOLLC	504	100	104	100	20.63	0	0	1	312	221	324	7e-55	101262197	Uncharacterized protein	GO:0004827; GO:0005524; GO:0005737; GO:0006433; GO:0017101	prolyl-tRNA aminoacylation [GO:0006433]	aminoacyl-tRNA synthetase multienzyme complex [GO:0017101]; cytoplasm [GO:0005737]	ATP binding [GO:0005524]; proline-tRNA ligase activity [GO:0004827]	NA
Unigene_154962	2.291	161.514	70.505	6.14	0.00071347	0.26	tr|K4C980|K4C980_SOLLC	440	98.2	56	33.87	12.73	1	0	96	263	278	333	3.8e-23	543746	Uncharacterized protein	GO:0005634	NA	nucleus [GO:0005634]	NA	NA
Unigene_406168	12.6	474.065	37.626	5.234	0.00072391	0.263	tr|B1Q3F0|B1Q3F0_SOLLC	502	100	99	28.18	19.72	0	0	758	1054	1	99	3.5e-50	LeGAD1 544313	Glutamate decarboxylase (EC 4.1.1.15)	GO:0004351; GO:0006536; GO:0009506; GO:0030170	glutamate metabolic process [GO:0006536]	plasmodesma [GO:0009506]	glutamate decarboxylase activity [GO:0004351]; pyridoxal phosphate binding [GO:0030170]	NA
Unigene_184128	9.163	377.157	41.159	5.363	0.00072476	0.263	tr|K4BEX9|K4BEX9_SOLLC	159	72.3	47	31.83	29.56	13	0	142	2	1	47	1.8e-11	NA	Uncharacterized protein	GO:0004867	NA	NA	serine-type endopeptidase inhibitor activity [GO:0004867]	NA
Unigene_170883	1.145	121.354	105.948	6.727	0.00074445	0.268	tr|A0A1C9A1G1|A0A1C9A1G1_SOLLC	517	98.5	65	29.95	12.57	1	0	607	413	1	65	2.5e-30	MLO	MLO-like protein	GO:0005516; GO:0006952; GO:0009607; GO:0016021	defense response [GO:0006952]; response to biotic stimulus [GO:0009607]	integral component of membrane [GO:0016021]	calmodulin binding [GO:0005516]	NA
Unigene_146093	1.145	121.354	105.948	6.727	0.00074445	0.268	NA	NA	NA	NA	NA	NA	NA	NA	NA	NA	NA	NA	NA	NA	NA	NA	NA	NA	NA	NA
Unigene_117348	4.582	232.231	50.687	5.664	0.00074458	0.268	tr|K4B2H4|K4B2H4_SOLLC	822	67.2	67	29.17	8.15	22	0	2	202	728	794	4.1e-15	101263939	Uncharacterized protein	GO:0000266; GO:0003924; GO:0005525; GO:0005737; GO:0008017	mitochondrial fission [GO:0000266]	cytoplasm [GO:0005737]	GTPase activity [GO:0003924]; GTP binding [GO:0005525]; microtubule binding [GO:0008017]	NA
Unigene_149051	2.291	158.895	69.361	6.116	0.00075022	0.269	tr|M0ZUM2|M0ZUM2_SOLTU	588	63.6	55	22.95	9.35	19	1	375	211	11	64	3.8e-11	NA	Uncharacterized protein	GO:0004842	NA	NA	ubiquitin-protein transferase activity [GO:0004842]	NA
Unigene_218039	297.807	8314.04	27.918	4.803	0.00076117	0.269	tr|K4CPV9|K4CPV9_SOLLC	196	97.4	196	44.38	100	5	0	1236	649	1	196	1.6e-100	NA	Uncharacterized protein	GO:0003700; GO:0005634; GO:0043565	NA	nucleus [GO:0005634]	DNA binding transcription factor activity [GO:0003700]; sequence-specific DNA binding [GO:0043565]	NA
Unigene_179635	6.872	302.075	43.954	5.458	0.00076285	0.269	tr|M1C2G8|M1C2G8_SOLTU	143	86.8	38	8.98	26.57	5	0	554	441	91	128	7.9e-12	NA	Uncharacterized protein	NA	NA	NA	NA	NA
Unigene_172433	116.832	3129.88	26.79	4.744	0.0007766	0.272	tr|K4BUX2|K4BUX2_SOLLC	223	95.9	147	41.92	65.92	6	0	1	441	62	208	4.4e-77	101253889	Uncharacterized protein	NA	NA	NA	NA	NA
Unigene_315255	9.163	368.426	40.207	5.329	0.00077823	0.273	tr|K4D9U1|K4D9U1_SOLLC	317	80.8	167	48.97	52.68	21	1	455	922	1	167	9.9e-66	NA	Uncharacterized protein	NA	NA	NA	NA	NA
Unigene_207142	87.051	2356.36	27.069	4.759	0.00077949	0.273	tr|K4B581|K4B581_SOLLC	820	93.4	846	87.85	103.17	30	1	2752	215	1	820	0	NA	Serine/threonine-protein kinase	GO:0004674; GO:0005524; GO:0005886; GO:0006468; GO:0016021; GO:0048544	protein phosphorylation [GO:0006468]; recognition of pollen [GO:0048544]	integral component of membrane [GO:0016021]; plasma membrane [GO:0005886]	ATP binding [GO:0005524]; protein serine/threonine kinase activity [GO:0004674]	NA
Unigene_218393	2.291	156.276	68.218	6.092	0.00078936	0.275	NA	NA	NA	NA	NA	NA	NA	NA	NA	NA	NA	NA	NA	NA	NA	NA	NA	NA	NA	NA
Unigene_102466	2.291	156.276	68.218	6.092	0.00078936	0.275	tr|K4CC88|K4CC88_SOLLC	555	93.8	160	78.56	28.83	10	0	609	130	396	555	1e-81	101245180	Uncharacterized protein	GO:0005886; GO:0015081; GO:0016021; GO:0035725	sodium ion transmembrane transport [GO:0035725]	integral component of membrane [GO:0016021]; plasma membrane [GO:0005886]	sodium ion transmembrane transporter activity [GO:0015081]	NA
Unigene_145259	233.664	6299.04	26.958	4.753	0.00078959	0.275	tr|K4C609|K4C609_SOLLC	225	93.3	120	21.6	53.33	7	1	636	992	106	225	1.7e-59	101264731	Uncharacterized protein	GO:0003700; GO:0005634; GO:0043565	NA	nucleus [GO:0005634]	DNA binding transcription factor activity [GO:0003700]; sequence-specific DNA binding [GO:0043565]	NA
Unigene_163046	533.762	16106	30.174	4.915	0.00079802	0.277	tr|O49969|O49969_SOLTU	86	95.3	43	9.05	50	2	0	45	173	1	43	1.3e-15	sre1b	SRE1b	NA	NA	NA	NA	NA
Unigene_115207	442.129	12738.6	28.812	4.849	0.00081141	0.279	tr|K4CP63|K4CP63_SOLLC	246	98.8	246	51.5	100	3	0	42	779	1	246	1.2e-149	544082	Uncharacterized protein	NA	NA	NA	NA	NA
Unigene_196048	36.653	1063.37	29.012	4.859	0.0008188	0.282	NA	NA	NA	NA	NA	NA	NA	NA	NA	NA	NA	NA	NA	NA	NA	NA	NA	NA	NA	NA
Unigene_196902	79.033	2115.39	26.766	4.742	0.00082055	0.282	tr|K4BPE0|K4BPE0_SOLLC	368	97.6	368	75.72	100	9	0	71	1174	1	368	4.4e-216	101250295	Uncharacterized protein	GO:0016491; GO:0046872	NA	NA	metal ion binding [GO:0046872]; oxidoreductase activity [GO:0016491]	NA
Unigene_156249	6.872	294.217	42.811	5.42	0.00082379	0.283	tr|K4AYA9|K4AYA9_SOLLC	163	66.3	163	64.77	100	51	2	34	522	1	159	1.4e-45	101246280	Uncharacterized protein	NA	NA	NA	NA	NA
Unigene_484400	8.018	327.393	40.833	5.352	0.00083061	0.284	tr|K4BM34|K4BM34_SOLLC	468	92.4	434	71.66	92.74	31	1	3	1298	6	439	4.9e-233	NA	Uncharacterized protein	GO:0004252	NA	NA	serine-type endopeptidase activity [GO:0004252]	NA
Unigene_145391	2.291	153.656	67.075	6.068	0.00083099	0.284	tr|A0A0V0J1N2|A0A0V0J1N2_SOLCH	843	40.8	233	62.02	27.64	123	4	1125	448	552	776	3.4e-35	NA	Putative ovule protein	NA	NA	NA	NA	NA
Unigene_213174	4.582	223.5	48.782	5.608	0.00083215	0.284	tr|K4BDH7|K4BDH7_SOLLC	725	72	50	25.21	6.9	14	0	420	271	124	173	6.3e-12	101250646	Uncharacterized protein	GO:0051225; GO:0070652	spindle assembly [GO:0051225]	HAUS complex [GO:0070652]	NA	NA
Unigene_209215	6.872	292.471	42.557	5.411	0.00083817	0.285	tr|K4B812|K4B812_SOLLC	466	97.9	94	17.47	20.17	2	0	2	283	206	299	8.7e-48	101252841	Uncharacterized protein	GO:0000783; GO:0010521; GO:0016233; GO:0032210; GO:0051974; GO:0098505	negative regulation of telomerase activity [GO:0051974]; regulation of telomere maintenance via telomerase [GO:0032210]; telomere capping [GO:0016233]	nuclear telomere cap complex [GO:0000783]	G-rich strand telomeric DNA binding [GO:0098505]; telomerase inhibitor activity [GO:0010521]	NA
Unigene_313248	10.309	390.252	37.857	5.242	0.00084718	0.287	tr|K4C5G0|K4C5G0_SOLLC	425	100	82	32.89	19.29	0	0	506	261	344	425	3.1e-40	101257269	Alpha-galactosidase (EC 3.2.1.22) (Melibiase)	GO:0005975; GO:0009505; GO:0052692	carbohydrate metabolic process [GO:0005975]	plant-type cell wall [GO:0009505]	raffinose alpha-galactosidase activity [GO:0052692]	NA
Unigene_156335	345.915	9427.17	27.253	4.768	0.00084728	0.287	tr|M1AW09|M1AW09_SOLTU	145	73.8	145	51.91	100	38	0	710	276	1	145	4.3e-51	NA	Uncharacterized protein	NA	NA	NA	NA	NA
Unigene_161372	115.687	3000.67	25.938	4.697	0.00085493	0.289	tr|K4B7F2|K4B7F2_SOLLC	272	75.7	272	33.46	100	57	2	1925	1137	1	272	2.8e-106	100736459	Uncharacterized protein	GO:0003677; GO:0005634; GO:0006351; GO:0006355	regulation of transcription, DNA-templated [GO:0006355]; transcription, DNA-templated [GO:0006351]	nucleus [GO:0005634]	DNA binding [GO:0003677]	NA
Unigene_109313	103.087	2666.29	25.864	4.693	0.00087225	0.29	tr|K4BE64|K4BE64_SOLLC	304	82.9	158	17.43	51.97	27	0	2541	2068	1	158	2.8e-67	NA	Uncharacterized protein	NA	NA	NA	NA	NA
Unigene_158180	16.036	533.432	33.265	5.056	0.0008791	0.292	tr|K4CIG4|K4CIG4_SOLLC	156	73.4	169	40.62	108.33	27	2	209	700	1	156	6.7e-56	101250139	Uncharacterized protein	NA	NA	NA	NA	NA
Unigene_398885	9.163	353.584	38.587	5.27	0.00088068	0.292	tr|K4CLE1|K4CLE1_SOLLC	482	93.1	29	13.22	6.02	2	0	88	2	352	380	5.2e-07	101263441	Uncharacterized protein	GO:0004197; GO:0005773; GO:0006624; GO:0051603	proteolysis involved in cellular protein catabolic process [GO:0051603]; vacuolar protein processing [GO:0006624]	vacuole [GO:0005773]	cysteine-type endopeptidase activity [GO:0004197]	NA
Unigene_190973	96.215	2475.09	25.725	4.685	0.00089447	0.296	tr|K4B581|K4B581_SOLLC	820	96.5	820	87.51	100	29	0	2674	215	1	820	0	NA	Serine/threonine-protein kinase	GO:0004674; GO:0005524; GO:0005886; GO:0006468; GO:0016021; GO:0048544	protein phosphorylation [GO:0006468]; recognition of pollen [GO:0048544]	integral component of membrane [GO:0016021]; plasma membrane [GO:0005886]	ATP binding [GO:0005524]; protein serine/threonine kinase activity [GO:0004674]	NA
Unigene_207656	116.832	2981.46	25.519	4.674	0.00089625	0.296	tr|K4CH25|K4CH25_SOLLC	329	89.9	338	61.42	102.74	25	1	1438	425	1	329	2.7e-177	101247735 NAC4	NAC transcription factor (Sinor-like protein 1)	GO:0003677; GO:0005634; GO:0006351; GO:0006355	regulation of transcription, DNA-templated [GO:0006355]; transcription, DNA-templated [GO:0006351]	nucleus [GO:0005634]	DNA binding [GO:0003677]	NA
Unigene_340774	54.98	1473.7	26.804	4.744	0.00089655	0.296	tr|K4B6N7|K4B6N7_SOLLC	252	97.2	143	31.06	56.75	4	0	141	569	1	143	2.2e-68	101249144	Uncharacterized protein	GO:0003700; GO:0005634; GO:0043565	NA	nucleus [GO:0005634]	DNA binding transcription factor activity [GO:0003700]; sequence-specific DNA binding [GO:0043565]	NA
Unigene_157949	2223.24	167436	75.311	6.235	0.00089935	0.297	tr|K4CVX1|K4CVX1_SOLLC	111	95.5	111	47.3	100	5	0	52	384	1	111	3.9e-53	101248138	Uncharacterized protein	GO:0004867; GO:0009611	response to wounding [GO:0009611]	NA	serine-type endopeptidase inhibitor activity [GO:0004867]	NA
Unigene_163255	45.816	1250.2	27.287	4.77	0.00090385	0.298	tr|M1BW16|M1BW16_SOLTU	872	74.2	178	57.79	20.41	46	0	534	1	1	178	1.5e-68	NA	Uncharacterized protein	GO:0016021	NA	integral component of membrane [GO:0016021]	NA	NA
Unigene_197007	2.291	148.418	64.788	6.018	0.00092261	0.302	tr|M1AUH5|M1AUH5_SOLTU	137	83.6	140	57.07	102.19	20	1	726	307	1	137	3.6e-57	107062627	Uncharacterized protein	GO:0005375; GO:0016021	NA	integral component of membrane [GO:0016021]	copper ion transmembrane transporter activity [GO:0005375]	NA
Unigene_385902	2.291	147.545	64.407	6.009	0.00093906	0.305	tr|K4D1W7|K4D1W7_SOLLC	478	81.5	520	74.32	108.79	54	5	1981	422	1	478	1.3e-234	101268729	Uncharacterized protein	GO:0005739; GO:0008453; GO:0030170; GO:0042802; GO:0043562	cellular response to nitrogen levels [GO:0043562]	mitochondrion [GO:0005739]	alanine-glyoxylate transaminase activity [GO:0008453]; identical protein binding [GO:0042802]; pyridoxal phosphate binding [GO:0030170]	NA
Unigene_107464	2.291	147.545	64.407	6.009	0.00093906	0.305	NA	NA	NA	NA	NA	NA	NA	NA	NA	NA	NA	NA	NA	NA	NA	NA	NA	NA	NA	NA
Unigene_165867	18.327	576.212	31.441	4.975	0.00095197	0.308	tr|M1AVF5|M1AVF5_SOLTU	64	71.9	64	22.83	100	18	0	766	575	1	64	5.4e-17	NA	Uncharacterized protein	NA	NA	NA	NA	NA
Unigene_174986	2.291	146.672	64.026	6.001	0.00095587	0.308	NA	NA	NA	NA	NA	NA	NA	NA	NA	NA	NA	NA	NA	NA	NA	NA	NA	NA	NA	NA
Unigene_156666	2.291	146.672	64.026	6.001	0.00095587	0.308	tr|A0A1J6L206|A0A1J6L206_NICAT	1028	71.9	64	14.44	6.23	18	0	6	197	3	66	6.3e-20	A4A49_25287	Uncharacterized protein	NA	NA	NA	NA	NA
Unigene_175256	2.291	146.672	64.026	6.001	0.00095587	0.308	tr|K4AYM8|K4AYM8_SOLLC	1428	95.9	170	35.79	11.9	7	0	673	164	1259	1428	6e-85	101244042	Uncharacterized protein	GO:0017108; GO:0033567; GO:0043142	DNA replication, Okazaki fragment processing [GO:0033567]	NA	5'-flap endonuclease activity [GO:0017108]; single-stranded DNA-dependent ATPase activity [GO:0043142]	NA
Unigene_355099	13.745	461.842	33.601	5.07	0.00096473	0.31	tr|K4CPV9|K4CPV9_SOLLC	196	99.1	112	57.53	57.14	1	0	27	362	1	112	1e-54	NA	Uncharacterized protein	GO:0003700; GO:0005634; GO:0043565	NA	nucleus [GO:0005634]	DNA binding transcription factor activity [GO:0003700]; sequence-specific DNA binding [GO:0043565]	NA
Unigene_366791	194.72	4829.7	24.803	4.632	0.00097019	0.31	tr|K4C3A1|K4C3A1_SOLLC	590	96.7	485	58.76	82.2	16	0	1805	351	106	590	4.6e-282	543875	Uncharacterized protein	GO:0004066; GO:0005524; GO:0006529; GO:0006541; GO:0009646; GO:0009744; GO:0009749; GO:0009750; GO:0042803; GO:0043617	asparagine biosynthetic process [GO:0006529]; cellular response to sucrose starvation [GO:0043617]; glutamine metabolic process [GO:0006541]; response to absence of light [GO:0009646]; response to fructose [GO:0009750]; response to glucose [GO:0009749]; response to sucrose [GO:0009744]	NA	asparagine synthase (glutamine-hydrolyzing) activity [GO:0004066]; ATP binding [GO:0005524]; protein homodimerization activity [GO:0042803]	NA
Unigene_215067	11.454	402.475	35.138	5.135	0.00097675	0.31	tr|K4B8G9|K4B8G9_SOLLC	97	86.6	97	30.03	100	13	0	399	689	1	97	3.6e-41	NA	Uncharacterized protein	NA	NA	NA	NA	NA
Unigene_290113	4.582	211.278	46.114	5.527	0.00097959	0.31	tr|K4BSP7|K4BSP7_SOLLC	214	96.4	28	18.46	13.08	1	0	370	453	30	57	2.5e-05	101262509	Uncharacterized protein	GO:0016021	NA	integral component of membrane [GO:0016021]	NA	NA
Unigene_205647	13.745	457.477	33.283	5.057	0.00099436	0.313	tr|M1BTW2|M1BTW2_SOLTU	796	57.4	68	44.25	8.54	29	0	43	246	228	295	1.1e-16	NA	Uncharacterized protein	NA	NA	NA	NA	NA
Unigene_213426	3.436	177.229	51.576	5.689	0.0009978	0.314	tr|M1A489|M1A489_SOLTU	468	100	109	37.89	23.29	0	0	684	358	360	468	2.6e-59	102601774	Uncharacterized protein	GO:0004252	NA	NA	serine-type endopeptidase activity [GO:0004252]	NA
Unigene_199262	188.993	4628.9	24.492	4.614	0.00100299	0.316	tr|M0ZHV3|M0ZHV3_SOLTU	355	83.7	355	57.6	100	58	0	1728	664	1	355	5.8e-165	NA	Uncharacterized protein	NA	NA	NA	NA	NA
Unigene_388339	2.291	144.053	62.883	5.975	0.0010086	0.317	tr|K4BL87|K4BL87_SOLLC	326	100	166	98.81	50.92	0	0	504	7	65	230	2.5e-94	NA	Uncharacterized protein	GO:0003677; GO:0005634; GO:0006351; GO:0006355	regulation of transcription, DNA-templated [GO:0006355]; transcription, DNA-templated [GO:0006351]	nucleus [GO:0005634]	DNA binding [GO:0003677]	NA
Unigene_453611	6.872	274.137	39.889	5.318	0.00101069	0.317	tr|K4CHK8|K4CHK8_SOLLC	520	99.6	520	68.66	100	1	1	334	1890	1	520	1e-304	NA	Uncharacterized protein	GO:0003723; GO:0046872	NA	NA	metal ion binding [GO:0046872]; RNA binding [GO:0003723]	NA
Unigene_340090	6.872	273.264	39.762	5.313	0.00102001	0.318	tr|K4CEP8|K4CEP8_SOLLC	50	80	50	27.99	100	10	0	475	326	1	50	1.8e-13	NA	Uncharacterized protein	NA	NA	NA	NA	NA
Unigene_111100	574.997	15820.5	27.514	4.782	0.00102185	0.319	tr|K4BZR4|K4BZR4_SOLLC	295	88.4	292	68.81	98.98	34	0	146	1021	1	292	5.6e-135	101255592	Bidirectional sugar transporter SWEET	GO:0000139; GO:0005887; GO:0008515; GO:0008643; GO:0009793; GO:0010150; GO:0010431; GO:0016021; GO:0051119; GO:0071215; GO:0071446; GO:0071470	carbohydrate transport [GO:0008643]; cellular response to abscisic acid stimulus [GO:0071215]; cellular response to osmotic stress [GO:0071470]; cellular response to salicylic acid stimulus [GO:0071446]; embryo development ending in seed dormancy [GO:0009793]; leaf senescence [GO:0010150]; seed maturation [GO:0010431]	Golgi membrane [GO:0000139]; integral component of membrane [GO:0016021]; integral component of plasma membrane [GO:0005887]	sucrose transmembrane transporter activity [GO:0008515]; sugar transmembrane transporter activity [GO:0051119]	NA
Unigene_143018	9.163	336.123	36.681	5.197	0.00102344	0.319	NA	NA	NA	NA	NA	NA	NA	NA	NA	NA	NA	NA	NA	NA	NA	NA	NA	NA	NA	NA
Unigene_197863	4.582	207.785	45.352	5.503	0.00102812	0.319	tr|K4ASY3|K4ASY3_SOLLC	1018	98.9	356	93.36	34.97	4	0	1144	77	84	439	1.4e-204	101259070	Uncharacterized protein	GO:0003723; GO:0004519; GO:0008270; GO:0009451; GO:0043231	RNA modification [GO:0009451]	intracellular membrane-bounded organelle [GO:0043231]	endonuclease activity [GO:0004519]; RNA binding [GO:0003723]; zinc ion binding [GO:0008270]	NA
Unigene_459162	6.872	272.391	39.635	5.309	0.00102944	0.319	tr|K4CQY1|K4CQY1_SOLLC	376	100	109	98.79	28.99	0	0	329	3	164	272	1.4e-61	101260854	Uncharacterized protein	GO:0016787	NA	NA	hydrolase activity [GO:0016787]	NA
Unigene_476705	225.646	5508.06	24.41	4.609	0.00102987	0.319	tr|K4C3A1|K4C3A1_SOLLC	590	97.3	590	75.64	100	16	0	2120	351	1	590	0	543875	Uncharacterized protein	GO:0004066; GO:0005524; GO:0006529; GO:0006541; GO:0009646; GO:0009744; GO:0009749; GO:0009750; GO:0042803; GO:0043617	asparagine biosynthetic process [GO:0006529]; cellular response to sucrose starvation [GO:0043617]; glutamine metabolic process [GO:0006541]; response to absence of light [GO:0009646]; response to fructose [GO:0009750]; response to glucose [GO:0009749]; response to sucrose [GO:0009744]	NA	asparagine synthase (glutamine-hydrolyzing) activity [GO:0004066]; ATP binding [GO:0005524]; protein homodimerization activity [GO:0042803]	NA
Unigene_413442	18.327	561.37	30.631	4.937	0.00103424	0.321	tr|K4BNG7|K4BNG7_SOLLC	275	100	275	51.18	100	0	0	1190	366	1	275	2.4e-162	101248665	Uncharacterized protein	GO:0003677; GO:0005634; GO:0006351; GO:0006355	regulation of transcription, DNA-templated [GO:0006355]; transcription, DNA-templated [GO:0006351]	nucleus [GO:0005634]	DNA binding [GO:0003677]	NA
Unigene_176779	1191.23	41705.5	35.01	5.13	0.00103809	0.321	tr|K4CVQ7|K4CVQ7_SOLLC	163	62.3	53	19	32.52	20	0	60	218	1	53	3.2e-06	544061	Uncharacterized protein	NA	NA	NA	NA	NA
Unigene_356813	66.434	1664.9	25.061	4.647	0.00104323	0.322	tr|M1B2J3|M1B2J3_SOLTU	156	99.1	111	34.12	71.15	1	0	170	502	35	145	3.3e-58	102583352	Histone deacetylase complex subunit SAP18	GO:0005730; GO:0006351; GO:0006355; GO:0009651; GO:0009737	regulation of transcription, DNA-templated [GO:0006355]; response to abscisic acid [GO:0009737]; response to salt stress [GO:0009651]; transcription, DNA-templated [GO:0006351]	nucleolus [GO:0005730]	NA	NA
Unigene_489324	25.199	720.265	28.583	4.837	0.00104443	0.322	sp|Q01413|E13B_SOLLC	360	93.1	360	81.69	100	25	0	1287	208	1	360	5.9e-196	NA	Glucan endo-1,3-beta-glucosidase B (EC 3.2.1.39) ((1->3)-beta-glucan endohydrolase B) ((1->3)-beta-glucanase B) (Basic beta-1,3-glucanase) (Beta-1,3-endoglucanase B)	GO:0004553; GO:0005773; GO:0005975; GO:0006952; GO:0030247; GO:0042973; GO:0046658	carbohydrate metabolic process [GO:0005975]; defense response [GO:0006952]	anchored component of plasma membrane [GO:0046658]; vacuole [GO:0005773]	glucan endo-1,3-beta-D-glucosidase activity [GO:0042973]; hydrolase activity, hydrolyzing O-glycosyl compounds [GO:0004553]; polysaccharide binding [GO:0030247]	NA
Unigene_202634	59.561	1504.26	25.256	4.659	0.00105053	0.322	tr|K4BND1|K4BND1_SOLLC	607	95.5	510	63.38	84.02	23	0	1817	288	98	607	4.2e-288	101255191	Uncharacterized protein	GO:0006306; GO:0008168	DNA methylation [GO:0006306]	NA	methyltransferase activity [GO:0008168]	NA
Unigene_455527	13.745	449.62	32.712	5.032	0.00105068	0.322	tr|K4BMK5|K4BMK5_SOLLC	603	100	64	63.79	10.61	0	0	110	301	1	64	1.6e-27	101267100	Uncharacterized protein	GO:0006857; GO:0016021; GO:0022857	oligopeptide transport [GO:0006857]	integral component of membrane [GO:0016021]	transmembrane transporter activity [GO:0022857]	NA
Unigene_217060	4.582	206.039	44.971	5.491	0.0010536	0.323	NA	NA	NA	NA	NA	NA	NA	NA	NA	NA	NA	NA	NA	NA	NA	NA	NA	NA	NA	NA
Unigene_210475	689.538	19474.2	28.242	4.82	0.00106297	0.325	tr|Q9SC15|Q9SC15_SOLTU	159	88.7	159	72.6	100	18	0	52	528	1	159	1.4e-84	pr1-1	Pathogenesis related protein PR-1	GO:0005576	NA	extracellular region [GO:0005576]	NA	NA
Unigene_149448	9.163	331.758	36.205	5.178	0.00106354	0.325	tr|K4CBU0|K4CBU0_SOLLC	230	77.7	215	70.49	93.48	47	1	723	82	16	230	8.3e-88	NA	Uncharacterized protein	NA	NA	NA	NA	NA
Unigene_186613	2.291	141.434	61.739	5.948	0.001065	0.325	tr|M0ZQ57|M0ZQ57_SOLTU	466	80.2	474	96.28	101.72	81	5	1417	2	4	466	2.3e-212	NA	Uncharacterized protein	GO:0004190	NA	NA	aspartic-type endopeptidase activity [GO:0004190]	NA
Unigene_133648	11.454	389.379	33.995	5.087	0.00108079	0.329	tr|M1CUA3|M1CUA3_SOLTU	167	85.1	101	16.2	60.48	14	1	1244	1543	24	124	1.5e-48	NA	Uncharacterized protein	NA	NA	NA	NA	NA
Unigene_192250	115.687	2767.56	23.923	4.58	0.00108547	0.33	tr|M1CCV4|M1CCV4_SOLTU	251	87.6	121	12.68	48.21	15	0	41	403	1	121	3.9e-51	102580702	Uncharacterized protein	GO:0003723	NA	NA	RNA binding [GO:0003723]	NA
Unigene_212120	6.872	267.153	38.873	5.281	0.00108847	0.331	tr|K4CD19|K4CD19_SOLLC	383	97.7	261	84.92	68.15	6	0	785	3	1	261	1.1e-148	101254608	Branched-chain-amino-acid aminotransferase (EC 2.6.1.42)	GO:0009082; GO:0052654; GO:0052655; GO:0052656	branched-chain amino acid biosynthetic process [GO:0009082]	NA	L-isoleucine transaminase activity [GO:0052656]; L-leucine transaminase activity [GO:0052654]; L-valine transaminase activity [GO:0052655]	NA
Unigene_189402	6.872	266.28	38.746	5.276	0.00109874	0.332	tr|A0A0V0IH69|A0A0V0IH69_SOLCH	658	56.1	310	33.51	47.11	112	5	546	1409	351	658	2.4e-90	NA	Putative ovule protein (Fragment)	GO:0003676; GO:0015074	DNA integration [GO:0015074]	NA	nucleic acid binding [GO:0003676]	NA
Unigene_141077	77.888	1886.66	24.223	4.598	0.00111344	0.333	tr|K4BB09|K4BB09_SOLLC	370	99.6	260	37.55	70.27	1	0	1959	1180	1	260	9.5e-148	101265985	Uncharacterized protein	GO:0008168	NA	NA	methyltransferase activity [GO:0008168]	NA
Unigene_138462	9.163	325.647	35.538	5.151	0.00112305	0.334	NA	NA	NA	NA	NA	NA	NA	NA	NA	NA	NA	NA	NA	NA	NA	NA	NA	NA	NA	NA
Unigene_142250	2.291	138.815	60.596	5.921	0.00112539	0.334	tr|A5BA39|A5BA39_VITVI	1099	89.5	306	99.67	27.84	32	0	919	2	704	1009	5.1e-162	VITISV_041694	Uncharacterized protein	GO:0003676; GO:0015074	DNA integration [GO:0015074]	NA	nucleic acid binding [GO:0003676]	NA
Unigene_430851	6.872	263.66	38.365	5.262	0.00113031	0.335	tr|M1C6C0|M1C6C0_SOLTU	112	96.9	32	11.07	28.57	1	0	96	1	6	37	7.3e-09	102594103	Uncharacterized protein	NA	NA	NA	NA	NA
Unigene_311324	32.072	853.841	26.623	4.735	0.00114324	0.338	tr|K4BWV2|K4BWV2_SOLLC	282	87.9	282	53.82	100	34	0	364	1209	1	282	3.4e-142	101244582	Uncharacterized protein	GO:0003677; GO:0006355	regulation of transcription, DNA-templated [GO:0006355]	NA	DNA binding [GO:0003677]	NA
Unigene_121453	4.582	199.928	43.637	5.447	0.00114983	0.339	tr|A0A1C9A1G1|A0A1C9A1G1_SOLLC	517	99	105	55.36	20.31	1	0	525	211	1	105	8.8e-56	MLO	MLO-like protein	GO:0005516; GO:0006952; GO:0009607; GO:0016021	defense response [GO:0006952]; response to biotic stimulus [GO:0009607]	integral component of membrane [GO:0016021]	calmodulin binding [GO:0005516]	NA
Unigene_146112	37.799	978.687	25.892	4.694	0.00115269	0.339	tr|K4B7X6|K4B7X6_SOLLC	933	90.4	763	92.52	81.78	69	1	186	2474	106	864	0	NA	Uncharacterized protein	NA	NA	NA	NA	NA
Unigene_208428	26.344	723.757	27.473	4.78	0.00115272	0.339	tr|K4B894|K4B894_SOLLC	833	93.5	31	19.21	3.72	2	0	1	93	803	833	4.5e-08	101252351	Uncharacterized protein	NA	NA	NA	NA	NA
Unigene_215094	13.745	436.524	31.759	4.989	0.00115364	0.339	tr|K4CMN3|K4CMN3_SOLLC	346	96.6	205	32.33	59.25	7	0	1007	1621	142	346	8.2e-106	101256209	Uncharacterized protein	GO:0016021	NA	integral component of membrane [GO:0016021]	NA	NA
Unigene_368492	58.416	1433.55	24.54	4.617	0.00115407	0.339	tr|K4BK46|K4BK46_SOLLC	411	90.9	307	51.95	74.7	28	0	157	1077	1	307	2.2e-153	101250390	Uncharacterized protein	GO:0004425; GO:0006568	tryptophan metabolic process [GO:0006568]	NA	indole-3-glycerol-phosphate synthase activity [GO:0004425]	NA
Unigene_219445	73.306	1759.19	23.998	4.585	0.00116128	0.341	tr|K4B5U1|K4B5U1_SOLLC	256	74.3	253	68.38	98.83	65	0	133	891	1	253	2.2e-95	104645573	Uncharacterized protein	GO:0016021	NA	integral component of membrane [GO:0016021]	NA	NA
Unigene_162100	2.291	137.069	59.834	5.903	0.00116806	0.343	NA	NA	NA	NA	NA	NA	NA	NA	NA	NA	NA	NA	NA	NA	NA	NA	NA	NA	NA	NA
Unigene_153707	2.291	136.195	59.453	5.894	0.00119016	0.346	tr|K4CMN3|K4CMN3_SOLLC	346	95.8	212	71.62	61.27	7	1	257	886	82	293	1.4e-103	101256209	Uncharacterized protein	GO:0016021	NA	integral component of membrane [GO:0016021]	NA	NA
Unigene_157737	2.291	136.195	59.453	5.894	0.00119016	0.346	tr|M1CY40|M1CY40_SOLTU	384	47.8	67	29.47	17.45	35	0	3	203	196	262	1.1e-09	NA	Uncharacterized protein	NA	NA	NA	NA	NA
Unigene_343805	6.872	258.422	37.602	5.233	0.00119709	0.347	NA	NA	NA	NA	NA	NA	NA	NA	NA	NA	NA	NA	NA	NA	NA	NA	NA	NA	NA	NA
Unigene_183370	11.454	374.538	32.699	5.031	0.00121534	0.35	tr|K4DAG0|K4DAG0_SOLLC	478	96	478	82.27	100	19	0	97	1530	1	478	3.4e-268	101247289	Uncharacterized protein	GO:0003723; GO:0004519; GO:0009451; GO:0043231	RNA modification [GO:0009451]	intracellular membrane-bounded organelle [GO:0043231]	endonuclease activity [GO:0004519]; RNA binding [GO:0003723]	NA
Unigene_194298	34.362	886.144	25.788	4.689	0.00122041	0.351	tr|K4BV44|K4BV44_SOLLC	519	95.8	312	83.13	60.12	13	0	27	962	1	312	2.1e-173	NA	Uncharacterized protein	GO:0005506; GO:0016020; GO:0016709; GO:0020037; GO:0044550	secondary metabolite biosynthetic process [GO:0044550]	membrane [GO:0016020]	heme binding [GO:0020037]; iron ion binding [GO:0005506]; oxidoreductase activity, acting on paired donors, with incorporation or reduction of molecular oxygen, NAD(P)H as one donor, and incorporation of one atom of oxygen [GO:0016709]	NA
Unigene_212767	9.163	316.043	34.49	5.108	0.00122529	0.351	NA	NA	NA	NA	NA	NA	NA	NA	NA	NA	NA	NA	NA	NA	NA	NA	NA	NA	NA	NA
Unigene_181243	8.018	286.36	35.715	5.158	0.00122585	0.351	tr|K4C679|K4C679_SOLLC	553	93.9	115	48.66	20.8	7	0	703	359	439	553	1.4e-63	101257179	Uncharacterized protein	GO:0005982; GO:0009570; GO:0043036; GO:2001070	starch metabolic process [GO:0005982]	chloroplast stroma [GO:0009570]; starch grain [GO:0043036]	starch binding [GO:2001070]	NA
Unigene_454053	24.054	658.278	27.367	4.774	0.00123176	0.351	tr|B1Q3F0|B1Q3F0_SOLLC	502	88.9	99	42.67	19.72	11	0	399	695	97	195	6.6e-45	LeGAD1 544313	Glutamate decarboxylase (EC 4.1.1.15)	GO:0004351; GO:0006536; GO:0009506; GO:0030170	glutamate metabolic process [GO:0006536]	plasmodesma [GO:0009506]	glutamate decarboxylase activity [GO:0004351]; pyridoxal phosphate binding [GO:0030170]	NA
Unigene_393740	2.291	134.449	58.69	5.875	0.00123597	0.351	tr|M1BN80|M1BN80_SOLTU	721	83.9	31	12.76	4.3	5	0	729	637	445	475	9.8e-07	102591556	Amine oxidase (EC 1.4.3.-)	GO:0005507; GO:0008131; GO:0009308; GO:0048038	amine metabolic process [GO:0009308]	NA	copper ion binding [GO:0005507]; primary amine oxidase activity [GO:0008131]; quinone binding [GO:0048038]	NA
Unigene_149409	2.291	134.449	58.69	5.875	0.00123597	0.351	NA	NA	NA	NA	NA	NA	NA	NA	NA	NA	NA	NA	NA	NA	NA	NA	NA	NA	NA	NA
Unigene_118325	4.582	194.69	42.493	5.409	0.00124202	0.352	tr|A0A0V0GS64|A0A0V0GS64_SOLCH	62	60.4	48	9.42	77.42	19	0	144	1	13	60	1e-05	NA	Putative ovule protein (Fragment)	NA	NA	NA	NA	NA
Unigene_351169	36.653	930.669	25.391	4.666	0.00124231	0.352	tr|K4CPG6|K4CPG6_SOLLC	197	89.8	197	67.85	100	20	0	740	150	1	197	5.6e-94	NA	Uncharacterized protein	GO:0016021	NA	integral component of membrane [GO:0016021]	NA	NA
Unigene_186091	9.163	314.297	34.3	5.1	0.00124513	0.353	tr|M1AEY8|M1AEY8_SOLTU	106	96.3	81	34.81	76.42	3	0	446	204	1	81	7.5e-41	102593022	Mitochondrial pyruvate carrier	GO:0005743; GO:0006850; GO:0016021	mitochondrial pyruvate transmembrane transport [GO:0006850]	integral component of membrane [GO:0016021]; mitochondrial inner membrane [GO:0005743]	NA	NA
Unigene_313023	13.745	425.174	30.933	4.951	0.00125259	0.354	NA	NA	NA	NA	NA	NA	NA	NA	NA	NA	NA	NA	NA	NA	NA	NA	NA	NA	NA	NA
Unigene_129935	2.291	133.576	58.309	5.866	0.00125971	0.356	tr|K4BBY3|K4BBY3_SOLLC	250	97	168	45.86	67.2	5	0	161	664	1	168	1.3e-92	101248932	Uncharacterized protein	NA	NA	NA	NA	NA
Unigene_357301	6.872	253.184	36.84	5.203	0.00126916	0.357	NA	NA	NA	NA	NA	NA	NA	NA	NA	NA	NA	NA	NA	NA	NA	NA	NA	NA	NA	NA
Unigene_122838	6.872	252.311	36.713	5.198	0.00128172	0.357	tr|K4B1F4|K4B1F4_SOLLC	249	84.3	249	69.23	100	38	1	116	859	1	249	4.1e-110	101265589	Uncharacterized protein	GO:0000982; GO:0000987; GO:0005634; GO:0006351; GO:0045944; GO:0046983	positive regulation of transcription by RNA polymerase II [GO:0045944]; transcription, DNA-templated [GO:0006351]	nucleus [GO:0005634]	protein dimerization activity [GO:0046983]; proximal promoter sequence-specific DNA binding [GO:0000987]; transcription factor activity, RNA polymerase II proximal promoter sequence-specific DNA binding [GO:0000982]	NA
Unigene_193838	6.872	252.311	36.713	5.198	0.00128172	0.357	tr|A0A151R3E4|A0A151R3E4_CAJCA	912	47.7	199	40.26	21.82	97	3	1470	895	706	904	1.5e-38	KK1_041741	Polyprotein	GO:0003676; GO:0008270	NA	NA	nucleic acid binding [GO:0003676]; zinc ion binding [GO:0008270]	NA
Unigene_359160	36.653	921.066	25.129	4.651	0.00128305	0.357	tr|K4BV44|K4BV44_SOLLC	519	100	425	80.14	81.89	0	0	2	1276	95	519	3.9e-250	NA	Uncharacterized protein	GO:0005506; GO:0016020; GO:0016709; GO:0020037; GO:0044550	secondary metabolite biosynthetic process [GO:0044550]	membrane [GO:0016020]	heme binding [GO:0020037]; iron ion binding [GO:0005506]; oxidoreductase activity, acting on paired donors, with incorporation or reduction of molecular oxygen, NAD(P)H as one donor, and incorporation of one atom of oxygen [GO:0016709]	NA
Unigene_171979	2.291	132.703	57.928	5.856	0.00128404	0.357	tr|K4BBY3|K4BBY3_SOLLC	250	97.3	147	35.68	58.8	4	0	608	1048	104	250	2.5e-79	101248932	Uncharacterized protein	NA	NA	NA	NA	NA
Unigene_154138	4.582	192.071	41.922	5.39	0.00129189	0.357	tr|K4AXU2|K4AXU2_SOLLC	492	96.1	492	83.01	100	19	0	11	1486	1	492	3.5e-276	101267932	Uncharacterized protein	NA	NA	NA	NA	NA
Unigene_510037	12.6	393.745	31.251	4.966	0.00129748	0.358	tr|K4CBR2|K4CBR2_SOLLC	875	100	289	70.83	33.03	0	0	281	1147	95	383	1.1e-167	NA	Uncharacterized protein	GO:0003729; GO:0003824; GO:0006979; GO:0009409; GO:0009506; GO:0009507; GO:0080167	response to cold [GO:0009409]; response to karrikin [GO:0080167]; response to oxidative stress [GO:0006979]	chloroplast [GO:0009507]; plasmodesma [GO:0009506]	catalytic activity [GO:0003824]; mRNA binding [GO:0003729]	NA
Unigene_168044	2.291	131.83	57.547	5.847	0.00130897	0.359	tr|K4BKV1|K4BKV1_SOLLC	75	91.9	62	43.26	82.67	5	0	143	328	3	64	3e-24	NA	Uncharacterized protein	GO:0016021	NA	integral component of membrane [GO:0016021]	NA	NA
Unigene_447899	2.291	131.83	57.547	5.847	0.00130897	0.359	tr|K4CBV0|K4CBV0_SOLLC	412	83.5	242	92.84	58.74	13	1	727	2	105	319	2e-114	101249833	Uncharacterized protein	GO:0005506; GO:0016491; GO:0044237; GO:0051537	cellular metabolic process [GO:0044237]	NA	2 iron, 2 sulfur cluster binding [GO:0051537]; iron ion binding [GO:0005506]; oxidoreductase activity [GO:0016491]	NA
Unigene_154884	2.291	130.957	57.166	5.837	0.00133452	0.366	tr|K4D085|K4D085_SOLLC	528	91.5	528	83.94	100	45	0	1823	240	1	528	3.6e-271	101260279	Uncharacterized protein	GO:0016021; GO:0022857	NA	integral component of membrane [GO:0016021]	transmembrane transporter activity [GO:0022857]	NA
Unigene_103405	2.291	130.957	57.166	5.837	0.00133452	0.366	NA	NA	NA	NA	NA	NA	NA	NA	NA	NA	NA	NA	NA	NA	NA	NA	NA	NA	NA	NA
Unigene_123870	41.235	998.767	24.221	4.598	0.00136492	0.372	tr|M1BPH2|M1BPH2_SOLTU	689	98.2	166	99.6	24.09	3	0	2	499	87	252	1.5e-86	NA	Phenylalanine ammonia-lyase (EC 4.3.1.24)	GO:0005737; GO:0006559; GO:0009800; GO:0045548	cinnamic acid biosynthetic process [GO:0009800]; L-phenylalanine catabolic process [GO:0006559]	cytoplasm [GO:0005737]	phenylalanine ammonia-lyase activity [GO:0045548]	PATHWAY: Phenylpropanoid metabolism; trans-cinnamate biosynthesis; trans-cinnamate from L-phenylalanine: step 1/1. {ECO:0000256|RuleBase:RU003955}.
Unigene_418049	1.145	98.654	86.13	6.428	0.00136798	0.372	tr|M1AJI0|M1AJI0_SOLTU	80	67.5	77	27.3	96.25	25	0	295	525	1	77	6.6e-23	NA	Uncharacterized protein	NA	NA	NA	NA	NA
Unigene_169905	71.016	1618.63	22.793	4.51	0.00136828	0.372	tr|A0A0V0ISL9|A0A0V0ISL9_SOLCH	873	88.9	903	88.13	103.44	70	1	210	2918	1	873	0	NA	Putative alpha-glucosidase-like	GO:0004553; GO:0005975; GO:0030246	carbohydrate metabolic process [GO:0005975]	NA	carbohydrate binding [GO:0030246]; hydrolase activity, hydrolyzing O-glycosyl compounds [GO:0004553]	NA
Unigene_147459	34.362	847.73	24.67	4.625	0.00140094	0.376	tr|K4B498|K4B498_SOLLC	106	96.2	106	29.58	100	4	0	98	415	1	106	3.2e-54	104645446	Uncharacterized protein	NA	NA	NA	NA	NA
Unigene_406067	8.018	273.264	34.082	5.091	0.00140138	0.376	tr|K4DH63|K4DH63_SOLLC	722	94.6	705	70.66	97.65	38	0	677	2791	13	717	0	101268174	Uncharacterized protein	NA	NA	NA	NA	NA
Unigene_107323	2.291	128.338	56.023	5.808	0.00141511	0.379	NA	NA	NA	NA	NA	NA	NA	NA	NA	NA	NA	NA	NA	NA	NA	NA	NA	NA	NA	NA
Unigene_489653	875.095	22966.4	26.244	4.714	0.00142862	0.382	tr|K4B6N0|K4B6N0_SOLLC	729	96.2	720	71.86	98.77	27	0	128	2287	1	720	0	NA	Uncharacterized protein	NA	NA	NA	NA	NA
Unigene_134873	28.635	722.884	25.244	4.658	0.00143313	0.383	NA	NA	NA	NA	NA	NA	NA	NA	NA	NA	NA	NA	NA	NA	NA	NA	NA	NA	NA	NA
Unigene_209534	20.617	554.385	26.889	4.749	0.00143694	0.384	tr|K4C7Y8|K4C7Y8_SOLLC	240	76.6	154	48.58	64.17	32	1	197	658	20	169	1.4e-58	101262926	Uncharacterized protein	NA	NA	NA	NA	NA
Unigene_459163	2.291	127.465	55.642	5.798	0.00144335	0.385	tr|K4BLG8|K4BLG8_SOLLC	145	100	49	17.11	33.79	0	0	663	517	97	145	9.7e-22	NA	Uncharacterized protein	GO:0016021	NA	integral component of membrane [GO:0016021]	NA	NA
Unigene_113481	113.396	2464.61	21.735	4.442	0.0014442	0.385	tr|K4BPV7|K4BPV7_SOLLC	233	87.3	197	43.14	84.55	23	1	1137	547	1	195	2.4e-91	101267105	Uncharacterized protein	GO:0003677; GO:0003700; GO:0005634; GO:0006351	transcription, DNA-templated [GO:0006351]	nucleus [GO:0005634]	DNA binding [GO:0003677]; DNA binding transcription factor activity [GO:0003700]	NA
Unigene_303715	36.653	884.398	24.129	4.593	0.00145547	0.387	tr|K4BV44|K4BV44_SOLLC	519	96.5	519	84.9	100	18	0	52	1608	1	519	3.7e-297	NA	Uncharacterized protein	GO:0005506; GO:0016020; GO:0016709; GO:0020037; GO:0044550	secondary metabolite biosynthetic process [GO:0044550]	membrane [GO:0016020]	heme binding [GO:0020037]; iron ion binding [GO:0005506]; oxidoreductase activity, acting on paired donors, with incorporation or reduction of molecular oxygen, NAD(P)H as one donor, and incorporation of one atom of oxygen [GO:0016709]	NA
Unigene_174522	4.582	184.213	40.207	5.329	0.00145885	0.387	tr|M1DVR5|M1DVR5_SOLTU	142	69.6	46	18.09	32.39	14	0	362	225	30	75	6.8e-11	NA	Uncharacterized protein	GO:0008270; GO:0016021	NA	integral component of membrane [GO:0016021]	zinc ion binding [GO:0008270]	NA
Unigene_121775	5.727	212.151	37.044	5.211	0.00146804	0.389	NA	NA	NA	NA	NA	NA	NA	NA	NA	NA	NA	NA	NA	NA	NA	NA	NA	NA	NA	NA
Unigene_425705	6.872	240.088	34.935	5.127	0.0014762	0.389	tr|K4B7F2|K4B7F2_SOLLC	272	76.1	272	46.34	100	65	0	1611	796	1	272	1.3e-110	100736459	Uncharacterized protein	GO:0003677; GO:0005634; GO:0006351; GO:0006355	regulation of transcription, DNA-templated [GO:0006355]; transcription, DNA-templated [GO:0006351]	nucleus [GO:0005634]	DNA binding [GO:0003677]	NA
Unigene_121224	530.326	12230.5	23.062	4.527	0.00149041	0.389	tr|K4BFP7|K4BFP7_SOLLC	141	93.6	141	45.44	100	9	0	722	300	1	141	5.7e-68	NA	Uncharacterized protein	NA	NA	NA	NA	NA
Unigene_507947	34.362	829.396	24.137	4.593	0.0014993	0.389	tr|K4AZE0|K4AZE0_SOLLC	323	95.2	314	57.97	97.21	15	0	150	1091	1	314	1.9e-167	101243827	Uncharacterized protein	GO:0005829; GO:0016618; GO:0030267; GO:0051287	NA	cytosol [GO:0005829]	glyoxylate reductase (NADP) activity [GO:0030267]; hydroxypyruvate reductase activity [GO:0016618]; NAD binding [GO:0051287]	NA
Unigene_428562	4.582	182.467	39.826	5.316	0.00149989	0.389	tr|K4D5B5|K4D5B5_SOLLC	450	100	359	68.16	79.78	0	0	61	1137	1	359	1.7e-213	101248256	Uncharacterized protein	GO:0006629; GO:0008374	lipid metabolic process [GO:0006629]	NA	O-acyltransferase activity [GO:0008374]	NA
Unigene_186000	16.036	450.493	28.093	4.812	0.0015003	0.389	tr|K4BUZ3|K4BUZ3_SOLLC	332	99.1	111	38.45	33.43	1	0	52	384	216	326	6.9e-60	109120153	Uncharacterized protein	GO:0008195	NA	NA	phosphatidate phosphatase activity [GO:0008195]	NA
Unigene_211753	32.072	781.378	24.364	4.607	0.00150734	0.391	tr|M1BUP0|M1BUP0_SOLTU	107	84.3	108	32.96	100.93	16	1	874	551	1	107	2.3e-43	NA	Uncharacterized protein	NA	NA	NA	NA	NA
Unigene_216952	54.98	1243.22	22.612	4.499	0.00151184	0.392	tr|M0ZRJ9|M0ZRJ9_SOLTU	467	83.5	133	99.75	28.48	22	0	399	1	47	179	1.6e-59	NA	Uncharacterized protein	GO:0016021; GO:0022857	NA	integral component of membrane [GO:0016021]	transmembrane transporter activity [GO:0022857]	NA
Unigene_341686	11.454	347.473	30.336	4.923	0.00151769	0.393	tr|A0A0V0IC39|A0A0V0IC39_SOLCH	430	99.1	110	58.51	25.58	1	0	233	562	44	153	5.1e-56	NA	Putative UDP-arabinose 4-epimerase 1-like	GO:0003978; GO:0006012	galactose metabolic process [GO:0006012]	NA	UDP-glucose 4-epimerase activity [GO:0003978]	NA
Unigene_231695	163.794	3451.16	21.07	4.397	0.00153707	0.395	NA	NA	NA	NA	NA	NA	NA	NA	NA	NA	NA	NA	NA	NA	NA	NA	NA	NA	NA	NA
Unigene_507130	43.526	1005.75	23.107	4.53	0.00154328	0.396	tr|K4BCW9|K4BCW9_SOLLC	718	90.5	475	46.49	66.16	45	0	2508	1084	1	475	3e-235	101250463	Uncharacterized protein	NA	NA	NA	NA	NA
Unigene_228776	61.852	1371.56	22.175	4.471	0.00154561	0.397	tr|K4B7P2|K4B7P2_SOLLC	354	96.4	28	23.8	7.91	1	0	269	352	312	339	1.5e-08	NA	Uncharacterized protein	GO:0004197; GO:0005615; GO:0005764; GO:0050790; GO:0051603	proteolysis involved in cellular protein catabolic process [GO:0051603]; regulation of catalytic activity [GO:0050790]	extracellular space [GO:0005615]; lysosome [GO:0005764]	cysteine-type endopeptidase activity [GO:0004197]	NA
Unigene_162806	533.762	12127.5	22.721	4.506	0.00154875	0.397	tr|K4BS88|K4BS88_SOLLC	552	81.3	552	56.21	100	103	0	421	2076	1	552	1.9e-234	NA	Uncharacterized protein	GO:0016021	NA	integral component of membrane [GO:0016021]	NA	NA
Unigene_175914	3.436	152.783	44.462	5.475	0.00155445	0.398	tr|K4C9F0|K4C9F0_SOLLC	501	85.4	501	83.64	100	73	0	1761	259	1	501	4.4e-234	101251993	Uncharacterized protein	GO:0003700; GO:0006351; GO:0043565	transcription, DNA-templated [GO:0006351]	NA	DNA binding transcription factor activity [GO:0003700]; sequence-specific DNA binding [GO:0043565]	NA
Unigene_189525	11.454	342.235	29.879	4.901	0.00158654	0.405	tr|K4B680|K4B680_SOLLC	304	78.5	242	101.11	79.61	33	4	3	677	65	304	1.1e-92	NA	Uncharacterized protein	GO:0003677; GO:0005634; GO:0006351; GO:0006355	regulation of transcription, DNA-templated [GO:0006355]; transcription, DNA-templated [GO:0006351]	nucleus [GO:0005634]	DNA binding [GO:0003677]	NA
Unigene_100748	16.036	441.762	27.549	4.784	0.00159492	0.405	tr|A0A2G9HXH3|A0A2G9HXH3_9LAMI	61	77.8	54	28.72	88.52	12	0	98	259	1	54	1.9e-18	CDL12_05065	Uncharacterized protein	NA	NA	NA	NA	NA
Unigene_182864	2.291	123.1	53.736	5.748	0.00159605	0.405	NA	NA	NA	NA	NA	NA	NA	NA	NA	NA	NA	NA	NA	NA	NA	NA	NA	NA	NA	NA
Unigene_365134	3.436	151.037	43.954	5.458	0.00160822	0.407	tr|K4D8R7|K4D8R7_SOLLC	360	93	200	40.62	55.56	14	0	1421	822	1	200	1.6e-104	101254968	Uncharacterized protein	GO:0016788	NA	NA	hydrolase activity, acting on ester bonds [GO:0016788]	NA
Unigene_114820	11.454	340.489	29.726	4.894	0.00161036	0.407	tr|M1DEN2|M1DEN2_SOLTU	225	66.3	101	13.53	44.89	34	0	771	1073	22	122	6.6e-30	NA	Uncharacterized protein	NA	NA	NA	NA	NA
Unigene_181022	41.235	946.384	22.951	4.52	0.00161187	0.407	tr|K4C7W1|K4C7W1_SOLLC	318	93.4	318	78.13	100	21	0	129	1082	1	318	2.2e-173	101244005	Uncharacterized protein	GO:0016491; GO:0046872	NA	NA	metal ion binding [GO:0046872]; oxidoreductase activity [GO:0016491]	NA
Unigene_301167	14.89	415.571	27.909	4.803	0.00161885	0.407	tr|K4B8R7|K4B8R7_SOLLC	176	100	138	59.14	78.41	0	0	546	133	39	176	1.3e-80	NA	Uncharacterized protein	NA	NA	NA	NA	NA
Unigene_477329	2.291	121.354	52.974	5.727	0.00166298	0.416	tr|K4B680|K4B680_SOLLC	304	81.7	109	60.89	35.86	20	0	329	3	1	109	2.1e-43	NA	Uncharacterized protein	GO:0003677; GO:0005634; GO:0006351; GO:0006355	regulation of transcription, DNA-templated [GO:0006355]; transcription, DNA-templated [GO:0006351]	nucleus [GO:0005634]	DNA binding [GO:0003677]	NA
Unigene_174946	14.89	410.333	27.557	4.784	0.00168264	0.418	tr|K4BPU7|K4BPU7_SOLLC	686	98.5	328	82.48	47.81	5	0	1192	209	359	686	7.5e-198	NA	Uncharacterized protein	GO:0003824; GO:0005975; GO:0030246	carbohydrate metabolic process [GO:0005975]	NA	carbohydrate binding [GO:0030246]; catalytic activity [GO:0003824]	NA
Unigene_410744	419.221	8892.87	21.213	4.407	0.00169568	0.42	tr|A0A0G2SJC2|A0A0G2SJC2_SOLLC	434	100	434	73.02	100	0	0	172	1473	1	434	3e-259	NAOD	N2-acetylornithine deacetylase	GO:0008152; GO:0016787	metabolic process [GO:0008152]	NA	hydrolase activity [GO:0016787]	NA
Unigene_248228	57.271	1241.47	21.677	4.438	0.00169657	0.42	tr|K4CV04|K4CV04_SOLLC	345	96.5	345	59.9	100	12	0	1411	377	1	345	9.5e-202	100736493	Uncharacterized protein	GO:0005634; GO:0005737; GO:0009056; GO:0009939; GO:0010325; GO:0010331; GO:0016787; GO:0048444	catabolic process [GO:0009056]; floral organ morphogenesis [GO:0048444]; positive regulation of gibberellic acid mediated signaling pathway [GO:0009939]; raffinose family oligosaccharide biosynthetic process [GO:0010325]	cytoplasm [GO:0005737]; nucleus [GO:0005634]	gibberellin binding [GO:0010331]; hydrolase activity [GO:0016787]	NA
Unigene_177057	5.727	201.674	35.214	5.138	0.00169687	0.42	NA	NA	NA	NA	NA	NA	NA	NA	NA	NA	NA	NA	NA	NA	NA	NA	NA	NA	NA	NA
Unigene_395947	2.291	120.481	52.593	5.717	0.00169782	0.42	tr|K4B328|K4B328_SOLLC	295	90.2	295	56.05	100	29	0	1185	301	1	295	1.1e-148	101264679	Uncharacterized protein	GO:0003677; GO:0005634; GO:0006351; GO:0006355	regulation of transcription, DNA-templated [GO:0006355]; transcription, DNA-templated [GO:0006351]	nucleus [GO:0005634]	DNA binding [GO:0003677]	NA
Unigene_108460	1.145	91.67	80.032	6.323	0.00169824	0.42	tr|M1D9K4|M1D9K4_SOLTU	133	73.2	82	14.4	61.65	22	0	967	722	4	85	2.1e-23	NA	Uncharacterized protein	NA	NA	NA	NA	NA
Unigene_179012	100.796	2074.36	20.58	4.363	0.00172695	0.424	tr|K4D9U3|K4D9U3_SOLLC	198	84.4	199	32.27	100.51	28	2	384	974	1	198	1.2e-82	101246792	Uncharacterized protein	NA	NA	NA	NA	NA
Unigene_196674	2.291	119.608	52.212	5.706	0.00173363	0.424	tr|K4D085|K4D085_SOLLC	528	89.6	528	85.3	100	45	1	1793	240	1	528	1e-262	101260279	Uncharacterized protein	GO:0016021; GO:0022857	NA	integral component of membrane [GO:0016021]	transmembrane transporter activity [GO:0022857]	NA
Unigene_169018	9.163	279.375	30.489	4.93	0.00174443	0.424	tr|K4CGT6|K4CGT6_SOLLC	964	96.5	115	99.71	11.93	4	0	346	2	86	200	9.5e-53	101267723	Uncharacterized protein	GO:0005829; GO:0006099; GO:0008964; GO:0009507; GO:0015977; GO:0048046; GO:0048366	carbon fixation [GO:0015977]; leaf development [GO:0048366]; tricarboxylic acid cycle [GO:0006099]	apoplast [GO:0048046]; chloroplast [GO:0009507]; cytosol [GO:0005829]	phosphoenolpyruvate carboxylase activity [GO:0008964]	NA
Unigene_100874	6.872	226.119	32.902	5.04	0.00174959	0.424	tr|K4AXH3|K4AXH3_SOLLC	54	82.1	39	3.97	72.22	5	1	25	135	16	54	3.6e-07	NA	Uncharacterized protein	NA	NA	NA	NA	NA
Unigene_163887	2.291	118.735	51.83	5.696	0.00177042	0.426	NA	NA	NA	NA	NA	NA	NA	NA	NA	NA	NA	NA	NA	NA	NA	NA	NA	NA	NA	NA
Unigene_216786	2.291	118.735	51.83	5.696	0.00177042	0.426	tr|K4CVE5|K4CVE5_SOLLC	330	82.4	119	57.4	36.06	21	0	619	263	212	330	3.2e-51	101259977	Uncharacterized protein	GO:0005829; GO:0009056; GO:0052689	catabolic process [GO:0009056]	cytosol [GO:0005829]	carboxylic ester hydrolase activity [GO:0052689]	NA
Unigene_156100	2.291	118.735	51.83	5.696	0.00177042	0.426	tr|K4D936|K4D936_SOLLC	691	92.9	56	15.7	8.1	4	0	1070	903	636	691	6.4e-23	101255361	Uncharacterized protein	GO:0003723; GO:0004519; GO:0009451; GO:0009507	RNA modification [GO:0009451]	chloroplast [GO:0009507]	endonuclease activity [GO:0004519]; RNA binding [GO:0003723]	NA
Unigene_106064	2.291	118.735	51.83	5.696	0.00177042	0.426	NA	NA	NA	NA	NA	NA	NA	NA	NA	NA	NA	NA	NA	NA	NA	NA	NA	NA	NA	NA
Unigene_169747	26.344	630.341	23.927	4.581	0.00177431	0.426	tr|K4AXW2|K4AXW2_SOLLC	468	98.5	468	75.08	100	7	0	33	1436	1	468	1.2e-258	101247255	Uncharacterized protein	GO:0005351; GO:0005355; GO:0016021; GO:0046323	glucose import [GO:0046323]	integral component of membrane [GO:0016021]	carbohydrate:proton symporter activity [GO:0005351]; glucose transmembrane transporter activity [GO:0005355]	NA
Unigene_200083	5.727	198.182	34.604	5.113	0.00178382	0.428	tr|K4C9F0|K4C9F0_SOLLC	501	84.4	501	85.79	100	63	1	1716	259	1	501	6e-228	101251993	Uncharacterized protein	GO:0003700; GO:0006351; GO:0043565	transcription, DNA-templated [GO:0006351]	NA	DNA binding transcription factor activity [GO:0003700]; sequence-specific DNA binding [GO:0043565]	NA
Unigene_180750	2.291	117.861	51.449	5.685	0.00180825	0.433	NA	NA	NA	NA	NA	NA	NA	NA	NA	NA	NA	NA	NA	NA	NA	NA	NA	NA	NA	NA
Unigene_511953	18.327	469.7	25.629	4.68	0.00180994	0.434	tr|K4CBV0|K4CBV0_SOLLC	412	90.5	441	73.95	107.04	13	1	1608	286	1	412	5.3e-240	101249833	Uncharacterized protein	GO:0005506; GO:0016491; GO:0044237; GO:0051537	cellular metabolic process [GO:0044237]	NA	2 iron, 2 sulfur cluster binding [GO:0051537]; iron ion binding [GO:0005506]; oxidoreductase activity [GO:0016491]	NA
Unigene_267623	11.454	325.647	28.431	4.829	0.00183197	0.435	tr|Q5MR26|Q5MR26_SOLPI	865	94.2	86	74.35	9.94	5	0	345	88	780	865	2.9e-41	NA	9A	GO:0016021	NA	integral component of membrane [GO:0016021]	NA	NA
Unigene_124692	32.072	733.36	22.866	4.515	0.0018342	0.435	tr|K4C7U3|K4C7U3_SOLLC	315	94.6	315	76.09	100	17	0	75	1019	1	315	1.9e-172	101247830	Uncharacterized protein	GO:0005743; GO:0006839; GO:0006844; GO:0006865; GO:0015171; GO:0016021	acyl carnitine transport [GO:0006844]; amino acid transport [GO:0006865]; mitochondrial transport [GO:0006839]	integral component of membrane [GO:0016021]; mitochondrial inner membrane [GO:0005743]	amino acid transmembrane transporter activity [GO:0015171]	NA
Unigene_474352	4.582	170.244	37.158	5.216	0.00183637	0.435	tr|K4CWR8|K4CWR8_SOLLC	285	95.8	263	87.18	92.28	11	0	904	116	23	285	2e-142	NA	Uncharacterized protein	GO:0005887; GO:0015179; GO:0015297	NA	integral component of plasma membrane [GO:0005887]	antiporter activity [GO:0015297]; L-amino acid transmembrane transporter activity [GO:0015179]	NA
Unigene_424131	38.944	863.444	22.171	4.471	0.00183803	0.435	tr|K4BEY0|K4BEY0_SOLLC	159	83.8	117	57.07	73.58	19	0	263	613	25	141	9.5e-56	NA	Uncharacterized protein	GO:0004867	NA	NA	serine-type endopeptidase inhibitor activity [GO:0004867]	NA
Unigene_187044	16.036	421.682	26.296	4.717	0.00184103	0.436	tr|A0A1S4BKE3|A0A1S4BKE3_TOBAC	382	100	45	28.91	11.78	0	0	136	2	1	45	1.3e-17	LOC107809264	shaggy-related protein kinase eta	GO:0004674; GO:0005524	NA	NA	ATP binding [GO:0005524]; protein serine/threonine kinase activity [GO:0004674]	NA
Unigene_126980	20.617	511.606	24.814	4.633	0.00184538	0.436	tr|K4DAD9|K4DAD9_SOLLC	392	95.2	392	71.14	100	19	0	144	1319	1	392	5.7e-204	101267482	Uncharacterized protein	GO:0005524; GO:0005759; GO:0016887	NA	mitochondrial matrix [GO:0005759]	ATPase activity [GO:0016887]; ATP binding [GO:0005524]	NA
Unigene_503779	2.291	116.988	51.068	5.674	0.00184714	0.436	NA	NA	NA	NA	NA	NA	NA	NA	NA	NA	NA	NA	NA	NA	NA	NA	NA	NA	NA	NA
Unigene_455307	4.582	169.371	36.967	5.208	0.0018642	0.439	tr|K4B9H5|K4B9H5_SOLLC	831	99.5	182	99.45	21.9	1	0	3	548	519	700	8.1e-99	101264400	Serine/threonine-protein kinase	GO:0004674; GO:0005524; GO:0005886; GO:0006468; GO:0016021; GO:0048544	protein phosphorylation [GO:0006468]; recognition of pollen [GO:0048544]	integral component of membrane [GO:0016021]; plasma membrane [GO:0005886]	ATP binding [GO:0005524]; protein serine/threonine kinase activity [GO:0004674]	NA
Unigene_447974	219.919	4327.7	19.679	4.299	0.00186983	0.44	tr|K4ASQ9|K4ASQ9_SOLLC	311	95.5	311	50.22	100	14	0	446	1378	1	311	1.9e-168	101257995	Uncharacterized protein	GO:0003700	NA	NA	DNA binding transcription factor activity [GO:0003700]	NA
Unigene_130077	2.291	116.115	50.687	5.664	0.00188714	0.443	NA	NA	NA	NA	NA	NA	NA	NA	NA	NA	NA	NA	NA	NA	NA	NA	NA	NA	NA	NA
Unigene_502721	32.072	726.376	22.649	4.501	0.00188911	0.443	tr|M1CV43|M1CV43_SOLTU	136	97.1	136	24.39	100	4	0	317	724	1	136	4e-72	NA	Uncharacterized protein	GO:0016021	NA	integral component of membrane [GO:0016021]	NA	NA
Unigene_207701	29.781	680.977	22.866	4.515	0.00190664	0.445	tr|Q9ZPP2|Q9ZPP2_SOLLC	379	97.6	379	87.94	100	9	0	1212	76	1	379	3.7e-219	544200	Gibberellin 20-oxidase-3	GO:0009416; GO:0009686; GO:0009740; GO:0009826; GO:0009908; GO:0045544; GO:0046872	flower development [GO:0009908]; gibberellic acid mediated signaling pathway [GO:0009740]; gibberellin biosynthetic process [GO:0009686]; response to light stimulus [GO:0009416]; unidimensional cell growth [GO:0009826]	NA	gibberellin 20-oxidase activity [GO:0045544]; metal ion binding [GO:0046872]	NA
Unigene_110468	312.698	6180.31	19.764	4.305	0.00191443	0.445	tr|K4BT44|K4BT44_SOLLC	340	88.5	340	72.49	100	39	0	1264	245	1	340	4.7e-159	NA	Uncharacterized protein	GO:0016021	NA	integral component of membrane [GO:0016021]	NA	NA
Unigene_154211	2.291	115.242	50.306	5.653	0.00192829	0.448	NA	NA	NA	NA	NA	NA	NA	NA	NA	NA	NA	NA	NA	NA	NA	NA	NA	NA	NA	NA
Unigene_141000	240.537	4682.16	19.465	4.283	0.00193725	0.449	tr|K4DBG3|K4DBG3_SOLLC	135	90.4	135	62.02	100	13	0	148	552	1	135	6.6e-63	NA	Uncharacterized protein	NA	NA	NA	NA	NA
Unigene_158774	2.291	114.369	49.925	5.642	0.00197063	0.455	NA	NA	NA	NA	NA	NA	NA	NA	NA	NA	NA	NA	NA	NA	NA	NA	NA	NA	NA	NA
Unigene_453417	13.745	365.807	26.614	4.734	0.00197106	0.455	tr|K4CP39|K4CP39_SOLLC	481	100	205	29.12	42.62	0	0	98	712	20	224	4.7e-110	101245278	Uncharacterized protein	GO:0005506; GO:0016020; GO:0016709; GO:0020037; GO:0044550	secondary metabolite biosynthetic process [GO:0044550]	membrane [GO:0016020]	heme binding [GO:0020037]; iron ion binding [GO:0005506]; oxidoreductase activity, acting on paired donors, with incorporation or reduction of molecular oxygen, NAD(P)H as one donor, and incorporation of one atom of oxygen [GO:0016709]	NA
Unigene_158039	508.563	10365.7	20.382	4.349	0.00198561	0.457	tr|K4DAN1|K4DAN1_SOLLC	201	88.1	194	41.6	96.52	19	2	151	723	9	201	3.1e-86	NA	Uncharacterized protein	GO:0005509	NA	NA	calcium ion binding [GO:0005509]	NA
Unigene_255717	34.362	756.06	22.003	4.46	0.0019951	0.459	tr|K4CJD9|K4CJD9_SOLLC	92	76.8	82	21.17	89.13	19	0	791	546	1	82	6.9e-23	NA	Uncharacterized protein	GO:0016021	NA	integral component of membrane [GO:0016021]	NA	NA
Unigene_190526	11.454	315.17	27.516	4.782	0.00201186	0.461	NA	NA	NA	NA	NA	NA	NA	NA	NA	NA	NA	NA	NA	NA	NA	NA	NA	NA	NA	NA
Unigene_200851	2.291	113.496	49.544	5.631	0.00201421	0.461	tr|K4B1T3|K4B1T3_SOLLC	222	93.7	63	46.67	28.38	2	1	191	3	1	61	2.2e-21	101268616	Uncharacterized protein	GO:0005783; GO:0009705; GO:0010256; GO:0016021	endomembrane system organization [GO:0010256]	endoplasmic reticulum [GO:0005783]; integral component of membrane [GO:0016021]; plant-type vacuole membrane [GO:0009705]	NA	NA
Unigene_385488	167.23	3204.09	19.16	4.26	0.00201879	0.461	sp|O49879|CF0_SOLLC	845	93.4	845	95.55	100	52	1	2599	77	1	845	0	HCR9-0 CF-0 Solyc01g006550.2.1	Receptor-like protein Cf-9 homolog	GO:0005886; GO:0016021	NA	integral component of membrane [GO:0016021]; plasma membrane [GO:0005886]	NA	NA
Unigene_172776	1.145	86.432	75.459	6.238	0.00202136	0.461	tr|K4AW33|K4AW33_SOLLC	348	97.1	240	63.66	68.97	7	0	947	228	109	348	1.3e-135	101257892	Uncharacterized protein	GO:0009416; GO:0009686; GO:0009740; GO:0016707; GO:0046872	gibberellic acid mediated signaling pathway [GO:0009740]; gibberellin biosynthetic process [GO:0009686]; response to light stimulus [GO:0009416]	NA	gibberellin 3-beta-dioxygenase activity [GO:0016707]; metal ion binding [GO:0046872]	NA
Unigene_130398	60.707	1234.49	20.335	4.346	0.00202152	0.461	NA	NA	NA	NA	NA	NA	NA	NA	NA	NA	NA	NA	NA	NA	NA	NA	NA	NA	NA	NA
Unigene_268350	11.454	314.297	27.44	4.778	0.00202784	0.461	tr|A0A0V0HHF6|A0A0V0HHF6_SOLCH	184	98.8	173	51.44	94.02	2	0	196	714	1	173	4.7e-92	NA	Putative ovule protein	GO:0016021; GO:0017176	NA	integral component of membrane [GO:0016021]	phosphatidylinositol N-acetylglucosaminyltransferase activity [GO:0017176]	NA
Unigene_170570	127.141	2449.77	19.268	4.268	0.00202955	0.461	tr|K4BSM4|K4BSM4_SOLLC	156	99.4	156	28.11	100	1	0	1305	838	1	156	1.5e-82	101267225	Uncharacterized protein	NA	NA	NA	NA	NA
Unigene_325204	22.908	538.671	23.514	4.555	0.0020364	0.462	tr|A0A0V0HIA8|A0A0V0HIA8_SOLCH	260	90.7	247	63.55	95	21	1	327	1067	16	260	1.2e-123	NA	Putative acetyltransferase NATA1-like	GO:0016740	NA	NA	transferase activity [GO:0016740]	NA
Unigene_194895	16.036	407.713	25.425	4.668	0.00203901	0.462	NA	NA	NA	NA	NA	NA	NA	NA	NA	NA	NA	NA	NA	NA	NA	NA	NA	NA	NA	NA
Unigene_195734	4.582	164.133	35.824	5.163	0.00204384	0.462	tr|K4CW88|K4CW88_SOLLC	199	95.5	199	61.99	100	9	0	922	326	1	199	4.2e-98	NA	Uncharacterized protein	NA	NA	NA	NA	NA
Unigene_385028	4.582	164.133	35.824	5.163	0.00204384	0.462	tr|K4CIC9|K4CIC9_SOLLC	458	99.7	357	82.19	77.95	1	0	1	1071	102	458	6e-209	101264651	Glycosyltransferase (EC 2.4.1.-)	GO:0008152; GO:0043231; GO:0080043; GO:0080044	metabolic process [GO:0008152]	intracellular membrane-bounded organelle [GO:0043231]	quercetin 3-O-glucosyltransferase activity [GO:0080043]; quercetin 7-O-glucosyltransferase activity [GO:0080044]	NA
Unigene_138967	11.454	313.424	27.363	4.774	0.00204398	0.462	tr|K4B063|K4B063_SOLLC	881	95.7	555	93.12	63	24	0	1665	1	1	555	6.5e-312	101248049	AGO4D	GO:0003676; GO:0031047	gene silencing by RNA [GO:0031047]	NA	nucleic acid binding [GO:0003676]	NA
Unigene_208320	6.872	213.897	31.124	4.96	0.00204719	0.462	NA	NA	NA	NA	NA	NA	NA	NA	NA	NA	NA	NA	NA	NA	NA	NA	NA	NA	NA	NA
Unigene_333132	19.472	472.319	24.256	4.6	0.00205755	0.462	tr|Q5MR26|Q5MR26_SOLPI	865	94.2	86	59.31	9.94	5	0	433	176	780	865	2.1e-41	NA	9A	GO:0016021	NA	integral component of membrane [GO:0016021]	NA	NA
Unigene_150456	4.582	163.26	35.633	5.155	0.00207605	0.463	tr|K4B383|K4B383_SOLLC	361	94.3	158	100	43.77	9	0	1	474	197	354	5.3e-78	101252332	Uncharacterized protein	GO:0016787	NA	NA	hydrolase activity [GO:0016787]	NA
Unigene_263551	1872.75	54213.7	28.949	4.855	0.00208729	0.465	tr|K4CLE1|K4CLE1_SOLLC	482	100	482	57.96	100	0	0	2351	906	1	482	3.9e-289	101263441	Uncharacterized protein	GO:0004197; GO:0005773; GO:0006624; GO:0051603	proteolysis involved in cellular protein catabolic process [GO:0051603]; vacuolar protein processing [GO:0006624]	vacuole [GO:0005773]	cysteine-type endopeptidase activity [GO:0004197]	NA
Unigene_137927	11.454	310.805	27.135	4.762	0.0020934	0.466	tr|K4BBY8|K4BBY8_SOLLC	426	99.3	135	57.53	31.69	1	0	704	300	292	426	2.4e-71	101246299	Uncharacterized protein	NA	NA	NA	NA	NA
Unigene_378797	2.291	111.75	48.782	5.608	0.00210527	0.468	NA	NA	NA	NA	NA	NA	NA	NA	NA	NA	NA	NA	NA	NA	NA	NA	NA	NA	NA	NA
Unigene_170143	2.291	111.75	48.782	5.608	0.00210527	0.468	tr|K4CGU7|K4CGU7_SOLLC	647	100	30	21.03	4.64	0	0	161	250	1	30	2.1e-09	101264446	Uncharacterized protein	NA	NA	NA	NA	NA
Unigene_102773	2.291	111.75	48.782	5.608	0.00210527	0.468	NA	NA	NA	NA	NA	NA	NA	NA	NA	NA	NA	NA	NA	NA	NA	NA	NA	NA	NA	NA
Unigene_106801	2.291	111.75	48.782	5.608	0.00210527	0.468	tr|K4BU17|K4BU17_SOLLC	333	48.9	90	45.84	27.03	46	0	546	277	220	309	4e-11	101267886	Uncharacterized protein	GO:0016021; GO:0043161; GO:0061630	proteasome-mediated ubiquitin-dependent protein catabolic process [GO:0043161]	integral component of membrane [GO:0016021]	ubiquitin protein ligase activity [GO:0061630]	NA
Unigene_118051	27.49	617.245	22.454	4.489	0.00210711	0.468	NA	NA	NA	NA	NA	NA	NA	NA	NA	NA	NA	NA	NA	NA	NA	NA	NA	NA	NA	NA
Unigene_215181	4.582	162.387	35.443	5.147	0.00210896	0.468	tr|K4C7Q5|K4C7Q5_SOLLC	140	92.3	52	47.42	37.14	3	1	156	1	1	51	5.5e-18	101257272	Uncharacterized protein	NA	NA	NA	NA	NA
Unigene_127784	11.454	309.932	27.059	4.758	0.00211021	0.468	NA	NA	NA	NA	NA	NA	NA	NA	NA	NA	NA	NA	NA	NA	NA	NA	NA	NA	NA	NA
Unigene_203060	111.105	2124.13	19.118	4.257	0.00211406	0.468	tr|K4D9W6|K4D9W6_SOLLC	622	98.1	622	72.02	100	12	0	2432	567	1	622	0	101253156	Uncharacterized protein	GO:0003755; GO:0006457	protein folding [GO:0006457]	NA	peptidyl-prolyl cis-trans isomerase activity [GO:0003755]	NA
Unigene_435401	32.072	700.184	21.832	4.448	0.00211491	0.468	tr|M0ZRZ4|M0ZRZ4_SOLTU	52	84.3	51	24.48	98.08	8	0	198	350	1	51	2.7e-13	NA	Uncharacterized protein	NA	NA	NA	NA	NA
Unigene_218043	2.291	110.877	48.401	5.597	0.00215285	0.474	NA	NA	NA	NA	NA	NA	NA	NA	NA	NA	NA	NA	NA	NA	NA	NA	NA	NA	NA	NA
Unigene_260498	137.449	2585.97	18.814	4.234	0.00215784	0.475	tr|K4BCS2|K4BCS2_SOLLC	452	96.5	452	62.34	100	16	0	577	1932	1	452	6e-246	101262162	Uncharacterized protein	GO:0016021; GO:0055085	transmembrane transport [GO:0055085]	integral component of membrane [GO:0016021]	NA	NA
Unigene_218245	3.436	136.195	39.635	5.309	0.00217249	0.477	NA	NA	NA	NA	NA	NA	NA	NA	NA	NA	NA	NA	NA	NA	NA	NA	NA	NA	NA	NA
Unigene_126550	6.872	208.658	30.361	4.924	0.00219563	0.481	tr|A0A1U8ECM7|A0A1U8ECM7_CAPAN	867	92.4	157	43.05	18.11	12	0	53	523	711	867	2.4e-81	LOC107845269	putative late blight resistance protein homolog R1B-14	GO:0043531	NA	NA	ADP binding [GO:0043531]	NA
Unigene_176076	2.291	110.004	48.019	5.586	0.00220187	0.482	tr|K4C6T8|K4C6T8_SOLLC	337	93.4	333	71.36	98.81	22	0	1399	401	5	337	7.7e-186	101244385	Uncharacterized protein	GO:0003677; GO:0005634; GO:0006351; GO:0006355	regulation of transcription, DNA-templated [GO:0006355]; transcription, DNA-templated [GO:0006351]	nucleus [GO:0005634]	DNA binding [GO:0003677]	NA
Unigene_135246	2.291	110.004	48.019	5.586	0.00220187	0.482	tr|M1DZD6|M1DZD6_SOLTU	200	44.6	56	20.59	28	31	0	190	23	143	198	7.8e-05	NA	Uncharacterized protein	GO:0003676; GO:0004523	NA	NA	nucleic acid binding [GO:0003676]; RNA-DNA hybrid ribonuclease activity [GO:0004523]	NA
Unigene_205198	4.582	159.768	34.871	5.124	0.00221204	0.483	tr|K4BB29|K4BB29_SOLLC	408	81.4	301	94.85	73.77	56	0	905	3	1	301	2.2e-120	101258525	Uncharacterized protein	NA	NA	NA	NA	NA
Unigene_420506	6.872	207.785	30.234	4.918	0.00222176	0.483	tr|K4DB18|K4DB18_SOLLC	217	80.7	135	28.93	62.21	26	0	875	471	83	217	4.4e-56	101262486	Uncharacterized protein	GO:0000981; GO:0001135; GO:0005634; GO:0006357; GO:0030154; GO:0043565; GO:0044212	cell differentiation [GO:0030154]; regulation of transcription by RNA polymerase II [GO:0006357]	nucleus [GO:0005634]	RNA polymerase II transcription factor activity, sequence-specific DNA binding [GO:0000981]; sequence-specific DNA binding [GO:0043565]; transcription factor activity, RNA polymerase II transcription factor recruiting [GO:0001135]; transcription regulatory region DNA binding [GO:0044212]	NA
Unigene_152652	28.635	625.975	21.86	4.45	0.00223652	0.483	tr|K4DHR3|K4DHR3_SOLLC	261	70.4	267	71.01	102.3	68	6	1070	285	1	261	9.2e-81	101250584	Uncharacterized protein	NA	NA	NA	NA	NA
Unigene_122309	34.362	728.122	21.19	4.405	0.00223912	0.483	tr|A0A0V0HB16|A0A0V0HB16_SOLCH	206	86.2	29	14.26	14.08	4	0	88	174	178	206	9e-06	NA	Putative ovule protein (Fragment)	GO:0003735; GO:0005840; GO:0006412	translation [GO:0006412]	ribosome [GO:0005840]	structural constituent of ribosome [GO:0003735]	NA
Unigene_458727	4.582	158.895	34.681	5.116	0.00224792	0.483	tr|K4CZ68|K4CZ68_SOLLC	594	95.1	594	80.82	100	29	0	2070	289	1	594	0	101263768	Uncharacterized protein	GO:0016021; GO:0022857	NA	integral component of membrane [GO:0016021]	transmembrane transporter activity [GO:0022857]	NA
Unigene_156407	74.452	1424.81	19.137	4.258	0.00228844	0.489	NA	NA	NA	NA	NA	NA	NA	NA	NA	NA	NA	NA	NA	NA	NA	NA	NA	NA	NA	NA
Unigene_458463	2.291	108.258	47.257	5.562	0.00230446	0.491	tr|K4DFD7|K4DFD7_SOLLC	188	100	59	16.62	31.38	0	0	691	867	130	188	1.3e-23	NA	Uncharacterized protein	NA	NA	NA	NA	NA
Unigene_471570	2.291	108.258	47.257	5.562	0.00230446	0.491	NA	NA	NA	NA	NA	NA	NA	NA	NA	NA	NA	NA	NA	NA	NA	NA	NA	NA	NA	NA
Unigene_124679	17.181	412.952	24.035	4.587	0.00230615	0.491	tr|A0A0V0HTP7|A0A0V0HTP7_SOLCH	322	95.7	322	79.7	100	14	0	1125	160	1	322	2.6e-174	NA	Putative isoaspartyl peptidase/L-asparaginase-like	GO:0016787	NA	NA	hydrolase activity [GO:0016787]	NA
Unigene_454955	11.454	300.329	26.22	4.713	0.00230698	0.491	tr|K4D443|K4D443_SOLLC	95	85.9	85	76.81	89.47	7	1	29	268	11	95	6.8e-32	101256437	Uncharacterized protein	GO:0004867; GO:0009611	response to wounding [GO:0009611]	NA	serine-type endopeptidase inhibitor activity [GO:0004867]	NA
Unigene_201415	2.291	107.385	46.876	5.551	0.00235816	0.498	NA	NA	NA	NA	NA	NA	NA	NA	NA	NA	NA	NA	NA	NA	NA	NA	NA	NA	NA	NA
Unigene_120209	2.291	107.385	46.876	5.551	0.00235816	0.498	tr|K4BNT9|K4BNT9_SOLLC	147	89.5	114	57.97	77.55	12	0	66	407	34	147	1.5e-53	101266928	Uncharacterized protein	GO:0006952; GO:0009607	defense response [GO:0006952]; response to biotic stimulus [GO:0009607]	NA	NA	NA
Unigene_118205	4.582	156.276	34.109	5.092	0.00236039	0.498	NA	NA	NA	NA	NA	NA	NA	NA	NA	NA	NA	NA	NA	NA	NA	NA	NA	NA	NA	NA
Unigene_38340	381.422	7046.37	18.474	4.207	0.00237101	0.5	tr|K4D1S1|K4D1S1_SOLLC	424	91.1	302	50.42	71.23	27	0	1446	541	1	302	1.1e-149	101257817	Uncharacterized protein	GO:0005789; GO:0009733; GO:0016021; GO:0055085	response to auxin [GO:0009733]; transmembrane transport [GO:0055085]	endoplasmic reticulum membrane [GO:0005789]; integral component of membrane [GO:0016021]	NA	NA
Unigene_329751	36.653	754.313	20.58	4.363	0.00237361	0.5	tr|A0A2R6P2N6|A0A2R6P2N6_ACTCH	366	51.5	274	37.5	74.86	105	2	1349	528	1	246	2.5e-74	CEY00_Acc32606	Blue copper protein	NA	NA	NA	NA	NA
Unigene_326613	1097.31	23985.2	21.858	4.45	0.00238488	0.501	tr|K4C8Q4|K4C8Q4_SOLLC	349	100	349	68.43	100	0	0	65	1111	1	349	3.8e-202	101263123	Uncharacterized protein	GO:0003712; GO:0004402; GO:0005634; GO:0005737; GO:0006355; GO:0008270; GO:0019005; GO:0030162; GO:0031625; GO:0043161	proteasome-mediated ubiquitin-dependent protein catabolic process [GO:0043161]; regulation of proteolysis [GO:0030162]; regulation of transcription, DNA-templated [GO:0006355]	cytoplasm [GO:0005737]; nucleus [GO:0005634]; SCF ubiquitin ligase complex [GO:0019005]	histone acetyltransferase activity [GO:0004402]; transcription coregulator activity [GO:0003712]; ubiquitin protein ligase binding [GO:0031625]; zinc ion binding [GO:0008270]	NA
Unigene_301015	25.199	551.766	21.896	4.453	0.00239273	0.502	tr|A0A0V0J045|A0A0V0J045_SOLCH	1216	99.3	149	45.2	12.25	1	0	13	459	1068	1216	1.5e-82	NA	Putative splicing factor 3B subunit 3-like	GO:0003676; GO:0005634	NA	nucleus [GO:0005634]	nucleic acid binding [GO:0003676]	NA
Unigene_363861	4.582	155.403	33.918	5.084	0.00239944	0.502	tr|K4B9H6|K4B9H6_SOLLC	680	96.8	680	77.1	100	22	0	2345	306	1	680	0	NA	Uncharacterized protein	GO:0004674; GO:0005524; GO:0005886; GO:0006468; GO:0008270; GO:0016021; GO:0048544	protein phosphorylation [GO:0006468]; recognition of pollen [GO:0048544]	integral component of membrane [GO:0016021]; plasma membrane [GO:0005886]	ATP binding [GO:0005524]; protein serine/threonine kinase activity [GO:0004674]; zinc ion binding [GO:0008270]	NA
Unigene_167570	4.582	155.403	33.918	5.084	0.00239944	0.502	tr|K4CIG1|K4CIG1_SOLLC	226	89.1	147	52.25	65.04	13	1	295	735	83	226	1.1e-65	101249387	Uncharacterized protein	GO:0006591; GO:0009507	ornithine metabolic process [GO:0006591]	chloroplast [GO:0009507]	NA	NA
Unigene_124858	2.291	106.512	46.495	5.539	0.00241353	0.502	NA	NA	NA	NA	NA	NA	NA	NA	NA	NA	NA	NA	NA	NA	NA	NA	NA	NA	NA	NA
Unigene_136894	2.291	106.512	46.495	5.539	0.00241353	0.502	tr|Q53J20|Q53J20_SOLLC	130	75.9	133	64.77	102.31	26	1	118	516	1	127	6.9e-46	109120489 LES1_20t00013	SRF-type transcription factor family protein	GO:0003677; GO:0005634; GO:0006351; GO:0006355; GO:0046983	regulation of transcription, DNA-templated [GO:0006355]; transcription, DNA-templated [GO:0006351]	nucleus [GO:0005634]	DNA binding [GO:0003677]; protein dimerization activity [GO:0046983]	NA
Unigene_417039	4.582	154.529	33.728	5.076	0.00243929	0.502	tr|M1AWJ4|M1AWJ4_SOLTU	593	93.4	574	57.75	96.8	37	1	23	1744	1	573	0	NA	Uncharacterized protein	NA	NA	NA	NA	NA
Unigene_403548	25.199	548.274	21.758	4.443	0.00243967	0.502	tr|K4C3C8|K4C3C8_SOLLC	121	90.9	121	19.73	100	11	0	641	279	1	121	3.9e-60	101248013	Uncharacterized protein	GO:0010052; GO:0016021	guard cell differentiation [GO:0010052]	integral component of membrane [GO:0016021]	NA	NA
Unigene_119014	107.669	1955.63	18.163	4.183	0.00247025	0.502	tr|K4BB09|K4BB09_SOLLC	370	99.2	370	81.02	100	3	0	1252	143	1	370	9.5e-213	101265985	Uncharacterized protein	GO:0008168	NA	NA	methyltransferase activity [GO:0008168]	NA
Unigene_153104	2.291	105.639	46.114	5.527	0.00247066	0.502	tr|K4DFK0|K4DFK0_SOLLC	849	74.1	185	50.73	21.79	24	1	541	1023	72	256	6.2e-66	NA	Uncharacterized protein	GO:0016021	NA	integral component of membrane [GO:0016021]	NA	NA
Unigene_443812	9.163	246.2	26.868	4.748	0.00248781	0.502	tr|K4BPE0|K4BPE0_SOLLC	368	97.3	222	79.86	60.33	6	0	168	833	1	222	4.7e-122	101250295	Uncharacterized protein	GO:0016491; GO:0046872	NA	NA	metal ion binding [GO:0046872]; oxidoreductase activity [GO:0016491]	NA
Unigene_125395	1070.96	22766.5	21.258	4.41	0.00249362	0.502	tr|Q6H3X6|Q6H3X6_SOLLC	148	85.1	148	41.07	100	22	0	62	505	1	148	3.7e-71	NA	Protease inhibitor II (Proteinase inhibitor II)	GO:0004867; GO:0008233	NA	NA	peptidase activity [GO:0008233]; serine-type endopeptidase inhibitor activity [GO:0004867]	NA
Unigene_159338	4.582	152.783	33.347	5.059	0.00252142	0.507	tr|K4BJR4|K4BJR4_SOLLC	337	100	48	29.03	14.24	0	0	3	146	290	337	2.2e-18	101258541	Uncharacterized protein	GO:0016021	NA	integral component of membrane [GO:0016021]	NA	NA
Unigene_20837	351.642	6311.26	17.948	4.166	0.00252258	0.507	tr|B1Q3F0|B1Q3F0_SOLLC	502	94.8	172	41.82	34.26	9	0	456	971	331	502	5.9e-89	LeGAD1 544313	Glutamate decarboxylase (EC 4.1.1.15)	GO:0004351; GO:0006536; GO:0009506; GO:0030170	glutamate metabolic process [GO:0006536]	plasmodesma [GO:0009506]	glutamate decarboxylase activity [GO:0004351]; pyridoxal phosphate binding [GO:0030170]	NA
Unigene_451254	105.378	1902.37	18.053	4.174	0.0025242	0.507	tr|A0A0V0IC39|A0A0V0IC39_SOLCH	430	91.5	329	84.65	76.51	25	1	1	987	105	430	1e-170	NA	Putative UDP-arabinose 4-epimerase 1-like	GO:0003978; GO:0006012	galactose metabolic process [GO:0006012]	NA	UDP-glucose 4-epimerase activity [GO:0003978]	NA
Unigene_210150	1392.82	31806	22.836	4.513	0.00252822	0.507	tr|K4CQY2|K4CQY2_SOLLC	348	98.9	348	49.5	100	4	0	500	1543	1	348	3.4e-209	101261737	Uncharacterized protein	GO:0016787	NA	NA	hydrolase activity [GO:0016787]	NA
Unigene_358638	22.908	502.003	21.914	4.454	0.00252841	0.507	tr|K4DAV4|K4DAV4_SOLLC	189	91.5	153	30.97	80.95	13	0	688	1146	37	189	5e-74	101249045	Uncharacterized protein	NA	NA	NA	NA	NA
Unigene_172273	2.291	104.766	45.733	5.515	0.00252962	0.507	NA	NA	NA	NA	NA	NA	NA	NA	NA	NA	NA	NA	NA	NA	NA	NA	NA	NA	NA	NA
Unigene_424338	2.291	104.766	45.733	5.515	0.00252962	0.507	tr|K4BDF8|K4BDF8_SOLLC	742	100	116	43.28	15.63	0	0	456	803	1	116	4.4e-61	101255938	Uncharacterized protein	GO:0003723; GO:0004519; GO:0009451; GO:0043231	RNA modification [GO:0009451]	intracellular membrane-bounded organelle [GO:0043231]	endonuclease activity [GO:0004519]; RNA binding [GO:0003723]	NA
Unigene_108513	2.291	104.766	45.733	5.515	0.00252962	0.507	NA	NA	NA	NA	NA	NA	NA	NA	NA	NA	NA	NA	NA	NA	NA	NA	NA	NA	NA	NA
Unigene_399502	352.787	6311.26	17.89	4.161	0.00254578	0.509	tr|K4BF42|K4BF42_SOLLC	102	100	102	21.13	100	0	0	1368	1063	1	102	1.9e-54	101252751	Uncharacterized protein	GO:0016021	NA	integral component of membrane [GO:0016021]	NA	NA
Unigene_191096	100.796	1818.56	18.042	4.173	0.00254889	0.51	tr|K4DAK3|K4DAK3_SOLLC	299	99	299	72.28	100	3	0	1145	249	1	299	1.2e-166	101258035	Uncharacterized protein	GO:0016491	NA	NA	oxidoreductase activity [GO:0016491]	NA
Unigene_168054	4.582	151.91	33.156	5.051	0.00256376	0.512	tr|M1CUA3|M1CUA3_SOLTU	167	85.1	101	25.61	60.48	14	1	557	856	24	124	9.8e-49	NA	Uncharacterized protein	NA	NA	NA	NA	NA
Unigene_110873	42.38	832.015	19.632	4.295	0.00256785	0.513	tr|K4BRG5|K4BRG5_SOLLC	426	75.8	277	50.46	65.02	67	0	1446	616	1	277	1.7e-107	101248293	Uncharacterized protein	GO:0005634; GO:0016021	NA	integral component of membrane [GO:0016021]; nucleus [GO:0005634]	NA	NA
Unigene_189276	30.926	637.325	20.608	4.365	0.00257058	0.513	NA	NA	NA	NA	NA	NA	NA	NA	NA	NA	NA	NA	NA	NA	NA	NA	NA	NA	NA	NA
Unigene_296873	67.579	1252.82	18.539	4.212	0.00258502	0.516	tr|K4BNY7|K4BNY7_SOLLC	470	92.2	359	76.01	76.38	28	0	1078	2	1	359	7.5e-189	101259234	Glycosyltransferase (EC 2.4.1.-)	GO:0008152; GO:0016021; GO:0043231; GO:0080043; GO:0080044	metabolic process [GO:0008152]	integral component of membrane [GO:0016021]; intracellular membrane-bounded organelle [GO:0043231]	quercetin 3-O-glucosyltransferase activity [GO:0080043]; quercetin 7-O-glucosyltransferase activity [GO:0080044]	NA
Unigene_140930	9.163	242.707	26.487	4.727	0.00258878	0.516	tr|K4BJ04|K4BJ04_SOLLC	390	84.6	390	86.16	100	53	1	1293	145	1	390	4.4e-186	101257153	Uncharacterized protein	GO:0007166	cell surface receptor signaling pathway [GO:0007166]	NA	NA	NA
Unigene_106310	1.145	79.447	69.361	6.116	0.00259874	0.517	tr|A0A1S4DIG8|A0A1S4DIG8_TOBAC	359	80	35	12.01	9.75	7	0	429	325	325	359	1.3e-05	LOC107830213	transcription factor TCP19-like	GO:0003677; GO:0005634; GO:0006351; GO:0006355	regulation of transcription, DNA-templated [GO:0006355]; transcription, DNA-templated [GO:0006351]	nucleus [GO:0005634]	DNA binding [GO:0003677]	NA
Unigene_149356	1.145	79.447	69.361	6.116	0.00259874	0.517	NA	NA	NA	NA	NA	NA	NA	NA	NA	NA	NA	NA	NA	NA	NA	NA	NA	NA	NA	NA
Unigene_468677	18.327	417.317	22.771	4.509	0.0026007	0.517	tr|A0A1U8EXG8|A0A1U8EXG8_CAPAN	200	96.6	29	26.77	14.5	1	0	237	323	79	107	6.2e-06	LOC107848360	uncharacterized protein LOC107848360 isoform X2	GO:0016021	NA	integral component of membrane [GO:0016021]	NA	NA
Unigene_199775	4.582	151.037	32.966	5.043	0.00260697	0.518	NA	NA	NA	NA	NA	NA	NA	NA	NA	NA	NA	NA	NA	NA	NA	NA	NA	NA	NA	NA
Unigene_225859	8.018	219.135	27.331	4.772	0.00260938	0.518	tr|K4C960|K4C960_SOLLC	253	89.8	118	59.5	46.64	12	0	524	171	1	118	8.4e-49	101249370	Uncharacterized protein	GO:0004175; GO:0005783; GO:0005887; GO:0016485; GO:0043085; GO:0070765	positive regulation of catalytic activity [GO:0043085]; protein processing [GO:0016485]	endoplasmic reticulum [GO:0005783]; gamma-secretase complex [GO:0070765]; integral component of plasma membrane [GO:0005887]	endopeptidase activity [GO:0004175]	NA
Unigene_431383	33.217	671.374	20.212	4.337	0.0026296	0.521	NA	NA	NA	NA	NA	NA	NA	NA	NA	NA	NA	NA	NA	NA	NA	NA	NA	NA	NA	NA
Unigene_156903	256.572	4472.62	17.432	4.124	0.00263992	0.523	tr|A0A0V0I8S9|A0A0V0I8S9_SOLCH	282	59.6	203	31.33	71.99	66	3	518	1120	2	190	2e-59	NA	Putative ovule protein (Fragment)	GO:0003676; GO:0008270	NA	NA	nucleic acid binding [GO:0003676]; zinc ion binding [GO:0008270]	NA
Unigene_202053	37.799	747.329	19.771	4.305	0.00264333	0.523	tr|K4B705|K4B705_SOLLC	234	92	174	43.07	74.36	14	0	248	769	1	174	1.3e-80	101252456	Uncharacterized protein	GO:0000977; GO:0003700; GO:0005634; GO:0006351; GO:0045944; GO:0046983	positive regulation of transcription by RNA polymerase II [GO:0045944]; transcription, DNA-templated [GO:0006351]	nucleus [GO:0005634]	DNA binding transcription factor activity [GO:0003700]; protein dimerization activity [GO:0046983]; RNA polymerase II regulatory region sequence-specific DNA binding [GO:0000977]	NA
Unigene_111111	4.582	150.164	32.775	5.035	0.00265108	0.524	tr|A0A2G3B081|A0A2G3B081_CAPCH	985	74.6	122	30.86	12.39	31	0	825	460	665	786	2.4e-47	BC332_29658	Uncharacterized protein	GO:0003824; GO:0005975; GO:0030246	carbohydrate metabolic process [GO:0005975]	NA	carbohydrate binding [GO:0030246]; catalytic activity [GO:0003824]	NA
Unigene_217398	2.291	103.02	44.971	5.491	0.00265332	0.524	tr|A0A0V0IZZ1|A0A0V0IZZ1_SOLCH	1590	89.9	158	72.48	9.94	16	0	652	179	449	606	8.8e-76	NA	Putative myosin-15-like	GO:0003777; GO:0005524; GO:0007015; GO:0007018; GO:0008017; GO:0016459; GO:0051015	actin filament organization [GO:0007015]; microtubule-based movement [GO:0007018]	myosin complex [GO:0016459]	actin filament binding [GO:0051015]; ATP binding [GO:0005524]; microtubule binding [GO:0008017]; microtubule motor activity [GO:0003777]	NA
Unigene_103166	2.291	103.02	44.971	5.491	0.00265332	0.524	NA	NA	NA	NA	NA	NA	NA	NA	NA	NA	NA	NA	NA	NA	NA	NA	NA	NA	NA	NA
Unigene_216251	11.454	285.487	24.924	4.639	0.00265991	0.525	tr|K4C7Q5|K4C7Q5_SOLLC	140	92.2	51	41.02	36.43	3	1	156	4	1	50	1.8e-17	101257272	Uncharacterized protein	NA	NA	NA	NA	NA
Unigene_197180	90.488	1620.38	17.907	4.162	0.00266262	0.525	tr|K4BKP7|K4BKP7_SOLLC	407	96.6	147	12.69	36.12	5	0	1387	1827	59	205	6.6e-77	101255677	Uncharacterized protein	GO:0005516; GO:0006950	response to stress [GO:0006950]	NA	calmodulin binding [GO:0005516]	NA
Unigene_207128	22.908	492.399	21.494	4.426	0.00268186	0.528	tr|K4B5U5|K4B5U5_SOLLC	598	98.7	75	29.8	12.54	1	0	754	530	476	550	1.6e-33	NA	Uncharacterized protein	GO:0009705; GO:0016021; GO:0022857	NA	integral component of membrane [GO:0016021]; plant-type vacuole membrane [GO:0009705]	transmembrane transporter activity [GO:0022857]	NA
Unigene_108382	33.217	665.263	20.028	4.324	0.00270369	0.529	tr|K4CGQ5|K4CGQ5_SOLLC	364	89.5	153	76.5	42.03	16	0	142	600	1	153	3.9e-78	101247637	Uncharacterized protein	GO:0005794; GO:0016413; GO:0071554	cell wall organization or biogenesis [GO:0071554]	Golgi apparatus [GO:0005794]	O-acetyltransferase activity [GO:0016413]	NA
Unigene_488389	2.291	102.147	44.589	5.479	0.00271823	0.53	tr|K4CL14|K4CL14_SOLLC	508	100	86	62.17	16.93	0	0	316	59	423	508	1.4e-42	NA	Uncharacterized protein	GO:0003924; GO:0005525; GO:0016020	NA	membrane [GO:0016020]	GTPase activity [GO:0003924]; GTP binding [GO:0005525]	NA
Unigene_452716	25.199	529.067	20.995	4.392	0.00272004	0.53	NA	NA	NA	NA	NA	NA	NA	NA	NA	NA	NA	NA	NA	NA	NA	NA	NA	NA	NA	NA
Unigene_392462	18.327	410.333	22.39	4.485	0.00273537	0.533	NA	NA	NA	NA	NA	NA	NA	NA	NA	NA	NA	NA	NA	NA	NA	NA	NA	NA	NA	NA
Unigene_352664	6.872	192.944	28.075	4.811	0.0027383	0.533	tr|B1Q3F0|B1Q3F0_SOLLC	502	100	84	44.29	16.73	0	0	317	568	99	182	8.6e-43	LeGAD1 544313	Glutamate decarboxylase (EC 4.1.1.15)	GO:0004351; GO:0006536; GO:0009506; GO:0030170	glutamate metabolic process [GO:0006536]	plasmodesma [GO:0009506]	glutamate decarboxylase activity [GO:0004351]; pyridoxal phosphate binding [GO:0030170]	NA
Unigene_212695	6.872	192.944	28.075	4.811	0.0027383	0.533	tr|K4CHM0|K4CHM0_SOLLC	237	100	237	68.37	100	0	0	881	171	1	237	6e-135	101260361	Uncharacterized protein	NA	NA	NA	NA	NA
Unigene_200708	1070.96	21736.3	20.296	4.343	0.00275032	0.534	tr|Q6H3X6|Q6H3X6_SOLLC	148	85.1	148	41.93	100	22	0	62	505	1	148	2.8e-71	NA	Protease inhibitor II (Proteinase inhibitor II)	GO:0004867; GO:0008233	NA	NA	peptidase activity [GO:0008233]; serine-type endopeptidase inhibitor activity [GO:0004867]	NA
Unigene_187131	9.163	237.469	25.915	4.696	0.00275068	0.534	tr|K4BKN8|K4BKN8_SOLLC	288	86.2	275	86.21	95.49	38	0	133	957	1	275	1.9e-127	101258352	Uncharacterized protein	GO:0005829; GO:0070043; GO:0070476	rRNA (guanine-N7)-methylation [GO:0070476]	cytosol [GO:0005829]	rRNA (guanine-N7-)-methyltransferase activity [GO:0070043]	NA
Unigene_159074	20.617	448.747	21.765	4.444	0.0027603	0.535	tr|K4AZF4|K4AZF4_SOLLC	512	98.3	515	73.22	100.59	6	1	380	1924	1	512	5.2e-295	101259987	Uncharacterized protein	GO:0004497; GO:0005506; GO:0016021; GO:0016705; GO:0020037	NA	integral component of membrane [GO:0016021]	heme binding [GO:0020037]; iron ion binding [GO:0005506]; monooxygenase activity [GO:0004497]; oxidoreductase activity, acting on paired donors, with incorporation or reduction of molecular oxygen [GO:0016705]	NA
Unigene_499539	1153.43	23795.8	20.63	4.367	0.00276559	0.535	tr|K4C8Q4|K4C8Q4_SOLLC	349	100	185	36.83	53.01	0	0	1457	903	1	185	2e-99	101263123	Uncharacterized protein	GO:0003712; GO:0004402; GO:0005634; GO:0005737; GO:0006355; GO:0008270; GO:0019005; GO:0030162; GO:0031625; GO:0043161	proteasome-mediated ubiquitin-dependent protein catabolic process [GO:0043161]; regulation of proteolysis [GO:0030162]; regulation of transcription, DNA-templated [GO:0006355]	cytoplasm [GO:0005737]; nucleus [GO:0005634]; SCF ubiquitin ligase complex [GO:0019005]	histone acetyltransferase activity [GO:0004402]; transcription coregulator activity [GO:0003712]; ubiquitin protein ligase binding [GO:0031625]; zinc ion binding [GO:0008270]	NA
Unigene_444388	11.454	281.121	24.543	4.617	0.00277681	0.535	tr|K4D2L6|K4D2L6_SOLLC	488	92.8	488	84.58	100	35	0	125	1588	1	488	2.6e-252	101245709	Uncharacterized protein	GO:0005634; GO:0005737; GO:0009864; GO:0019005; GO:0030162; GO:0031625; GO:0043161	induced systemic resistance, jasmonic acid mediated signaling pathway [GO:0009864]; proteasome-mediated ubiquitin-dependent protein catabolic process [GO:0043161]; regulation of proteolysis [GO:0030162]	cytoplasm [GO:0005737]; nucleus [GO:0005634]; SCF ubiquitin ligase complex [GO:0019005]	ubiquitin protein ligase binding [GO:0031625]	NA
Unigene_152345	43.526	829.396	19.055	4.252	0.00277903	0.535	tr|K4AXB8|K4AXB8_SOLLC	88	85.2	88	40.24	100	13	0	584	321	1	88	2.3e-31	104647874	Uncharacterized protein	GO:0016021	NA	integral component of membrane [GO:0016021]	NA	NA
Unigene_431360	61.852	1127.11	18.223	4.188	0.00279573	0.538	tr|K4D8F6|K4D8F6_SOLLC	771	98.8	771	79.59	100	9	0	2751	439	1	771	0	101055558	Uncharacterized protein	GO:0005975; GO:0009505; GO:0010214; GO:0046556; GO:0048046	carbohydrate metabolic process [GO:0005975]; seed coat development [GO:0010214]	apoplast [GO:0048046]; plant-type cell wall [GO:0009505]	alpha-L-arabinofuranosidase activity [GO:0046556]	NA
Unigene_138052	18.327	406.84	22.199	4.472	0.00280583	0.539	NA	NA	NA	NA	NA	NA	NA	NA	NA	NA	NA	NA	NA	NA	NA	NA	NA	NA	NA	NA
Unigene_202932	9.163	235.723	25.725	4.685	0.00280763	0.539	tr|K4B6E0|K4B6E0_SOLLC	379	98.6	296	42.75	78.1	4	0	136	1023	1	296	8.8e-170	101246017	Uncharacterized protein	GO:0000455; GO:0003723; GO:0009982; GO:0031119	enzyme-directed rRNA pseudouridine synthesis [GO:0000455]; tRNA pseudouridine synthesis [GO:0031119]	NA	pseudouridine synthase activity [GO:0009982]; RNA binding [GO:0003723]	NA
Unigene_129582	164.939	2810.34	17.039	4.091	0.00282945	0.543	tr|K4CN57|K4CN57_SOLLC	391	100	93	51.01	23.79	0	0	267	545	1	93	1.2e-46	NA	Uncharacterized protein	GO:0008152; GO:0016787	metabolic process [GO:0008152]	NA	hydrolase activity [GO:0016787]	NA
Unigene_117028	20.617	444.381	21.554	4.43	0.00284356	0.544	NA	NA	NA	NA	NA	NA	NA	NA	NA	NA	NA	NA	NA	NA	NA	NA	NA	NA	NA	NA
Unigene_366852	36.653	709.788	19.365	4.275	0.00285532	0.546	tr|K4CBK8|K4CBK8_SOLLC	316	100	316	68.1	100	0	0	1221	274	1	316	2.6e-181	101256100	Uncharacterized protein	GO:0005788; GO:0030433; GO:0030970	retrograde protein transport, ER to cytosol [GO:0030970]; ubiquitin-dependent ERAD pathway [GO:0030433]	endoplasmic reticulum lumen [GO:0005788]	NA	NA
Unigene_366261	9.163	233.977	25.534	4.674	0.00286616	0.548	tr|M1BL43|M1BL43_SOLTU	148	82.3	141	33.39	95.27	23	1	206	622	1	141	2e-55	102585726	Uncharacterized protein	GO:0003700; GO:0005634; GO:0043565	NA	nucleus [GO:0005634]	DNA binding transcription factor activity [GO:0003700]; sequence-specific DNA binding [GO:0043565]	NA
Unigene_208875	138.595	2361.59	17.04	4.091	0.00287386	0.549	tr|K4D9K3|K4D9K3_SOLLC	303	96.4	303	65.44	100	8	2	178	1077	1	303	6.1e-159	101253053	Uncharacterized protein	NA	NA	NA	NA	NA
Unigene_432346	1.145	76.828	67.075	6.068	0.00287392	0.549	NA	NA	NA	NA	NA	NA	NA	NA	NA	NA	NA	NA	NA	NA	NA	NA	NA	NA	NA	NA
Unigene_416335	11.454	277.629	24.238	4.599	0.00287516	0.549	tr|K4BL87|K4BL87_SOLLC	326	85.8	141	43.08	43.25	20	0	981	559	185	325	3.4e-63	NA	Uncharacterized protein	GO:0003677; GO:0005634; GO:0006351; GO:0006355	regulation of transcription, DNA-templated [GO:0006355]; transcription, DNA-templated [GO:0006351]	nucleus [GO:0005634]	DNA binding [GO:0003677]	NA
Unigene_113336	109.96	1892.77	17.213	4.105	0.00288183	0.549	tr|K4B8C1|K4B8C1_SOLLC	360	96.7	360	71.86	100	12	0	234	1313	1	360	1.4e-201	101258026	Uncharacterized protein	GO:0016491; GO:0046872	NA	NA	metal ion binding [GO:0046872]; oxidoreductase activity [GO:0016491]	NA
Unigene_283903	6.872	189.451	27.567	4.785	0.00288303	0.549	tr|K4BHS7|K4BHS7_SOLLC	475	89.1	494	81.56	104	26	1	41	1522	1	466	1.5e-261	101263679	Glycosyltransferase (EC 2.4.1.-)	GO:0008152; GO:0043231; GO:0080043; GO:0080044	metabolic process [GO:0008152]	intracellular membrane-bounded organelle [GO:0043231]	quercetin 3-O-glucosyltransferase activity [GO:0080043]; quercetin 7-O-glucosyltransferase activity [GO:0080044]	NA
Unigene_130513	6.872	189.451	27.567	4.785	0.00288303	0.549	tr|K4B8V9|K4B8V9_SOLLC	474	94.3	438	55.05	92.41	2	1	2222	909	60	474	4.3e-229	NA	Uncharacterized protein	GO:0002215; GO:0005634; GO:0006974; GO:0010113; GO:0016444; GO:0016570; GO:0030915; GO:0043966; GO:0044212; GO:0045892; GO:0051572	cellular response to DNA damage stimulus [GO:0006974]; defense response to nematode [GO:0002215]; histone H3 acetylation [GO:0043966]; histone modification [GO:0016570]; negative regulation of histone H3-K4 methylation [GO:0051572]; negative regulation of systemic acquired resistance [GO:0010113]; negative regulation of transcription, DNA-templated [GO:0045892]; somatic cell DNA recombination [GO…	nucleus [GO:0005634]; Smc5-Smc6 complex [GO:0030915]	transcription regulatory region DNA binding [GO:0044212]	NA
Unigene_196678	288.644	4881.21	16.911	4.08	0.00289271	0.551	tr|A0A1J6K6X0|A0A1J6K6X0_NICAT	382	73.9	345	73.2	90.31	50	3	178	1092	34	378	1.5e-133	A4A49_36685	Uncharacterized protein	NA	NA	NA	NA	NA
Unigene_473448	3.436	123.1	35.824	5.163	0.00289405	0.551	tr|K4CIA0|K4CIA0_SOLLC	351	86	351	72.57	100	49	0	1299	247	1	351	1.2e-162	101259353	Uncharacterized protein	GO:0003700; GO:0005634; GO:0042803; GO:0046982; GO:0071333	cellular response to glucose stimulus [GO:0071333]	nucleus [GO:0005634]	DNA binding transcription factor activity [GO:0003700]; protein heterodimerization activity [GO:0046982]; protein homodimerization activity [GO:0042803]	NA
Unigene_287596	25.199	515.971	20.476	4.356	0.00293521	0.554	tr|K4DBG3|K4DBG3_SOLLC	135	94.8	135	55.63	100	7	0	90	494	1	135	1.9e-66	NA	Uncharacterized protein	NA	NA	NA	NA	NA
Unigene_265065	300.098	5044.47	16.809	4.071	0.00295033	0.554	tr|K4CVX1|K4CVX1_SOLLC	111	100	35	34.31	31.53	0	0	119	15	77	111	1e-10	101248138	Uncharacterized protein	GO:0004867; GO:0009611	response to wounding [GO:0009611]	NA	serine-type endopeptidase inhibitor activity [GO:0004867]	NA
Unigene_403695	13.745	317.789	23.12	4.531	0.00295243	0.554	NA	NA	NA	NA	NA	NA	NA	NA	NA	NA	NA	NA	NA	NA	NA	NA	NA	NA	NA	NA
Unigene_199207	103.087	1764.43	17.116	4.097	0.00296375	0.554	tr|K4BE64|K4BE64_SOLLC	304	84.2	304	48.74	100	48	0	1693	782	1	304	8e-138	NA	Uncharacterized protein	NA	NA	NA	NA	NA
Unigene_193385	57.271	1028.45	17.958	4.167	0.00299555	0.556	tr|K4AZ40|K4AZ40_SOLLC	250	96.4	250	44.83	100	9	0	1230	481	1	250	6.3e-142	101246472	Uncharacterized protein	NA	NA	NA	NA	NA
Unigene_316154	2.291	98.654	43.065	5.428	0.00300037	0.557	tr|K4B8M1|K4B8M1_SOLLC	1223	94.3	528	85.53	43.17	30	0	1	1584	696	1223	5.3e-283	NA	Uncharacterized protein	GO:0004674; GO:0005524; GO:0016021	NA	integral component of membrane [GO:0016021]	ATP binding [GO:0005524]; protein serine/threonine kinase activity [GO:0004674]	NA
Unigene_168722	11.454	273.264	23.857	4.576	0.00300457	0.558	NA	NA	NA	NA	NA	NA	NA	NA	NA	NA	NA	NA	NA	NA	NA	NA	NA	NA	NA	NA
Unigene_313579	93.924	1608.15	17.122	4.098	0.00301553	0.559	tr|K4CPV9|K4CPV9_SOLLC	196	93.9	196	53.94	100	12	0	27	614	1	196	6.8e-97	NA	Uncharacterized protein	GO:0003700; GO:0005634; GO:0043565	NA	nucleus [GO:0005634]	DNA binding transcription factor activity [GO:0003700]; sequence-specific DNA binding [GO:0043565]	NA
Unigene_379581	6.872	185.959	27.059	4.758	0.00303832	0.563	tr|M1BB03|M1BB03_SOLTU	388	98.6	73	24.55	18.81	1	0	534	752	44	116	8.7e-34	102603888	Uncharacterized protein	GO:0003978; GO:0006012	galactose metabolic process [GO:0006012]	NA	UDP-glucose 4-epimerase activity [GO:0003978]	NA
Unigene_147480	2.291	97.781	42.684	5.416	0.00307704	0.568	tr|K4CFT4|K4CFT4_SOLLC	471	92	276	64.79	58.6	19	1	1050	223	199	471	2.9e-139	101246264	Uncharacterized protein	GO:0004144; GO:0005886; GO:0019432; GO:0047196	triglyceride biosynthetic process [GO:0019432]	plasma membrane [GO:0005886]	diacylglycerol O-acyltransferase activity [GO:0004144]; long-chain-alcohol O-fatty-acyltransferase activity [GO:0047196]	NA
Unigene_135694	2.291	97.781	42.684	5.416	0.00307704	0.568	tr|K4DH30|K4DH30_SOLLC	205	98.7	152	73.31	74.15	0	1	172	621	13	164	1.8e-81	NA	Uncharacterized protein	NA	NA	NA	NA	NA
Unigene_193247	160.358	2645.34	16.496	4.044	0.00311093	0.57	tr|K4BZU0|K4BZU0_SOLLC	92	67.4	43	5.15	46.74	14	0	2307	2179	33	75	2.3e-07	NA	Uncharacterized protein	NA	NA	NA	NA	NA
Unigene_159301	11.454	269.772	23.552	4.558	0.0031136	0.57	tr|K4AYR6|K4AYR6_SOLLC	510	97.9	142	48.8	27.84	3	0	348	773	369	510	1e-74	101250444	Uncharacterized protein	GO:0004497; GO:0005506; GO:0016021; GO:0016705; GO:0020037	NA	integral component of membrane [GO:0016021]	heme binding [GO:0020037]; iron ion binding [GO:0005506]; monooxygenase activity [GO:0004497]; oxidoreductase activity, acting on paired donors, with incorporation or reduction of molecular oxygen [GO:0016705]	NA
Unigene_152269	9.163	226.992	24.772	4.631	0.0031172	0.571	tr|K4D9B5|K4D9B5_SOLLC	202	82.6	138	15.79	68.32	21	1	990	1403	49	183	1.9e-52	NA	Uncharacterized protein	GO:0016021	NA	integral component of membrane [GO:0016021]	NA	NA
Unigene_221800	25.199	505.495	20.06	4.326	0.00312328	0.571	tr|A0A0V0IR39|A0A0V0IR39_SOLCH	728	100	83	30.74	11.4	0	0	105	353	634	716	2.3e-41	NA	Putative ovule protein	NA	NA	NA	NA	NA
Unigene_153709	16.036	351.838	21.941	4.456	0.00314045	0.573	tr|K4BUK2|K4BUK2_SOLLC	456	84.5	316	52.93	69.3	45	4	1601	657	1	313	3.8e-153	NA	Uncharacterized protein	GO:0006508; GO:0016747; GO:0019748	proteolysis [GO:0006508]; secondary metabolic process [GO:0019748]	NA	transferase activity, transferring acyl groups other than amino-acyl groups [GO:0016747]	NA
Unigene_202565	4.582	141.434	30.87	4.948	0.00314722	0.574	NA	NA	NA	NA	NA	NA	NA	NA	NA	NA	NA	NA	NA	NA	NA	NA	NA	NA	NA	NA
Unigene_111248	18.327	391.126	21.342	4.416	0.0031513	0.574	tr|K4BPU7|K4BPU7_SOLLC	686	96.7	394	99.08	57.43	13	0	1182	1	1	394	2.1e-232	NA	Uncharacterized protein	GO:0003824; GO:0005975; GO:0030246	carbohydrate metabolic process [GO:0005975]	NA	carbohydrate binding [GO:0030246]; catalytic activity [GO:0003824]	NA
Unigene_27135	794.916	14272.6	17.955	4.166	0.00315586	0.574	tr|K4D1S1|K4D1S1_SOLLC	424	91.6	320	33.95	75.47	27	0	2477	1518	1	320	5e-160	101257817	Uncharacterized protein	GO:0005789; GO:0009733; GO:0016021; GO:0055085	response to auxin [GO:0009733]; transmembrane transport [GO:0055085]	endoplasmic reticulum membrane [GO:0005789]; integral component of membrane [GO:0016021]	NA	NA
Unigene_180230	2.291	96.908	42.303	5.403	0.00315639	0.574	NA	NA	NA	NA	NA	NA	NA	NA	NA	NA	NA	NA	NA	NA	NA	NA	NA	NA	NA	NA
Unigene_127805	2.291	96.908	42.303	5.403	0.00315639	0.574	tr|A0A0V0HPF2|A0A0V0HPF2_SOLCH	217	57.1	42	18.48	19.35	18	0	134	9	1	42	1.3e-05	NA	Putative ovule protein	NA	NA	NA	NA	NA
Unigene_194462	2.291	96.908	42.303	5.403	0.00315639	0.574	NA	NA	NA	NA	NA	NA	NA	NA	NA	NA	NA	NA	NA	NA	NA	NA	NA	NA	NA	NA
Unigene_123624	2.291	96.908	42.303	5.403	0.00315639	0.574	tr|K4CHD2|K4CHD2_SOLLC	754	78.2	55	39.01	7.29	12	0	423	259	700	754	1.3e-14	101249838	RNA helicase (EC 3.6.4.13)	GO:0003723; GO:0004004; GO:0005524; GO:0005730; GO:0005737; GO:0010501	RNA secondary structure unwinding [GO:0010501]	cytoplasm [GO:0005737]; nucleolus [GO:0005730]	ATP binding [GO:0005524]; ATP-dependent RNA helicase activity [GO:0004004]; RNA binding [GO:0003723]	NA
Unigene_469051	14.89	330.885	22.221	4.474	0.00315698	0.574	tr|K4CNN5|K4CNN5_SOLLC	736	94.7	338	52.05	45.92	18	0	1392	379	399	736	1.4e-180	101253408	Uncharacterized protein	GO:0016021	NA	integral component of membrane [GO:0016021]	NA	NA
Unigene_211438	50.398	902.732	17.912	4.163	0.0031593	0.574	tr|K4CHS5|K4CHS5_SOLLC	213	74.7	182	45.24	85.45	46	0	1199	654	1	182	6.7e-61	104648541	Uncharacterized protein	GO:0010344; GO:0012511; GO:0016021; GO:0019915; GO:0050826	lipid storage [GO:0019915]; response to freezing [GO:0050826]; seed oilbody biogenesis [GO:0010344]	integral component of membrane [GO:0016021]; monolayer-surrounded lipid storage body [GO:0012511]	NA	NA
Unigene_278111	13.745	309.932	22.549	4.495	0.00316746	0.575	tr|K4BJ16|K4BJ16_SOLLC	170	100	170	54.08	100	0	0	196	705	1	170	4.7e-94	101259032	Uncharacterized protein	NA	NA	NA	NA	NA
Unigene_369126	49.253	882.652	17.921	4.164	0.00318213	0.577	tr|K4D8J1|K4D8J1_SOLLC	268	94	268	61.47	100	16	0	246	1049	1	268	3e-139	NA	Uncharacterized protein	NA	NA	NA	NA	NA
Unigene_404004	9.163	225.246	24.581	4.619	0.00318451	0.577	tr|K4CA00|K4CA00_SOLLC	410	75.9	54	46.69	13.17	13	0	146	307	1	54	9.6e-13	101244003	Uncharacterized protein	GO:0004722; GO:0046872	NA	NA	metal ion binding [GO:0046872]; protein serine/threonine phosphatase activity [GO:0004722]	NA
Unigene_158939	16.036	350.092	21.832	4.448	0.00318538	0.577	tr|K4CHF1|K4CHF1_SOLLC	372	98.3	59	18.59	15.86	1	0	443	267	79	137	2.2e-27	NA	Uncharacterized protein	GO:0016788	NA	NA	hydrolase activity, acting on ester bonds [GO:0016788]	NA
Unigene_379369	20.617	427.794	20.749	4.375	0.00318985	0.577	tr|K4BVN2|K4BVN2_SOLLC	155	82.1	140	36.36	90.32	25	0	769	350	16	155	1.9e-57	100037515	Uncharacterized protein	NA	NA	NA	NA	NA
Unigene_195843	20.617	427.794	20.749	4.375	0.00318985	0.577	tr|K4BYR4|K4BYR4_SOLLC	344	98.8	166	59.78	48.26	2	0	833	336	179	344	5e-92	101244665	Uncharacterized protein	NA	NA	NA	NA	NA
Unigene_194725	16.036	349.219	21.778	4.445	0.00320814	0.58	tr|K4BEV4|K4BEV4_SOLLC	260	93.4	228	75.66	87.69	15	0	2	685	33	260	4.2e-116	101251154 TIP3;2	Tonoplast intrinsic protein 32	GO:0005887; GO:0009705; GO:0015250; GO:0034220; GO:0042807	ion transmembrane transport [GO:0034220]	central vacuole [GO:0042807]; integral component of plasma membrane [GO:0005887]; plant-type vacuole membrane [GO:0009705]	water channel activity [GO:0015250]	NA
Unigene_208421	16.036	348.346	21.723	4.441	0.00323111	0.582	NA	NA	NA	NA	NA	NA	NA	NA	NA	NA	NA	NA	NA	NA	NA	NA	NA	NA	NA	NA
Unigene_342988	2.291	96.035	41.922	5.39	0.00323853	0.583	tr|K4AZH5|K4AZH5_SOLLC	725	100	77	57.04	10.62	0	0	174	404	1	77	1e-37	101248139	Uncharacterized protein	GO:0003989; GO:0006633; GO:0009317	fatty acid biosynthetic process [GO:0006633]	acetyl-CoA carboxylase complex [GO:0009317]	acetyl-CoA carboxylase activity [GO:0003989]	NA
Unigene_404919	297.807	4833.19	16.229	4.021	0.00324433	0.584	tr|K4BSP7|K4BSP7_SOLLC	214	97.3	111	95.97	51.87	3	0	2	334	96	206	6.8e-59	101262509	Uncharacterized protein	GO:0016021	NA	integral component of membrane [GO:0016021]	NA	NA
Unigene_88694	718.174	12527.4	17.443	4.125	0.00325422	0.585	tr|K4D1S1|K4D1S1_SOLLC	424	91.6	320	32.49	75.47	27	0	2604	1645	1	320	5.3e-160	101257817	Uncharacterized protein	GO:0005789; GO:0009733; GO:0016021; GO:0055085	response to auxin [GO:0009733]; transmembrane transport [GO:0055085]	endoplasmic reticulum membrane [GO:0005789]; integral component of membrane [GO:0016021]	NA	NA
Unigene_336904	11.454	265.407	23.171	4.534	0.00325726	0.585	tr|K4B702|K4B702_SOLLC	281	100	73	26.64	25.98	0	0	628	410	209	281	7e-38	101253051	Uncharacterized protein	NA	NA	NA	NA	NA
Unigene_464294	218.774	3524.49	16.11	4.01	0.00327882	0.585	tr|K4ASI0|K4ASI0_SOLLC	572	97.7	566	53.45	98.95	13	0	3172	1475	1	566	0	NA	Uncharacterized protein	GO:0000076; GO:0005634; GO:0005737; GO:0006260; GO:0051276	chromosome organization [GO:0051276]; DNA replication [GO:0006260]; DNA replication checkpoint [GO:0000076]	cytoplasm [GO:0005737]; nucleus [GO:0005634]	NA	NA
Unigene_186285	135.159	2202.7	16.297	4.027	0.00327882	0.585	tr|K4D9U0|K4D9U0_SOLLC	309	80.3	309	34.19	100	61	0	35	961	1	309	7e-135	101245917	Uncharacterized protein	GO:0000398; GO:0005681; GO:0030628; GO:0046872; GO:0089701	mRNA splicing, via spliceosome [GO:0000398]	spliceosomal complex [GO:0005681]; U2AF [GO:0089701]	metal ion binding [GO:0046872]; pre-mRNA 3'-splice site binding [GO:0030628]	NA
Unigene_204599	27.49	533.432	19.405	4.278	0.00328621	0.586	NA	NA	NA	NA	NA	NA	NA	NA	NA	NA	NA	NA	NA	NA	NA	NA	NA	NA	NA	NA
Unigene_222527	444.42	7318.76	16.468	4.042	0.00329581	0.586	tr|A0A0V0HDK9|A0A0V0HDK9_SOLCH	197	80.2	197	58.4	100	39	0	915	325	1	197	1.8e-80	NA	Putative DCC family protein, chloroplastic-like	NA	NA	NA	NA	NA
Unigene_199915	30.926	586.688	18.971	4.246	0.00330313	0.586	tr|K4B7X4|K4B7X4_SOLLC	560	98.6	282	40.6	50.36	4	0	258	1103	277	558	4.2e-164	101259906	Uncharacterized protein	GO:0003824; GO:0005777; GO:0009507; GO:0042372	phylloquinone biosynthetic process [GO:0042372]	chloroplast [GO:0009507]; peroxisome [GO:0005777]	catalytic activity [GO:0003824]	NA
Unigene_135857	1.145	73.336	64.026	6.001	0.00330706	0.587	tr|K4BE07|K4BE07_SOLLC	329	95.3	128	56.64	38.91	6	0	2	385	202	329	5.8e-62	101246023	Uncharacterized protein	GO:0005887; GO:0009705; GO:0022841; GO:0030322; GO:0071805	potassium ion transmembrane transport [GO:0071805]; stabilization of membrane potential [GO:0030322]	integral component of plasma membrane [GO:0005887]; plant-type vacuole membrane [GO:0009705]	potassium ion leak channel activity [GO:0022841]	NA
Unigene_59012	1093.87	20475.6	18.719	4.226	0.0033071	0.587	tr|A0A0G2SJC2|A0A0G2SJC2_SOLLC	434	92.9	434	68.6	100	31	0	117	1418	1	434	3.9e-241	NAOD	N2-acetylornithine deacetylase	GO:0008152; GO:0016787	metabolic process [GO:0008152]	NA	hydrolase activity [GO:0016787]	NA
Unigene_135746	2.291	95.162	41.541	5.376	0.00332359	0.589	NA	NA	NA	NA	NA	NA	NA	NA	NA	NA	NA	NA	NA	NA	NA	NA	NA	NA	NA	NA
Unigene_384251	4.582	137.942	30.107	4.912	0.00337783	0.597	tr|K4CVE5|K4CVE5_SOLLC	330	93.2	191	93.02	57.88	13	0	576	4	1	191	1.7e-100	101259977	Uncharacterized protein	GO:0005829; GO:0009056; GO:0052689	catabolic process [GO:0009056]	cytosol [GO:0005829]	carboxylic ester hydrolase activity [GO:0052689]	NA
Unigene_484392	1652.83	34350.1	20.783	4.377	0.00338043	0.597	tr|K4BF40|K4BF40_SOLLC	181	91.2	181	31.66	100	16	0	245	787	1	181	4.8e-89	101252465	Uncharacterized protein	NA	NA	NA	NA	NA
Unigene_160621	9.163	220.008	24.01	4.586	0.00339848	0.6	tr|K4B887|K4B887_SOLLC	379	85	373	84.14	98.42	52	1	1115	9	1	373	6.2e-169	101261573	Uncharacterized protein	GO:0005215; GO:0016021	NA	integral component of membrane [GO:0016021]	transporter activity [GO:0005215]	NA
Unigene_436858	2.291	94.289	41.159	5.363	0.00341172	0.601	tr|K4BLQ9|K4BLQ9_SOLLC	607	100	431	90.8	71	0	0	131	1423	1	431	3e-254	NA	Uncharacterized protein	GO:0003723; GO:0004519; GO:0009451; GO:0043231	RNA modification [GO:0009451]	intracellular membrane-bounded organelle [GO:0043231]	endonuclease activity [GO:0004519]; RNA binding [GO:0003723]	NA
Unigene_253276	12.6	281.121	22.312	4.48	0.00342365	0.602	tr|K4CGJ6|K4CGJ6_SOLLC	53	100	48	25.71	90.57	0	0	211	354	1	48	3.8e-19	NA	Uncharacterized protein	NA	NA	NA	NA	NA
Unigene_450002	49.253	860.825	17.478	4.127	0.00342973	0.603	NA	NA	NA	NA	NA	NA	NA	NA	NA	NA	NA	NA	NA	NA	NA	NA	NA	NA	NA	NA
Unigene_140810	6.872	178.102	25.915	4.696	0.00343168	0.603	tr|M1C3B2|M1C3B2_SOLTU	108	85.7	56	44.44	51.85	8	0	377	210	27	82	4.4e-19	102587866	Transcription elongation factor 1 homolog	GO:0005634; GO:0006351; GO:0006355; GO:0046872	regulation of transcription, DNA-templated [GO:0006355]; transcription, DNA-templated [GO:0006351]	nucleus [GO:0005634]	metal ion binding [GO:0046872]	NA
Unigene_172240	18.327	379.776	20.723	4.373	0.0034332	0.603	tr|M1BWJ1|M1BWJ1_SOLTU	250	86	100	26.53	40	14	0	2	301	137	236	1.1e-41	NA	Uncharacterized protein	GO:0000723; GO:0016021; GO:0043047	telomere maintenance [GO:0000723]	integral component of membrane [GO:0016021]	single-stranded telomeric DNA binding [GO:0043047]	NA
Unigene_185917	4.582	137.069	29.917	4.903	0.00343878	0.604	tr|K4BX13|K4BX13_SOLLC	262	98.7	75	41.44	28.63	1	0	127	351	188	262	2.2e-32	101260726	Uncharacterized protein	GO:0008270; GO:0016021	NA	integral component of membrane [GO:0016021]	zinc ion binding [GO:0008270]	NA
Unigene_489995	52.689	910.589	17.282	4.111	0.0034589	0.606	tr|K4CPV9|K4CPV9_SOLLC	196	92.6	162	52.6	82.65	12	0	906	421	1	162	2.1e-75	NA	Uncharacterized protein	GO:0003700; GO:0005634; GO:0043565	NA	nucleus [GO:0005634]	DNA binding transcription factor activity [GO:0003700]; sequence-specific DNA binding [GO:0043565]	NA
Unigene_443555	40.089	717.645	17.901	4.162	0.00347389	0.607	tr|K4BPM2|K4BPM2_SOLLC	501	100	296	55.88	59.08	0	0	1574	687	1	296	6.7e-170	101255386	Uncharacterized protein	GO:0005506; GO:0016020; GO:0016709; GO:0020037; GO:0044550	secondary metabolite biosynthetic process [GO:0044550]	membrane [GO:0016020]	heme binding [GO:0020037]; iron ion binding [GO:0005506]; oxidoreductase activity, acting on paired donors, with incorporation or reduction of molecular oxygen, NAD(P)H as one donor, and incorporation of one atom of oxygen [GO:0016709]	NA
Unigene_260627	240.537	3789.03	15.752	3.977	0.00349058	0.607	tr|K4D1S1|K4D1S1_SOLLC	424	91.3	437	63.55	103.07	25	1	341	1651	1	424	1.7e-218	101257817	Uncharacterized protein	GO:0005789; GO:0009733; GO:0016021; GO:0055085	response to auxin [GO:0009733]; transmembrane transport [GO:0055085]	endoplasmic reticulum membrane [GO:0005789]; integral component of membrane [GO:0016021]	NA	NA
Unigene_104993	64.143	1080.83	16.85	4.075	0.00349064	0.607	tr|M1A0J7|M1A0J7_SOLTU	86	94.2	86	14.41	100	4	1	1561	1307	1	86	5.3e-38	102598174	Uncharacterized protein	NA	NA	NA	NA	NA
Unigene_204881	4.582	136.195	29.726	4.894	0.00350113	0.607	tr|K4DFK0|K4DFK0_SOLLC	849	83.7	92	33.29	10.84	15	0	467	742	72	163	1.3e-36	NA	Uncharacterized protein	GO:0016021	NA	integral component of membrane [GO:0016021]	NA	NA
Unigene_408507	4.582	136.195	29.726	4.894	0.00350113	0.607	tr|K4AYS1|K4AYS1_SOLLC	439	100	224	37.6	51.03	0	0	141	812	1	224	2.6e-122	101246387	Uncharacterized protein	GO:0007165; GO:0016020; GO:0016021	signal transduction [GO:0007165]	integral component of membrane [GO:0016021]; membrane [GO:0016020]	NA	NA
Unigene_217481	18.327	377.157	20.58	4.363	0.00350256	0.607	tr|K4D523|K4D523_SOLLC	422	93.1	422	67.45	100	29	0	1389	124	1	422	2e-237	104644463	Uncharacterized protein	GO:0004842; GO:0031146	SCF-dependent proteasomal ubiquitin-dependent protein catabolic process [GO:0031146]	NA	ubiquitin-protein transferase activity [GO:0004842]	NA
Unigene_150991	2.291	93.416	40.778	5.35	0.00350305	0.607	tr|A0A1U8EUI3|A0A1U8EUI3_CAPAN	392	43.4	122	49.93	31.12	59	2	2	337	241	362	5.5e-18	LOC107850141	uncharacterized mitochondrial protein AtMg00810-like	NA	NA	NA	NA	NA
Unigene_134071	2.291	93.416	40.778	5.35	0.00350305	0.607	NA	NA	NA	NA	NA	NA	NA	NA	NA	NA	NA	NA	NA	NA	NA	NA	NA	NA	NA	NA
Unigene_306142	163.794	2578.98	15.745	3.977	0.0035487	0.61	tr|K4BKJ5|K4BKJ5_SOLLC	585	100	284	51.64	48.55	0	0	1395	544	1	284	2.5e-159	101267393	Uncharacterized protein	GO:0016021; GO:0022857	NA	integral component of membrane [GO:0016021]	transmembrane transporter activity [GO:0022857]	NA
Unigene_457108	1.145	71.59	62.501	5.966	0.00355768	0.61	tr|K4B1L3|K4B1L3_SOLLC	799	91.7	628	98.02	78.6	52	0	38	1921	1	628	0	101255343	Uncharacterized protein	GO:0016021	NA	integral component of membrane [GO:0016021]	NA	NA
Unigene_218819	11.454	256.676	22.409	4.486	0.00357168	0.61	tr|K4DCF4|K4DCF4_SOLLC	224	89.3	150	60.24	66.96	13	1	746	297	63	209	4e-72	101253976	Uncharacterized protein	GO:0036513; GO:0044390; GO:0046872; GO:0071712	ER-associated misfolded protein catabolic process [GO:0071712]	Derlin-1 retrotranslocation complex [GO:0036513]	metal ion binding [GO:0046872]; ubiquitin-like protein conjugating enzyme binding [GO:0044390]	NA
Unigene_331509	6.872	175.483	25.534	4.674	0.00357812	0.61	tr|K4C834|K4C834_SOLLC	185	98.7	149	39.84	80.54	2	0	583	1029	37	185	1.9e-73	NA	Uncharacterized protein	GO:0005315; GO:0005524; GO:0016020; GO:0016887; GO:0035435	phosphate ion transmembrane transport [GO:0035435]	membrane [GO:0016020]	ATPase activity [GO:0016887]; ATP binding [GO:0005524]; inorganic phosphate transmembrane transporter activity [GO:0005315]	NA
Unigene_189183	2.291	92.543	40.397	5.336	0.00359774	0.61	NA	NA	NA	NA	NA	NA	NA	NA	NA	NA	NA	NA	NA	NA	NA	NA	NA	NA	NA	NA
Unigene_131935	2.291	92.543	40.397	5.336	0.00359774	0.61	NA	NA	NA	NA	NA	NA	NA	NA	NA	NA	NA	NA	NA	NA	NA	NA	NA	NA	NA	NA
Unigene_494825	11.454	254.93	22.257	4.476	0.0036393	0.614	tr|M1B635|M1B635_SOLTU	109	78.2	87	12.72	79.82	19	0	342	602	1	87	1.2e-25	102606118	Uncharacterized protein	GO:0046983	NA	NA	protein dimerization activity [GO:0046983]	NA
Unigene_90204	34.362	618.991	18.014	4.171	0.0036606	0.617	NA	NA	NA	NA	NA	NA	NA	NA	NA	NA	NA	NA	NA	NA	NA	NA	NA	NA	NA	NA
Unigene_120598	3502.67	102072	29.141	4.865	0.00368855	0.621	tr|Q6ST24|Q6ST24_SOLTU	354	97.2	354	66.79	100	10	0	119	1180	1	354	1.6e-208	NA	Cathepsin B-like cysteine proteinase	GO:0004197; GO:0050790	regulation of catalytic activity [GO:0050790]	NA	cysteine-type endopeptidase activity [GO:0004197]	NA
Unigene_217382	4.582	133.576	29.155	4.866	0.00369697	0.621	tr|K4DAL0|K4DAL0_SOLLC	205	94.4	89	25.43	43.41	5	0	783	1049	1	89	1.9e-40	101255363	Uncharacterized protein	GO:0003735; GO:0005762; GO:0006839; GO:0016021; GO:0032543	mitochondrial translation [GO:0032543]; mitochondrial transport [GO:0006839]	integral component of membrane [GO:0016021]; mitochondrial large ribosomal subunit [GO:0005762]	structural constituent of ribosome [GO:0003735]	NA
Unigene_193861	16.036	331.758	20.689	4.371	0.00370922	0.623	NA	NA	NA	NA	NA	NA	NA	NA	NA	NA	NA	NA	NA	NA	NA	NA	NA	NA	NA	NA
Unigene_50907	554.38	8883.26	16.024	4.002	0.00371091	0.623	tr|A0A0G2SJC2|A0A0G2SJC2_SOLLC	434	97.9	189	58.03	43.55	4	0	117	683	1	189	1.5e-103	NAOD	N2-acetylornithine deacetylase	GO:0008152; GO:0016787	metabolic process [GO:0008152]	NA	hydrolase activity [GO:0016787]	NA
Unigene_143941	64.143	1057.26	16.483	4.043	0.00372646	0.624	tr|K4C7Q5|K4C7Q5_SOLLC	140	94.9	98	57.65	70	5	0	508	215	43	140	3.9e-47	101257272	Uncharacterized protein	NA	NA	NA	NA	NA
Unigene_357862	6.872	172.864	25.153	4.653	0.00373318	0.625	tr|K4CI90|K4CI90_SOLLC	419	100	352	63.85	84.01	0	0	597	1652	1	352	4.8e-203	101256401	Uncharacterized protein	GO:0000422; GO:0005829; GO:0006497; GO:0019898; GO:0032266; GO:0034045; GO:0034497; GO:0044804; GO:0080025	autophagy of mitochondrion [GO:0000422]; autophagy of nucleus [GO:0044804]; protein lipidation [GO:0006497]; protein localization to phagophore assembly site [GO:0034497]	cytosol [GO:0005829]; extrinsic component of membrane [GO:0019898]; phagophore assembly site membrane [GO:0034045]	phosphatidylinositol-3,5-bisphosphate binding [GO:0080025]; phosphatidylinositol-3-phosphate binding [GO:0032266]	NA
Unigene_200167	73.306	1189.96	16.233	4.021	0.00374846	0.627	tr|K4BE21|K4BE21_SOLLC	277	99.6	277	75.2	100	1	0	66	896	1	277	1.5e-152	101246598	Uncharacterized protein	GO:0005887; GO:0015250; GO:0034220	ion transmembrane transport [GO:0034220]	integral component of plasma membrane [GO:0005887]	water channel activity [GO:0015250]	NA
Unigene_405109	20.617	404.221	19.606	4.293	0.00377282	0.63	tr|K4D1S1|K4D1S1_SOLLC	424	83.9	31	12.74	7.31	5	0	730	638	278	308	2.8e-06	101257817	Uncharacterized protein	GO:0005789; GO:0009733; GO:0016021; GO:0055085	response to auxin [GO:0009733]; transmembrane transport [GO:0055085]	endoplasmic reticulum membrane [GO:0005789]; integral component of membrane [GO:0016021]	NA	NA
Unigene_153705	13.745	290.725	21.151	4.403	0.00378395	0.631	tr|K4BLJ5|K4BLJ5_SOLLC	446	94.1	236	40.36	52.91	14	0	793	1500	152	387	9.8e-122	NA	Uncharacterized protein	GO:0000785; GO:0005634; GO:0006281; GO:0007064	DNA repair [GO:0006281]; mitotic sister chromatid cohesion [GO:0007064]	chromatin [GO:0000785]; nucleus [GO:0005634]	NA	NA
Unigene_123179	2.291	90.797	39.635	5.309	0.00379783	0.633	NA	NA	NA	NA	NA	NA	NA	NA	NA	NA	NA	NA	NA	NA	NA	NA	NA	NA	NA	NA
Unigene_407641	2.291	90.797	39.635	5.309	0.00379783	0.633	tr|M1B0Q0|M1B0Q0_SOLTU	436	79.8	238	44.99	54.59	48	0	893	180	199	436	4.8e-99	102592811	Uncharacterized protein	NA	NA	NA	NA	NA
Unigene_151829	29.781	542.163	18.205	4.186	0.00381203	0.634	tr|M0ZUX8|M0ZUX8_SOLTU	346	78.2	55	5.13	15.9	12	0	367	203	206	260	1.7e-15	NA	Uncharacterized protein	NA	NA	NA	NA	NA
Unigene_164415	29.781	542.163	18.205	4.186	0.00381203	0.634	tr|K4CMN3|K4CMN3_SOLLC	346	97.7	346	61.28	100	8	0	376	1413	1	346	1.1e-181	101256209	Uncharacterized protein	GO:0016021	NA	integral component of membrane [GO:0016021]	NA	NA
Unigene_179460	108.814	1702.44	15.645	3.968	0.00381517	0.634	tr|K4BND1|K4BND1_SOLLC	607	96.4	607	76.26	100	22	0	2108	288	1	607	0	101255191	Uncharacterized protein	GO:0006306; GO:0008168	DNA methylation [GO:0006306]	NA	methyltransferase activity [GO:0008168]	NA
Unigene_292934	34.362	610.261	17.76	4.151	0.00381949	0.635	tr|K4CPV7|K4CPV7_SOLLC	444	96.5	226	75.84	50.9	8	0	215	892	1	226	3.7e-117	101263926	Uncharacterized protein	GO:0003962; GO:0004123; GO:0005737; GO:0019343; GO:0019346; GO:0030170; GO:0071266	'de novo' L-methionine biosynthetic process [GO:0071266]; cysteine biosynthetic process via cystathionine [GO:0019343]; transsulfuration [GO:0019346]	cytoplasm [GO:0005737]	cystathionine gamma-lyase activity [GO:0004123]; cystathionine gamma-synthase activity [GO:0003962]; pyridoxal phosphate binding [GO:0030170]	NA
Unigene_503203	43.526	745.583	17.13	4.098	0.00382579	0.635	tr|K4DFU7|K4DFU7_SOLLC	790	93.3	790	91.75	100	53	0	2486	117	1	790	0	101261206	Uncharacterized protein	GO:0005770; GO:0006885; GO:0012505; GO:0015299; GO:0015672; GO:0016021	monovalent inorganic cation transport [GO:0015672]; regulation of pH [GO:0006885]	endomembrane system [GO:0012505]; integral component of membrane [GO:0016021]; late endosome [GO:0005770]	solute:proton antiporter activity [GO:0015299]	NA
Unigene_505395	1.145	69.844	60.977	5.93	0.0038351	0.637	tr|A0A199UB28|A0A199UB28_MANES	193	76.7	30	9.8	15.54	7	0	829	918	23	52	2.3e-05	MANES_S051600	Uncharacterized protein	NA	NA	NA	NA	NA
Unigene_435526	160.358	2456.76	15.32	3.937	0.0038443	0.638	tr|K4BNK4|K4BNK4_SOLLC	1050	96.1	360	78.32	34.29	14	0	3	1082	536	895	7.3e-197	101245149	Uncharacterized protein	GO:0005829; GO:0006099; GO:0008964; GO:0015977	carbon fixation [GO:0015977]; tricarboxylic acid cycle [GO:0006099]	cytosol [GO:0005829]	phosphoenolpyruvate carboxylase activity [GO:0008964]	NA
Unigene_176380	18.327	364.934	19.913	4.316	0.00384993	0.639	NA	NA	NA	NA	NA	NA	NA	NA	NA	NA	NA	NA	NA	NA	NA	NA	NA	NA	NA	NA
Unigene_166881	37.799	659.151	17.439	4.124	0.00385702	0.64	NA	NA	NA	NA	NA	NA	NA	NA	NA	NA	NA	NA	NA	NA	NA	NA	NA	NA	NA	NA
Unigene_153432	9.163	209.532	22.866	4.515	0.00388787	0.643	tr|M1C460|M1C460_SOLTU	1019	97.9	146	44.2	14.33	3	0	554	991	807	952	2.6e-79	NA	Uncharacterized protein	GO:0043531	NA	NA	ADP binding [GO:0043531]	NA
Unigene_146587	9.163	209.532	22.866	4.515	0.00388787	0.643	tr|M1DY88|M1DY88_SOLTU	280	76.1	71	29.46	25.36	13	1	271	71	203	273	5.1e-24	107059962	Uncharacterized protein	NA	NA	NA	NA	NA
Unigene_430051	6.872	170.244	24.772	4.631	0.0038975	0.644	tr|K4C8E4|K4C8E4_SOLLC	339	100	123	60.39	36.28	0	0	242	610	1	123	1.2e-69	101255705	Uncharacterized protein	GO:0003677; GO:0005634; GO:0006351; GO:0006355	regulation of transcription, DNA-templated [GO:0006355]; transcription, DNA-templated [GO:0006351]	nucleus [GO:0005634]	DNA binding [GO:0003677]	NA
Unigene_278621	64.143	1040.67	16.224	4.02	0.00390494	0.645	tr|K4CAC3|K4CAC3_SOLLC	72	100	72	42.52	100	0	0	226	441	1	72	3.1e-36	101267820	Uncharacterized protein	GO:0005743; GO:0008121; GO:0070469	NA	mitochondrial inner membrane [GO:0005743]; respiratory chain [GO:0070469]	ubiquinol-cytochrome-c reductase activity [GO:0008121]	NA
Unigene_154458	14.89	306.44	20.58	4.363	0.00391329	0.646	tr|A0A2G3C5Y5|A0A2G3C5Y5_CAPCH	206	100	46	13.87	22.33	0	0	401	538	44	89	2.3e-19	BC332_15307	LOB domain-containing protein 11	NA	NA	NA	NA	NA
Unigene_146470	11.454	247.946	21.647	4.436	0.00392724	0.648	tr|K4DFU7|K4DFU7_SOLLC	790	96.5	142	73.7	17.97	5	0	578	153	648	789	4.6e-68	101261206	Uncharacterized protein	GO:0005770; GO:0006885; GO:0012505; GO:0015299; GO:0015672; GO:0016021	monovalent inorganic cation transport [GO:0015672]; regulation of pH [GO:0006885]	endomembrane system [GO:0012505]; integral component of membrane [GO:0016021]; late endosome [GO:0005770]	solute:proton antiporter activity [GO:0015299]	NA
Unigene_215626	48.107	804.077	16.714	4.063	0.00395363	0.649	tr|K4D1W6|K4D1W6_SOLLC	317	99.1	317	76.45	100	3	0	1192	242	1	317	1.6e-179	101268153	Peroxidase (EC 1.11.1.7)	GO:0004601; GO:0005576; GO:0006979; GO:0020037; GO:0042744; GO:0046872	hydrogen peroxide catabolic process [GO:0042744]; response to oxidative stress [GO:0006979]	extracellular region [GO:0005576]	heme binding [GO:0020037]; metal ion binding [GO:0046872]; peroxidase activity [GO:0004601]	NA
Unigene_229490	2.291	89.051	38.873	5.281	0.00401339	0.651	tr|K4CXK2|K4CXK2_SOLLC	827	90.9	186	99.64	22.49	17	0	558	1	270	455	1.8e-101	109121373	Serine/threonine-protein kinase	GO:0004674; GO:0005524; GO:0005886; GO:0006468; GO:0016021; GO:0048544	protein phosphorylation [GO:0006468]; recognition of pollen [GO:0048544]	integral component of membrane [GO:0016021]; plasma membrane [GO:0005886]	ATP binding [GO:0005524]; protein serine/threonine kinase activity [GO:0004674]	NA
Unigene_155346	2.291	89.051	38.873	5.281	0.00401339	0.651	NA	NA	NA	NA	NA	NA	NA	NA	NA	NA	NA	NA	NA	NA	NA	NA	NA	NA	NA	NA
Unigene_195308	169.521	2549.3	15.038	3.911	0.00403386	0.653	tr|A9ZSX8|A9ZSX8_SOLLC	876	95.8	687	76.62	78.42	28	1	2063	3	1	686	0	SlTPS1 100135703	Trehalose-6-phosphate synthase	GO:0005737; GO:0005739; GO:0005829; GO:0005992; GO:0016791; GO:0070413	trehalose biosynthetic process [GO:0005992]; trehalose metabolism in response to stress [GO:0070413]	cytoplasm [GO:0005737]; cytosol [GO:0005829]; mitochondrion [GO:0005739]	phosphatase activity [GO:0016791]	NA
Unigene_141117	14.89	302.948	20.345	4.347	0.00403944	0.653	NA	NA	NA	NA	NA	NA	NA	NA	NA	NA	NA	NA	NA	NA	NA	NA	NA	NA	NA	NA
Unigene_419686	18.327	358.823	19.579	4.291	0.0040395	0.653	tr|K4CA67|K4CA67_SOLLC	379	95.6	343	72.72	90.5	15	0	1396	368	37	379	6e-186	101256099	Uncharacterized protein	GO:0004722; GO:0046872	NA	NA	metal ion binding [GO:0046872]; protein serine/threonine phosphatase activity [GO:0004722]	NA
Unigene_177949	116.832	1784.51	15.274	3.933	0.00404023	0.653	tr|I1IB72|I1IB72_BRADI	461	72.7	253	51.11	54.88	58	2	1485	736	210	454	6.6e-103	LOC100831362	Uncharacterized protein	GO:0004672; GO:0005524	NA	NA	ATP binding [GO:0005524]; protein kinase activity [GO:0004672]	NA
Unigene_426294	43.526	730.741	16.789	4.069	0.00406172	0.654	tr|K4CN47|K4CN47_SOLLC	245	85.7	244	42.09	99.59	35	0	1122	391	1	244	6.3e-113	101245191	Uncharacterized protein	NA	NA	NA	NA	NA
Unigene_198171	107.669	1649.19	15.317	3.937	0.00406552	0.654	tr|K4BBU5|K4BBU5_SOLLC	123	89.8	128	50.66	104.07	8	1	33	416	1	123	4.5e-55	NA	Uncharacterized protein	NA	NA	NA	NA	NA
Unigene_457213	10.309	225.246	21.85	4.45	0.00407788	0.656	tr|M1BWZ5|M1BWZ5_SOLTU	334	98.6	142	48.46	42.51	2	0	453	878	135	276	1.2e-75	102605134	Uncharacterized protein	GO:0016491; GO:0046872	NA	NA	metal ion binding [GO:0046872]; oxidoreductase activity [GO:0016491]	NA
Unigene_195850	13.745	281.995	20.516	4.359	0.00411523	0.66	tr|K4D4U0|K4D4U0_SOLLC	75	98.6	73	18.42	97.33	1	0	74	292	1	73	2.2e-32	NA	Uncharacterized protein	NA	NA	NA	NA	NA
Unigene_439047	2.291	88.178	38.492	5.266	0.00412745	0.662	tr|Q7Y0Z7|Q7Y0Z7_SOLLC	699	71	314	71.63	44.92	91	0	372	1313	1	314	1.8e-112	BL2 543693	Bell-like homeodomain protein 2	GO:0003677; GO:0005634; GO:0006355	regulation of transcription, DNA-templated [GO:0006355]	nucleus [GO:0005634]	DNA binding [GO:0003677]	NA
Unigene_175695	4.582	128.338	28.011	4.808	0.00413244	0.663	NA	NA	NA	NA	NA	NA	NA	NA	NA	NA	NA	NA	NA	NA	NA	NA	NA	NA	NA	NA
Unigene_163739	3.436	108.258	31.505	4.977	0.0041398	0.664	NA	NA	NA	NA	NA	NA	NA	NA	NA	NA	NA	NA	NA	NA	NA	NA	NA	NA	NA	NA
Unigene_15966	339.042	5018.28	14.801	3.888	0.00420824	0.673	tr|A0A0V0ICE4|A0A0V0ICE4_SOLCH	358	97.2	354	63.37	98.88	10	0	1404	343	1	354	9.5e-207	NA	Putative gibberellin receptor GID1B-like	GO:0008152; GO:0016787	metabolic process [GO:0008152]	NA	hydrolase activity [GO:0016787]	NA
Unigene_503192	4.582	127.465	27.821	4.798	0.0042113	0.673	tr|K4BX05|K4BX05_SOLLC	851	98.9	721	85.29	84.72	8	0	63	2225	17	737	0	101258749	Serine/threonine-protein kinase	GO:0004674; GO:0005524; GO:0005886; GO:0006468; GO:0016021; GO:0048544	protein phosphorylation [GO:0006468]; recognition of pollen [GO:0048544]	integral component of membrane [GO:0016021]; plasma membrane [GO:0005886]	ATP binding [GO:0005524]; protein serine/threonine kinase activity [GO:0004674]	NA
Unigene_308081	9.163	203.42	22.199	4.472	0.00421778	0.674	tr|K4CH74|K4CH74_SOLLC	118	92.2	115	37.14	97.46	9	0	306	650	1	115	1.1e-52	101264952	Uncharacterized protein	NA	NA	NA	NA	NA
Unigene_371739	59.561	948.13	15.919	3.993	0.00423037	0.675	tr|K4BCW9|K4BCW9_SOLLC	718	99.7	359	33.79	50	1	0	2160	1084	117	475	1.1e-195	101250463	Uncharacterized protein	NA	NA	NA	NA	NA
Unigene_217981	3.436	107.385	31.251	4.966	0.00423358	0.675	tr|K4B8C0|K4B8C0_SOLLC	350	94.4	90	38.3	25.71	5	0	301	570	261	350	2.6e-41	101261481	Uncharacterized protein	GO:0016491; GO:0046872	NA	NA	metal ion binding [GO:0046872]; oxidoreductase activity [GO:0016491]	NA
Unigene_324097	12.6	260.168	20.649	4.368	0.00423534	0.675	tr|K4CH24|K4CH24_SOLLC	356	100	112	84.42	31.46	0	0	61	396	1	112	2.6e-62	101248026	Uncharacterized protein	GO:0003677; GO:0005634; GO:0006351; GO:0006355	regulation of transcription, DNA-templated [GO:0006355]; transcription, DNA-templated [GO:0006351]	nucleus [GO:0005634]	DNA binding [GO:0003677]	NA
Unigene_151729	2.291	87.305	38.111	5.252	0.00424598	0.675	tr|K4AYH1|K4AYH1_SOLLC	776	91	144	98.41	18.56	13	0	1	432	402	545	2.7e-68	101257599	Uncharacterized protein	GO:0004252	NA	NA	serine-type endopeptidase activity [GO:0004252]	NA
Unigene_429718	2.291	87.305	38.111	5.252	0.00424598	0.675	NA	NA	NA	NA	NA	NA	NA	NA	NA	NA	NA	NA	NA	NA	NA	NA	NA	NA	NA	NA
Unigene_136369	2.291	87.305	38.111	5.252	0.00424598	0.675	tr|M1DRW0|M1DRW0_SOLTU	384	85	60	26.43	15.62	7	1	340	167	162	221	3.7e-16	NA	Uncharacterized protein	NA	NA	NA	NA	NA
Unigene_206579	2.291	87.305	38.111	5.252	0.00424598	0.675	tr|K4B2I3|K4B2I3_SOLLC	386	72.6	73	53.41	18.91	20	0	408	190	314	386	3e-21	101248151	Uncharacterized protein	NA	NA	NA	NA	NA
Unigene_146533	10.309	221.754	21.511	4.427	0.00425589	0.676	NA	NA	NA	NA	NA	NA	NA	NA	NA	NA	NA	NA	NA	NA	NA	NA	NA	NA	NA	NA
Unigene_198435	34.362	588.434	17.124	4.098	0.00425739	0.676	tr|K4CMN3|K4CMN3_SOLLC	346	96.6	205	22.98	59.25	7	0	1781	2395	142	346	1.2e-105	101256209	Uncharacterized protein	GO:0016021	NA	integral component of membrane [GO:0016021]	NA	NA
Unigene_473566	4.582	126.592	27.63	4.788	0.00429211	0.68	tr|K4B2K2|K4B2K2_SOLLC	610	94.1	353	48.51	57.87	21	0	2136	1078	1	353	1.6e-190	101244325	Uncharacterized protein	GO:0004040; GO:0016021	NA	integral component of membrane [GO:0016021]	amidase activity [GO:0004040]	NA
Unigene_162910	1.145	67.225	58.69	5.875	0.00430981	0.681	NA	NA	NA	NA	NA	NA	NA	NA	NA	NA	NA	NA	NA	NA	NA	NA	NA	NA	NA	NA
Unigene_411991	151.194	2228.89	14.742	3.882	0.00431706	0.682	tr|K4DHV7|K4DHV7_SOLLC	567	100	562	86.37	99.12	0	0	1910	225	1	562	0	101265715	Uncharacterized protein	GO:0003824; GO:0008152	metabolic process [GO:0008152]	NA	catalytic activity [GO:0003824]	NA
Unigene_175589	18.327	350.092	19.103	4.256	0.00433083	0.682	tr|K4BDT2|K4BDT2_SOLLC	501	98	300	41.67	59.88	6	0	46	945	1	300	9.5e-167	101251358	Protoporphyrinogen oxidase (EC 1.3.3.4)	GO:0004729; GO:0006782	protoporphyrinogen IX biosynthetic process [GO:0006782]	NA	oxygen-dependent protoporphyrinogen oxidase activity [GO:0004729]	PATHWAY: Porphyrin-containing compound metabolism; protoporphyrin-IX biosynthesis; protoporphyrin-IX from protoporphyrinogen-IX: step 1/1. {ECO:0000256|RuleBase:RU364052}.
Unigene_120702	1712.39	31585.1	18.445	4.205	0.00434428	0.682	tr|K4D1S1|K4D1S1_SOLLC	424	93.4	424	35.98	100	28	0	3162	1891	1	424	4.6e-219	101257817	Uncharacterized protein	GO:0005789; GO:0009733; GO:0016021; GO:0055085	response to auxin [GO:0009733]; transmembrane transport [GO:0055085]	endoplasmic reticulum membrane [GO:0005789]; integral component of membrane [GO:0016021]	NA	NA
Unigene_136061	2.291	86.432	37.73	5.238	0.00436922	0.682	NA	NA	NA	NA	NA	NA	NA	NA	NA	NA	NA	NA	NA	NA	NA	NA	NA	NA	NA	NA
Unigene_458812	2.291	86.432	37.73	5.238	0.00436922	0.682	tr|K4BL87|K4BL87_SOLLC	326	100	101	53.44	30.98	0	0	305	3	1	101	1.1e-55	NA	Uncharacterized protein	GO:0003677; GO:0005634; GO:0006351; GO:0006355	regulation of transcription, DNA-templated [GO:0006355]; transcription, DNA-templated [GO:0006351]	nucleus [GO:0005634]	DNA binding [GO:0003677]	NA
Unigene_360328	11.454	238.342	20.808	4.379	0.00437441	0.682	tr|M1BFZ7|M1BFZ7_SOLTU	303	77.3	238	72.19	78.55	37	1	71	784	1	221	2.2e-94	102578559	Uncharacterized protein	GO:0030246	NA	NA	carbohydrate binding [GO:0030246]	NA
Unigene_372820	4.582	125.719	27.44	4.778	0.00437493	0.682	tr|A0A1U8EZD2|A0A1U8EZD2_CAPAN	670	67.6	550	73.69	82.09	169	6	2236	602	3	548	6.3e-198	LOC107851322	putative receptor-like protein kinase At4g00960 isoform X1	GO:0004672; GO:0005524; GO:0016021	NA	integral component of membrane [GO:0016021]	ATP binding [GO:0005524]; protein kinase activity [GO:0004672]	NA
Unigene_183747	6.872	163.26	23.756	4.57	0.00438665	0.682	tr|M1DKQ7|M1DKQ7_SOLTU	347	53	100	28.65	28.82	47	0	857	558	38	137	1.2e-18	NA	Uncharacterized protein	GO:0003676; GO:0008270	NA	NA	nucleic acid binding [GO:0003676]; zinc ion binding [GO:0008270]	NA
Unigene_106931	50.398	808.442	16.041	4.004	0.00438721	0.682	NA	NA	NA	NA	NA	NA	NA	NA	NA	NA	NA	NA	NA	NA	NA	NA	NA	NA	NA	NA
Unigene_185767	18.327	348.346	19.008	4.249	0.00439219	0.682	NA	NA	NA	NA	NA	NA	NA	NA	NA	NA	NA	NA	NA	NA	NA	NA	NA	NA	NA	NA
Unigene_317302	725.046	11170.6	15.407	3.945	0.0043998	0.682	tr|K4CN48|K4CN48_SOLLC	130	100	130	41.1	100	0	0	755	366	1	130	3.9e-72	101244894	Uncharacterized protein	NA	NA	NA	NA	NA
Unigene_337566	6.872	162.387	23.629	4.562	0.00445355	0.685	tr|M1BZM8|M1BZM8_SOLTU	594	86.7	98	34.88	16.5	13	0	699	406	497	594	3.4e-43	NA	Uncharacterized protein	NA	NA	NA	NA	NA
Unigene_197286	4.582	124.846	27.249	4.768	0.00445982	0.685	tr|K4DAL0|K4DAL0_SOLLC	205	94.4	89	25.85	43.41	5	0	766	1032	1	89	1.9e-40	101255363	Uncharacterized protein	GO:0003735; GO:0005762; GO:0006839; GO:0016021; GO:0032543	mitochondrial translation [GO:0032543]; mitochondrial transport [GO:0006839]	integral component of membrane [GO:0016021]; mitochondrial large ribosomal subunit [GO:0005762]	structural constituent of ribosome [GO:0003735]	NA
Unigene_58151	11.454	236.596	20.656	4.368	0.00446287	0.685	NA	NA	NA	NA	NA	NA	NA	NA	NA	NA	NA	NA	NA	NA	NA	NA	NA	NA	NA	NA
Unigene_203142	9.163	199.055	21.723	4.441	0.00447687	0.685	NA	NA	NA	NA	NA	NA	NA	NA	NA	NA	NA	NA	NA	NA	NA	NA	NA	NA	NA	NA
Unigene_191824	100.796	1499.9	14.88	3.895	0.00447904	0.685	tr|K4BKP7|K4BKP7_SOLLC	407	96.6	147	12.92	36.12	5	0	1325	1765	59	205	6.5e-77	101255677	Uncharacterized protein	GO:0005516; GO:0006950	response to stress [GO:0006950]	NA	calmodulin binding [GO:0005516]	NA
Unigene_102330	20.617	380.649	18.462	4.207	0.00448919	0.685	NA	NA	NA	NA	NA	NA	NA	NA	NA	NA	NA	NA	NA	NA	NA	NA	NA	NA	NA	NA
Unigene_185300	22.908	414.698	18.103	4.178	0.0044892	0.685	tr|M1BCU8|M1BCU8_SOLTU	52	91.2	34	8.67	65.38	3	0	448	549	19	52	1.5e-09	NA	Uncharacterized protein	NA	NA	NA	NA	NA
Unigene_210077	57.271	897.493	15.671	3.97	0.0044893	0.685	tr|K4BPE0|K4BPE0_SOLLC	368	92.6	364	75.89	98.91	27	0	71	1162	1	364	2.5e-203	101250295	Uncharacterized protein	GO:0016491; GO:0046872	NA	NA	metal ion binding [GO:0046872]; oxidoreductase activity [GO:0016491]	NA
Unigene_225665	2.291	85.559	37.348	5.223	0.00449739	0.685	tr|K4C1Y9|K4C1Y9_SOLLC	743	84.8	151	98.48	20.32	23	0	1	453	103	253	1e-65	101246721	Uncharacterized protein	GO:0003700; GO:0005634; GO:0006351; GO:0006355; GO:0043565	regulation of transcription, DNA-templated [GO:0006355]; transcription, DNA-templated [GO:0006351]	nucleus [GO:0005634]	DNA binding transcription factor activity [GO:0003700]; sequence-specific DNA binding [GO:0043565]	NA
Unigene_297339	75.597	1148.93	15.198	3.926	0.00451053	0.685	tr|A0A0V0HZ73|A0A0V0HZ73_SOLCH	260	100	28	21.88	10.77	0	0	2	85	69	96	4.2e-09	NA	Putative BTB/POZ and TAZ domain-containing protein 1-like	GO:0003712; GO:0004402; GO:0005634; GO:0006355; GO:0008270	regulation of transcription, DNA-templated [GO:0006355]	nucleus [GO:0005634]	histone acetyltransferase activity [GO:0004402]; transcription coregulator activity [GO:0003712]; zinc ion binding [GO:0008270]	NA
Unigene_165768	13.745	272.391	19.818	4.309	0.00452441	0.686	tr|K4BB77|K4BB77_SOLLC	490	96.3	490	83	100	18	0	142	1611	1	490	4.9e-270	101256157	Glycosyltransferase (EC 2.4.1.-)	GO:0008152; GO:0043231; GO:0080043; GO:0080044	metabolic process [GO:0008152]	intracellular membrane-bounded organelle [GO:0043231]	quercetin 3-O-glucosyltransferase activity [GO:0080043]; quercetin 7-O-glucosyltransferase activity [GO:0080044]	NA
Unigene_372629	323.006	4640.25	14.366	3.845	0.00454514	0.688	sp|P05118|ICI1_SOLLC	111	100	47	41.35	42.34	0	0	330	190	1	47	2e-18	PIIF	Wound-induced proteinase inhibitor 1 (Wound-induced proteinase inhibitor I)	GO:0004867; GO:0005576; GO:0009611	response to wounding [GO:0009611]	extracellular region [GO:0005576]	serine-type endopeptidase inhibitor activity [GO:0004867]	NA
Unigene_131319	4.582	123.973	27.059	4.758	0.00454686	0.688	NA	NA	NA	NA	NA	NA	NA	NA	NA	NA	NA	NA	NA	NA	NA	NA	NA	NA	NA	NA
Unigene_189758	4.582	123.973	27.059	4.758	0.00454686	0.688	tr|M1BJQ5|M1BJQ5_SOLTU	642	97.1	137	44.48	21.34	4	0	924	514	506	642	9.3e-71	102583268	Uncharacterized protein	GO:0005739; GO:0008380	RNA splicing [GO:0008380]	mitochondrion [GO:0005739]	NA	NA
Unigene_248901	14.89	289.852	19.466	4.283	0.00456165	0.69	tr|A0A1Y0DHZ7|A0A1Y0DHZ7_SOLPI	247	95.9	145	48.07	58.7	6	0	552	118	103	247	2e-70	FUL2	FUL2	GO:0000977; GO:0003700; GO:0005634; GO:0006351; GO:0045944; GO:0046983	positive regulation of transcription by RNA polymerase II [GO:0045944]; transcription, DNA-templated [GO:0006351]	nucleus [GO:0005634]	DNA binding transcription factor activity [GO:0003700]; protein dimerization activity [GO:0046983]; RNA polymerase II regulatory region sequence-specific DNA binding [GO:0000977]	NA
Unigene_441339	51.544	810.189	15.719	3.974	0.00461948	0.696	tr|Q6A1K9|Q6A1K9_SOLLC	138	92.8	138	31.13	100	10	0	654	241	1	138	1.9e-61	abz1 544180	Anaerobic basic leucine zipper protein	GO:0003700	NA	NA	DNA binding transcription factor activity [GO:0003700]	NA
Unigene_505012	294.371	4188.88	14.23	3.831	0.00464218	0.698	tr|K4BKJ5|K4BKJ5_SOLLC	585	100	583	82.27	99.66	0	0	203	1951	1	583	0	101267393	Uncharacterized protein	GO:0016021; GO:0022857	NA	integral component of membrane [GO:0016021]	transmembrane transporter activity [GO:0022857]	NA
Unigene_204120	9.163	196.436	21.437	4.422	0.00464271	0.698	tr|M1D0Q7|M1D0Q7_SOLTU	102	76.5	102	42.8	100	21	1	510	214	1	102	3e-37	NA	Uncharacterized protein	NA	NA	NA	NA	NA
Unigene_495433	6.872	159.768	23.247	4.539	0.00466279	0.701	NA	NA	NA	NA	NA	NA	NA	NA	NA	NA	NA	NA	NA	NA	NA	NA	NA	NA	NA	NA
Unigene_177887	1.145	65.479	57.166	5.837	0.00467195	0.702	tr|K4BJG5|K4BJG5_SOLLC	56	54.7	53	19.25	94.64	23	1	760	602	5	56	3.6e-05	NA	Uncharacterized protein	NA	NA	NA	NA	NA
Unigene_209801	5.727	141.434	24.696	4.626	0.00467792	0.702	tr|K4D073|K4D073_SOLLC	279	90.3	278	65.46	99.64	27	0	1111	278	2	279	5.3e-141	109121334	Uncharacterized protein	GO:0003723; GO:0008270	NA	NA	RNA binding [GO:0003723]; zinc ion binding [GO:0008270]	NA
Unigene_370148	13.745	268.899	19.563	4.29	0.00468629	0.703	tr|K4CJ37|K4CJ37_SOLLC	288	94.4	288	70.24	100	16	0	1080	217	1	288	3.2e-151	101250140	Uncharacterized protein	NA	NA	NA	NA	NA
Unigene_113758	57.271	884.398	15.442	3.949	0.00468777	0.703	tr|K4CHG3|K4CHG3_SOLLC	145	97.2	145	55.06	100	4	0	197	631	1	145	1.5e-77	101267722	Uncharacterized protein	GO:0042273	ribosomal large subunit biogenesis [GO:0042273]	NA	NA	NA
Unigene_217332	9.163	195.563	21.342	4.416	0.00469983	0.704	tr|M1CUV6|M1CUV6_SOLTU	439	83.6	438	91.7	99.77	59	2	2	1276	2	439	3.7e-183	102581595	Uncharacterized protein	GO:0005516	NA	NA	calmodulin binding [GO:0005516]	NA
Unigene_159265	66.434	1007.5	15.165	3.923	0.00471176	0.705	tr|A0A0V0I212|A0A0V0I212_SOLCH	349	90.5	63	24.23	18.05	6	0	1	189	282	344	3e-22	NA	Putative RNA-binding protein Nova-2-like	GO:0003723	NA	NA	RNA binding [GO:0003723]	NA
Unigene_194314	4.582	122.227	26.677	4.738	0.00472764	0.706	NA	NA	NA	NA	NA	NA	NA	NA	NA	NA	NA	NA	NA	NA	NA	NA	NA	NA	NA	NA
Unigene_139028	4.582	122.227	26.677	4.738	0.00472764	0.706	NA	NA	NA	NA	NA	NA	NA	NA	NA	NA	NA	NA	NA	NA	NA	NA	NA	NA	NA	NA
Unigene_182887	20.617	373.665	18.124	4.18	0.00473263	0.706	tr|K4BV45|K4BV45_SOLLC	519	91.2	272	84.04	52.41	23	1	154	969	1	271	2.2e-139	101267987	Uncharacterized protein	GO:0005506; GO:0016020; GO:0016021; GO:0016709; GO:0020037; GO:0044550	secondary metabolite biosynthetic process [GO:0044550]	integral component of membrane [GO:0016021]; membrane [GO:0016020]	heme binding [GO:0020037]; iron ion binding [GO:0005506]; oxidoreductase activity, acting on paired donors, with incorporation or reduction of molecular oxygen, NAD(P)H as one donor, and incorporation of one atom of oxygen [GO:0016709]	NA
Unigene_140531	53.834	834.634	15.504	3.955	0.00473498	0.706	tr|M1C6Q2|M1C6Q2_SOLTU	234	96.8	31	11.36	13.25	1	0	819	727	193	223	1.4e-09	102601839	Uncharacterized protein	GO:0016021	NA	integral component of membrane [GO:0016021]	NA	NA
Unigene_394277	2.291	83.813	36.586	5.193	0.00476958	0.71	tr|M1DGH5|M1DGH5_SOLTU	119	82.1	56	16.77	47.06	10	0	323	490	28	83	2e-18	NA	Uncharacterized protein	NA	NA	NA	NA	NA
Unigene_114693	59.561	909.716	15.274	3.933	0.00477802	0.711	tr|K4C9I6|K4C9I6_SOLLC	709	95.7	417	41.94	58.82	18	0	123	1373	1	417	1.4e-237	101261928	Uncharacterized protein	GO:0006629; GO:0008374; GO:0016021	lipid metabolic process [GO:0006629]	integral component of membrane [GO:0016021]	O-acyltransferase activity [GO:0008374]	NA
Unigene_462244	17.181	320.409	18.649	4.221	0.00478264	0.712	tr|K4CW34|K4CW34_SOLLC	534	89.1	534	80.3	100	58	0	1843	242	1	534	2.5e-270	101251622	Uncharacterized protein	GO:0005315; GO:0005887; GO:0006817	phosphate ion transport [GO:0006817]	integral component of plasma membrane [GO:0005887]	inorganic phosphate transmembrane transporter activity [GO:0005315]	NA
Unigene_101013	11.454	230.485	20.122	4.331	0.00479183	0.712	tr|K4CHV8|K4CHV8_SOLLC	342	86.5	334	78.71	97.66	41	3	1176	187	9	342	6.4e-163	101261342	Uncharacterized protein	GO:0003677; GO:0005634; GO:0006351; GO:0006355	regulation of transcription, DNA-templated [GO:0006355]; transcription, DNA-templated [GO:0006351]	nucleus [GO:0005634]	DNA binding [GO:0003677]	NA
Unigene_150343	11.454	230.485	20.122	4.331	0.00479183	0.712	tr|M1C0V4|M1C0V4_SOLTU	445	68.8	449	95.19	100.9	79	5	22	1197	1	445	1.1e-166	NA	Uncharacterized protein	NA	NA	NA	NA	NA
Unigene_382863	45.816	720.265	15.721	3.975	0.00483173	0.716	tr|Q2XTD8|Q2XTD8_SOLTU	143	100	58	45.08	40.56	0	0	2	175	86	143	3e-23	102593129	Histone H2B	GO:0000786; GO:0003677; GO:0005634; GO:0046982	NA	nucleosome [GO:0000786]; nucleus [GO:0005634]	DNA binding [GO:0003677]; protein heterodimerization activity [GO:0046982]	NA
Unigene_186379	1.145	64.606	56.404	5.818	0.00486872	0.722	NA	NA	NA	NA	NA	NA	NA	NA	NA	NA	NA	NA	NA	NA	NA	NA	NA	NA	NA	NA
Unigene_385753	216.483	3028.6	13.99	3.806	0.00487214	0.722	tr|K4B5L0|K4B5L0_SOLLC	504	88.7	504	73.68	100	57	0	261	1772	1	504	3.7e-245	101255252	Protein DETOXIFICATION (Multidrug and toxic compound extrusion protein)	GO:0006855; GO:0015238; GO:0015297; GO:0016021	drug transmembrane transport [GO:0006855]	integral component of membrane [GO:0016021]	antiporter activity [GO:0015297]; drug transmembrane transporter activity [GO:0015238]	NA
Unigene_261699	6.872	157.149	22.866	4.515	0.00488561	0.722	tr|A0A072TDG2|A0A072TDG2_MEDTR	439	48.1	54	50	12.3	28	0	314	153	386	439	3.3e-07	25481718 MTR_1533s0010	ArsR family transcriptional regulator	GO:0003700	NA	NA	DNA binding transcription factor activity [GO:0003700]	NA
Unigene_421486	29.781	498.51	16.739	4.065	0.00489192	0.722	tr|A0A2R6P2N6|A0A2R6P2N6_ACTCH	366	51.5	274	41.06	74.86	105	2	930	1751	1	246	2.3e-74	CEY00_Acc32606	Blue copper protein	NA	NA	NA	NA	NA
Unigene_190862	2.291	82.94	36.205	5.178	0.00491417	0.722	NA	NA	NA	NA	NA	NA	NA	NA	NA	NA	NA	NA	NA	NA	NA	NA	NA	NA	NA	NA
Unigene_169620	9.163	192.071	20.961	4.39	0.00493804	0.724	NA	NA	NA	NA	NA	NA	NA	NA	NA	NA	NA	NA	NA	NA	NA	NA	NA	NA	NA	NA
Unigene_119296	9.163	192.071	20.961	4.39	0.00493804	0.724	NA	NA	NA	NA	NA	NA	NA	NA	NA	NA	NA	NA	NA	NA	NA	NA	NA	NA	NA	NA
Unigene_473031	350.496	4890.81	13.954	3.803	0.00494478	0.725	tr|K4CVX0|K4CVX0_SOLLC	111	88.2	34	18.25	30.63	4	0	2	103	20	53	5.2e-08	101246961	Uncharacterized protein	GO:0004867; GO:0009611	response to wounding [GO:0009611]	NA	serine-type endopeptidase inhibitor activity [GO:0004867]	NA
Unigene_191540	29.781	495.891	16.651	4.058	0.00496853	0.727	tr|K4CDX7|K4CDX7_SOLLC	202	93.1	202	57.12	100	14	0	220	825	1	202	1.7e-108	101261536	Uncharacterized protein	GO:0003729; GO:0005849; GO:0006378; GO:0016787	mRNA polyadenylation [GO:0006378]	mRNA cleavage factor complex [GO:0005849]	hydrolase activity [GO:0016787]; mRNA binding [GO:0003729]	NA
Unigene_198595	65.289	973.449	14.91	3.898	0.00497861	0.729	sp|Q8S4R4|CRTSO_SOLLC	615	95.2	331	68.06	53.82	16	0	465	1457	1	331	1.7e-180	CRTISO	Prolycopene isomerase, chloroplastic (CrtISO) (EC 5.2.1.13) (Carotenoid isomerase) (Protein tangerine)	GO:0005622; GO:0016117; GO:0016491; GO:0031969; GO:0046608	carotenoid biosynthetic process [GO:0016117]	chloroplast membrane [GO:0031969]; intracellular [GO:0005622]	carotenoid isomerase activity [GO:0046608]; oxidoreductase activity [GO:0016491]	PATHWAY: Carotenoid biosynthesis; lycopene biosynthesis.
Unigene_451770	136.304	1919.83	14.085	3.816	0.0049824	0.729	tr|K4C5M4|K4C5M4_SOLLC	438	89	438	83.69	100	48	0	87	1400	1	438	1.5e-206	101267241	Uncharacterized protein	GO:0003333; GO:0015171; GO:0016021	amino acid transmembrane transport [GO:0003333]	integral component of membrane [GO:0016021]	amino acid transmembrane transporter activity [GO:0015171]	NA
Unigene_78549	36.653	588.434	16.054	4.005	0.00499917	0.731	tr|K4BPU4|K4BPU4_SOLLC	1155	76.6	188	66.12	16.28	44	0	851	288	221	408	4.2e-70	101244177	Uncharacterized protein	GO:0016021	NA	integral component of membrane [GO:0016021]	NA	NA
Unigene_140572	10.309	208.658	20.241	4.339	0.00502426	0.734	NA	NA	NA	NA	NA	NA	NA	NA	NA	NA	NA	NA	NA	NA	NA	NA	NA	NA	NA	NA
Unigene_130156	13.745	261.914	19.055	4.252	0.00503343	0.735	tr|K4ASL6|K4ASL6_SOLLC	488	89.5	124	34.25	25.41	13	0	35	406	1	124	2.8e-50	101256511	Uncharacterized protein	GO:0003723; GO:0004519; GO:0009451; GO:0043231	RNA modification [GO:0009451]	intracellular membrane-bounded organelle [GO:0043231]	endonuclease activity [GO:0004519]; RNA binding [GO:0003723]	NA
Unigene_212174	65.289	968.21	14.83	3.89	0.00505777	0.738	tr|K4B5U5|K4B5U5_SOLLC	598	92.8	483	85.99	80.77	35	0	237	1685	1	483	9.1e-242	NA	Uncharacterized protein	GO:0009705; GO:0016021; GO:0022857	NA	integral component of membrane [GO:0016021]; plant-type vacuole membrane [GO:0009705]	transmembrane transporter activity [GO:0022857]	NA
Unigene_131344	2.291	82.067	35.824	5.163	0.00506483	0.738	tr|K4C456|K4C456_SOLLC	390	76.5	371	80.25	95.13	58	4	1154	129	20	390	5.9e-146	NA	Uncharacterized protein	GO:0016787	NA	NA	hydrolase activity [GO:0016787]	NA
Unigene_196972	2.291	82.067	35.824	5.163	0.00506483	0.738	tr|K4CXW7|K4CXW7_SOLLC	510	91.2	159	61.47	31.18	14	0	478	2	1	159	3.4e-82	101248428	Uncharacterized protein	GO:0004497; GO:0005506; GO:0016705; GO:0020037	NA	NA	heme binding [GO:0020037]; iron ion binding [GO:0005506]; monooxygenase activity [GO:0004497]; oxidoreductase activity, acting on paired donors, with incorporation or reduction of molecular oxygen [GO:0016705]	NA
Unigene_136807	2.291	82.067	35.824	5.163	0.00506483	0.738	NA	NA	NA	NA	NA	NA	NA	NA	NA	NA	NA	NA	NA	NA	NA	NA	NA	NA	NA	NA
Unigene_304662	2.291	82.067	35.824	5.163	0.00506483	0.738	tr|Q56R04|Q56R04_SOLLC	504	97.4	114	58.26	22.62	3	0	344	3	1	114	3.2e-53	101253497	Putative betaine aldehyde dehyrogenase	GO:0000166; GO:0016620	NA	NA	nucleotide binding [GO:0000166]; oxidoreductase activity, acting on the aldehyde or oxo group of donors, NAD or NADP as acceptor [GO:0016620]	NA
Unigene_259520	2.291	82.067	35.824	5.163	0.00506483	0.738	NA	NA	NA	NA	NA	NA	NA	NA	NA	NA	NA	NA	NA	NA	NA	NA	NA	NA	NA	NA
Unigene_135354	29.781	492.399	16.534	4.047	0.00507309	0.739	tr|K4CAH7|K4CAH7_SOLLC	523	97.1	346	87.82	66.16	10	0	145	1182	1	346	1e-191	101254004	Uncharacterized protein	GO:0016021	NA	integral component of membrane [GO:0016021]	NA	NA
Unigene_325410	112.25	1583.71	14.109	3.819	0.00511644	0.742	tr|K4D7A0|K4D7A0_SOLLC	407	89.4	407	68.91	100	43	0	301	1521	1	407	3.7e-193	101264586	Uncharacterized protein	GO:0016021	NA	integral component of membrane [GO:0016021]	NA	NA
Unigene_153860	4.582	118.735	25.915	4.696	0.00511822	0.742	tr|K4B9H6|K4B9H6_SOLLC	680	90.7	129	41.08	18.97	12	0	532	918	1	129	1.9e-58	NA	Uncharacterized protein	GO:0004674; GO:0005524; GO:0005886; GO:0006468; GO:0008270; GO:0016021; GO:0048544	protein phosphorylation [GO:0006468]; recognition of pollen [GO:0048544]	integral component of membrane [GO:0016021]; plasma membrane [GO:0005886]	ATP binding [GO:0005524]; protein serine/threonine kinase activity [GO:0004674]; zinc ion binding [GO:0008270]	NA
Unigene_398544	8.018	171.99	21.451	4.423	0.00511949	0.742	NA	NA	NA	NA	NA	NA	NA	NA	NA	NA	NA	NA	NA	NA	NA	NA	NA	NA	NA	NA
Unigene_278007	6.872	154.529	22.485	4.491	0.00512313	0.742	tr|A0A2G3C4Q1|A0A2G3C4Q1_CAPCH	189	78.1	128	57.06	67.72	14	2	548	165	1	114	2.3e-50	BC332_14908	Transcription factor MYB48 (Fragment)	GO:0003677	NA	NA	DNA binding [GO:0003677]	NA
Unigene_370571	16.036	295.09	18.402	4.202	0.00512892	0.742	tr|O50023|O50023_SOLPI	865	92.6	68	40.24	7.86	5	0	507	304	798	865	1.3e-29	Hcr9-9A	Hcr9-9A	GO:0016021	NA	integral component of membrane [GO:0016021]	NA	NA
Unigene_190173	339.042	4662.08	13.751	3.781	0.00513164	0.742	tr|K4CHS4|K4CHS4_SOLLC	756	98.4	755	84.33	99.87	12	0	367	2631	1	755	0	544236	Uncharacterized protein	GO:0003824	NA	NA	catalytic activity [GO:0003824]	NA
Unigene_494641	18.327	329.139	17.96	4.167	0.00514466	0.742	tr|K4ATI8|K4ATI8_SOLLC	585	100	115	98.85	19.66	0	0	347	3	375	489	8.9e-59	NA	Uncharacterized protein	GO:0016021	NA	integral component of membrane [GO:0016021]	NA	NA
Unigene_486799	22.908	395.491	17.264	4.11	0.00514995	0.742	tr|K4CDU5|K4CDU5_SOLLC	356	92.7	356	67.55	100	26	0	161	1228	1	356	1.3e-186	101266046	Uncharacterized protein	GO:0003700; GO:0005634; GO:0043565	NA	nucleus [GO:0005634]	DNA binding transcription factor activity [GO:0003700]; sequence-specific DNA binding [GO:0043565]	NA
Unigene_157869	11.454	224.373	19.589	4.292	0.00515389	0.742	NA	NA	NA	NA	NA	NA	NA	NA	NA	NA	NA	NA	NA	NA	NA	NA	NA	NA	NA	NA
Unigene_195263	455.874	6313.88	13.85	3.792	0.00519308	0.745	tr|K4CNP6|K4CNP6_SOLLC	146	62.6	91	47.15	62.33	34	0	578	306	56	146	1.5e-23	101251407	Uncharacterized protein	NA	NA	NA	NA	NA
Unigene_64946	431.82	5955.93	13.793	3.786	0.00521125	0.745	tr|M1CV43|M1CV43_SOLTU	136	96.4	137	45.26	100.74	4	1	190	600	1	136	1.6e-70	NA	Uncharacterized protein	GO:0016021	NA	integral component of membrane [GO:0016021]	NA	NA
Unigene_373874	28.635	472.319	16.494	4.044	0.00521518	0.745	NA	NA	NA	NA	NA	NA	NA	NA	NA	NA	NA	NA	NA	NA	NA	NA	NA	NA	NA	NA
Unigene_326398	2.291	81.193	35.443	5.147	0.00522188	0.745	tr|A0A067FZZ2|A0A067FZZ2_CITSI	279	48.2	139	33.07	49.82	40	3	520	936	1	107	1.5e-23	CISIN_1g023677mg	Uncharacterized protein	GO:0003677	NA	NA	DNA binding [GO:0003677]	NA
Unigene_158155	45.816	701.058	15.301	3.936	0.00523132	0.745	tr|A0A0V0H9W6|A0A0V0H9W6_SOLCH	112	92.9	112	40.53	100	8	0	769	434	1	112	6e-53	NA	Putative ovule protein	NA	NA	NA	NA	NA
Unigene_358157	703.283	10045.3	14.283	3.836	0.00524662	0.747	sp|Q10712|AMPL1_SOLLC	571	79.4	296	79.64	51.84	24	4	1	882	311	571	4.2e-118	LAPA1 LAP LAP2	Leucine aminopeptidase 1, chloroplastic (EC 3.4.11.1) (DR57) (Leucyl aminopeptidase 1) (LAP 1) (Proline aminopeptidase 1) (EC 3.4.11.5) (Prolyl aminopeptidase 1)	GO:0000287; GO:0004177; GO:0008235; GO:0009507; GO:0030145; GO:0034214	protein hexamerization [GO:0034214]	chloroplast [GO:0009507]	aminopeptidase activity [GO:0004177]; magnesium ion binding [GO:0000287]; manganese ion binding [GO:0030145]; metalloexopeptidase activity [GO:0008235]	NA
Unigene_156321	91.633	1299.97	14.187	3.826	0.00525152	0.747	tr|K4AZ67|K4AZ67_SOLLC	302	81.1	302	65.32	100	57	0	110	1015	1	302	1.6e-135	NA	Uncharacterized protein	NA	NA	NA	NA	NA
Unigene_64002	16.036	292.471	18.239	4.189	0.00525509	0.747	tr|K4CMA8|K4CMA8_SOLLC	437	92.5	120	69.5	27.46	6	1	8	358	318	437	3.6e-56	101244101	Uncharacterized protein	GO:0004190; GO:0006508; GO:0030163	protein catabolic process [GO:0030163]; proteolysis [GO:0006508]	NA	aspartic-type endopeptidase activity [GO:0004190]	NA
Unigene_104576	11.454	222.627	19.436	4.281	0.005264	0.748	NA	NA	NA	NA	NA	NA	NA	NA	NA	NA	NA	NA	NA	NA	NA	NA	NA	NA	NA	NA
Unigene_211188	170.666	2335.4	13.684	3.774	0.0052685	0.748	tr|A0A0V0I597|A0A0V0I597_SOLCH	317	96.6	175	42.3	55.21	6	0	984	460	143	317	1.7e-104	NA	Pectinesterase (EC 3.1.1.11)	GO:0005618; GO:0030599; GO:0042545; GO:0045330; GO:0045490	cell wall modification [GO:0042545]; pectin catabolic process [GO:0045490]	cell wall [GO:0005618]	aspartyl esterase activity [GO:0045330]; pectinesterase activity [GO:0030599]	PATHWAY: Glycan metabolism; pectin degradation; 2-dehydro-3-deoxy-D-gluconate from pectin: step 1/5. {ECO:0000256|RuleBase:RU000589}.
Unigene_224366	19.472	343.108	17.621	4.139	0.00526906	0.748	tr|K4CUA2|K4CUA2_SOLLC	95	96.3	82	44.81	86.32	3	0	34	279	1	82	7.3e-39	NA	Uncharacterized protein	NA	NA	NA	NA	NA
Unigene_58167	130.577	1806.34	13.833	3.79	0.00527859	0.749	tr|Q9FT21|Q9FT21_SOLLC	225	95.1	205	44.15	91.11	8	1	1190	576	1	203	1.3e-108	543815	Putative glutathione S-transferase T3	GO:0004364; GO:0005737; GO:0006749; GO:0009407	glutathione metabolic process [GO:0006749]; toxin catabolic process [GO:0009407]	cytoplasm [GO:0005737]	glutathione transferase activity [GO:0004364]	NA
Unigene_144710	27.49	454.858	16.546	4.048	0.00528097	0.749	tr|K4AYR6|K4AYR6_SOLLC	510	92.2	244	67.09	47.84	19	0	953	222	1	244	2.9e-124	101250444	Uncharacterized protein	GO:0004497; GO:0005506; GO:0016021; GO:0016705; GO:0020037	NA	integral component of membrane [GO:0016021]	heme binding [GO:0020037]; iron ion binding [GO:0005506]; monooxygenase activity [GO:0004497]; oxidoreductase activity, acting on paired donors, with incorporation or reduction of molecular oxygen [GO:0016705]	NA
Unigene_187164	22.908	391.999	17.112	4.097	0.00528241	0.749	NA	NA	NA	NA	NA	NA	NA	NA	NA	NA	NA	NA	NA	NA	NA	NA	NA	NA	NA	NA
Unigene_136302	6.872	152.783	22.231	4.475	0.00528973	0.749	tr|K4ATP6|K4ATP6_SOLLC	596	63	108	21.98	18.12	40	0	993	670	127	234	1.6e-27	101261548	Uncharacterized protein	GO:0003723; GO:0004519; GO:0009451; GO:0043231	RNA modification [GO:0009451]	intracellular membrane-bounded organelle [GO:0043231]	endonuclease activity [GO:0004519]; RNA binding [GO:0003723]	NA
Unigene_361737	29.781	485.415	16.3	4.027	0.00529082	0.749	tr|K4AX10|K4AX10_SOLLC	363	100	363	67.94	100	0	0	241	1329	1	363	3.4e-214	101266862	Uncharacterized protein	GO:0016491; GO:0046872	NA	NA	metal ion binding [GO:0046872]; oxidoreductase activity [GO:0016491]	NA
Unigene_158813	9.163	186.832	20.389	4.35	0.00532694	0.751	tr|A0A0V0H1H9|A0A0V0H1H9_SOLCH	129	58.1	124	24.98	96.12	46	3	800	1168	2	120	3.1e-23	NA	Putative ovule protein	NA	NA	NA	NA	NA
Unigene_127323	4.582	116.988	25.534	4.674	0.00532937	0.751	NA	NA	NA	NA	NA	NA	NA	NA	NA	NA	NA	NA	NA	NA	NA	NA	NA	NA	NA	NA
Unigene_447484	4.582	116.988	25.534	4.674	0.00532937	0.751	tr|K4CW55|K4CW55_SOLLC	851	100	733	82.21	86.13	0	0	2608	410	119	851	0	101262563	Uncharacterized protein	GO:0003676	NA	NA	nucleic acid binding [GO:0003676]	NA
Unigene_415773	71.016	1024.96	14.433	3.851	0.00533786	0.751	tr|K4DCL8|K4DCL8_SOLLC	219	100	219	52.27	100	0	0	1010	354	1	219	1.9e-127	101266488	Uncharacterized protein	GO:0004364; GO:0005737; GO:0006749; GO:0009407	glutathione metabolic process [GO:0006749]; toxin catabolic process [GO:0009407]	cytoplasm [GO:0005737]	glutathione transferase activity [GO:0004364]	NA
Unigene_122075	57.271	845.984	14.772	3.885	0.0053395	0.751	tr|K7WJZ6|K7WJZ6_SOLTU	235	99.3	144	55.67	61.28	1	0	776	345	13	156	4.4e-74	NA	Oxidoreductase-like protein	GO:0016491	NA	NA	oxidoreductase activity [GO:0016491]	NA
Unigene_380103	34.362	544.782	15.854	3.987	0.00534608	0.751	tr|K4CPG6|K4CPG6_SOLLC	197	100	109	38.38	55.33	0	0	296	622	89	197	2e-56	NA	Uncharacterized protein	GO:0016021	NA	integral component of membrane [GO:0016021]	NA	NA
Unigene_131425	6.872	151.91	22.104	4.466	0.00537551	0.751	tr|K4DEY4|K4DEY4_SOLLC	379	97.3	376	89.24	99.21	10	0	3	1130	4	379	1.2e-209	101263499	Uncharacterized protein	GO:0005634; GO:0006281; GO:0030915	DNA repair [GO:0006281]	nucleus [GO:0005634]; Smc5-Smc6 complex [GO:0030915]	NA	NA
Unigene_169711	2.291	80.32	35.062	5.132	0.00538568	0.751	tr|A0A1D6A890|A0A1D6A890_WHEAT	610	27.5	222	65.23	36.39	151	4	330	980	316	532	5.2e-14	NA	Uncharacterized protein	GO:0005794; GO:0006486; GO:0008378; GO:0016021; GO:0030246	protein glycosylation [GO:0006486]	Golgi apparatus [GO:0005794]; integral component of membrane [GO:0016021]	carbohydrate binding [GO:0030246]; galactosyltransferase activity [GO:0008378]	NA
Unigene_114963	2.291	80.32	35.062	5.132	0.00538568	0.751	NA	NA	NA	NA	NA	NA	NA	NA	NA	NA	NA	NA	NA	NA	NA	NA	NA	NA	NA	NA
Unigene_142068	2.291	80.32	35.062	5.132	0.00538568	0.751	NA	NA	NA	NA	NA	NA	NA	NA	NA	NA	NA	NA	NA	NA	NA	NA	NA	NA	NA	NA
Unigene_173274	2.291	80.32	35.062	5.132	0.00538568	0.751	NA	NA	NA	NA	NA	NA	NA	NA	NA	NA	NA	NA	NA	NA	NA	NA	NA	NA	NA	NA
Unigene_285532	21.763	372.791	17.13	4.098	0.00540386	0.751	tr|K4BWV2|K4BWV2_SOLLC	282	85	227	58.4	80.5	34	0	225	905	56	282	1.7e-106	101244582	Uncharacterized protein	GO:0003677; GO:0006355	regulation of transcription, DNA-templated [GO:0006355]	NA	DNA binding [GO:0003677]	NA
Unigene_157597	4.582	116.115	25.344	4.664	0.00543923	0.751	tr|M0ZT29|M0ZT29_SOLTU	987	40.4	104	27.61	10.54	33	3	899	675	863	966	4.7e-08	102589525	Uncharacterized protein	GO:0016021	NA	integral component of membrane [GO:0016021]	NA	NA
Unigene_330999	4.582	116.115	25.344	4.664	0.00543923	0.751	tr|K4B328|K4B328_SOLLC	295	90.2	295	55.87	100	29	0	289	1173	1	295	1.1e-148	101264679	Uncharacterized protein	GO:0003677; GO:0005634; GO:0006351; GO:0006355	regulation of transcription, DNA-templated [GO:0006355]; transcription, DNA-templated [GO:0006351]	nucleus [GO:0005634]	DNA binding [GO:0003677]	NA
Unigene_195580	134.013	1830.78	13.661	3.772	0.00544981	0.751	tr|A0A1U8HJF0|A0A1U8HJF0_CAPAN	343	52.3	329	59.14	95.92	137	10	1501	551	19	339	1.7e-70	LOC107878250	uncharacterized protein LOC107878250	GO:0016021	NA	integral component of membrane [GO:0016021]	NA	NA
Unigene_211545	6.872	151.037	21.977	4.458	0.00546301	0.751	tr|K4BX73|K4BX73_SOLLC	662	90.7	460	91.57	69.49	43	0	128	1507	14	473	1.7e-247	101268396	Uncharacterized protein	GO:0004674; GO:0005524; GO:0005886; GO:0007166; GO:0016021	cell surface receptor signaling pathway [GO:0007166]	integral component of membrane [GO:0016021]; plasma membrane [GO:0005886]	ATP binding [GO:0005524]; protein serine/threonine kinase activity [GO:0004674]	NA
Unigene_155906	217.628	2917.73	13.407	3.745	0.00548592	0.752	tr|K4BCA0|K4BCA0_SOLLC	77	100	35	2.62	45.45	0	0	731	627	43	77	5e-12	NA	Uncharacterized protein	NA	NA	NA	NA	NA
Unigene_479857	25.199	418.19	16.595	4.053	0.00548964	0.753	tr|K4C7Q5|K4C7Q5_SOLLC	140	100	140	56.22	100	0	0	288	707	1	140	3.8e-75	101257272	Uncharacterized protein	NA	NA	NA	NA	NA
Unigene_217581	493.673	6717.23	13.607	3.766	0.00550359	0.754	tr|K4DA52|K4DA52_SOLLC	661	84.3	420	50.2	63.54	66	0	936	2195	242	661	3.3e-195	NA	Uncharacterized protein	GO:0003677; GO:0005634; GO:0006355	regulation of transcription, DNA-templated [GO:0006355]	nucleus [GO:0005634]	DNA binding [GO:0003677]	NA
Unigene_199931	36.653	569.227	15.53	3.957	0.00551117	0.755	tr|K4AXH4|K4AXH4_SOLLC	284	91.2	261	23.56	91.9	23	0	3322	2540	23	283	2.1e-141	NA	UBC26	GO:0005737; GO:0031625; GO:0061630	NA	cytoplasm [GO:0005737]	ubiquitin protein ligase activity [GO:0061630]; ubiquitin protein ligase binding [GO:0031625]	NA
Unigene_202444	9.163	184.213	20.103	4.329	0.00553701	0.755	tr|A0A1U7VH12|A0A1U7VH12_NICSY	982	69.1	152	37.1	15.48	47	0	815	360	39	190	9.8e-60	LOC104218550	uncharacterized protein LOC104218550	NA	NA	NA	NA	NA
Unigene_497006	9.163	184.213	20.103	4.329	0.00553701	0.755	tr|K4BUK1|K4BUK1_SOLLC	386	100	53	32.65	13.73	0	0	485	327	334	386	2.6e-24	NA	Uncharacterized protein	GO:0006508; GO:0016747; GO:0019748	proteolysis [GO:0006508]; secondary metabolic process [GO:0019748]	NA	transferase activity, transferring acyl groups other than amino-acyl groups [GO:0016747]	NA
Unigene_215319	59.561	864.318	14.511	3.859	0.00554995	0.756	tr|K4B6P2|K4B6P2_SOLLC	344	88.7	344	67.32	100	38	1	333	1361	1	344	2.4e-164	NA	Uncharacterized protein	NA	NA	NA	NA	NA
Unigene_160850	6.872	150.164	21.85	4.45	0.00555227	0.756	tr|A0A1S3XU86|A0A1S3XU86_TOBAC	446	83.8	136	88.5	30.49	22	0	409	2	281	416	3e-62	LOC107768798	uncharacterized WD repeat-containing protein C2A9.03-like	NA	NA	NA	NA	NA
Unigene_389258	6.872	150.164	21.85	4.45	0.00555227	0.756	tr|A0A0V0GFU7|A0A0V0GFU7_SOLCH	60	73	37	28.03	61.67	10	0	143	253	24	60	1.5e-06	NA	Putative ovule protein (Fragment)	NA	NA	NA	NA	NA
Unigene_110513	2.291	79.447	34.681	5.116	0.00555659	0.756	tr|M1E0H9|M1E0H9_SOLTU	115	87.3	55	19.53	47.83	7	0	341	177	1	55	1.3e-18	NA	Uncharacterized protein	NA	NA	NA	NA	NA
Unigene_147195	2.291	79.447	34.681	5.116	0.00555659	0.756	tr|A0A0V0HZ09|A0A0V0HZ09_SOLCH	333	45	191	75.1	57.36	71	4	763	278	110	295	4.1e-32	NA	Putative ovule protein	GO:0016021	NA	integral component of membrane [GO:0016021]	NA	NA
Unigene_318819	87.051	1216.16	13.971	3.804	0.00555703	0.756	tr|K4CXN7|K4CXN7_SOLLC	274	100	126	29.39	45.99	0	0	1066	689	1	126	7.1e-69	101265775	Uncharacterized protein	GO:0009055; GO:0016021; GO:0046658	NA	anchored component of plasma membrane [GO:0046658]; integral component of membrane [GO:0016021]	electron transfer activity [GO:0009055]	NA
Unigene_197347	75.597	1068.61	14.136	3.821	0.00557127	0.758	tr|R9WWA4|R9WWA4_SOLLC	450	94.5	452	85.82	100.44	22	1	2	1357	2	450	1.8e-244	NSGT1	Glycosyltransferase (EC 2.4.1.-)	GO:0008152; GO:0016758	metabolic process [GO:0008152]	NA	transferase activity, transferring hexosyl groups [GO:0016758]	NA
Unigene_193468	8.018	166.752	20.798	4.378	0.00557839	0.758	NA	NA	NA	NA	NA	NA	NA	NA	NA	NA	NA	NA	NA	NA	NA	NA	NA	NA	NA	NA
Unigene_504784	151.194	2034.2	13.454	3.75	0.00560019	0.761	NA	NA	NA	NA	NA	NA	NA	NA	NA	NA	NA	NA	NA	NA	NA	NA	NA	NA	NA	NA
Unigene_272078	215.338	2864.47	13.302	3.734	0.00560999	0.761	tr|Q4JFW8|Q4JFW8_SOLLC	272	87.9	272	35.77	100	33	0	1206	2021	1	272	3.8e-134	SGR1 778212	Green flesh protein (Senescence-inducible chloroplast stay-green protein 1)	NA	NA	NA	NA	NA
Unigene_169099	16.036	285.487	17.803	4.154	0.00561168	0.761	tr|A0A0V0GM44|A0A0V0GM44_SOLCH	83	80	70	13.93	84.34	14	0	681	472	14	83	1.8e-26	NA	Putative ovule protein (Fragment)	GO:0016021	NA	integral component of membrane [GO:0016021]	NA	NA
Unigene_164868	16.036	285.487	17.803	4.154	0.00561168	0.761	NA	NA	NA	NA	NA	NA	NA	NA	NA	NA	NA	NA	NA	NA	NA	NA	NA	NA	NA	NA
Unigene_202262	4.582	114.369	24.962	4.642	0.00566804	0.768	NA	NA	NA	NA	NA	NA	NA	NA	NA	NA	NA	NA	NA	NA	NA	NA	NA	NA	NA	NA
Unigene_106224	4.582	114.369	24.962	4.642	0.00566804	0.768	tr|K4BX70|K4BX70_SOLLC	665	76.5	238	90.96	35.79	49	1	92	784	1	238	5.2e-107	101246714	Uncharacterized protein	GO:0004674; GO:0005524; GO:0005886; GO:0007166; GO:0016021	cell surface receptor signaling pathway [GO:0007166]	integral component of membrane [GO:0016021]; plasma membrane [GO:0005886]	ATP binding [GO:0005524]; protein serine/threonine kinase activity [GO:0004674]	NA
Unigene_138336	9.163	182.467	19.913	4.316	0.00568333	0.77	NA	NA	NA	NA	NA	NA	NA	NA	NA	NA	NA	NA	NA	NA	NA	NA	NA	NA	NA	NA
Unigene_278365	37.799	577.958	15.29	3.935	0.00568796	0.77	tr|K4CV05|K4CV05_SOLLC	460	99.7	300	69.82	65.22	1	0	1146	247	161	460	3.8e-171	101261854	Uncharacterized protein	NA	NA	NA	NA	NA
Unigene_99356	76.743	1074.72	14.004	3.808	0.00570058	0.771	tr|A0A0V0H9V4|A0A0V0H9V4_SOLCH	219	66.4	244	73.35	111.42	55	1	886	155	1	217	2e-79	NA	Putative ovule protein (Fragment)	GO:0016021	NA	integral component of membrane [GO:0016021]	NA	NA
Unigene_210355	18.327	316.916	17.293	4.112	0.00570913	0.772	NA	NA	NA	NA	NA	NA	NA	NA	NA	NA	NA	NA	NA	NA	NA	NA	NA	NA	NA	NA
Unigene_265614	18.327	316.916	17.293	4.112	0.00570913	0.772	NA	NA	NA	NA	NA	NA	NA	NA	NA	NA	NA	NA	NA	NA	NA	NA	NA	NA	NA	NA
Unigene_113672	2.291	78.574	34.3	5.1	0.00573502	0.774	NA	NA	NA	NA	NA	NA	NA	NA	NA	NA	NA	NA	NA	NA	NA	NA	NA	NA	NA	NA
Unigene_178622	2.291	78.574	34.3	5.1	0.00573502	0.774	NA	NA	NA	NA	NA	NA	NA	NA	NA	NA	NA	NA	NA	NA	NA	NA	NA	NA	NA	NA
Unigene_400358	6.872	148.418	21.596	4.433	0.00573624	0.774	tr|Q5NE19|Q5NE19_SOLLC	535	100	24	17.87	4.49	0	0	12	83	512	535	8.5e-05	bmy3 543804	Beta-amylase (EC 3.2.1.2)	GO:0000272; GO:0016161; GO:0102229	polysaccharide catabolic process [GO:0000272]	NA	amylopectin maltohydrolase activity [GO:0102229]; beta-amylase activity [GO:0016161]	NA
Unigene_373849	137.449	1841.26	13.396	3.744	0.00574186	0.775	tr|K4BNY7|K4BNY7_SOLLC	470	94.7	470	67.89	100	25	0	1930	521	1	470	4.3e-257	101259234	Glycosyltransferase (EC 2.4.1.-)	GO:0008152; GO:0016021; GO:0043231; GO:0080043; GO:0080044	metabolic process [GO:0008152]	integral component of membrane [GO:0016021]; intracellular membrane-bounded organelle [GO:0043231]	quercetin 3-O-glucosyltransferase activity [GO:0080043]; quercetin 7-O-glucosyltransferase activity [GO:0080044]	NA
Unigene_415162	1.145	61.113	53.355	5.738	0.0057796	0.779	tr|K4BP33|K4BP33_SOLLC	153	100	68	22.87	44.44	0	0	245	448	86	153	9.1e-31	101248377	Uncharacterized protein	GO:0005739; GO:0005777; GO:0006625; GO:0006626	protein targeting to mitochondrion [GO:0006626]; protein targeting to peroxisome [GO:0006625]	mitochondrion [GO:0005739]; peroxisome [GO:0005777]	NA	NA
Unigene_104419	13.745	248.819	18.103	4.178	0.00578076	0.779	tr|K4B8B9|K4B8B9_SOLLC	364	95.1	204	42.56	56.04	10	0	790	179	161	364	7.1e-110	101257141	Uncharacterized protein	GO:0016491; GO:0046872	NA	NA	metal ion binding [GO:0046872]; oxidoreductase activity [GO:0016491]	NA
Unigene_216785	4.582	113.496	24.772	4.631	0.00578721	0.779	tr|A0A0V0IT44|A0A0V0IT44_SOLCH	626	87.4	183	69.23	29.23	23	0	243	791	314	496	2.7e-87	NA	Putative pentatricopeptide repeat-containing protein-like	NA	NA	NA	NA	NA
Unigene_494719	93.924	1281.63	13.645	3.77	0.00584254	0.783	NA	NA	NA	NA	NA	NA	NA	NA	NA	NA	NA	NA	NA	NA	NA	NA	NA	NA	NA	NA
Unigene_482319	16.036	281.121	17.531	4.132	0.00585053	0.783	tr|K4C7I8|K4C7I8_SOLLC	178	100	51	20.18	28.65	0	0	3	155	128	178	3.2e-21	101245264	60S ribosomal protein L18a	GO:0003723; GO:0003735; GO:0006412; GO:0022625	translation [GO:0006412]	cytosolic large ribosomal subunit [GO:0022625]	RNA binding [GO:0003723]; structural constituent of ribosome [GO:0003735]	NA
Unigene_241147	242.827	3175.28	13.076	3.709	0.0058562	0.783	tr|K4CGJ6|K4CGJ6_SOLLC	53	100	48	12.77	90.57	0	0	779	922	1	48	7.7e-19	NA	Uncharacterized protein	NA	NA	NA	NA	NA
Unigene_121102	11.454	213.897	18.674	4.223	0.00586448	0.783	tr|K4BKP3|K4BKP3_SOLLC	146	82.9	146	58.63	100	25	0	107	544	1	146	4e-64	101256861	Uncharacterized protein	NA	NA	NA	NA	NA
Unigene_216486	113.396	1520.85	13.412	3.745	0.00590596	0.783	tr|K4D0K6|K4D0K6_SOLLC	56	73.2	56	23.17	100	9	3	510	361	1	56	9.3e-10	NA	Uncharacterized protein	NA	NA	NA	NA	NA
Unigene_228580	4.582	112.623	24.581	4.619	0.0059097	0.783	tr|K4BG05|K4BG05_SOLLC	89	86.5	89	41.08	100	12	0	612	346	1	89	5.8e-35	101264898	Uncharacterized protein	GO:0004129; GO:0005751; GO:0006123; GO:0009060; GO:0030234	aerobic respiration [GO:0009060]; mitochondrial electron transport, cytochrome c to oxygen [GO:0006123]	mitochondrial respiratory chain complex IV [GO:0005751]	cytochrome-c oxidase activity [GO:0004129]; enzyme regulator activity [GO:0030234]	NA
Unigene_339836	2.291	77.701	33.918	5.084	0.00592139	0.783	tr|K4CFE6|K4CFE6_SOLLC	305	100	107	67.58	35.08	0	0	324	4	178	284	1.1e-51	101251106	Uncharacterized protein	GO:0000149; GO:0005484; GO:0005886; GO:0006886; GO:0006887; GO:0006906; GO:0012505; GO:0016021; GO:0031201; GO:0048278	exocytosis [GO:0006887]; intracellular protein transport [GO:0006886]; vesicle docking [GO:0048278]; vesicle fusion [GO:0006906]	endomembrane system [GO:0012505]; integral component of membrane [GO:0016021]; plasma membrane [GO:0005886]; SNARE complex [GO:0031201]	SNAP receptor activity [GO:0005484]; SNARE binding [GO:0000149]	NA
Unigene_155471	2.291	77.701	33.918	5.084	0.00592139	0.783	tr|A0A2G3AKF3|A0A2G3AKF3_CAPAN	232	78.2	101	67.94	43.53	22	0	3	305	101	201	2e-39	T459_02584	Uncharacterized protein	GO:0004252	NA	NA	serine-type endopeptidase activity [GO:0004252]	NA
Unigene_123679	2.291	77.701	33.918	5.084	0.00592139	0.783	NA	NA	NA	NA	NA	NA	NA	NA	NA	NA	NA	NA	NA	NA	NA	NA	NA	NA	NA	NA
Unigene_466967	53.834	772.647	14.352	3.843	0.0059345	0.784	tr|K4ASF9|K4ASF9_SOLLC	405	90.9	405	74.54	100	37	0	1459	245	1	405	8.9e-202	101264048	Uncharacterized protein	GO:0016021	NA	integral component of membrane [GO:0016021]	NA	NA
Unigene_461478	13.745	246.2	17.912	4.163	0.00594746	0.785	NA	NA	NA	NA	NA	NA	NA	NA	NA	NA	NA	NA	NA	NA	NA	NA	NA	NA	NA	NA
Unigene_137305	17.181	295.09	17.175	4.102	0.00599045	0.789	tr|K4B812|K4B812_SOLLC	466	98.6	345	51.09	74.03	5	0	123	1157	1	345	5.5e-201	101252841	Uncharacterized protein	GO:0000783; GO:0010521; GO:0016233; GO:0032210; GO:0051974; GO:0098505	negative regulation of telomerase activity [GO:0051974]; regulation of telomere maintenance via telomerase [GO:0032210]; telomere capping [GO:0016233]	nuclear telomere cap complex [GO:0000783]	G-rich strand telomeric DNA binding [GO:0098505]; telomerase inhibitor activity [GO:0010521]	NA
Unigene_314381	8.018	162.387	20.253	4.34	0.00600446	0.79	tr|K4D370|K4D370_SOLLC	154	99.3	150	40	97.4	1	0	994	545	5	154	2.2e-82	NA	Uncharacterized protein	GO:0003700	NA	NA	DNA binding transcription factor activity [GO:0003700]	NA
Unigene_145835	45.816	668.755	14.596	3.868	0.00600485	0.79	tr|M1B9V0|M1B9V0_SOLTU	57	64.3	42	12.33	73.68	15	0	963	838	1	42	3.2e-08	NA	Uncharacterized protein	NA	NA	NA	NA	NA
Unigene_215684	1518.82	23111.3	15.217	3.928	0.00602556	0.792	tr|K4BSP7|K4BSP7_SOLLC	214	85.8	183	67.61	85.51	26	0	549	1	1	183	3.6e-87	101262509	Uncharacterized protein	GO:0016021	NA	integral component of membrane [GO:0016021]	NA	NA
Unigene_208541	33.217	508.114	15.297	3.935	0.00603328	0.793	NA	NA	NA	NA	NA	NA	NA	NA	NA	NA	NA	NA	NA	NA	NA	NA	NA	NA	NA	NA
Unigene_109788	4.582	111.75	24.391	4.608	0.00603564	0.793	NA	NA	NA	NA	NA	NA	NA	NA	NA	NA	NA	NA	NA	NA	NA	NA	NA	NA	NA	NA
Unigene_172212	16.036	277.629	17.313	4.114	0.00605117	0.794	tr|Q42878|Q42878_SOLLC	263	83.3	126	52.65	47.91	21	0	537	160	15	140	5e-56	Chi2;1	Chitinase, class II (EC 3.2.1.14)	GO:0004568; GO:0005975; GO:0006032; GO:0016998	carbohydrate metabolic process [GO:0005975]; cell wall macromolecule catabolic process [GO:0016998]; chitin catabolic process [GO:0006032]	NA	chitinase activity [GO:0004568]	NA
Unigene_210390	11.454	211.278	18.446	4.205	0.00606241	0.795	tr|M1DKQ7|M1DKQ7_SOLTU	347	59.3	135	53.86	38.9	55	0	630	226	3	137	7.4e-34	NA	Uncharacterized protein	GO:0003676; GO:0008270	NA	NA	nucleic acid binding [GO:0003676]; zinc ion binding [GO:0008270]	NA
Unigene_178760	18.327	309.932	16.912	4.08	0.00606716	0.795	tr|K4ASX5|K4ASX5_SOLLC	174	100	33	12.22	18.97	0	0	76	174	1	33	6.8e-09	101255523	Uncharacterized protein	NA	NA	NA	NA	NA
Unigene_368474	658.612	8802.94	13.366	3.74	0.00608479	0.795	tr|K4BCR7|K4BCR7_SOLLC	166	100	166	37.11	100	0	0	1211	714	1	166	1.8e-91	104645686	Uncharacterized protein	NA	NA	NA	NA	NA
Unigene_175493	66.434	922.812	13.891	3.796	0.0060856	0.795	tr|K4C9I6|K4C9I6_SOLLC	709	95.7	417	44.03	58.82	18	0	123	1373	1	417	1.3e-237	101261928	Uncharacterized protein	GO:0006629; GO:0008374; GO:0016021	lipid metabolic process [GO:0006629]	integral component of membrane [GO:0016021]	O-acyltransferase activity [GO:0008374]	NA
Unigene_107681	654.03	8732.23	13.351	3.739	0.00609181	0.795	tr|K7X479|K7X479_SOLLC	313	94.9	313	61.13	100	16	0	1521	583	1	313	2.7e-168	CPT5	Alkyl transferase (EC 2.5.1.-)	GO:0016765	NA	NA	transferase activity, transferring alkyl or aryl (other than methyl) groups [GO:0016765]	NA
Unigene_349017	77.888	1064.25	13.664	3.772	0.00609665	0.795	tr|K4CXN7|K4CXN7_SOLLC	274	100	126	30.24	45.99	0	0	1030	653	1	126	6.9e-69	101265775	Uncharacterized protein	GO:0009055; GO:0016021; GO:0046658	NA	anchored component of plasma membrane [GO:0046658]; integral component of membrane [GO:0016021]	electron transfer activity [GO:0009055]	NA
Unigene_358419	51.544	736.853	14.296	3.838	0.0060985	0.795	tr|K4B039|K4B039_SOLLC	158	89.2	158	33.64	100	17	0	216	689	1	158	8.3e-71	101268143	Uncharacterized protein	NA	NA	NA	NA	NA
Unigene_199586	2.291	76.828	33.537	5.068	0.00611616	0.795	NA	NA	NA	NA	NA	NA	NA	NA	NA	NA	NA	NA	NA	NA	NA	NA	NA	NA	NA	NA
Unigene_174976	2.291	76.828	33.537	5.068	0.00611616	0.795	tr|K4CAP6|K4CAP6_SOLLC	337	98.8	337	97.12	100	4	0	1029	19	1	337	9.1e-200	101260354	Uncharacterized protein	GO:0016491; GO:0046872	NA	NA	metal ion binding [GO:0046872]; oxidoreductase activity [GO:0016491]	NA
Unigene_502838	2.291	76.828	33.537	5.068	0.00611616	0.795	tr|M1CFC4|M1CFC4_SOLTU	214	89.7	213	47.9	99.53	22	0	853	215	1	213	5.8e-106	102592894	Uncharacterized protein	GO:0003677; GO:0005634; GO:0006351; GO:0006355	regulation of transcription, DNA-templated [GO:0006355]; transcription, DNA-templated [GO:0006351]	nucleus [GO:0005634]	DNA binding [GO:0003677]	NA
Unigene_218808	2.291	76.828	33.537	5.068	0.00611616	0.795	tr|K4BKA4|K4BKA4_SOLLC	488	98.3	233	84.62	47.75	4	0	127	825	1	233	9e-134	101262002	Uncharacterized protein	GO:0003676	NA	NA	nucleic acid binding [GO:0003676]	NA
Unigene_378810	2.291	76.828	33.537	5.068	0.00611616	0.795	tr|K4DI46|K4DI46_SOLLC	379	100	130	69.15	34.3	0	0	562	173	250	379	3.2e-74	101248657	Uncharacterized protein	GO:0006629; GO:0016021; GO:0016717	lipid metabolic process [GO:0006629]	integral component of membrane [GO:0016021]	oxidoreductase activity, acting on paired donors, with oxidation of a pair of donors resulting in the reduction of molecular oxygen to two molecules of water [GO:0016717]	NA
Unigene_381644	2.291	76.828	33.537	5.068	0.00611616	0.795	NA	NA	NA	NA	NA	NA	NA	NA	NA	NA	NA	NA	NA	NA	NA	NA	NA	NA	NA	NA
Unigene_173166	29.781	461.842	15.508	3.955	0.00612018	0.795	tr|M1B9B3|M1B9B3_SOLTU	231	95.7	139	76.51	60.17	6	0	127	543	1	139	1.8e-77	102598150	Uncharacterized protein	GO:0016021	NA	integral component of membrane [GO:0016021]	NA	NA
Unigene_138151	33.217	503.749	15.165	3.923	0.00618685	0.801	tr|K4B8Z6|K4B8Z6_SOLLC	342	71.3	178	63.2	52.05	47	1	534	1	1	174	7.4e-59	101261288	Uncharacterized protein	NA	NA	NA	NA	NA
Unigene_435354	636.849	8429.28	13.236	3.726	0.00618972	0.801	tr|C0KKU8|C0KKU8_SOLLC	902	95.7	886	67.07	98.23	38	0	121	2778	17	902	0	loxF 101244897	Lipoxygenase (EC 1.13.11.-)	GO:0016702; GO:0031408; GO:0046872	oxylipin biosynthetic process [GO:0031408]	NA	metal ion binding [GO:0046872]; oxidoreductase activity, acting on single donors with incorporation of molecular oxygen, incorporation of two atoms of oxygen [GO:0016702]	PATHWAY: Lipid metabolism; oxylipin biosynthesis. {ECO:0000256|RuleBase:RU003975}.
Unigene_502537	6.872	144.053	20.961	4.39	0.0062303	0.806	tr|K4D890|K4D890_SOLLC	75	100	75	10.78	100	0	0	859	635	1	75	3.7e-35	NA	Uncharacterized protein	NA	NA	NA	NA	NA
Unigene_165730	27.49	428.667	15.594	3.963	0.00628015	0.811	tr|K4BLC1|K4BLC1_SOLLC	122	85.1	121	86.84	99.18	15	1	32	394	1	118	1e-56	NA	Uncharacterized protein	GO:0008061	NA	NA	chitin binding [GO:0008061]	NA
Unigene_150183	331.024	4220.31	12.749	3.672	0.00628497	0.811	tr|K4BKR5|K4BKR5_SOLLC	141	98.6	141	32.66	100	2	0	560	982	1	141	3.1e-80	101250679	Uncharacterized protein	NA	NA	NA	NA	NA
Unigene_442856	2.291	75.955	33.156	5.051	0.00631982	0.814	NA	NA	NA	NA	NA	NA	NA	NA	NA	NA	NA	NA	NA	NA	NA	NA	NA	NA	NA	NA
Unigene_182031	2.291	75.955	33.156	5.051	0.00631982	0.814	tr|K4CXP0|K4CXP0_SOLLC	488	100	40	26.43	8.2	0	0	2	121	406	445	1.6e-15	101265483	Protein DETOXIFICATION (Multidrug and toxic compound extrusion protein)	GO:0006855; GO:0015238; GO:0015297; GO:0016021	drug transmembrane transport [GO:0006855]	integral component of membrane [GO:0016021]	antiporter activity [GO:0015297]; drug transmembrane transporter activity [GO:0015238]	NA
Unigene_214016	2.291	75.955	33.156	5.051	0.00631982	0.814	NA	NA	NA	NA	NA	NA	NA	NA	NA	NA	NA	NA	NA	NA	NA	NA	NA	NA	NA	NA
Unigene_333143	2.291	75.955	33.156	5.051	0.00631982	0.814	tr|K4CHG2|K4CHG2_SOLLC	903	100	29	13.47	3.21	0	0	3	89	875	903	4.6e-08	101268012	Uncharacterized protein	GO:0003844; GO:0004553; GO:0005978; GO:0009507; GO:0009791; GO:0043169	glycogen biosynthetic process [GO:0005978]; post-embryonic development [GO:0009791]	chloroplast [GO:0009507]	1,4-alpha-glucan branching enzyme activity [GO:0003844]; cation binding [GO:0043169]; hydrolase activity, hydrolyzing O-glycosyl compounds [GO:0004553]	NA
Unigene_190244	2.291	75.955	33.156	5.051	0.00631982	0.814	NA	NA	NA	NA	NA	NA	NA	NA	NA	NA	NA	NA	NA	NA	NA	NA	NA	NA	NA	NA
Unigene_101851	1.145	59.367	51.83	5.696	0.00632327	0.814	tr|M1BPN0|M1BPN0_SOLTU	1219	67.4	89	57.05	7.3	26	2	1	267	17	102	2.2e-20	102604559	Uncharacterized protein	GO:0043531	NA	NA	ADP binding [GO:0043531]	NA
Unigene_263301	1.145	59.367	51.83	5.696	0.00632327	0.814	NA	NA	NA	NA	NA	NA	NA	NA	NA	NA	NA	NA	NA	NA	NA	NA	NA	NA	NA	NA
Unigene_409966	9.163	175.483	19.151	4.259	0.00632392	0.814	NA	NA	NA	NA	NA	NA	NA	NA	NA	NA	NA	NA	NA	NA	NA	NA	NA	NA	NA	NA
Unigene_120394	6.872	143.18	20.834	4.381	0.00633538	0.815	tr|A0A151U0L5|A0A151U0L5_CAJCA	257	45.3	64	26.41	24.9	35	0	331	140	194	257	7e-05	KK1_005433	Copia protein	NA	NA	NA	NA	NA
Unigene_206950	24.054	382.395	15.898	3.991	0.00635383	0.817	NA	NA	NA	NA	NA	NA	NA	NA	NA	NA	NA	NA	NA	NA	NA	NA	NA	NA	NA	NA
Unigene_418672	18.327	304.694	16.626	4.055	0.00635464	0.817	tr|K4DCL8|K4DCL8_SOLLC	219	100	112	38.67	51.14	0	0	689	354	108	219	1.6e-61	101266488	Uncharacterized protein	GO:0004364; GO:0005737; GO:0006749; GO:0009407	glutathione metabolic process [GO:0006749]; toxin catabolic process [GO:0009407]	cytoplasm [GO:0005737]	glutathione transferase activity [GO:0004364]	NA
Unigene_332486	56.125	782.251	13.938	3.801	0.00636772	0.817	NA	NA	NA	NA	NA	NA	NA	NA	NA	NA	NA	NA	NA	NA	NA	NA	NA	NA	NA	NA
Unigene_406336	57.271	795.347	13.888	3.796	0.00638986	0.819	tr|K4BPW0|K4BPW0_SOLLC	444	72.9	70	25.61	15.77	19	0	261	470	375	444	3e-20	101266210	Uncharacterized protein	GO:0009651; GO:0010226; GO:0071011	response to lithium ion [GO:0010226]; response to salt stress [GO:0009651]	precatalytic spliceosome [GO:0071011]	NA	NA
Unigene_438278	35.508	525.575	14.802	3.888	0.00643361	0.824	tr|K4BDL8|K4BDL8_SOLLC	139	84.1	138	28.87	99.28	22	0	180	593	1	138	9.7e-59	NA	Uncharacterized protein	NA	NA	NA	NA	NA
Unigene_132752	4.582	109.131	23.819	4.574	0.00643544	0.824	NA	NA	NA	NA	NA	NA	NA	NA	NA	NA	NA	NA	NA	NA	NA	NA	NA	NA	NA	NA
Unigene_146107	1924.29	29957.8	15.568	3.961	0.00647329	0.828	tr|K4BNK4|K4BNK4_SOLLC	1050	96.2	1050	78.97	100	40	0	381	3530	1	1050	0	101245149	Uncharacterized protein	GO:0005829; GO:0006099; GO:0008964; GO:0015977	carbon fixation [GO:0015977]; tricarboxylic acid cycle [GO:0006099]	cytosol [GO:0005829]	phosphoenolpyruvate carboxylase activity [GO:0008964]	NA
Unigene_199809	32.072	481.049	14.999	3.907	0.00649793	0.83	tr|K4CBB3|K4CBB3_SOLLC	303	86.5	303	63.34	100	41	0	242	1150	1	303	6.2e-130	NA	Uncharacterized protein	GO:0016021	NA	integral component of membrane [GO:0016021]	NA	NA
Unigene_104790	9.163	173.737	18.96	4.245	0.00649922	0.83	tr|M1D6H9|M1D6H9_SOLTU	325	81.2	250	52.52	76.92	23	1	1408	659	100	325	3.1e-105	102578343	Uncharacterized protein	NA	NA	NA	NA	NA
Unigene_190843	592.178	7633.93	12.891	3.688	0.00652002	0.832	tr|K4BCT6|K4BCT6_SOLLC	105	91.4	105	38.14	100	6	1	610	305	1	105	1.1e-46	NA	Uncharacterized protein	NA	NA	NA	NA	NA
Unigene_129620	10.309	189.451	18.378	4.2	0.00652902	0.832	NA	NA	NA	NA	NA	NA	NA	NA	NA	NA	NA	NA	NA	NA	NA	NA	NA	NA	NA	NA
Unigene_477941	2.291	75.082	32.775	5.035	0.00653288	0.832	tr|K4DHZ9|K4DHZ9_SOLLC	384	98.2	109	99.09	28.39	2	0	329	3	81	189	5.1e-56	101255675	Uncharacterized protein	NA	NA	NA	NA	NA
Unigene_189392	127.141	1633.47	12.848	3.683	0.00654378	0.833	tr|A0A0V0H7E3|A0A0V0H7E3_SOLCH	149	90.7	151	56.48	101.34	12	1	679	227	1	149	4.3e-72	NA	HVA22-like protein	GO:0016021	NA	integral component of membrane [GO:0016021]	NA	NA
Unigene_105867	6.872	141.434	20.58	4.363	0.00655227	0.833	tr|A0A1U8GZI4|A0A1U8GZI4_CAPAN	605	48.3	116	28.11	19.17	47	4	568	891	494	604	1.8e-21	LOC107874329	uncharacterized protein LOC107874329	NA	NA	NA	NA	NA
Unigene_203364	6.872	141.434	20.58	4.363	0.00655227	0.833	tr|K4B199|K4B199_SOLLC	202	94.9	118	84.89	58.42	6	0	416	63	85	202	5.1e-61	101248249	Uncharacterized protein	GO:0003676; GO:0005634; GO:0005737; GO:0008408	NA	cytoplasm [GO:0005737]; nucleus [GO:0005634]	3'-5' exonuclease activity [GO:0008408]; nucleic acid binding [GO:0003676]	NA
Unigene_120137	170.666	2159.92	12.656	3.662	0.00656519	0.833	tr|K4BB74|K4BB74_SOLLC	212	92.8	208	61.06	98.11	15	0	137	760	1	208	3.9e-102	101251349	Uncharacterized protein	GO:0005634; GO:0006355; GO:0043565	regulation of transcription, DNA-templated [GO:0006355]	nucleus [GO:0005634]	sequence-specific DNA binding [GO:0043565]	NA
Unigene_403493	1060.65	14482.1	13.654	3.771	0.00661722	0.833	sp|Q10712|AMPL1_SOLLC	571	93.9	261	77.07	45.71	16	0	1	783	311	571	4.1e-136	LAPA1 LAP LAP2	Leucine aminopeptidase 1, chloroplastic (EC 3.4.11.1) (DR57) (Leucyl aminopeptidase 1) (LAP 1) (Proline aminopeptidase 1) (EC 3.4.11.5) (Prolyl aminopeptidase 1)	GO:0000287; GO:0004177; GO:0008235; GO:0009507; GO:0030145; GO:0034214	protein hexamerization [GO:0034214]	chloroplast [GO:0009507]	aminopeptidase activity [GO:0004177]; magnesium ion binding [GO:0000287]; manganese ion binding [GO:0030145]; metalloexopeptidase activity [GO:0008235]	NA
Unigene_509350	1.145	58.494	51.068	5.674	0.00662132	0.833	tr|A0A1C9A1G1|A0A1C9A1G1_SOLLC	517	90.3	154	36.72	29.79	15	0	406	867	364	517	1.7e-70	MLO	MLO-like protein	GO:0005516; GO:0006952; GO:0009607; GO:0016021	defense response [GO:0006952]; response to biotic stimulus [GO:0009607]	integral component of membrane [GO:0016021]	calmodulin binding [GO:0005516]	NA
Unigene_140332	95.069	1240.6	13.049	3.706	0.00662377	0.833	tr|M1B9V0|M1B9V0_SOLTU	57	64.3	42	14.88	73.68	15	0	788	663	1	42	2.1e-08	NA	Uncharacterized protein	NA	NA	NA	NA	NA
Unigene_198767	4.582	107.385	23.438	4.551	0.00672168	0.833	tr|A0A1S3YQ58|A0A1S3YQ58_TOBAC	366	65.6	64	59.26	17.49	22	0	319	128	290	353	6e-17	LOC107778509	uncharacterized mitochondrial protein AtMg00810-like	NA	NA	NA	NA	NA
Unigene_109786	4.582	107.385	23.438	4.551	0.00672168	0.833	NA	NA	NA	NA	NA	NA	NA	NA	NA	NA	NA	NA	NA	NA	NA	NA	NA	NA	NA	NA
Unigene_142180	32.072	474.938	14.809	3.888	0.00674328	0.833	tr|A0A1S4AQJ8|A0A1S4AQJ8_TOBAC	706	68.9	576	94.68	81.59	139	12	1683	4	20	571	2.2e-217	LOC107800313	LEAF RUST 10 DISEASE-RESISTANCE LOCUS RECEPTOR-LIKE PROTEIN KINASE-like 2.5 isoform X2	GO:0004672; GO:0005524; GO:0016021	NA	integral component of membrane [GO:0016021]	ATP binding [GO:0005524]; protein kinase activity [GO:0004672]	NA
Unigene_248756	27.49	418.19	15.212	3.927	0.0067448	0.833	tr|K4ASF9|K4ASF9_SOLLC	405	80.7	192	57.77	47.41	37	0	995	420	214	405	7.4e-74	101264048	Uncharacterized protein	GO:0016021	NA	integral component of membrane [GO:0016021]	NA	NA
Unigene_215870	2.291	74.209	32.394	5.018	0.0067559	0.833	tr|A0A0V0GZQ7|A0A0V0GZQ7_SOLCH	157	57.8	64	27.91	40.76	27	0	195	4	1	64	2.4e-15	NA	Putative ovule protein	GO:0003677; GO:0004519; GO:0005622; GO:0006281	DNA repair [GO:0006281]	intracellular [GO:0005622]	DNA binding [GO:0003677]; endonuclease activity [GO:0004519]	NA
Unigene_166384	2.291	74.209	32.394	5.018	0.0067559	0.833	tr|K4CY75|K4CY75_SOLLC	446	90.3	103	26.71	23.09	10	0	21	329	1	103	4.9e-45	101249022	Uncharacterized protein	NA	NA	NA	NA	NA
Unigene_151881	2.291	74.209	32.394	5.018	0.0067559	0.833	NA	NA	NA	NA	NA	NA	NA	NA	NA	NA	NA	NA	NA	NA	NA	NA	NA	NA	NA	NA
Unigene_145538	20.617	328.266	15.922	3.993	0.00678634	0.833	tr|K4CHF1|K4CHF1_SOLLC	372	92.7	137	54.08	36.83	10	0	677	267	1	137	1.1e-69	NA	Uncharacterized protein	GO:0016788	NA	NA	hydrolase activity, acting on ester bonds [GO:0016788]	NA
Unigene_135294	554.38	6980.89	12.592	3.654	0.00684217	0.833	tr|M1BXN6|M1BXN6_SOLTU	551	92.7	537	67.04	97.46	37	2	1991	384	1	536	2.2e-297	102599391	Uncharacterized protein	GO:0003824; GO:0008152	metabolic process [GO:0008152]	NA	catalytic activity [GO:0003824]	NA
Unigene_154022	19.472	311.678	16.006	4.001	0.00685773	0.834	NA	NA	NA	NA	NA	NA	NA	NA	NA	NA	NA	NA	NA	NA	NA	NA	NA	NA	NA	NA
Unigene_490500	4.582	106.512	23.247	4.539	0.00687116	0.835	tr|K4AT60|K4AT60_SOLLC	336	90	30	13.35	8.93	3	0	582	671	22	51	1.1e-07	543986	Uncharacterized protein	GO:0004553; GO:0005975; GO:0030247; GO:0046658	carbohydrate metabolic process [GO:0005975]	anchored component of plasma membrane [GO:0046658]	hydrolase activity, hydrolyzing O-glycosyl compounds [GO:0004553]; polysaccharide binding [GO:0030247]	NA
Unigene_111065	348.205	4285.79	12.308	3.622	0.00692434	0.838	tr|K4BQ54|K4BQ54_SOLLC	303	72.2	126	12.89	41.58	35	0	2040	2417	178	303	7.1e-40	101248091	Uncharacterized protein	NA	NA	NA	NA	NA
Unigene_319573	17.181	279.375	16.261	4.023	0.00694159	0.84	tr|K4CQY1|K4CQY1_SOLLC	376	100	190	38.38	50.53	0	0	1483	914	187	376	1.2e-112	101260854	Uncharacterized protein	GO:0016787	NA	NA	hydrolase activity [GO:0016787]	NA
Unigene_349488	85.906	1109.64	12.917	3.691	0.00698635	0.844	tr|K4BKJ5|K4BKJ5_SOLLC	585	100	159	67.18	27.18	0	0	1	477	425	583	2.7e-86	101267393	Uncharacterized protein	GO:0016021; GO:0022857	NA	integral component of membrane [GO:0016021]	transmembrane transporter activity [GO:0022857]	NA
Unigene_182471	2.291	73.336	32.013	5.001	0.00698948	0.844	NA	NA	NA	NA	NA	NA	NA	NA	NA	NA	NA	NA	NA	NA	NA	NA	NA	NA	NA	NA
Unigene_203878	2.291	73.336	32.013	5.001	0.00698948	0.844	NA	NA	NA	NA	NA	NA	NA	NA	NA	NA	NA	NA	NA	NA	NA	NA	NA	NA	NA	NA
Unigene_121705	6.872	137.942	20.072	4.327	0.00701475	0.847	NA	NA	NA	NA	NA	NA	NA	NA	NA	NA	NA	NA	NA	NA	NA	NA	NA	NA	NA	NA
Unigene_145986	4.582	105.639	23.057	4.527	0.00702511	0.847	tr|K4B7Y4|K4B7Y4_SOLLC	479	82.9	35	26.58	7.31	3	1	357	262	445	479	8.1e-08	101257330	Uncharacterized protein	GO:0005829; GO:0008152; GO:0043231; GO:0080043; GO:0080044	metabolic process [GO:0008152]	cytosol [GO:0005829]; intracellular membrane-bounded organelle [GO:0043231]	quercetin 3-O-glucosyltransferase activity [GO:0080043]; quercetin 7-O-glucosyltransferase activity [GO:0080044]	NA
Unigene_366428	4.582	105.639	23.057	4.527	0.00702511	0.847	tr|K4BNR7|K4BNR7_SOLLC	261	93.4	258	63.13	98.85	17	0	2	775	4	261	4.9e-136	101256764	Uncharacterized protein	GO:0008270; GO:0016021	NA	integral component of membrane [GO:0016021]	zinc ion binding [GO:0008270]	NA
Unigene_489886	4.582	105.639	23.057	4.527	0.00702511	0.847	tr|M1BNM0|M1BNM0_SOLTU	250	87.3	252	69.17	100.8	30	1	1058	303	1	250	5.7e-128	102584408	Uncharacterized protein	NA	NA	NA	NA	NA
Unigene_434877	305.825	3738.39	12.224	3.612	0.00702931	0.848	tr|K4BKJ5|K4BKJ5_SOLLC	585	95.4	611	82.94	104.44	0	1	203	2035	1	583	0	101267393	Uncharacterized protein	GO:0016021; GO:0022857	NA	integral component of membrane [GO:0016021]	transmembrane transporter activity [GO:0022857]	NA
Unigene_374157	164.939	2031.58	12.317	3.623	0.00711051	0.856	tr|K4BE63|K4BE63_SOLLC	480	96.6	476	57.37	99.17	16	0	583	2010	1	476	4.8e-271	101258727	Uncharacterized protein	GO:0004672; GO:0005524; GO:0005737; GO:0006468; GO:0035556	intracellular signal transduction [GO:0035556]; protein phosphorylation [GO:0006468]	cytoplasm [GO:0005737]	ATP binding [GO:0005524]; protein kinase activity [GO:0004672]	NA
Unigene_366552	266.881	3247.74	12.169	3.605	0.00712176	0.857	tr|A0A140GMU1|A0A140GMU1_SOLLC	864	82.1	851	97.18	98.5	144	2	2533	2	1	850	0	NA	Cf-19	GO:0016021	NA	integral component of membrane [GO:0016021]	NA	NA
Unigene_106781	175.248	2152.06	12.28	3.618	0.00712424	0.857	tr|K4DA72|K4DA72_SOLLC	877	84.9	873	74.68	99.54	125	2	198	2798	6	877	0	101252253	Uncharacterized protein	GO:0005634; GO:0008270; GO:0019789; GO:0031668	cellular response to extracellular stimulus [GO:0031668]	nucleus [GO:0005634]	SUMO transferase activity [GO:0019789]; zinc ion binding [GO:0008270]	NA
Unigene_107939	6.872	137.069	19.945	4.318	0.00713674	0.858	tr|A0A1U7YD98|A0A1U7YD98_NICSY	216	49	98	70.84	45.37	50	0	307	14	28	125	3.7e-19	LOC104247708	uncharacterized protein At4g02000-like	GO:0003676; GO:0008270	NA	NA	nucleic acid binding [GO:0003676]; zinc ion binding [GO:0008270]	NA
Unigene_285231	20.617	322.155	15.625	3.966	0.00714232	0.858	tr|A0A0V0I5X1|A0A0V0I5X1_SOLCH	399	98	101	42.2	25.31	2	0	587	285	259	359	6.8e-53	NA	Putative UDP-glucose 4-epimerase GEPI48-like	GO:0003978; GO:0006012	galactose metabolic process [GO:0006012]	NA	UDP-glucose 4-epimerase activity [GO:0003978]	NA
Unigene_199538	4.582	104.766	22.866	4.515	0.00718369	0.862	tr|Q0KIS1|Q0KIS1_SOLDE	4543	49.9	379	102.06	8.34	165	5	5	1102	613	979	4.5e-96	SDM1_46t00011	Retrotransposon gag protein	GO:0003676; GO:0008270; GO:0015074	DNA integration [GO:0015074]	NA	nucleic acid binding [GO:0003676]; zinc ion binding [GO:0008270]	NA
Unigene_497289	4.582	104.766	22.866	4.515	0.00718369	0.862	tr|K4BXX2|K4BXX2_SOLLC	327	100	170	69.01	51.99	0	0	739	230	158	327	2.3e-96	101247821	Uncharacterized protein	GO:0003700; GO:0005634; GO:0006351; GO:0043565	transcription, DNA-templated [GO:0006351]	nucleus [GO:0005634]	DNA binding transcription factor activity [GO:0003700]; sequence-specific DNA binding [GO:0043565]	NA
Unigene_156714	4.582	104.766	22.866	4.515	0.00718369	0.862	tr|A0A0V0IIH7|A0A0V0IIH7_SOLCH	260	82.9	35	12.85	13.46	6	0	442	338	161	195	3.1e-09	NA	Putative ovule protein	NA	NA	NA	NA	NA
Unigene_378711	160.358	1967.85	12.272	3.617	0.00720831	0.864	tr|K4CHM6|K4CHM6_SOLLC	142	100	142	44.38	100	0	0	780	355	1	142	2.7e-73	101259461	Uncharacterized protein	NA	NA	NA	NA	NA
Unigene_216254	8.018	151.91	18.946	4.244	0.00722385	0.866	tr|K4DD50|K4DD50_SOLLC	76	64.7	68	20.08	89.47	24	0	205	2	1	68	1.9e-16	NA	Uncharacterized protein	NA	NA	NA	NA	NA
Unigene_125062	2.291	72.463	31.632	4.983	0.00723426	0.867	NA	NA	NA	NA	NA	NA	NA	NA	NA	NA	NA	NA	NA	NA	NA	NA	NA	NA	NA	NA
Unigene_372741	2.291	72.463	31.632	4.983	0.00723426	0.867	tr|K4BG91|K4BG91_SOLLC	274	97.9	48	20.11	17.52	1	0	253	110	133	180	5.2e-21	101250966	Uncharacterized protein	GO:0016787	NA	NA	hydrolase activity [GO:0016787]	NA
Unigene_329594	72.161	935.034	12.958	3.696	0.00725547	0.868	tr|K4B8W8|K4B8W8_SOLLC	402	93	431	81.78	107.21	1	1	58	1350	1	402	1.1e-231	101243853	Uncharacterized protein	GO:0006629; GO:0008970	lipid metabolic process [GO:0006629]	NA	phosphatidylcholine 1-acylhydrolase activity [GO:0008970]	NA
Unigene_144059	6.872	136.195	19.818	4.309	0.00726142	0.869	NA	NA	NA	NA	NA	NA	NA	NA	NA	NA	NA	NA	NA	NA	NA	NA	NA	NA	NA	NA
Unigene_373074	27.49	406.84	14.8	3.887	0.0072956	0.872	tr|K4B7Y4|K4B7Y4_SOLLC	479	100	390	95.35	81.42	0	0	57	1226	1	390	2.3e-234	101257330	Uncharacterized protein	GO:0005829; GO:0008152; GO:0043231; GO:0080043; GO:0080044	metabolic process [GO:0008152]	cytosol [GO:0005829]; intracellular membrane-bounded organelle [GO:0043231]	quercetin 3-O-glucosyltransferase activity [GO:0080043]; quercetin 7-O-glucosyltransferase activity [GO:0080044]	NA
Unigene_138159	17.181	274.137	15.956	3.996	0.00730173	0.873	tr|K4CHB3|K4CHB3_SOLLC	166	97.5	121	40.97	72.89	3	0	885	523	46	166	2.7e-59	101253399	Uncharacterized protein	NA	NA	NA	NA	NA
Unigene_57472	16.036	258.422	16.115	4.01	0.0073311	0.874	tr|A0A1S3Y6Q9|A0A1S3Y6Q9_TOBAC	440	71.1	38	24.68	8.64	11	0	409	296	401	438	4.5e-10	LOC107772648	probable sodium-coupled neutral amino acid transporter 6 isoform X1	GO:0016021	NA	integral component of membrane [GO:0016021]	NA	NA
Unigene_140470	4.582	103.893	22.676	4.503	0.00734709	0.874	tr|K4CY75|K4CY75_SOLLC	446	100	85	16.92	19.06	0	0	21	275	1	85	3.3e-41	101249022	Uncharacterized protein	NA	NA	NA	NA	NA
Unigene_133555	230.228	2769.31	12.029	3.588	0.00739174	0.876	NA	NA	NA	NA	NA	NA	NA	NA	NA	NA	NA	NA	NA	NA	NA	NA	NA	NA	NA	NA
Unigene_277035	410.058	4942.32	12.053	3.591	0.00739537	0.876	tr|K4DA99|K4DA99_SOLLC	287	95.5	287	63.5	100	13	0	108	968	1	287	1.2e-151	NA	Uncharacterized protein	GO:0005887; GO:0015250; GO:0034220	ion transmembrane transport [GO:0034220]	integral component of plasma membrane [GO:0005887]	water channel activity [GO:0015250]	NA
Unigene_448439	22.908	347.473	15.168	3.923	0.00740144	0.877	tr|K4C3D9|K4C3D9_SOLLC	299	90.7	291	90.09	97.32	0	1	1	792	3	293	8.3e-147	101250804	Uncharacterized protein	NA	NA	NA	NA	NA
Unigene_113396	41.235	567.481	13.762	3.783	0.00743431	0.88	tr|K4D5M9|K4D5M9_SOLLC	798	96.3	296	30.47	37.09	10	1	1628	2515	499	793	2.7e-164	101248258	Uncharacterized protein	GO:0004713; GO:0004842; GO:0005524	NA	NA	ATP binding [GO:0005524]; protein tyrosine kinase activity [GO:0004713]; ubiquitin-protein transferase activity [GO:0004842]	NA
Unigene_158339	16.036	256.676	16.006	4.001	0.0074644	0.883	tr|K4BUT0|K4BUT0_SOLLC	71	98.4	63	40.73	88.73	1	0	98	286	1	63	2.7e-26	NA	Uncharacterized protein	NA	NA	NA	NA	NA
Unigene_217660	2.291	71.59	31.251	4.966	0.00749092	0.885	NA	NA	NA	NA	NA	NA	NA	NA	NA	NA	NA	NA	NA	NA	NA	NA	NA	NA	NA	NA
Unigene_210857	2.291	71.59	31.251	4.966	0.00749092	0.885	NA	NA	NA	NA	NA	NA	NA	NA	NA	NA	NA	NA	NA	NA	NA	NA	NA	NA	NA	NA
Unigene_252605	710.156	8785.48	12.371	3.629	0.00749582	0.886	tr|K4BCR7|K4BCR7_SOLLC	166	100	166	45.27	100	0	0	857	360	1	166	1.5e-91	104645686	Uncharacterized protein	NA	NA	NA	NA	NA
Unigene_131078	4.582	103.02	22.485	4.491	0.0075155	0.887	tr|M1AMX1|M1AMX1_SOLTU	622	84.3	242	57.48	38.91	28	1	1263	568	279	520	2.9e-107	102589797	Uncharacterized protein	GO:0016021; GO:0016491	NA	integral component of membrane [GO:0016021]	oxidoreductase activity [GO:0016491]	NA
Unigene_110190	6.872	134.449	19.563	4.29	0.00751917	0.887	tr|K4CE59|K4CE59_SOLLC	434	95.7	185	94.23	42.63	1	1	588	55	250	434	5.9e-95	101251600	Uncharacterized protein	GO:0004675; GO:0005524; GO:0005886; GO:0006468; GO:0007166	cell surface receptor signaling pathway [GO:0007166]; protein phosphorylation [GO:0006468]	plasma membrane [GO:0005886]	ATP binding [GO:0005524]; transmembrane receptor protein serine/threonine kinase activity [GO:0004675]	NA
Unigene_165854	6.872	134.449	19.563	4.29	0.00751917	0.887	tr|M1CKK0|M1CKK0_SOLTU	416	88.7	230	64.79	55.29	26	0	1065	376	187	416	2.9e-116	NA	Uncharacterized protein	NA	NA	NA	NA	NA
Unigene_133286	21.763	330.012	15.164	3.923	0.00757113	0.89	tr|K4BDT2|K4BDT2_SOLLC	501	98.4	501	71.91	100	8	0	46	1548	1	501	6.1e-288	101251358	Protoporphyrinogen oxidase (EC 1.3.3.4)	GO:0004729; GO:0006782	protoporphyrinogen IX biosynthetic process [GO:0006782]	NA	oxygen-dependent protoporphyrinogen oxidase activity [GO:0004729]	PATHWAY: Porphyrin-containing compound metabolism; protoporphyrin-IX biosynthesis; protoporphyrin-IX from protoporphyrinogen-IX: step 1/1. {ECO:0000256|RuleBase:RU364052}.
Unigene_278114	105.378	1301.71	12.353	3.627	0.00757472	0.89	tr|K4C9T1|K4C9T1_SOLLC	163	87.2	141	27.4	86.5	18	0	734	1156	19	159	6.7e-66	NA	Uncharacterized protein	GO:0003677	NA	NA	DNA binding [GO:0003677]	NA
Unigene_113967	74.452	945.511	12.7	3.667	0.00761743	0.89	tr|Q4VSU4|Q4VSU4_SOLPI	860	80.9	209	99.52	24.3	40	0	2	628	146	354	2e-85	Hcr9-OR2B	Hcr9-OR2B	GO:0016021	NA	integral component of membrane [GO:0016021]	NA	NA
Unigene_129708	82.47	1037.18	12.577	3.653	0.00761916	0.89	tr|M1AHN4|M1AHN4_SOLTU	150	93.4	121	47.08	80.67	8	0	154	516	25	145	3.5e-63	102580129	Uncharacterized protein	NA	NA	NA	NA	NA
Unigene_463425	45.816	615.499	13.434	3.748	0.00763416	0.89	tr|K4B7E0|K4B7E0_SOLLC	784	83.5	139	35.37	17.73	23	0	1177	761	646	784	4.4e-57	101249604	Chloride channel protein	GO:0005247; GO:0009671; GO:0009705; GO:0015706; GO:0016021; GO:1902476	chloride transmembrane transport [GO:1902476]; nitrate transport [GO:0015706]	integral component of membrane [GO:0016021]; plant-type vacuole membrane [GO:0009705]	nitrate:proton symporter activity [GO:0009671]; voltage-gated chloride channel activity [GO:0005247]	NA
Unigene_385755	1.145	55.875	48.782	5.608	0.00763812	0.89	NA	NA	NA	NA	NA	NA	NA	NA	NA	NA	NA	NA	NA	NA	NA	NA	NA	NA	NA	NA
Unigene_101419	1.145	55.875	48.782	5.608	0.00763812	0.89	NA	NA	NA	NA	NA	NA	NA	NA	NA	NA	NA	NA	NA	NA	NA	NA	NA	NA	NA	NA
Unigene_473122	35.508	495.018	13.941	3.801	0.00764892	0.89	tr|K4C1Y9|K4C1Y9_SOLLC	743	100	347	66.39	46.7	0	0	1	1041	397	743	7.3e-201	101246721	Uncharacterized protein	GO:0003700; GO:0005634; GO:0006351; GO:0006355; GO:0043565	regulation of transcription, DNA-templated [GO:0006355]; transcription, DNA-templated [GO:0006351]	nucleus [GO:0005634]	DNA binding transcription factor activity [GO:0003700]; sequence-specific DNA binding [GO:0043565]	NA
Unigene_435452	6.872	133.576	19.436	4.281	0.0076524	0.89	tr|K4BIT6|K4BIT6_SOLLC	384	95.6	384	71.2	100	17	0	43	1194	1	384	9.8e-217	101247301	Uncharacterized protein	GO:0003723; GO:0004519; GO:0009451; GO:0016021; GO:0043231	RNA modification [GO:0009451]	integral component of membrane [GO:0016021]; intracellular membrane-bounded organelle [GO:0043231]	endonuclease activity [GO:0004519]; RNA binding [GO:0003723]	NA
Unigene_192030	6.872	133.576	19.436	4.281	0.0076524	0.89	tr|K4B9H6|K4B9H6_SOLLC	680	92.6	188	49.91	27.65	14	0	566	1129	1	188	1.8e-92	NA	Uncharacterized protein	GO:0004674; GO:0005524; GO:0005886; GO:0006468; GO:0008270; GO:0016021; GO:0048544	protein phosphorylation [GO:0006468]; recognition of pollen [GO:0048544]	integral component of membrane [GO:0016021]; plasma membrane [GO:0005886]	ATP binding [GO:0005524]; protein serine/threonine kinase activity [GO:0004674]; zinc ion binding [GO:0008270]	NA
Unigene_159111	6.872	133.576	19.436	4.281	0.0076524	0.89	tr|K4CQY1|K4CQY1_SOLLC	376	98	100	50.51	26.6	2	0	300	1	276	375	9.6e-53	101260854	Uncharacterized protein	GO:0016787	NA	NA	hydrolase activity [GO:0016787]	NA
Unigene_129610	4.582	102.147	22.295	4.479	0.00768912	0.894	NA	NA	NA	NA	NA	NA	NA	NA	NA	NA	NA	NA	NA	NA	NA	NA	NA	NA	NA	NA
Unigene_127555	151.194	1817.69	12.022	3.588	0.00769271	0.894	tr|M1CTN9|M1CTN9_SOLTU	280	95.7	280	48.58	100	12	0	100	939	1	280	3.7e-145	102582059	Uncharacterized protein	GO:0005315; GO:0005524; GO:0016020; GO:0016887; GO:0035435	phosphate ion transmembrane transport [GO:0035435]	membrane [GO:0016020]	ATPase activity [GO:0016887]; ATP binding [GO:0005524]; inorganic phosphate transmembrane transporter activity [GO:0005315]	NA
Unigene_149944	40.089	546.528	13.633	3.769	0.00773071	0.898	tr|K4BKV0|K4BKV0_SOLLC	263	86.3	263	52.43	100	36	0	565	1353	1	263	2.5e-129	NA	Uncharacterized protein	GO:0016021	NA	integral component of membrane [GO:0016021]	NA	NA
Unigene_341616	52.689	691.454	13.123	3.714	0.0077457	0.899	tr|K4BWV2|K4BWV2_SOLLC	282	99.3	150	21.65	53.19	1	0	364	813	1	150	3.9e-85	101244582	Uncharacterized protein	GO:0003677; GO:0006355	regulation of transcription, DNA-templated [GO:0006355]	NA	DNA binding [GO:0003677]	NA
Unigene_202909	2.291	70.717	30.87	4.948	0.0077602	0.9	NA	NA	NA	NA	NA	NA	NA	NA	NA	NA	NA	NA	NA	NA	NA	NA	NA	NA	NA	NA
Unigene_169453	2.291	70.717	30.87	4.948	0.0077602	0.9	tr|M0ZYL8|M0ZYL8_SOLTU	491	90.1	81	38.27	16.5	8	0	245	3	310	390	6.2e-34	NA	Uncharacterized protein	NA	NA	NA	NA	NA
Unigene_198956	2.291	70.717	30.87	4.948	0.0077602	0.9	tr|K4D5C0|K4D5C0_SOLLC	134	98.5	134	46.05	100	2	0	647	246	1	134	3.3e-70	NA	Uncharacterized protein	GO:0071456	cellular response to hypoxia [GO:0071456]	NA	NA	NA
Unigene_106149	542.925	6481.51	11.938	3.578	0.00781857	0.901	tr|K4CL11|K4CL11_SOLLC	460	98.3	460	40.79	100	8	0	3344	1965	1	460	1.1e-265	101247047	Glycosyltransferase (EC 2.4.1.-)	GO:0008152; GO:0016021; GO:0043231; GO:0080043; GO:0080044	metabolic process [GO:0008152]	integral component of membrane [GO:0016021]; intracellular membrane-bounded organelle [GO:0043231]	quercetin 3-O-glucosyltransferase activity [GO:0080043]; quercetin 7-O-glucosyltransferase activity [GO:0080044]	NA
Unigene_166140	18.327	281.995	15.387	3.944	0.00782347	0.901	tr|M1B373|M1B373_SOLTU	767	95.4	175	54.74	22.82	8	0	3	527	571	745	7.6e-92	NA	Uncharacterized protein	GO:0004674; GO:0005524; GO:0008270; GO:0016021; GO:0048544	recognition of pollen [GO:0048544]	integral component of membrane [GO:0016021]	ATP binding [GO:0005524]; protein serine/threonine kinase activity [GO:0004674]; zinc ion binding [GO:0008270]	NA
Unigene_105782	8.018	147.545	18.402	4.202	0.00782588	0.901	tr|K4CWT5|K4CWT5_SOLLC	495	74.3	113	100	22.83	2	1	1	339	376	461	5.3e-40	101253427	Uncharacterized protein	GO:0005506; GO:0016020; GO:0016709; GO:0020037; GO:0044550	secondary metabolite biosynthetic process [GO:0044550]	membrane [GO:0016020]	heme binding [GO:0020037]; iron ion binding [GO:0005506]; oxidoreductase activity, acting on paired donors, with incorporation or reduction of molecular oxygen, NAD(P)H as one donor, and incorporation of one atom of oxygen [GO:0016709]	NA
Unigene_241885	74.452	935.907	12.571	3.652	0.00784283	0.901	tr|A0A1Y1IBD4|A0A1Y1IBD4_KLENI	1010	48.3	60	42.25	5.94	31	0	425	246	498	557	4.3e-07	KFL_003420110	Heavy metal P-type ATPase	GO:0000166; GO:0005507; GO:0016021; GO:0019829; GO:0030001	metal ion transport [GO:0030001]	integral component of membrane [GO:0016021]	cation-transporting ATPase activity [GO:0019829]; copper ion binding [GO:0005507]; nucleotide binding [GO:0000166]	NA
Unigene_427402	36.653	502.876	13.72	3.778	0.00789406	0.901	tr|K4CRI0|K4CRI0_SOLLC	222	100	67	45.68	30.18	0	0	234	434	1	67	2.2e-30	101267339	Uncharacterized protein	GO:0004364; GO:0005737; GO:0006749; GO:0009407	glutathione metabolic process [GO:0006749]; toxin catabolic process [GO:0009407]	cytoplasm [GO:0005737]	glutathione transferase activity [GO:0004364]	NA
Unigene_409549	61.852	790.981	12.788	3.677	0.00789723	0.901	tr|K4DHA4|K4DHA4_SOLLC	238	100	238	72.19	100	0	0	195	908	1	238	1.8e-133	101258542	Uncharacterized protein	GO:0016021	NA	integral component of membrane [GO:0016021]	NA	NA
Unigene_166445	312.698	3658.94	11.701	3.549	0.00791438	0.901	tr|M0ZRZ4|M0ZRZ4_SOLTU	52	84.3	51	21.64	98.08	8	0	382	230	1	51	3e-13	NA	Uncharacterized protein	NA	NA	NA	NA	NA
Unigene_163805	89.342	1100.91	12.322	3.623	0.00791514	0.901	tr|K4DHL8|K4DHL8_SOLLC	331	83.4	331	60.92	100	55	0	1380	388	1	331	3.5e-145	101260323	Probable magnesium transporter	GO:0005769; GO:0005886; GO:0015095; GO:0015693; GO:0016020; GO:0016021	magnesium ion transport [GO:0015693]	early endosome [GO:0005769]; integral component of membrane [GO:0016021]; membrane [GO:0016020]; plasma membrane [GO:0005886]	magnesium ion transmembrane transporter activity [GO:0015095]	NA
Unigene_475449	11.454	191.198	16.692	4.061	0.00792491	0.901	tr|K4D5B5|K4D5B5_SOLLC	450	100	301	67.69	66.89	0	0	207	1109	150	450	1.1e-176	101248256	Uncharacterized protein	GO:0006629; GO:0008374	lipid metabolic process [GO:0006629]	NA	O-acyltransferase activity [GO:0008374]	NA
Unigene_210750	6.872	131.83	19.182	4.262	0.00792799	0.901	NA	NA	NA	NA	NA	NA	NA	NA	NA	NA	NA	NA	NA	NA	NA	NA	NA	NA	NA	NA
Unigene_338355	6.872	131.83	19.182	4.262	0.00792799	0.901	tr|K4CEE0|K4CEE0_SOLLC	272	89.8	88	35.11	32.35	9	0	381	644	11	98	5.3e-40	NA	Uncharacterized protein	GO:0016021	NA	integral component of membrane [GO:0016021]	NA	NA
Unigene_121048	1261.1	16267.5	12.899	3.689	0.00800323	0.906	sp|G5CV46|TPS31_SOLLC	555	94.4	555	76.24	100	31	0	2020	356	1	555	1.2e-305	TPS31	Viridiflorene synthase (SlTPS31) (EC 4.2.3.88)	GO:0000287; GO:0005737; GO:0010333; GO:0016114	terpenoid biosynthetic process [GO:0016114]	cytoplasm [GO:0005737]	magnesium ion binding [GO:0000287]; terpene synthase activity [GO:0010333]	PATHWAY: Secondary metabolite biosynthesis; terpenoid biosynthesis.
Unigene_434485	18.327	279.375	15.244	3.93	0.00802011	0.908	tr|K4C6N6|K4C6N6_SOLLC	170	100	170	47.57	100	0	0	183	692	1	170	9.7e-88	101256008	Uncharacterized protein	NA	NA	NA	NA	NA
Unigene_385091	1.145	55.002	48.019	5.586	0.00802437	0.908	tr|K4AS81|K4AS81_SOLLC	221	100	197	44.67	89.14	0	0	112	702	1	197	3.7e-105	101259871	Uncharacterized protein	GO:0016021; GO:0016491; GO:0055114	oxidation-reduction process [GO:0055114]	integral component of membrane [GO:0016021]	oxidoreductase activity [GO:0016491]	NA
Unigene_448047	144.322	1712.92	11.869	3.569	0.00802638	0.908	tr|K4CV00|K4CV00_SOLLC	480	100	480	74.88	100	0	0	119	1558	1	480	1.2e-269	543765	Uncharacterized protein	GO:0005351; GO:0005355; GO:0006829; GO:0009507; GO:0009705; GO:0016021; GO:0046323	glucose import [GO:0046323]; zinc ion transport [GO:0006829]	chloroplast [GO:0009507]; integral component of membrane [GO:0016021]; plant-type vacuole membrane [GO:0009705]	carbohydrate:proton symporter activity [GO:0005351]; glucose transmembrane transporter activity [GO:0005355]	NA
Unigene_367472	16.036	249.692	15.571	3.961	0.0080306	0.908	NA	NA	NA	NA	NA	NA	NA	NA	NA	NA	NA	NA	NA	NA	NA	NA	NA	NA	NA	NA
Unigene_110024	2.291	69.844	30.489	4.93	0.00804288	0.908	tr|M1BGL6|M1BGL6_SOLTU	81	47.9	71	52.72	87.65	36	1	225	16	2	72	5e-05	NA	Uncharacterized protein	GO:0016021	NA	integral component of membrane [GO:0016021]	NA	NA
Unigene_108096	2.291	69.844	30.489	4.93	0.00804288	0.908	NA	NA	NA	NA	NA	NA	NA	NA	NA	NA	NA	NA	NA	NA	NA	NA	NA	NA	NA	NA
Unigene_146973	2.291	69.844	30.489	4.93	0.00804288	0.908	NA	NA	NA	NA	NA	NA	NA	NA	NA	NA	NA	NA	NA	NA	NA	NA	NA	NA	NA	NA
Unigene_169249	2.291	69.844	30.489	4.93	0.00804288	0.908	NA	NA	NA	NA	NA	NA	NA	NA	NA	NA	NA	NA	NA	NA	NA	NA	NA	NA	NA	NA
Unigene_491167	2.291	69.844	30.489	4.93	0.00804288	0.908	tr|K4BHW5|K4BHW5_SOLLC	125	100	113	65.95	90.4	0	0	512	174	13	125	6.9e-60	NA	Uncharacterized protein	NA	NA	NA	NA	NA
Unigene_425664	9.163	160.641	17.531	4.132	0.0080502	0.909	tr|K4CH30|K4CH30_SOLLC	68	100	68	45.54	100	0	0	93	296	1	68	3e-35	101246267	Uncharacterized protein	NA	NA	NA	NA	NA
Unigene_107736	950.692	11761.7	12.372	3.629	0.00805598	0.909	tr|K4BSP7|K4BSP7_SOLLC	214	91.7	48	25.58	22.43	4	0	493	350	167	214	2.2e-14	101262509	Uncharacterized protein	GO:0016021	NA	integral component of membrane [GO:0016021]	NA	NA
Unigene_337781	6.872	130.957	19.055	4.252	0.00807054	0.91	tr|M1CFJ1|M1CFJ1_SOLTU	139	96.3	54	30.06	38.85	2	0	1	162	42	95	1e-21	NA	Uncharacterized protein	GO:0003860	NA	NA	3-hydroxyisobutyryl-CoA hydrolase activity [GO:0003860]	NA
Unigene_432091	27.49	391.999	14.26	3.834	0.0081004	0.913	tr|K4B020|K4B020_SOLLC	239	79.9	239	61.81	100	48	0	127	843	1	239	9.8e-102	101262661	Uncharacterized protein	GO:0003700; GO:0005634; GO:0043565	NA	nucleus [GO:0005634]	DNA binding transcription factor activity [GO:0003700]; sequence-specific DNA binding [GO:0043565]	NA
Unigene_300863	467.328	5464.41	11.693	3.548	0.00810176	0.913	tr|K4BQ54|K4BQ54_SOLLC	303	61.4	303	42.74	100	117	0	1626	718	1	303	1.4e-85	101248091	Uncharacterized protein	NA	NA	NA	NA	NA
Unigene_188021	50.398	654.786	12.992	3.7	0.00810197	0.913	tr|K4D5M9|K4D5M9_SOLLC	798	93.8	449	47.35	56.27	27	1	1100	2446	346	793	8.5e-240	101248258	Uncharacterized protein	GO:0004713; GO:0004842; GO:0005524	NA	NA	ATP binding [GO:0005524]; protein tyrosine kinase activity [GO:0004713]; ubiquitin-protein transferase activity [GO:0004842]	NA
Unigene_172383	16.036	248.819	15.516	3.956	0.0081053	0.913	NA	NA	NA	NA	NA	NA	NA	NA	NA	NA	NA	NA	NA	NA	NA	NA	NA	NA	NA	NA
Unigene_185617	57.271	731.614	12.775	3.675	0.00812578	0.915	tr|K4C8Y4|K4C8Y4_SOLLC	282	83.7	239	74.84	84.75	39	0	957	241	44	282	3.4e-100	NA	Bidirectional sugar transporter SWEET	GO:0005886; GO:0008643; GO:0016021; GO:0051119	carbohydrate transport [GO:0008643]	integral component of membrane [GO:0016021]; plasma membrane [GO:0005886]	sugar transmembrane transporter activity [GO:0051119]	NA
Unigene_212814	121.414	1448.39	11.929	3.576	0.0081355	0.916	NA	NA	NA	NA	NA	NA	NA	NA	NA	NA	NA	NA	NA	NA	NA	NA	NA	NA	NA	NA
Unigene_148337	5.727	115.242	20.122	4.331	0.00815997	0.917	NA	NA	NA	NA	NA	NA	NA	NA	NA	NA	NA	NA	NA	NA	NA	NA	NA	NA	NA	NA
Unigene_209235	28.635	404.221	14.116	3.819	0.00817865	0.917	tr|K4BV67|K4BV67_SOLLC	384	98.7	151	26.06	39.32	2	0	1189	1641	234	384	4.4e-82	101248193	Uncharacterized protein	GO:0008152; GO:0016021; GO:0016746	metabolic process [GO:0008152]	integral component of membrane [GO:0016021]	transferase activity, transferring acyl groups [GO:0016746]	NA
Unigene_118014	13.745	218.262	15.879	3.989	0.0081975	0.917	tr|M1DKQ7|M1DKQ7_SOLTU	347	53	100	41.96	28.82	47	0	525	226	38	137	8.3e-19	NA	Uncharacterized protein	GO:0003676; GO:0008270	NA	NA	nucleic acid binding [GO:0003676]; zinc ion binding [GO:0008270]	NA
Unigene_134340	18.327	276.756	15.101	3.917	0.0082232	0.917	tr|A0A1U8FQD2|A0A1U8FQD2_CAPAN	594	100	53	27.65	8.92	0	0	2	160	542	594	5.3e-24	LOC107860178	probable amino-acid acetyltransferase NAGS1, chloroplastic	GO:0004042; GO:0005737; GO:0006526	arginine biosynthetic process [GO:0006526]	cytoplasm [GO:0005737]	acetyl-CoA:L-glutamate N-acetyltransferase activity [GO:0004042]	NA
Unigene_171607	18.327	276.756	15.101	3.917	0.0082232	0.917	tr|M1BK92|M1BK92_SOLTU	493	94.3	105	25.71	21.3	6	0	910	1224	1	105	8e-54	102602871	Uncharacterized protein	NA	NA	NA	NA	NA
Unigene_200906	4.582	99.527	21.723	4.441	0.00824335	0.917	NA	NA	NA	NA	NA	NA	NA	NA	NA	NA	NA	NA	NA	NA	NA	NA	NA	NA	NA	NA
Unigene_461629	68.725	855.587	12.449	3.638	0.00825182	0.917	NA	NA	NA	NA	NA	NA	NA	NA	NA	NA	NA	NA	NA	NA	NA	NA	NA	NA	NA	NA
Unigene_120217	16.036	247.073	15.408	3.946	0.00825747	0.917	tr|K4D0Q8|K4D0Q8_SOLLC	553	82.8	279	74.2	50.45	46	2	1	837	230	506	2.3e-124	NA	Uncharacterized protein	GO:0005886; GO:0007165; GO:0016021; GO:0043531	signal transduction [GO:0007165]	integral component of membrane [GO:0016021]; plasma membrane [GO:0005886]	ADP binding [GO:0043531]	NA
Unigene_386199	57.271	727.249	12.698	3.667	0.00826588	0.917	tr|K4DH72|K4DH72_SOLLC	413	100	50	42.49	12.11	0	0	204	353	1	50	1.7e-20	101266108	Uncharacterized protein	GO:0003676; GO:0004004; GO:0005524; GO:0005730; GO:0005737; GO:0006413; GO:0010468; GO:0010501	regulation of gene expression [GO:0010468]; RNA secondary structure unwinding [GO:0010501]; translational initiation [GO:0006413]	cytoplasm [GO:0005737]; nucleolus [GO:0005730]	ATP binding [GO:0005524]; ATP-dependent RNA helicase activity [GO:0004004]; nucleic acid binding [GO:0003676]	NA
Unigene_121730	13.745	217.389	15.816	3.983	0.00828485	0.917	tr|K4BYY7|K4BYY7_SOLLC	449	98.9	87	34.25	19.38	1	0	762	502	26	112	4.2e-45	101256776	Uncharacterized protein	GO:0000724; GO:0004842; GO:0005886; GO:0031436; GO:0035066; GO:0035067; GO:0042127; GO:0045717; GO:0045944; GO:0046872; GO:0070531; GO:0071158	double-strand break repair via homologous recombination [GO:0000724]; negative regulation of fatty acid biosynthetic process [GO:0045717]; negative regulation of histone acetylation [GO:0035067]; positive regulation of cell cycle arrest [GO:0071158]; positive regulation of histone acetylation [GO:0035066]; positive regulation of transcription by RNA polymerase II [GO:0045944]; regulation of cell …	BRCA1-A complex [GO:0070531]; BRCA1-BARD1 complex [GO:0031436]; plasma membrane [GO:0005886]	metal ion binding [GO:0046872]; ubiquitin-protein transferase activity [GO:0004842]	NA
Unigene_138510	18.327	275.883	15.054	3.912	0.00829238	0.917	NA	NA	NA	NA	NA	NA	NA	NA	NA	NA	NA	NA	NA	NA	NA	NA	NA	NA	NA	NA
Unigene_413075	50.398	648.675	12.871	3.686	0.00832209	0.917	tr|K4B7Y9|K4B7Y9_SOLLC	531	91.8	503	83.09	94.73	41	0	1740	232	29	531	2e-271	NA	Uncharacterized protein	GO:0016614; GO:0050660	NA	NA	flavin adenine dinucleotide binding [GO:0050660]; oxidoreductase activity, acting on CH-OH group of donors [GO:0016614]	NA
Unigene_137170	5.727	114.369	19.97	4.32	0.00832662	0.917	tr|K4AWN4|K4AWN4_SOLLC	828	95.2	84	29.89	10.14	4	0	590	841	1	84	2.2e-39	101261954	Uncharacterized protein	GO:0003995; GO:0033539; GO:0050660	fatty acid beta-oxidation using acyl-CoA dehydrogenase [GO:0033539]	NA	acyl-CoA dehydrogenase activity [GO:0003995]; flavin adenine dinucleotide binding [GO:0050660]	NA
Unigene_117713	5.727	114.369	19.97	4.32	0.00832662	0.917	tr|M1DH39|M1DH39_SOLTU	207	49.4	81	30.26	39.13	41	0	111	353	34	114	4.1e-14	NA	Uncharacterized protein	NA	NA	NA	NA	NA
Unigene_118997	2.291	68.971	30.107	4.912	0.00833984	0.917	NA	NA	NA	NA	NA	NA	NA	NA	NA	NA	NA	NA	NA	NA	NA	NA	NA	NA	NA	NA
Unigene_136605	794.916	9503.13	11.955	3.58	0.00836033	0.917	tr|M1AWG6|M1AWG6_SOLTU	451	90.7	451	78.16	100	39	1	69	1412	1	451	8.2e-230	102589744	Uncharacterized protein	GO:0003824; GO:0030170	NA	NA	catalytic activity [GO:0003824]; pyridoxal phosphate binding [GO:0030170]	NA
Unigene_185055	28.635	400.729	13.994	3.807	0.00838046	0.917	tr|K4B1D1|K4B1D1_SOLLC	660	90.1	436	76.18	66.06	43	0	1309	2	1	436	2.7e-217	101260378	Uncharacterized protein	GO:0005634; GO:0005737; GO:0008420; GO:0070940	dephosphorylation of RNA polymerase II C-terminal domain [GO:0070940]	cytoplasm [GO:0005737]; nucleus [GO:0005634]	CTD phosphatase activity [GO:0008420]	NA
Unigene_35066	7044.29	181027	25.698	4.684	0.00841346	0.917	tr|K4CVX1|K4CVX1_SOLLC	111	83.5	103	63.06	92.79	17	0	490	182	9	111	1.4e-41	101248138	Uncharacterized protein	GO:0004867; GO:0009611	response to wounding [GO:0009611]	NA	serine-type endopeptidase inhibitor activity [GO:0004867]	NA
Unigene_182132	11.454	186.832	16.311	4.028	0.00842918	0.917	tr|M1BBU9|M1BBU9_SOLTU	612	36.5	170	33.84	27.78	93	8	1418	933	445	607	4.5e-14	NA	Uncharacterized protein	NA	NA	NA	NA	NA
Unigene_129309	14.89	230.485	15.479	3.952	0.00843746	0.917	NA	NA	NA	NA	NA	NA	NA	NA	NA	NA	NA	NA	NA	NA	NA	NA	NA	NA	NA	NA
Unigene_157277	1.145	54.129	47.257	5.562	0.00843883	0.917	NA	NA	NA	NA	NA	NA	NA	NA	NA	NA	NA	NA	NA	NA	NA	NA	NA	NA	NA	NA
Unigene_164142	20.617	302.075	14.651	3.873	0.0084924	0.917	tr|K4B668|K4B668_SOLLC	244	99.3	140	54.69	57.38	1	0	53	472	1	140	1.8e-80	101257530	Uncharacterized protein	GO:0003677; GO:0005634; GO:0006351; GO:0006355	regulation of transcription, DNA-templated [GO:0006355]; transcription, DNA-templated [GO:0006351]	nucleus [GO:0005634]	DNA binding [GO:0003677]	NA
Unigene_209486	6.872	128.338	18.674	4.223	0.00851833	0.917	NA	NA	NA	NA	NA	NA	NA	NA	NA	NA	NA	NA	NA	NA	NA	NA	NA	NA	NA	NA
Unigene_160794	6.872	128.338	18.674	4.223	0.00851833	0.917	NA	NA	NA	NA	NA	NA	NA	NA	NA	NA	NA	NA	NA	NA	NA	NA	NA	NA	NA	NA
Unigene_208273	6.872	128.338	18.674	4.223	0.00851833	0.917	tr|K4B7G2|K4B7G2_SOLLC	688	100	70	33.02	10.17	0	0	212	3	1	70	1.6e-29	101268542 LecRK Solyc02g068300.2.1	Clade XVI lectin receptor kinase	GO:0004672; GO:0005524; GO:0016021; GO:0030246	NA	integral component of membrane [GO:0016021]	ATP binding [GO:0005524]; carbohydrate binding [GO:0030246]; protein kinase activity [GO:0004672]	NA
Unigene_192462	57.271	719.392	12.561	3.651	0.00852601	0.917	tr|K4CX93|K4CX93_SOLLC	371	86	293	84.44	78.98	41	0	1040	162	79	371	2.4e-139	101244039	Uncharacterized protein	NA	NA	NA	NA	NA
Unigene_396738	26.344	371.045	14.084	3.816	0.00854242	0.917	tr|K4BF86|K4BF86_SOLLC	486	79.1	287	45.41	59.05	60	0	211	1071	1	287	6.5e-119	NA	Uncharacterized protein	GO:0005506; GO:0016020; GO:0016709; GO:0020037; GO:0044550	secondary metabolite biosynthetic process [GO:0044550]	membrane [GO:0016020]	heme binding [GO:0020037]; iron ion binding [GO:0005506]; oxidoreductase activity, acting on paired donors, with incorporation or reduction of molecular oxygen, NAD(P)H as one donor, and incorporation of one atom of oxygen [GO:0016709]	NA
Unigene_114347	18.327	272.391	14.863	3.894	0.0085768	0.917	tr|K4CAF5|K4CAF5_SOLLC	149	87.2	149	65.54	100	19	0	562	116	1	149	7.8e-67	109120532	Uncharacterized protein	GO:0005509; GO:0005737; GO:0009567	double fertilization forming a zygote and endosperm [GO:0009567]	cytoplasm [GO:0005737]	calcium ion binding [GO:0005509]	NA
Unigene_285633	14.89	228.739	15.362	3.941	0.00860827	0.918	tr|K4CIC3|K4CIC3_SOLLC	456	99.7	314	59.58	68.86	1	0	1213	272	143	456	5.8e-182	101264036	Glycosyltransferase (EC 2.4.1.-)	GO:0008152; GO:0043231; GO:0080043; GO:0080044	metabolic process [GO:0008152]	intracellular membrane-bounded organelle [GO:0043231]	quercetin 3-O-glucosyltransferase activity [GO:0080043]; quercetin 7-O-glucosyltransferase activity [GO:0080044]	NA
Unigene_395887	284.062	3220.67	11.338	3.503	0.00862721	0.92	tr|K4BSP7|K4BSP7_SOLLC	214	91.7	48	25.35	22.43	4	0	517	374	167	214	2.2e-14	101262509	Uncharacterized protein	GO:0016021	NA	integral component of membrane [GO:0016021]	NA	NA
Unigene_203109	4.582	97.781	21.342	4.416	0.00864299	0.921	tr|A0A1S2Z775|A0A1S2Z775_CICAR	493	72.3	119	40.29	24.14	33	0	479	123	124	242	7.8e-43	LOC101494462	uncharacterized protein LOC101494462	NA	NA	NA	NA	NA
Unigene_129237	11.454	185.086	16.159	4.014	0.00864302	0.921	tr|M1C7P9|M1C7P9_SOLTU	329	78.5	79	19.87	24.01	15	1	591	361	2	80	3.4e-25	102584136	Uncharacterized protein	NA	NA	NA	NA	NA
Unigene_415426	2.291	68.098	29.726	4.894	0.00865197	0.921	tr|K4B6E0|K4B6E0_SOLLC	379	100	379	63.17	100	0	0	258	1394	1	379	2.2e-225	101246017	Uncharacterized protein	GO:0000455; GO:0003723; GO:0009982; GO:0031119	enzyme-directed rRNA pseudouridine synthesis [GO:0000455]; tRNA pseudouridine synthesis [GO:0031119]	NA	pseudouridine synthase activity [GO:0009982]; RNA binding [GO:0003723]	NA
Unigene_152207	2.291	68.098	29.726	4.894	0.00865197	0.921	tr|K4BYH8|K4BYH8_SOLLC	231	90.2	184	99.1	79.65	18	0	6	557	1	184	2.4e-82	101260639	Uncharacterized protein	GO:0046983	NA	NA	protein dimerization activity [GO:0046983]	NA
Unigene_216185	2.291	68.098	29.726	4.894	0.00865197	0.921	tr|K4BLY7|K4BLY7_SOLLC	162	89	82	57.61	50.62	6	1	239	3	1	82	9.6e-31	NA	Uncharacterized protein	GO:0019538	protein metabolic process [GO:0019538]	NA	NA	NA
Unigene_382362	2.291	68.098	29.726	4.894	0.00865197	0.921	tr|K4BX05|K4BX05_SOLLC	851	86	793	86.45	93.18	39	5	63	2441	17	737	0	101258749	Serine/threonine-protein kinase	GO:0004674; GO:0005524; GO:0005886; GO:0006468; GO:0016021; GO:0048544	protein phosphorylation [GO:0006468]; recognition of pollen [GO:0048544]	integral component of membrane [GO:0016021]; plasma membrane [GO:0005886]	ATP binding [GO:0005524]; protein serine/threonine kinase activity [GO:0004674]	NA
Unigene_137486	2.291	68.098	29.726	4.894	0.00865197	0.921	NA	NA	NA	NA	NA	NA	NA	NA	NA	NA	NA	NA	NA	NA	NA	NA	NA	NA	NA	NA
Unigene_477341	2.291	68.098	29.726	4.894	0.00865197	0.921	tr|A0A1U8MQS2|A0A1U8MQS2_GOSHI	342	87.5	24	22.43	7.02	3	0	75	4	41	64	7.3e-07	LOC107939122	selenium-binding protein 1-like isoform X2	GO:0008430	NA	NA	selenium binding [GO:0008430]	NA
Unigene_159652	66.434	815.427	12.274	3.618	0.00868006	0.923	tr|M1C208|M1C208_SOLTU	506	98.5	339	43.09	67	5	0	2273	1257	160	498	1.2e-194	102585562	Uncharacterized protein	GO:0016021; GO:0055085	transmembrane transport [GO:0055085]	integral component of membrane [GO:0016021]	NA	NA
Unigene_485758	18.327	270.645	14.768	3.884	0.00872377	0.926	tr|K4C661|K4C661_SOLLC	416	92.9	407	65.72	97.84	29	0	1500	280	10	416	4.4e-221	101251990	Uncharacterized protein	NA	NA	NA	NA	NA
Unigene_157117	62.998	776.14	12.32	3.623	0.00873192	0.926	tr|K4BV57|K4BV57_SOLLC	522	99.6	491	74.06	94.06	2	0	1648	176	32	522	1.9e-299	101245941	RBR-type E3 ubiquitin transferase (EC 2.3.2.31)	GO:0000151; GO:0000209; GO:0005737; GO:0031624; GO:0032436; GO:0046872; GO:0061630	positive regulation of proteasomal ubiquitin-dependent protein catabolic process [GO:0032436]; protein polyubiquitination [GO:0000209]	cytoplasm [GO:0005737]; ubiquitin ligase complex [GO:0000151]	metal ion binding [GO:0046872]; ubiquitin conjugating enzyme binding [GO:0031624]; ubiquitin protein ligase activity [GO:0061630]	NA
Unigene_322104	16.036	241.834	15.081	3.915	0.00873724	0.926	tr|K4C317|K4C317_SOLLC	236	69.2	120	46.39	50.85	29	4	341	3	6	124	5.3e-35	101250698	Uncharacterized protein	GO:0000981; GO:0001135; GO:0005634; GO:0006357; GO:0030154; GO:0043565; GO:0044212	cell differentiation [GO:0030154]; regulation of transcription by RNA polymerase II [GO:0006357]	nucleus [GO:0005634]	RNA polymerase II transcription factor activity, sequence-specific DNA binding [GO:0000981]; sequence-specific DNA binding [GO:0043565]; transcription factor activity, RNA polymerase II transcription factor recruiting [GO:0001135]; transcription regulatory region DNA binding [GO:0044212]	NA
Unigene_141541	13.745	213.024	15.498	3.954	0.00874075	0.926	NA	NA	NA	NA	NA	NA	NA	NA	NA	NA	NA	NA	NA	NA	NA	NA	NA	NA	NA	NA
Unigene_347935	85.906	1024.96	11.931	3.577	0.00875806	0.928	tr|M1AK51|M1AK51_SOLTU	91	84.1	88	24.42	96.7	9	1	575	312	1	83	2.3e-36	102587314	Uncharacterized protein	NA	NA	NA	NA	NA
Unigene_375634	22.908	326.52	14.253	3.833	0.00876277	0.928	tr|K4CLE1|K4CLE1_SOLLC	482	44.6	92	30.98	19.09	42	3	634	891	105	193	5.9e-06	101263441	Uncharacterized protein	GO:0004197; GO:0005773; GO:0006624; GO:0051603	proteolysis involved in cellular protein catabolic process [GO:0051603]; vacuolar protein processing [GO:0006624]	vacuole [GO:0005773]	cysteine-type endopeptidase activity [GO:0004197]	NA
Unigene_169700	8.018	141.434	17.64	4.141	0.00877718	0.929	NA	NA	NA	NA	NA	NA	NA	NA	NA	NA	NA	NA	NA	NA	NA	NA	NA	NA	NA	NA
Unigene_255257	164.939	1883.16	11.417	3.513	0.00878813	0.93	tr|Q9FT17|Q9FT17_SOLLC	862	92.6	635	99.84	73.67	18	1	1906	2	97	702	0	543818	Lipoxygenase (EC 1.13.11.-)	GO:0016702; GO:0031408; GO:0046872	oxylipin biosynthetic process [GO:0031408]	NA	metal ion binding [GO:0046872]; oxidoreductase activity, acting on single donors with incorporation of molecular oxygen, incorporation of two atoms of oxygen [GO:0016702]	PATHWAY: Lipid metabolism; oxylipin biosynthesis. {ECO:0000256|RuleBase:RU003975}.
Unigene_348921	9.163	155.403	16.959	4.084	0.00881168	0.932	tr|M0ZQR0|M0ZQR0_SOLTU	514	73.1	349	73.73	67.9	62	6	1046	3	170	487	2.8e-127	102603785	Uncharacterized protein	GO:0004497; GO:0005506; GO:0016021; GO:0016705; GO:0020037	NA	integral component of membrane [GO:0016021]	heme binding [GO:0020037]; iron ion binding [GO:0005506]; monooxygenase activity [GO:0004497]; oxidoreductase activity, acting on paired donors, with incorporation or reduction of molecular oxygen [GO:0016705]	NA
Unigene_196158	6.872	126.592	18.42	4.203	0.00883468	0.933	tr|M1APT3|M1APT3_SOLTU	381	100	52	24.53	13.65	0	0	636	481	330	381	6.7e-28	102590134	Uncharacterized protein	NA	NA	NA	NA	NA
Unigene_163545	6.872	126.592	18.42	4.203	0.00883468	0.933	tr|K4CLF3|K4CLF3_SOLLC	446	74	223	45.05	50	30	1	765	97	164	358	4.2e-89	NA	Uncharacterized protein	GO:0004197; GO:0005773; GO:0006624; GO:0051603	proteolysis involved in cellular protein catabolic process [GO:0051603]; vacuolar protein processing [GO:0006624]	vacuole [GO:0005773]	cysteine-type endopeptidase activity [GO:0004197]	NA
Unigene_469804	6.872	126.592	18.42	4.203	0.00883468	0.933	tr|K4D4U0|K4D4U0_SOLLC	75	78.8	52	19.9	69.33	11	0	250	405	1	52	2.3e-14	NA	Uncharacterized protein	NA	NA	NA	NA	NA
Unigene_143845	4.582	96.908	21.151	4.403	0.00885262	0.934	tr|K4C8Y4|K4C8Y4_SOLLC	282	100	32	29.72	11.35	0	0	227	322	1	32	3.3e-07	NA	Bidirectional sugar transporter SWEET	GO:0005886; GO:0008643; GO:0016021; GO:0051119	carbohydrate transport [GO:0008643]	integral component of membrane [GO:0016021]; plasma membrane [GO:0005886]	sugar transmembrane transporter activity [GO:0051119]	NA
Unigene_150965	1.145	53.256	46.495	5.539	0.00888385	0.936	NA	NA	NA	NA	NA	NA	NA	NA	NA	NA	NA	NA	NA	NA	NA	NA	NA	NA	NA	NA
Unigene_121894	1.145	53.256	46.495	5.539	0.00888385	0.936	tr|K4B8E5|K4B8E5_SOLLC	362	71.5	165	68.37	45.58	34	4	201	668	92	252	1.6e-54	NA	Uncharacterized protein	GO:0016788	NA	NA	hydrolase activity, acting on ester bonds [GO:0016788]	NA
Unigene_405868	2.291	67.225	29.345	4.875	0.00898027	0.945	tr|M1AGQ0|M1AGQ0_SOLTU	84	61.3	62	16.08	73.81	24	0	642	457	13	74	3e-10	NA	Uncharacterized protein	NA	NA	NA	NA	NA
Unigene_265879	6.872	125.719	18.293	4.193	0.00899852	0.947	tr|K4DAV4|K4DAV4_SOLLC	189	74.1	54	23.38	28.57	14	0	335	496	136	189	4.1e-15	101249045	Uncharacterized protein	NA	NA	NA	NA	NA
Unigene_161957	4.582	96.035	20.961	4.39	0.00906916	0.953	NA	NA	NA	NA	NA	NA	NA	NA	NA	NA	NA	NA	NA	NA	NA	NA	NA	NA	NA	NA
Unigene_191445	4.582	96.035	20.961	4.39	0.00906916	0.953	tr|K4AYM8|K4AYM8_SOLLC	1428	100	244	70.86	17.09	0	0	301	1032	921	1164	5.6e-133	101244042	Uncharacterized protein	GO:0017108; GO:0033567; GO:0043142	DNA replication, Okazaki fragment processing [GO:0033567]	NA	5'-flap endonuclease activity [GO:0017108]; single-stranded DNA-dependent ATPase activity [GO:0043142]	NA
Unigene_209247	11.454	181.594	15.854	3.987	0.0090932	0.955	NA	NA	NA	NA	NA	NA	NA	NA	NA	NA	NA	NA	NA	NA	NA	NA	NA	NA	NA	NA
Unigene_375320	711.301	8136.81	11.439	3.516	0.009106	0.957	tr|K4BPH9|K4BPH9_SOLLC	319	100	319	66.97	100	0	0	1195	239	1	319	6.4e-188	101266812	Uncharacterized protein	GO:0006629; GO:0016020; GO:0016298	lipid metabolic process [GO:0006629]	membrane [GO:0016020]	lipase activity [GO:0016298]	NA
Unigene_370606	6.872	124.846	18.166	4.183	0.00916631	0.957	tr|K4CBQ2|K4CBQ2_SOLLC	563	100	34	15.07	6.04	0	0	569	468	530	563	1.9e-12	NA	Uncharacterized protein	GO:0005545; GO:0005886; GO:0030136; GO:0030276; GO:0048268	clathrin coat assembly [GO:0048268]	clathrin-coated vesicle [GO:0030136]; plasma membrane [GO:0005886]	1-phosphatidylinositol binding [GO:0005545]; clathrin binding [GO:0030276]	NA
Unigene_164482	159.212	1785.38	11.214	3.487	0.00927921	0.96	tr|K4BK59|K4BK59_SOLLC	388	99.5	220	27.05	56.7	1	0	1391	732	169	388	1.1e-123	NA	Uncharacterized protein	GO:0004674; GO:0005524; GO:0006397; GO:0046777	mRNA processing [GO:0006397]; protein autophosphorylation [GO:0046777]	NA	ATP binding [GO:0005524]; protein serine/threonine kinase activity [GO:0004674]	NA
Unigene_176463	27.49	372.791	13.561	3.761	0.00930927	0.962	NA	NA	NA	NA	NA	NA	NA	NA	NA	NA	NA	NA	NA	NA	NA	NA	NA	NA	NA	NA
Unigene_125807	2.291	66.352	28.964	4.856	0.00932581	0.963	NA	NA	NA	NA	NA	NA	NA	NA	NA	NA	NA	NA	NA	NA	NA	NA	NA	NA	NA	NA
Unigene_499344	2.291	66.352	28.964	4.856	0.00932581	0.963	tr|M1BNL9|M1BNL9_SOLTU	187	87.4	151	47.43	80.75	13	1	920	486	1	151	9.6e-71	102584408	Uncharacterized protein	NA	NA	NA	NA	NA
Unigene_123627	2.291	66.352	28.964	4.856	0.00932581	0.963	tr|A0A0V0I1Z9|A0A0V0I1Z9_SOLCH	325	92.3	65	24.71	20	5	0	788	594	233	297	2.4e-27	NA	Putative chaperone protein dnaJ 1, mitochondrial-like	GO:0006457; GO:0031072; GO:0046872; GO:0051082	protein folding [GO:0006457]	NA	heat shock protein binding [GO:0031072]; metal ion binding [GO:0046872]; unfolded protein binding [GO:0051082]	NA
Unigene_204217	2.291	66.352	28.964	4.856	0.00932581	0.963	NA	NA	NA	NA	NA	NA	NA	NA	NA	NA	NA	NA	NA	NA	NA	NA	NA	NA	NA	NA
Unigene_317823	2.291	66.352	28.964	4.856	0.00932581	0.963	tr|K4BJL9|K4BJL9_SOLLC	383	99.5	203	32.17	53	1	0	853	245	181	383	8.4e-119	101249803	Uncharacterized protein	GO:0016787; GO:0046856	phosphatidylinositol dephosphorylation [GO:0046856]	NA	hydrolase activity [GO:0016787]	NA
Unigene_505939	13.745	207.785	15.117	3.918	0.0093333	0.963	tr|K4BJ16|K4BJ16_SOLLC	170	100	170	54.55	100	0	0	662	153	1	170	6e-94	101259032	Uncharacterized protein	NA	NA	NA	NA	NA
Unigene_114911	6.872	123.973	18.039	4.173	0.00933816	0.963	NA	NA	NA	NA	NA	NA	NA	NA	NA	NA	NA	NA	NA	NA	NA	NA	NA	NA	NA	NA
Unigene_158233	6.872	123.973	18.039	4.173	0.00933816	0.963	NA	NA	NA	NA	NA	NA	NA	NA	NA	NA	NA	NA	NA	NA	NA	NA	NA	NA	NA	NA
Unigene_212086	6.872	123.973	18.039	4.173	0.00933816	0.963	NA	NA	NA	NA	NA	NA	NA	NA	NA	NA	NA	NA	NA	NA	NA	NA	NA	NA	NA	NA
Unigene_193627	1.145	52.383	45.733	5.515	0.00936202	0.965	NA	NA	NA	NA	NA	NA	NA	NA	NA	NA	NA	NA	NA	NA	NA	NA	NA	NA	NA	NA
Unigene_186487	9.163	151.91	16.578	4.051	0.00937433	0.966	NA	NA	NA	NA	NA	NA	NA	NA	NA	NA	NA	NA	NA	NA	NA	NA	NA	NA	NA	NA
Unigene_127748	92.778	1071.23	11.546	3.529	0.00942994	0.969	tr|K4B8H5|K4B8H5_SOLLC	408	97.8	408	48.61	100	9	0	1700	477	1	408	4.4e-232	101249882	Uncharacterized protein	GO:0003700; GO:0005634; GO:0043565	NA	nucleus [GO:0005634]	DNA binding transcription factor activity [GO:0003700]; sequence-specific DNA binding [GO:0043565]	NA
Unigene_246989	4.582	94.289	20.58	4.363	0.00952417	0.977	tr|M1AW09|M1AW09_SOLTU	145	70.5	146	63.85	100.69	36	2	535	116	1	145	1.1e-44	NA	Uncharacterized protein	NA	NA	NA	NA	NA
Unigene_410180	4.582	94.289	20.58	4.363	0.00952417	0.977	tr|K4D7C6|K4D7C6_SOLLC	296	96.2	52	11.77	17.57	2	0	900	745	192	243	4.8e-20	NA	Uncharacterized protein	GO:0000209; GO:0005622; GO:0031624; GO:0032436; GO:0061630	positive regulation of proteasomal ubiquitin-dependent protein catabolic process [GO:0032436]; protein polyubiquitination [GO:0000209]	intracellular [GO:0005622]	ubiquitin conjugating enzyme binding [GO:0031624]; ubiquitin protein ligase activity [GO:0061630]	NA
Unigene_357053	32.072	420.809	13.121	3.714	0.00953357	0.978	tr|K4DH10|K4DH10_SOLLC	224	99.5	204	72.51	91.07	1	0	232	843	1	204	1.6e-114	101254074	Uncharacterized protein	NA	NA	NA	NA	NA
Unigene_146354	32.072	420.809	13.121	3.714	0.00953357	0.978	tr|K4B941|K4B941_SOLLC	302	75	100	82.64	33.11	21	1	300	1	1	96	6.3e-31	101251439	Uncharacterized protein	NA	NA	NA	NA	NA
Unigene_118751	13.745	206.039	14.99	3.906	0.00954276	0.978	tr|K4BF33|K4BF33_SOLLC	397	88.8	347	53.83	87.41	7	1	306	1346	1	315	3.8e-183	101253061	Pectin acetylesterase (EC 3.1.1.-)	GO:0005576; GO:0009505; GO:0052793; GO:0071555	cell wall organization [GO:0071555]	extracellular region [GO:0005576]; plant-type cell wall [GO:0009505]	pectin acetylesterase activity [GO:0052793]	NA
Unigene_476909	41.235	519.464	12.598	3.655	0.00956896	0.979	NA	NA	NA	NA	NA	NA	NA	NA	NA	NA	NA	NA	NA	NA	NA	NA	NA	NA	NA	NA
Unigene_102898	77.888	907.097	11.646	3.542	0.0096202	0.979	tr|K4BYY7|K4BYY7_SOLLC	449	98.2	280	58.41	62.36	5	0	841	2	113	392	1.4e-161	101256776	Uncharacterized protein	GO:0000724; GO:0004842; GO:0005886; GO:0031436; GO:0035066; GO:0035067; GO:0042127; GO:0045717; GO:0045944; GO:0046872; GO:0070531; GO:0071158	double-strand break repair via homologous recombination [GO:0000724]; negative regulation of fatty acid biosynthetic process [GO:0045717]; negative regulation of histone acetylation [GO:0035067]; positive regulation of cell cycle arrest [GO:0071158]; positive regulation of histone acetylation [GO:0035066]; positive regulation of transcription by RNA polymerase II [GO:0045944]; regulation of cell …	BRCA1-A complex [GO:0070531]; BRCA1-BARD1 complex [GO:0031436]; plasma membrane [GO:0005886]	metal ion binding [GO:0046872]; ubiquitin-protein transferase activity [GO:0004842]	NA
Unigene_293515	20.617	288.106	13.974	3.805	0.00962885	0.979	tr|M1CCV4|M1CCV4_SOLTU	251	87.6	121	24.41	48.21	15	0	1046	684	1	121	2e-51	102580702	Uncharacterized protein	GO:0003723	NA	NA	RNA binding [GO:0003723]	NA
Unigene_313794	59.561	713.28	11.976	3.582	0.00963658	0.979	tr|A0A0V0I7X8|A0A0V0I7X8_SOLCH	342	75.8	120	66.3	35.09	29	0	139	498	1	120	9.7e-44	NA	Putative ovule protein	NA	NA	NA	NA	NA
Unigene_463701	57.271	688.835	12.028	3.588	0.0096441	0.979	tr|M0ZVA6|M0ZVA6_SOLTU	227	91.2	227	55.5	100	20	0	1012	332	1	227	8.4e-104	102580357	Uncharacterized protein	GO:0016021	NA	integral component of membrane [GO:0016021]	NA	NA
Unigene_489468	27.49	367.553	13.37	3.741	0.00967678	0.98	tr|K4CP39|K4CP39_SOLLC	481	94	267	31.77	55.51	16	0	98	898	20	286	5e-135	101245278	Uncharacterized protein	GO:0005506; GO:0016020; GO:0016709; GO:0020037; GO:0044550	secondary metabolite biosynthetic process [GO:0044550]	membrane [GO:0016020]	heme binding [GO:0020037]; iron ion binding [GO:0005506]; oxidoreductase activity, acting on paired donors, with incorporation or reduction of molecular oxygen, NAD(P)H as one donor, and incorporation of one atom of oxygen [GO:0016709]	NA
Unigene_129805	6.872	122.227	17.785	4.153	0.00969456	0.982	tr|K4BL55|K4BL55_SOLLC	126	65.3	124	45.59	98.41	42	1	88	459	1	123	1.8e-38	NA	Uncharacterized protein	NA	NA	NA	NA	NA
Unigene_419463	6.872	122.227	17.785	4.153	0.00969456	0.982	tr|K4BKH5|K4BKH5_SOLLC	285	96.9	32	28.32	11.23	1	0	235	330	63	94	1.4e-08	101245344	Uncharacterized protein	NA	NA	NA	NA	NA
Unigene_124387	11.454	177.229	15.473	3.952	0.00970165	0.982	tr|K4CAI3|K4CAI3_SOLLC	275	65.5	113	62.43	41.09	39	0	203	541	1	113	1.4e-29	101251998	Uncharacterized protein	GO:0005783; GO:0006621; GO:0016021; GO:0046923	protein retention in ER lumen [GO:0006621]	endoplasmic reticulum [GO:0005783]; integral component of membrane [GO:0016021]	ER retention sequence binding [GO:0046923]	NA
Unigene_117370	11.454	177.229	15.473	3.952	0.00970165	0.982	tr|K4CHF1|K4CHF1_SOLLC	372	86.2	80	21.3	21.51	11	0	1044	805	1	80	1.6e-32	NA	Uncharacterized protein	GO:0016788	NA	NA	hydrolase activity, acting on ester bonds [GO:0016788]	NA
Unigene_40217	29.781	392.872	13.192	3.722	0.0097072	0.982	tr|A0A1J6IAD4|A0A1J6IAD4_NICAT	205	59.4	106	77.37	51.71	42	1	385	68	85	189	1.2e-27	A4A49_62425	Uncharacterized protein (Fragment)	NA	NA	NA	NA	NA
Unigene_184873	18.327	259.295	14.149	3.823	0.00976397	0.987	NA	NA	NA	NA	NA	NA	NA	NA	NA	NA	NA	NA	NA	NA	NA	NA	NA	NA	NA	NA
Unigene_184378	1.145	51.51	44.971	5.491	0.00987614	0.996	NA	NA	NA	NA	NA	NA	NA	NA	NA	NA	NA	NA	NA	NA	NA	NA	NA	NA	NA	NA
Unigene_189150	6.872	121.354	17.658	4.142	0.00987939	0.996	NA	NA	NA	NA	NA	NA	NA	NA	NA	NA	NA	NA	NA	NA	NA	NA	NA	NA	NA	NA
Unigene_365766	6.872	121.354	17.658	4.142	0.00987939	0.996	tr|G4XMX1|G4XMX1_SOLLC	257	88.9	27	11.65	10.51	3	0	611	531	231	257	1.7e-05	CBL10 100820706 SlCBL10	Calcineurin B-like 10 (Calcineurin B-like molecule)	GO:0005509; GO:0005886; GO:0009705; GO:0042538; GO:0043266; GO:0050801	hyperosmotic salinity response [GO:0042538]; ion homeostasis [GO:0050801]; regulation of potassium ion transport [GO:0043266]	plant-type vacuole membrane [GO:0009705]; plasma membrane [GO:0005886]	calcium ion binding [GO:0005509]	NA
Unigene_439059	43.526	537.798	12.356	3.627	0.00988841	0.996	sp|Q7XAD0|HSY1_SOLLC	146	74.8	127	42.29	86.99	32	0	250	630	20	146	1e-45	NA	Hydroxyproline-rich systemin (Defense-signaling glycopeptide hormone) [Cleaved into: HypSys I (TomHypSys I); HypSys II (TomHypSys II); HypSys III (TomHypSys III)]	GO:0005102; GO:0005179; GO:0005576; GO:0005622; GO:0006952	defense response [GO:0006952]	extracellular region [GO:0005576]; intracellular [GO:0005622]	hormone activity [GO:0005179]; signaling receptor binding [GO:0005102]	NA
Unigene_140045	10.309	162.387	15.752	3.977	0.00989236	0.996	tr|M1B4X9|M1B4X9_SOLTU	320	55.9	152	59.45	47.5	47	3	154	549	83	234	1.2e-34	NA	Uncharacterized protein	NA	NA	NA	NA	NA
Unigene_150286	1708.95	21085.9	12.338	3.625	0.00990458	0.997	tr|K4CBC8|K4CBC8_SOLLC	243	92.5	159	34.12	65.43	12	0	597	1073	16	174	4.1e-86	101264531	Uncharacterized protein	GO:0003723; GO:0033897	NA	NA	ribonuclease T2 activity [GO:0033897]; RNA binding [GO:0003723]	NA
Unigene_137123	129.432	1432.67	11.069	3.468	0.00992315	0.999	tr|K4CR10|K4CR10_SOLLC	191	84.3	191	59.19	100	19	1	25	564	1	191	1e-80	101255524	Uncharacterized protein	NA	NA	NA	NA	NA
Unigene_474118	49.253	597.165	12.125	3.6	0.00994564	1	NA	NA	NA	NA	NA	NA	NA	NA	NA	NA	NA	NA	NA	NA	NA	NA	NA	NA	NA	NA
Unigene_459013	11.454	175.483	15.32	3.937	0.00996045	1	tr|K4DB18|K4DB18_SOLLC	217	82.2	135	15.4	62.21	24	0	875	471	83	217	1.7e-56	101262486	Uncharacterized protein	GO:0000981; GO:0001135; GO:0005634; GO:0006357; GO:0030154; GO:0043565; GO:0044212	cell differentiation [GO:0030154]; regulation of transcription by RNA polymerase II [GO:0006357]	nucleus [GO:0005634]	RNA polymerase II transcription factor activity, sequence-specific DNA binding [GO:0000981]; sequence-specific DNA binding [GO:0043565]; transcription factor activity, RNA polymerase II transcription factor recruiting [GO:0001135]; transcription regulatory region DNA binding [GO:0044212]	NA
Unigene_108337	11.454	175.483	15.32	3.937	0.00996045	1	NA	NA	NA	NA	NA	NA	NA	NA	NA	NA	NA	NA	NA	NA	NA	NA	NA	NA	NA	NA
Unigene_178035	30.926	401.602	12.986	3.699	0.0099756	1	tr|K4C752|K4C752_SOLLC	973	82.5	183	60.07	18.81	29	2	746	201	793	973	1.4e-71	101265038	Glutamate receptor	GO:0004970; GO:0016021	NA	integral component of membrane [GO:0016021]	ionotropic glutamate receptor activity [GO:0004970]	NA
Unigene_468655	33.217	426.047	12.826	3.681	0.01	1	tr|A0A068UQK3|A0A068UQK3_COFCA	321	96.6	29	21.27	9.03	1	0	322	408	29	57	7.1e-07	GSCOC_T00030375001	Amine oxidase (EC 1.4.3.-)	GO:0005507; GO:0008131; GO:0009308; GO:0016021; GO:0048038	amine metabolic process [GO:0009308]	integral component of membrane [GO:0016021]	copper ion binding [GO:0005507]; primary amine oxidase activity [GO:0008131]; quinone binding [GO:0048038]	NA
Unigene_333083	4.582	92.543	20.199	4.336	0.0100106	1	tr|K4BKP7|K4BKP7_SOLLC	407	99.6	260	30.65	63.88	1	0	168	947	1	260	4e-148	101255677	Uncharacterized protein	GO:0005516; GO:0006950	response to stress [GO:0006950]	NA	calmodulin binding [GO:0005516]	NA
Unigene_204640	302.389	3241.63	10.72	3.422	0.010028	1	tr|K4CQG8|K4CQG8_SOLLC	158	88.6	158	46.24	100	18	0	101	574	1	158	3.2e-72	101246954	Uncharacterized protein	NA	NA	NA	NA	NA
Unigene_184808	364.241	3902.53	10.714	3.421	0.010047	1	tr|K4C6V8|K4C6V8_SOLLC	311	89.4	311	47.29	100	33	0	1806	874	1	311	6e-160	101265652	Uncharacterized protein	GO:0003824; GO:0050662	NA	NA	catalytic activity [GO:0003824]; coenzyme binding [GO:0050662]	NA
Unigene_162858	248.554	2668.91	10.738	3.425	0.010049	1	tr|K4CYI2|K4CYI2_SOLLC	498	94.8	482	58.1	96.79	25	0	1990	545	1	482	2.5e-256	101256811	Uncharacterized protein	GO:0016020; GO:0055085	transmembrane transport [GO:0055085]	membrane [GO:0016020]	NA	NA
Unigene_48512	27.49	362.315	13.18	3.72	0.0100624	1	NA	NA	NA	NA	NA	NA	NA	NA	NA	NA	NA	NA	NA	NA	NA	NA	NA	NA	NA	NA
Unigene_205296	2.291	64.606	28.202	4.818	0.0100733	1	tr|M1E1B8|M1E1B8_SOLTU	333	52.7	241	84.36	72.37	114	0	2	724	93	333	1e-71	NA	Uncharacterized protein	NA	NA	NA	NA	NA
Unigene_192530	2.291	64.606	28.202	4.818	0.0100733	1	tr|K4CBF7|K4CBF7_SOLLC	285	98.3	179	99.81	62.81	3	0	2	538	100	278	9.4e-108	101245668	Xyloglucan endotransglucosylase/hydrolase (EC 2.4.1.207)	GO:0004553; GO:0005618; GO:0010411; GO:0016762; GO:0042545; GO:0042546; GO:0048046; GO:0080022	cell wall biogenesis [GO:0042546]; cell wall modification [GO:0042545]; primary root development [GO:0080022]; xyloglucan metabolic process [GO:0010411]	apoplast [GO:0048046]; cell wall [GO:0005618]	hydrolase activity, hydrolyzing O-glycosyl compounds [GO:0004553]; xyloglucan:xyloglucosyl transferase activity [GO:0016762]	NA
Unigene_478066	2.291	64.606	28.202	4.818	0.0100733	1	tr|K4AWN4|K4AWN4_SOLLC	828	93.3	90	26.01	10.87	6	0	2	271	685	774	6.8e-38	101261954	Uncharacterized protein	GO:0003995; GO:0033539; GO:0050660	fatty acid beta-oxidation using acyl-CoA dehydrogenase [GO:0033539]	NA	acyl-CoA dehydrogenase activity [GO:0003995]; flavin adenine dinucleotide binding [GO:0050660]	NA
Unigene_147746	68.725	797.093	11.598	3.536	0.0100852	1	tr|A0A0V0I9T9|A0A0V0I9T9_SOLCH	205	75.6	90	29.13	43.9	20	2	927	658	67	154	1.4e-26	NA	Putative ovule protein	GO:0016021	NA	integral component of membrane [GO:0016021]	NA	NA
Unigene_440379	631.122	6870.89	10.887	3.445	0.0101023	1	tr|O24022|O24022_SOLLC	571	90.7	161	40.05	28.2	15	0	1	483	311	471	3.1e-74	lap17.1a	Lap17.1a protein	GO:0004177; GO:0005737; GO:0008235; GO:0030145	NA	cytoplasm [GO:0005737]	aminopeptidase activity [GO:0004177]; manganese ion binding [GO:0030145]; metalloexopeptidase activity [GO:0008235]	NA
Unigene_212217	400.894	4291.03	10.704	3.42	0.0101052	1	tr|K7RZP3|K7RZP3_SOLCE	339	85.3	339	62.13	100	47	1	297	1304	1	339	1.7e-171	CXE1	Carboxylesterase 1	GO:0008152; GO:0016787	metabolic process [GO:0008152]	NA	hydrolase activity [GO:0016787]	NA
Unigene_15404	34.362	436.524	12.704	3.667	0.0101156	1	tr|K4BPU4|K4BPU4_SOLLC	1155	83.2	161	60.6	13.94	27	0	36	518	1	161	3.8e-73	101244177	Uncharacterized protein	GO:0016021	NA	integral component of membrane [GO:0016021]	NA	NA
Unigene_493678	9.163	147.545	16.102	4.009	0.0101432	1	tr|K4B6M7|K4B6M7_SOLLC	141	74.5	141	49.65	100	36	0	769	347	1	141	4.4e-51	101250769	Uncharacterized protein	GO:0016021	NA	integral component of membrane [GO:0016021]	NA	NA
Unigene_117919	12.6	187.705	14.898	3.897	0.0101524	1	tr|K4CBX1|K4CBX1_SOLLC	584	93.8	584	81.72	100	36	0	2080	329	1	584	0	101254912	Uncharacterized protein	GO:0006857; GO:0016021; GO:0022857	oligopeptide transport [GO:0006857]	integral component of membrane [GO:0016021]	transmembrane transporter activity [GO:0022857]	NA
Unigene_136070	121.414	1336.64	11.009	3.461	0.0101887	1	tr|M1CWS1|M1CWS1_SOLTU	300	84.7	307	73.15	102.33	39	3	1176	259	1	300	1.6e-137	102589652	Uncharacterized protein	NA	NA	NA	NA	NA
Unigene_216396	6.872	119.608	17.404	4.121	0.010263	1	tr|K4AX05|K4AX05_SOLLC	221	81.1	148	33.87	66.97	24	1	387	818	2	149	3.8e-62	NA	Uncharacterized protein	GO:0016021	NA	integral component of membrane [GO:0016021]	NA	NA
Unigene_193706	4.582	91.67	20.008	4.323	0.0102664	1	NA	NA	NA	NA	NA	NA	NA	NA	NA	NA	NA	NA	NA	NA	NA	NA	NA	NA	NA	NA
Unigene_430822	4.582	91.67	20.008	4.323	0.0102664	1	tr|K4AYD7|K4AYD7_SOLLC	325	100	92	78.86	28.31	0	0	73	348	126	217	1.1e-45	NA	Uncharacterized protein	GO:0005516; GO:0005886; GO:0016021; GO:0048366	leaf development [GO:0048366]	integral component of membrane [GO:0016021]; plasma membrane [GO:0005886]	calmodulin binding [GO:0005516]	NA
Unigene_117460	4.582	91.67	20.008	4.323	0.0102664	1	NA	NA	NA	NA	NA	NA	NA	NA	NA	NA	NA	NA	NA	NA	NA	NA	NA	NA	NA	NA
Unigene_347421	40.089	494.145	12.326	3.624	0.0102963	1	tr|K4BWV2|K4BWV2_SOLLC	282	84.7	274	62.8	97.16	42	0	227	1048	9	282	1.2e-132	101244582	Uncharacterized protein	GO:0003677; GO:0006355	regulation of transcription, DNA-templated [GO:0006355]	NA	DNA binding [GO:0003677]	NA
Unigene_453964	80.179	908.843	11.335	3.503	0.010301	1	tr|K4D673|K4D673_SOLLC	219	79.3	121	27.03	55.25	25	0	457	819	1	121	1.1e-43	101264884	Uncharacterized protein	GO:0005737; GO:0030001; GO:0046914; GO:0046916	cellular transition metal ion homeostasis [GO:0046916]; metal ion transport [GO:0030001]	cytoplasm [GO:0005737]	transition metal ion binding [GO:0046914]	NA
Unigene_489471	9.163	146.672	16.006	4.001	0.0103062	1	tr|K4CXW9|K4CXW9_SOLLC	390	98.7	157	67	40.26	2	0	640	170	6	162	2.4e-87	NA	Uncharacterized protein	GO:0004497; GO:0005506; GO:0016021; GO:0016705; GO:0020037	NA	integral component of membrane [GO:0016021]	heme binding [GO:0020037]; iron ion binding [GO:0005506]; monooxygenase activity [GO:0004497]; oxidoreductase activity, acting on paired donors, with incorporation or reduction of molecular oxygen [GO:0016705]	NA
Unigene_272485	9.163	146.672	16.006	4.001	0.0103062	1	NA	NA	NA	NA	NA	NA	NA	NA	NA	NA	NA	NA	NA	NA	NA	NA	NA	NA	NA	NA
Unigene_72929	48.107	577.085	11.996	3.584	0.01034	1	tr|Q4G2V5|Q4G2V5_SOLPI	752	94.7	151	92.45	20.08	8	0	2	454	38	188	1.7e-76	NA	Hcr2-p5	GO:0016021	NA	integral component of membrane [GO:0016021]	NA	NA
Unigene_421724	24.054	319.536	13.284	3.732	0.0103775	1	tr|A0A0V0GGE4|A0A0V0GGE4_SOLCH	69	65.9	41	5.14	59.42	14	0	489	367	8	48	4.6e-05	NA	Putative ovule protein (Fragment)	NA	NA	NA	NA	NA
Unigene_171109	300.098	3171.78	10.569	3.402	0.0104196	1	tr|K4C6V8|K4C6V8_SOLLC	311	92.9	267	35.3	85.85	19	0	2102	1302	1	267	1.5e-143	101265652	Uncharacterized protein	GO:0003824; GO:0050662	NA	NA	catalytic activity [GO:0003824]; coenzyme binding [GO:0050662]	NA
Unigene_177689	198.156	2111.9	10.658	3.414	0.0104232	1	tr|M1BJS1|M1BJS1_SOLTU	432	98.8	432	60.99	100	5	0	2027	732	1	432	2.4e-255	102588766	Uncharacterized protein	GO:0004674; GO:0005524; GO:0006397; GO:0046777	mRNA processing [GO:0006397]; protein autophosphorylation [GO:0046777]	NA	ATP binding [GO:0005524]; protein serine/threonine kinase activity [GO:0004674]	NA
Unigene_158522	1.145	50.637	44.208	5.466	0.0104293	1	NA	NA	NA	NA	NA	NA	NA	NA	NA	NA	NA	NA	NA	NA	NA	NA	NA	NA	NA	NA
Unigene_128106	59.561	693.2	11.638	3.541	0.0104448	1	tr|M1B526|M1B526_SOLTU	228	96.1	228	53.31	100	9	0	1216	533	1	228	2.8e-118	102604423	Peptidylprolyl isomerase (EC 5.2.1.8)	GO:0003755	NA	NA	peptidyl-prolyl cis-trans isomerase activity [GO:0003755]	NA
Unigene_120114	136.304	1476.32	10.831	3.437	0.0104512	1	tr|M1CIP5|M1CIP5_SOLTU	157	88.5	157	24.37	100	18	0	384	854	1	157	1.4e-68	102591234	Uncharacterized protein	NA	NA	NA	NA	NA
Unigene_321890	6.872	118.735	17.277	4.111	0.0104621	1	tr|A0A0V0GXF4|A0A0V0GXF4_SOLCH	124	86.3	124	19.5	100	17	0	1192	1563	1	124	3.4e-51	NA	Putative ovule protein	NA	NA	NA	NA	NA
Unigene_416264	2.291	63.733	27.821	4.798	0.0104778	1	tr|K4C8D0|K4C8D0_SOLLC	306	100	33	12.48	10.78	0	0	281	379	274	306	4.6e-10	101257479	Uncharacterized protein	GO:0005886	NA	plasma membrane [GO:0005886]	NA	NA
Unigene_113960	2.291	63.733	27.821	4.798	0.0104778	1	tr|A0A0V0HV13|A0A0V0HV13_SOLCH	74	75.7	74	18.88	100	18	0	76	297	1	74	2e-22	NA	Putative ovule protein	GO:0016021	NA	integral component of membrane [GO:0016021]	NA	NA
Unigene_106263	2.291	63.733	27.821	4.798	0.0104778	1	NA	NA	NA	NA	NA	NA	NA	NA	NA	NA	NA	NA	NA	NA	NA	NA	NA	NA	NA	NA
Unigene_495817	59.561	692.327	11.624	3.539	0.0104819	1	tr|K4CQ56|K4CQ56_SOLLC	715	92.9	733	82.02	102.52	31	2	2443	248	3	715	0	NA	Uncharacterized protein	GO:0003677; GO:0046983	NA	NA	DNA binding [GO:0003677]; protein dimerization activity [GO:0046983]	NA
Unigene_364033	121.414	1322.67	10.894	3.445	0.0104913	1	tr|K4BYY7|K4BYY7_SOLLC	449	100	449	61.51	100	0	0	1579	233	1	449	1.5e-268	101256776	Uncharacterized protein	GO:0000724; GO:0004842; GO:0005886; GO:0031436; GO:0035066; GO:0035067; GO:0042127; GO:0045717; GO:0045944; GO:0046872; GO:0070531; GO:0071158	double-strand break repair via homologous recombination [GO:0000724]; negative regulation of fatty acid biosynthetic process [GO:0045717]; negative regulation of histone acetylation [GO:0035067]; positive regulation of cell cycle arrest [GO:0071158]; positive regulation of histone acetylation [GO:0035066]; positive regulation of transcription by RNA polymerase II [GO:0045944]; regulation of cell …	BRCA1-A complex [GO:0070531]; BRCA1-BARD1 complex [GO:0031436]; plasma membrane [GO:0005886]	metal ion binding [GO:0046872]; ubiquitin-protein transferase activity [GO:0004842]	NA
Unigene_459113	4.582	90.797	19.818	4.309	0.0105312	1	NA	NA	NA	NA	NA	NA	NA	NA	NA	NA	NA	NA	NA	NA	NA	NA	NA	NA	NA	NA
Unigene_145379	103.087	1134.09	11.001	3.46	0.0105458	1	tr|K4CXH7|K4CXH7_SOLLC	300	64.6	291	67.67	97	103	0	1032	160	1	291	1.1e-90	104649484	Uncharacterized protein	GO:0005783; GO:0016021	NA	endoplasmic reticulum [GO:0005783]; integral component of membrane [GO:0016021]	NA	NA
Unigene_164619	79.033	888.763	11.245	3.491	0.0105739	1	tr|K4BYY7|K4BYY7_SOLLC	449	98.3	296	51.84	65.92	5	0	1526	639	1	296	1.2e-172	101256776	Uncharacterized protein	GO:0000724; GO:0004842; GO:0005886; GO:0031436; GO:0035066; GO:0035067; GO:0042127; GO:0045717; GO:0045944; GO:0046872; GO:0070531; GO:0071158	double-strand break repair via homologous recombination [GO:0000724]; negative regulation of fatty acid biosynthetic process [GO:0045717]; negative regulation of histone acetylation [GO:0035067]; positive regulation of cell cycle arrest [GO:0071158]; positive regulation of histone acetylation [GO:0035066]; positive regulation of transcription by RNA polymerase II [GO:0045944]; regulation of cell …	BRCA1-A complex [GO:0070531]; BRCA1-BARD1 complex [GO:0031436]; plasma membrane [GO:0005886]	metal ion binding [GO:0046872]; ubiquitin-protein transferase activity [GO:0004842]	NA
Unigene_139309	27.49	355.331	12.926	3.692	0.0106067	1	tr|A0A1U8EBD9|A0A1U8EBD9_CAPAN	456	84.6	52	18.68	11.4	8	0	182	337	1	52	6.5e-15	LOC107843843	Glycosyltransferase (EC 2.4.1.-)	GO:0008152; GO:0016758	metabolic process [GO:0008152]	NA	transferase activity, transferring hexosyl groups [GO:0016758]	NA
Unigene_306085	3.436	76.828	22.358	4.483	0.010627	1	tr|K4C7G0|K4C7G0_SOLLC	263	92.6	162	39.77	61.6	12	0	1080	595	1	162	5.3e-82	101252893	Uncharacterized protein	GO:0006464	cellular protein modification process [GO:0006464]	NA	NA	NA
Unigene_209701	3.436	76.828	22.358	4.483	0.010627	1	NA	NA	NA	NA	NA	NA	NA	NA	NA	NA	NA	NA	NA	NA	NA	NA	NA	NA	NA	NA
Unigene_218405	9.163	144.926	15.816	3.983	0.0106421	1	NA	NA	NA	NA	NA	NA	NA	NA	NA	NA	NA	NA	NA	NA	NA	NA	NA	NA	NA	NA
Unigene_126899	9.163	144.926	15.816	3.983	0.0106421	1	NA	NA	NA	NA	NA	NA	NA	NA	NA	NA	NA	NA	NA	NA	NA	NA	NA	NA	NA	NA
Unigene_344673	138.595	1488.55	10.74	3.425	0.0106698	1	tr|K4C9T1|K4C9T1_SOLLC	163	88.7	159	39.16	97.55	18	0	354	830	1	159	1.9e-76	NA	Uncharacterized protein	GO:0003677	NA	NA	DNA binding [GO:0003677]	NA
Unigene_162662	18.327	250.565	13.672	3.773	0.0106772	1	tr|K4BX05|K4BX05_SOLLC	851	95.2	273	78.52	32.08	12	1	1043	228	579	851	3.5e-143	101258749	Serine/threonine-protein kinase	GO:0004674; GO:0005524; GO:0005886; GO:0006468; GO:0016021; GO:0048544	protein phosphorylation [GO:0006468]; recognition of pollen [GO:0048544]	integral component of membrane [GO:0016021]; plasma membrane [GO:0005886]	ATP binding [GO:0005524]; protein serine/threonine kinase activity [GO:0004674]	NA
Unigene_378673	5.727	103.893	18.141	4.181	0.0107284	1	tr|K4C5B1|K4C5B1_SOLLC	65	100	41	2.97	63.08	0	0	1	123	25	65	1.6e-13	NA	Uncharacterized protein	GO:0016021	NA	integral component of membrane [GO:0016021]	NA	NA
Unigene_205079	1729.57	20565.5	11.891	3.572	0.0107728	1	tr|K4CA60|K4CA60_SOLLC	699	88.7	699	78.33	100	79	0	2455	359	1	699	0	101257277	Uncharacterized protein	GO:0046872	NA	NA	metal ion binding [GO:0046872]	NA
Unigene_172757	8.018	130.957	16.333	4.03	0.0107729	1	NA	NA	NA	NA	NA	NA	NA	NA	NA	NA	NA	NA	NA	NA	NA	NA	NA	NA	NA	NA
Unigene_488096	190.138	2004.52	10.542	3.398	0.0107817	1	tr|K4DB26|K4DB26_SOLLC	356	97.8	356	71.87	100	8	0	126	1193	1	356	1.8e-201	101263875	Uncharacterized protein	GO:0045735	NA	NA	nutrient reservoir activity [GO:0045735]	NA
Unigene_171768	20.617	275.883	13.381	3.742	0.0107893	1	tr|K4DAD9|K4DAD9_SOLLC	392	96.1	152	39.48	38.78	6	0	366	821	241	392	1.5e-73	101267482	Uncharacterized protein	GO:0005524; GO:0005759; GO:0016887	NA	mitochondrial matrix [GO:0005759]	ATPase activity [GO:0016887]; ATP binding [GO:0005524]	NA
Unigene_478865	4.582	89.924	19.627	4.295	0.0108053	1	tr|K4CFT4|K4CFT4_SOLLC	471	96.6	447	65.8	94.9	15	0	201	1541	25	471	2.2e-250	101246264	Uncharacterized protein	GO:0004144; GO:0005886; GO:0019432; GO:0047196	triglyceride biosynthetic process [GO:0019432]	plasma membrane [GO:0005886]	diacylglycerol O-acyltransferase activity [GO:0004144]; long-chain-alcohol O-fatty-acyltransferase activity [GO:0047196]	NA
Unigene_254279	9.163	144.053	15.721	3.975	0.0108152	1	NA	NA	NA	NA	NA	NA	NA	NA	NA	NA	NA	NA	NA	NA	NA	NA	NA	NA	NA	NA
Unigene_140942	25.199	327.393	12.992	3.7	0.0108172	1	tr|K4D6K4|K4D6K4_SOLLC	644	86	93	23.56	14.44	13	0	695	417	305	397	3.9e-37	101261772	Uncharacterized protein	NA	NA	NA	NA	NA
Unigene_90396	187.848	1978.33	10.532	3.397	0.0108255	1	tr|K7X479|K7X479_SOLLC	313	93.6	172	64.26	54.95	11	0	107	622	1	172	4e-86	CPT5	Alkyl transferase (EC 2.5.1.-)	GO:0016765	NA	NA	transferase activity, transferring alkyl or aryl (other than methyl) groups [GO:0016765]	NA
Unigene_25304	152.34	1618.63	10.625	3.409	0.0108383	1	tr|K4AT39|K4AT39_SOLLC	720	91.5	59	49.58	8.19	5	0	28	204	662	720	1.3e-23	NA	Uncharacterized protein	GO:0016021	NA	integral component of membrane [GO:0016021]	NA	NA
Unigene_151682	16.036	222.627	13.883	3.795	0.0108484	1	tr|K4CAI3|K4CAI3_SOLLC	275	99.4	179	81.61	65.09	1	0	657	121	97	275	7.8e-96	101251998	Uncharacterized protein	GO:0005783; GO:0006621; GO:0016021; GO:0046923	protein retention in ER lumen [GO:0006621]	endoplasmic reticulum [GO:0005783]; integral component of membrane [GO:0016021]	ER retention sequence binding [GO:0046923]	NA
Unigene_180682	2.291	62.859	27.44	4.778	0.0109048	1	NA	NA	NA	NA	NA	NA	NA	NA	NA	NA	NA	NA	NA	NA	NA	NA	NA	NA	NA	NA
Unigene_182285	11.454	169.371	14.787	3.886	0.0109434	1	tr|K4B5C4|K4B5C4_SOLLC	252	100	101	28.29	40.08	0	0	383	685	152	252	4.7e-50	101247271	Uncharacterized protein	GO:0005739; GO:0033615	mitochondrial proton-transporting ATP synthase complex assembly [GO:0033615]	mitochondrion [GO:0005739]	NA	NA
Unigene_118885	11.454	169.371	14.787	3.886	0.0109434	1	tr|M1E1D9|M1E1D9_SOLTU	171	65.4	153	63.4	89.47	50	2	663	214	1	153	2.2e-43	NA	Uncharacterized protein	NA	NA	NA	NA	NA
Unigene_370654	61.852	704.55	11.391	3.51	0.0109603	1	tr|Q00LP6|Q00LP6_SOLLC	583	100	210	55.9	36.02	0	0	918	289	374	583	8.5e-119	GRAS2 100301918	GRAS2	GO:0003700; GO:0005634; GO:0006351; GO:0006355; GO:0043565	regulation of transcription, DNA-templated [GO:0006355]; transcription, DNA-templated [GO:0006351]	nucleus [GO:0005634]	DNA binding transcription factor activity [GO:0003700]; sequence-specific DNA binding [GO:0043565]	NA
Unigene_349811	5.727	103.02	17.988	4.169	0.0109682	1	tr|K4BKP7|K4BKP7_SOLLC	407	100	147	12.35	36.12	0	0	1204	1644	59	205	4.2e-79	101255677	Uncharacterized protein	GO:0005516; GO:0006950	response to stress [GO:0006950]	NA	calmodulin binding [GO:0005516]	NA
Unigene_395677	53.834	621.61	11.547	3.529	0.011051	1	tr|K4BXB7|K4BXB7_SOLLC	289	100	289	68.75	100	0	0	1043	177	1	289	5.2e-173	101256181	Uncharacterized protein	GO:0003676; GO:0004519; GO:0006308	DNA catabolic process [GO:0006308]	NA	endonuclease activity [GO:0004519]; nucleic acid binding [GO:0003676]	NA
Unigene_102043	13.745	194.69	14.164	3.824	0.0110708	1	tr|K4CBU9|K4CBU9_SOLLC	410	83.8	228	47.17	55.61	5	3	770	1450	176	372	8.5e-103	101261534	Uncharacterized protein	GO:0005506; GO:0016491; GO:0044237; GO:0051537	cellular metabolic process [GO:0044237]	NA	2 iron, 2 sulfur cluster binding [GO:0051537]; iron ion binding [GO:0005506]; oxidoreductase activity [GO:0016491]	NA
Unigene_173464	4.582	89.051	19.436	4.281	0.0110892	1	NA	NA	NA	NA	NA	NA	NA	NA	NA	NA	NA	NA	NA	NA	NA	NA	NA	NA	NA	NA
Unigene_207222	4.582	89.051	19.436	4.281	0.0110892	1	tr|M1AJ51|M1AJ51_SOLTU	829	97.6	84	44.13	10.13	2	0	2	253	294	377	4.1e-37	NA	Uncharacterized protein	NA	NA	NA	NA	NA
Unigene_392071	4.582	89.051	19.436	4.281	0.0110892	1	NA	NA	NA	NA	NA	NA	NA	NA	NA	NA	NA	NA	NA	NA	NA	NA	NA	NA	NA	NA
Unigene_171430	4.582	89.051	19.436	4.281	0.0110892	1	tr|K4C3U8|K4C3U8_SOLLC	533	97.1	209	70.53	39.21	6	0	887	261	324	532	2.6e-118	NA	Pectinesterase (EC 3.1.1.11)	GO:0005618; GO:0030599; GO:0042545; GO:0045330; GO:0045490; GO:0046910; GO:0071944	cell wall modification [GO:0042545]; pectin catabolic process [GO:0045490]	cell periphery [GO:0071944]; cell wall [GO:0005618]	aspartyl esterase activity [GO:0045330]; pectinesterase activity [GO:0030599]; pectinesterase inhibitor activity [GO:0046910]	PATHWAY: Glycan metabolism; pectin degradation; 2-dehydro-3-deoxy-D-gluconate from pectin: step 1/5. {ECO:0000256|RuleBase:RU000589, ECO:0000256|SAAS:SAAS00560367}.
Unigene_436241	4.582	89.051	19.436	4.281	0.0110892	1	tr|A0A0V0IJK5|A0A0V0IJK5_SOLCH	646	79.5	190	39.5	29.41	35	1	673	1230	457	646	7.4e-75	NA	Putative cationic amino acid transporter 4, vacuolar-like	GO:0016021; GO:0022857	NA	integral component of membrane [GO:0016021]	transmembrane transporter activity [GO:0022857]	NA
Unigene_412274	4.582	89.051	19.436	4.281	0.0110892	1	tr|K4C7T4|K4C7T4_SOLLC	183	100	183	69.67	100	0	0	766	218	1	183	1.1e-104	101250516	Uncharacterized protein	NA	NA	NA	NA	NA
Unigene_215674	6.872	116.115	16.896	4.079	0.0110904	1	tr|M1BV92|M1BV92_SOLTU	346	94	84	22.68	24.28	5	0	376	627	1	84	1.7e-34	102602655	Uncharacterized protein	GO:0016021	NA	integral component of membrane [GO:0016021]	NA	NA
Unigene_222831	6.872	116.115	16.896	4.079	0.0110904	1	tr|K4CAK7|K4CAK7_SOLLC	605	87	184	58.41	30.41	24	0	3	554	422	605	3.2e-79	101245772	Uncharacterized protein	GO:0003924; GO:0005525; GO:0005730; GO:0042254	ribosome biogenesis [GO:0042254]	nucleolus [GO:0005730]	GTPase activity [GO:0003924]; GTP binding [GO:0005525]	NA
Unigene_157295	11.454	168.498	14.711	3.879	0.0110944	1	NA	NA	NA	NA	NA	NA	NA	NA	NA	NA	NA	NA	NA	NA	NA	NA	NA	NA	NA	NA
Unigene_162771	513.145	5325.59	10.378	3.376	0.0111356	1	tr|A0A0V0H1Q9|A0A0V0H1Q9_SOLCH	153	90.8	120	30.41	78.43	11	0	1046	687	34	153	2e-54	NA	Putative outer envelope pore protein 16, chloroplastic-like	NA	NA	NA	NA	NA
Unigene_360621	37.799	456.604	12.08	3.595	0.0111711	1	tr|K4AYE7|K4AYE7_SOLLC	89	98.9	89	27.87	100	1	0	178	444	1	89	1.7e-43	NA	Uncharacterized protein	NA	NA	NA	NA	NA
Unigene_111911	898.003	9632.34	10.726	3.423	0.0111794	1	tr|K4C6B3|K4C6B3_SOLLC	489	99.2	485	66.56	99.18	4	0	1858	404	5	489	2.4e-271	101261239	Uncharacterized protein	GO:0005351; GO:0005355; GO:0016021; GO:0046323	glucose import [GO:0046323]	integral component of membrane [GO:0016021]	carbohydrate:proton symporter activity [GO:0005351]; glucose transmembrane transporter activity [GO:0005355]	NA
Unigene_59122	6787.71	129906	19.138	4.258	0.011188	1	tr|K4CVX2|K4CVX2_SOLLC	111	96.4	111	78.72	100	4	0	402	70	1	111	2.5e-55	101247557	Uncharacterized protein	GO:0004867; GO:0009611	response to wounding [GO:0009611]	NA	serine-type endopeptidase inhibitor activity [GO:0004867]	NA
Unigene_493725	13.745	193.817	14.101	3.818	0.0112016	1	tr|K4B6V8|K4B6V8_SOLLC	264	100	69	60.17	26.14	0	0	207	1	172	240	1.2e-31	101261578	Uncharacterized protein	GO:0016787	NA	NA	hydrolase activity [GO:0016787]	NA
Unigene_345087	50.398	583.196	11.572	3.533	0.0112449	1	NA	NA	NA	NA	NA	NA	NA	NA	NA	NA	NA	NA	NA	NA	NA	NA	NA	NA	NA	NA
Unigene_310411	89.342	970.829	10.866	3.442	0.0112786	1	tr|K4B941|K4B941_SOLLC	302	99.6	232	57.28	76.82	1	0	218	913	71	302	1.4e-127	101251439	Uncharacterized protein	NA	NA	NA	NA	NA
Unigene_126597	66.434	742.964	11.184	3.483	0.0112851	1	tr|K4C759|K4C759_SOLLC	261	83.6	262	44.68	100.38	41	2	1326	544	1	261	9.6e-117	101262021	Uncharacterized protein	GO:0005622; GO:0008270	NA	intracellular [GO:0005622]	zinc ion binding [GO:0008270]	NA
Unigene_179288	37.799	454.858	12.034	3.589	0.0112915	1	tr|M1C9Z5|M1C9Z5_SOLTU	171	97.6	170	31.62	99.42	4	0	690	181	2	171	3.2e-87	102582048	Uncharacterized protein	GO:0016787	NA	NA	hydrolase activity [GO:0016787]	NA
Unigene_189778	6.872	115.242	16.769	4.068	0.0113108	1	NA	NA	NA	NA	NA	NA	NA	NA	NA	NA	NA	NA	NA	NA	NA	NA	NA	NA	NA	NA
Unigene_479819	64.143	719.392	11.215	3.487	0.0113168	1	tr|K4DA53|K4DA53_SOLLC	930	95.3	930	63.18	100	44	0	2833	44	1	930	0	101248073	Uncharacterized protein	GO:0003700; GO:0005634; GO:0006355; GO:0046983; GO:0048364	regulation of transcription, DNA-templated [GO:0006355]; root development [GO:0048364]	nucleus [GO:0005634]	DNA binding transcription factor activity [GO:0003700]; protein dimerization activity [GO:0046983]	NA
Unigene_181537	54.98	627.722	11.417	3.513	0.0113226	1	tr|K4D5D2|K4D5D2_SOLLC	504	96.8	504	85.57	100	16	0	88	1599	1	504	1e-296	101251735	Beta-glucosidase (EC 3.2.1.21)	GO:0005829; GO:0008422; GO:0009866; GO:0019748; GO:0030245; GO:0071281; GO:0071732; GO:0102483; GO:1901657; GO:1990641	cellular response to iron ion [GO:0071281]; cellular response to nitric oxide [GO:0071732]; cellulose catabolic process [GO:0030245]; glycosyl compound metabolic process [GO:1901657]; induced systemic resistance, ethylene mediated signaling pathway [GO:0009866]; response to iron ion starvation [GO:1990641]; secondary metabolic process [GO:0019748]	cytosol [GO:0005829]	beta-glucosidase activity [GO:0008422]; scopolin beta-glucosidase activity [GO:0102483]	NA
Unigene_213891	13.745	192.944	14.037	3.811	0.0113345	1	NA	NA	NA	NA	NA	NA	NA	NA	NA	NA	NA	NA	NA	NA	NA	NA	NA	NA	NA	NA
Unigene_203561	2.291	61.986	27.059	4.758	0.0113557	1	tr|K4BYI7|K4BYI7_SOLLC	157	95.7	70	34.09	44.59	3	0	129	338	88	157	5.3e-30	NA	Uncharacterized protein	NA	NA	NA	NA	NA
Unigene_203919	2.291	61.986	27.059	4.758	0.0113557	1	NA	NA	NA	NA	NA	NA	NA	NA	NA	NA	NA	NA	NA	NA	NA	NA	NA	NA	NA	NA
Unigene_479847	4.582	88.178	19.246	4.266	0.0113833	1	tr|M1CMB8|M1CMB8_SOLTU	74	62.7	51	24.56	68.92	13	2	198	341	2	49	8.3e-07	NA	Uncharacterized protein	GO:0016021	NA	integral component of membrane [GO:0016021]	NA	NA
Unigene_125804	4.582	88.178	19.246	4.266	0.0113833	1	NA	NA	NA	NA	NA	NA	NA	NA	NA	NA	NA	NA	NA	NA	NA	NA	NA	NA	NA	NA
Unigene_214923	18.327	244.453	13.339	3.738	0.0113843	1	NA	NA	NA	NA	NA	NA	NA	NA	NA	NA	NA	NA	NA	NA	NA	NA	NA	NA	NA	NA
Unigene_159354	11.454	166.752	14.558	3.864	0.0114049	1	NA	NA	NA	NA	NA	NA	NA	NA	NA	NA	NA	NA	NA	NA	NA	NA	NA	NA	NA	NA
Unigene_191001	16.036	218.262	13.611	3.767	0.0114209	1	tr|K4D9B5|K4D9B5_SOLLC	202	84.7	150	21.04	74.26	20	1	990	1439	49	195	4.5e-60	NA	Uncharacterized protein	GO:0016021	NA	integral component of membrane [GO:0016021]	NA	NA
Unigene_108055	5.727	101.274	17.683	4.144	0.0114697	1	NA	NA	NA	NA	NA	NA	NA	NA	NA	NA	NA	NA	NA	NA	NA	NA	NA	NA	NA	NA
Unigene_168686	27.49	344.854	12.545	3.649	0.0114937	1	tr|K4AXZ4|K4AXZ4_SOLLC	624	98.3	412	78.53	66.03	7	0	337	1572	28	439	3.5e-235	101250049	Uncharacterized protein	GO:0003723; GO:0004519; GO:0008270; GO:0009451; GO:0009507; GO:0043231; GO:1900865	chloroplast RNA modification [GO:1900865]; RNA modification [GO:0009451]	chloroplast [GO:0009507]; intracellular membrane-bounded organelle [GO:0043231]	endonuclease activity [GO:0004519]; RNA binding [GO:0003723]; zinc ion binding [GO:0008270]	NA
Unigene_286855	29.781	369.299	12.401	3.632	0.0114972	1	tr|K4CWC5|K4CWC5_SOLLC	160	100	62	47.45	38.75	0	0	390	205	99	160	1.4e-28	544134	PR10 protein	GO:0006952; GO:0009607	defense response [GO:0006952]; response to biotic stimulus [GO:0009607]	NA	NA	NA
Unigene_130276	36.653	440.016	12.005	3.586	0.0115195	1	tr|K4BM35|K4BM35_SOLLC	443	84	50	17.94	11.29	8	0	342	193	394	443	6.8e-12	101252862	Uncharacterized protein	GO:0005975; GO:0030259; GO:0050511	carbohydrate metabolic process [GO:0005975]; lipid glycosylation [GO:0030259]	NA	undecaprenyldiphospho-muramoylpentapeptide beta-N-acetylglucosaminyltransferase activity [GO:0050511]	NA
Unigene_317319	8.018	127.465	15.898	3.991	0.0115646	1	tr|K4CHS5|K4CHS5_SOLLC	213	77.9	213	58.89	100	47	0	139	777	1	213	4.4e-80	104648541	Uncharacterized protein	GO:0010344; GO:0012511; GO:0016021; GO:0019915; GO:0050826	lipid storage [GO:0019915]; response to freezing [GO:0050826]; seed oilbody biogenesis [GO:0010344]	integral component of membrane [GO:0016021]; monolayer-surrounded lipid storage body [GO:0012511]	NA	NA
Unigene_209283	11.454	165.879	14.482	3.856	0.0115646	1	tr|K4B7P9|K4B7P9_SOLLC	280	81.9	204	60.18	72.86	34	2	1017	409	75	276	1.5e-85	104645911	Uncharacterized protein	GO:0046982	NA	NA	protein heterodimerization activity [GO:0046982]	NA
Unigene_167955	52.689	599.784	11.383	3.509	0.0115873	1	tr|K4B737|K4B737_SOLLC	304	96.1	304	81.94	100	12	0	1018	107	1	304	1.4e-169	101247689	Uncharacterized protein	NA	NA	NA	NA	NA
Unigene_116214	10.309	152.783	14.821	3.89	0.011649	1	tr|M1BBZ2|M1BBZ2_SOLTU	211	100	72	27.17	34.12	0	0	1	216	35	106	2.1e-34	NA	Uncharacterized protein	NA	NA	NA	NA	NA
Unigene_116351	4.582	87.305	19.055	4.252	0.0116881	1	NA	NA	NA	NA	NA	NA	NA	NA	NA	NA	NA	NA	NA	NA	NA	NA	NA	NA	NA	NA
Unigene_412143	4.582	87.305	19.055	4.252	0.0116881	1	NA	NA	NA	NA	NA	NA	NA	NA	NA	NA	NA	NA	NA	NA	NA	NA	NA	NA	NA	NA
Unigene_168493	135.159	1406.48	10.406	3.379	0.0116915	1	tr|M1BEA8|M1BEA8_SOLTU	501	87	507	85.45	101.2	59	3	1655	138	1	501	1.3e-249	102580168	Uncharacterized protein	GO:0004497; GO:0005506; GO:0016705; GO:0020037	NA	NA	heme binding [GO:0020037]; iron ion binding [GO:0005506]; monooxygenase activity [GO:0004497]; oxidoreductase activity, acting on paired donors, with incorporation or reduction of molecular oxygen [GO:0016705]	NA
Unigene_127512	77.888	845.984	10.862	3.441	0.0116978	1	tr|A0A0V0IBQ9|A0A0V0IBQ9_SOLCH	417	85.8	233	46.94	55.88	32	1	700	2	67	298	2.8e-109	NA	Putative 11-oxo-beta-amyrin 30-oxidase-like	GO:0005506; GO:0016705; GO:0020037	NA	NA	heme binding [GO:0020037]; iron ion binding [GO:0005506]; oxidoreductase activity, acting on paired donors, with incorporation or reduction of molecular oxygen [GO:0016705]	NA
Unigene_150291	11.454	165.006	14.406	3.849	0.0117273	1	tr|A0A0B4N0Q9|A0A0B4N0Q9_SOLLC	193	92.2	192	75.49	99.48	15	0	62	637	1	192	8.4e-94	NA	TM8-like protein	GO:0000977; GO:0003700; GO:0005634; GO:0006351; GO:0045944; GO:0046983	positive regulation of transcription by RNA polymerase II [GO:0045944]; transcription, DNA-templated [GO:0006351]	nucleus [GO:0005634]	DNA binding transcription factor activity [GO:0003700]; protein dimerization activity [GO:0046983]; RNA polymerase II regulatory region sequence-specific DNA binding [GO:0000977]	NA
Unigene_126092	353.932	3575.13	10.101	3.336	0.0117452	1	tr|K4D3I1|K4D3I1_SOLLC	569	99.1	569	84.01	100	5	0	1999	293	1	569	0	101244433	Uncharacterized protein	GO:0016021; GO:0055085	transmembrane transport [GO:0055085]	integral component of membrane [GO:0016021]	NA	NA
Unigene_433854	6.872	113.496	16.515	4.046	0.0117691	1	tr|K4B581|K4B581_SOLLC	820	100	336	70.64	40.98	0	0	1426	419	485	820	3.2e-195	NA	Serine/threonine-protein kinase	GO:0004674; GO:0005524; GO:0005886; GO:0006468; GO:0016021; GO:0048544	protein phosphorylation [GO:0006468]; recognition of pollen [GO:0048544]	integral component of membrane [GO:0016021]; plasma membrane [GO:0005886]	ATP binding [GO:0005524]; protein serine/threonine kinase activity [GO:0004674]	NA
Unigene_202312	161.503	1659.66	10.276	3.361	0.011787	1	tr|K4CBT6|K4CBT6_SOLLC	339	81.4	349	64.15	102.95	55	1	1407	361	1	339	1.1e-143	NA	Uncharacterized protein	GO:0003677; GO:0005634	NA	nucleus [GO:0005634]	DNA binding [GO:0003677]	NA
Unigene_477177	491.382	4977.25	10.129	3.34	0.0118143	1	tr|E0Z1D0|E0Z1D0_SOLLC	805	100	805	80.26	100	0	0	256	2670	1	805	0	SUS3 543731	Sucrose synthase (EC 2.4.1.13)	GO:0005985; GO:0016157	sucrose metabolic process [GO:0005985]	NA	sucrose synthase activity [GO:0016157]	NA
Unigene_394055	20.617	266.28	12.915	3.691	0.0118314	1	sp|Q43839|G6PDC_SOLTU	577	100	37	16.04	6.41	0	0	692	582	541	577	7.1e-15	NA	Glucose-6-phosphate 1-dehydrogenase, chloroplastic (G6PD) (EC 1.1.1.49)	GO:0004345; GO:0006006; GO:0009051; GO:0009570; GO:0050661	glucose metabolic process [GO:0006006]; pentose-phosphate shunt, oxidative branch [GO:0009051]	chloroplast stroma [GO:0009570]	glucose-6-phosphate dehydrogenase activity [GO:0004345]; NADP binding [GO:0050661]	PATHWAY: Carbohydrate degradation; pentose phosphate pathway; D-ribulose 5-phosphate from D-glucose 6-phosphate (oxidative stage): step 1/3.
Unigene_141665	2.291	61.113	26.677	4.738	0.0118324	1	NA	NA	NA	NA	NA	NA	NA	NA	NA	NA	NA	NA	NA	NA	NA	NA	NA	NA	NA	NA
Unigene_436481	2.291	61.113	26.677	4.738	0.0118324	1	tr|K4CWJ3|K4CWJ3_SOLLC	1428	80.7	119	99.44	8.33	23	0	1	357	1237	1355	8.9e-46	101260177	Uncharacterized protein	GO:0005524; GO:0005886; GO:0016021; GO:0042626	NA	integral component of membrane [GO:0016021]; plasma membrane [GO:0005886]	ATPase activity, coupled to transmembrane movement of substances [GO:0042626]; ATP binding [GO:0005524]	NA
Unigene_134224	2.291	61.113	26.677	4.738	0.0118324	1	tr|K4BTD9|K4BTD9_SOLLC	369	93.9	33	15.18	8.94	2	0	110	208	132	164	2e-11	101268567	Uncharacterized protein	NA	NA	NA	NA	NA
Unigene_139022	2.291	61.113	26.677	4.738	0.0118324	1	NA	NA	NA	NA	NA	NA	NA	NA	NA	NA	NA	NA	NA	NA	NA	NA	NA	NA	NA	NA
Unigene_217739	2.291	61.113	26.677	4.738	0.0118324	1	NA	NA	NA	NA	NA	NA	NA	NA	NA	NA	NA	NA	NA	NA	NA	NA	NA	NA	NA	NA
Unigene_134533	2.291	61.113	26.677	4.738	0.0118324	1	tr|K4D269|K4D269_SOLLC	383	92.5	228	99.85	59.53	16	1	1	681	36	263	3.7e-109	101262970	WAT1-related protein	GO:0005886; GO:0016021; GO:0022857	NA	integral component of membrane [GO:0016021]; plasma membrane [GO:0005886]	transmembrane transporter activity [GO:0022857]	NA
Unigene_448392	2.291	61.113	26.677	4.738	0.0118324	1	NA	NA	NA	NA	NA	NA	NA	NA	NA	NA	NA	NA	NA	NA	NA	NA	NA	NA	NA	NA
Unigene_462838	2.291	61.113	26.677	4.738	0.0118324	1	tr|K4C1Z5|K4C1Z5_SOLLC	229	97.2	217	78.34	94.76	6	0	20	670	13	229	3.2e-123	101248880	Uncharacterized protein	GO:0000981; GO:0001135; GO:0005634; GO:0006357; GO:0030154; GO:0043565; GO:0044212	cell differentiation [GO:0030154]; regulation of transcription by RNA polymerase II [GO:0006357]	nucleus [GO:0005634]	RNA polymerase II transcription factor activity, sequence-specific DNA binding [GO:0000981]; sequence-specific DNA binding [GO:0043565]; transcription factor activity, RNA polymerase II transcription factor recruiting [GO:0001135]; transcription regulatory region DNA binding [GO:0044212]	NA
Unigene_460650	2.291	61.113	26.677	4.738	0.0118324	1	tr|A0A222ZEF3|A0A222ZEF3_SOLLC	100	89.5	86	40.57	86	6	1	349	597	15	100	8.7e-36	MYBL1	R3 MYB transcription factor (Fragment)	GO:0003677	NA	NA	DNA binding [GO:0003677]	NA
Unigene_163616	2.291	61.113	26.677	4.738	0.0118324	1	NA	NA	NA	NA	NA	NA	NA	NA	NA	NA	NA	NA	NA	NA	NA	NA	NA	NA	NA	NA
Unigene_164859	2.291	61.113	26.677	4.738	0.0118324	1	tr|M1ASM6|M1ASM6_SOLTU	386	98.8	83	61.79	21.5	1	0	154	402	3	85	1.1e-41	102586725	Uncharacterized protein	NA	NA	NA	NA	NA
Unigene_447603	2.291	61.113	26.677	4.738	0.0118324	1	tr|A0A2G2VRT9|A0A2G2VRT9_CAPBA	925	43.3	141	32.12	15.24	61	3	767	1132	261	401	1.7e-17	CQW23_23399	Uncharacterized protein	GO:0016021	NA	integral component of membrane [GO:0016021]	NA	NA
Unigene_126595	18.327	240.088	13.101	3.712	0.0119277	1	tr|K4C5Y5|K4C5Y5_SOLLC	467	89.9	406	86.81	86.94	37	2	1277	72	54	459	5.9e-202	NA	Uncharacterized protein	NA	NA	NA	NA	NA
Unigene_431623	352.787	3542.83	10.042	3.328	0.0119284	1	tr|A9ZSX8|A9ZSX8_SOLLC	876	96.5	686	62.23	78.31	24	0	362	2419	1	686	0	SlTPS1 100135703	Trehalose-6-phosphate synthase	GO:0005737; GO:0005739; GO:0005829; GO:0005992; GO:0016791; GO:0070413	trehalose biosynthetic process [GO:0005992]; trehalose metabolism in response to stress [GO:0070413]	cytoplasm [GO:0005737]; cytosol [GO:0005829]; mitochondrion [GO:0005739]	phosphatase activity [GO:0016791]	NA
Unigene_164509	58.416	649.548	11.119	3.475	0.0119444	1	tr|K4C5Q9|K4C5Q9_SOLLC	135	78.4	97	30.76	71.85	21	0	35	325	1	97	1.5e-39	101247227	Uncharacterized protein	NA	NA	NA	NA	NA
Unigene_201591	4.582	86.432	18.865	4.238	0.012004	1	tr|A5AX70|A5AX70_VITVI	1058	56.7	171	52.62	16.16	58	4	326	826	886	1044	6.6e-43	VITISV_023491	Uncharacterized protein	GO:0003676; GO:0008270; GO:0015074	DNA integration [GO:0015074]	NA	nucleic acid binding [GO:0003676]; zinc ion binding [GO:0008270]	NA
Unigene_119176	4.582	86.432	18.865	4.238	0.012004	1	NA	NA	NA	NA	NA	NA	NA	NA	NA	NA	NA	NA	NA	NA	NA	NA	NA	NA	NA	NA
Unigene_243232	6.872	112.623	16.388	4.035	0.0120075	1	tr|A0A0V0GXF4|A0A0V0GXF4_SOLCH	124	85.2	108	18.77	87.1	16	0	1058	1381	17	124	8.1e-44	NA	Putative ovule protein	NA	NA	NA	NA	NA
Unigene_167641	431.82	4330.32	10.028	3.326	0.012032	1	tr|K4B1X2|K4B1X2_SOLLC	227	78.2	174	16.71	76.65	22	2	163	636	1	174	2.9e-68	101249497	Uncharacterized protein	GO:0016021; GO:0046872; GO:0061630	NA	integral component of membrane [GO:0016021]	metal ion binding [GO:0046872]; ubiquitin protein ligase activity [GO:0061630]	NA
Unigene_508412	11.454	163.26	14.253	3.833	0.0120622	1	tr|K4BIY8|K4BIY8_SOLLC	517	95	517	76.1	100	26	0	97	1647	1	517	2.2e-290	MLO 101253759	MLO-like protein	GO:0005516; GO:0005886; GO:0006952; GO:0009607; GO:0016021	defense response [GO:0006952]; response to biotic stimulus [GO:0009607]	integral component of membrane [GO:0016021]; plasma membrane [GO:0005886]	calmodulin binding [GO:0005516]	NA
Unigene_188503	264.59	2649.7	10.014	3.324	0.0120991	1	tr|K4BPM0|K4BPM0_SOLLC	374	96.8	374	39.67	100	12	0	1719	598	1	374	7.7e-201	101255681	Uncharacterized protein	GO:0003700; GO:0006351; GO:0043565	transcription, DNA-templated [GO:0006351]	NA	DNA binding transcription factor activity [GO:0003700]; sequence-specific DNA binding [GO:0043565]	NA
Unigene_510790	9.163	137.942	15.054	3.912	0.0121306	1	tr|K4B9H6|K4B9H6_SOLLC	680	95.9	531	58.46	78.09	22	0	2424	832	1	531	4.8e-301	NA	Uncharacterized protein	GO:0004674; GO:0005524; GO:0005886; GO:0006468; GO:0008270; GO:0016021; GO:0048544	protein phosphorylation [GO:0006468]; recognition of pollen [GO:0048544]	integral component of membrane [GO:0016021]; plasma membrane [GO:0005886]	ATP binding [GO:0005524]; protein serine/threonine kinase activity [GO:0004674]; zinc ion binding [GO:0008270]	NA
Unigene_173230	9.163	137.942	15.054	3.912	0.0121306	1	tr|K4AYM8|K4AYM8_SOLLC	1428	81.8	286	83.95	20.03	14	4	1018	164	1180	1428	1.9e-117	101244042	Uncharacterized protein	GO:0017108; GO:0033567; GO:0043142	DNA replication, Okazaki fragment processing [GO:0033567]	NA	5'-flap endonuclease activity [GO:0017108]; single-stranded DNA-dependent ATPase activity [GO:0043142]	NA
Unigene_216742	26.344	325.647	12.361	3.628	0.0121416	1	tr|K4BJH0|K4BJH0_SOLLC	176	99	105	13.31	59.66	1	0	759	445	65	169	1.8e-57	101268557	Uncharacterized protein	GO:0016021	NA	integral component of membrane [GO:0016021]	NA	NA
Unigene_431686	10.309	150.164	14.567	3.865	0.0122002	1	tr|K4D0N2|K4D0N2_SOLLC	54	100	45	4.76	83.33	0	0	2573	2707	10	54	8.1e-17	NA	Uncharacterized protein	NA	NA	NA	NA	NA
Unigene_367112	19.472	250.565	12.868	3.686	0.0122029	1	tr|M1AUH5|M1AUH5_SOLTU	137	82.1	140	63.35	102.19	22	1	69	488	1	137	1.3e-55	107062627	Uncharacterized protein	GO:0005375; GO:0016021	NA	integral component of membrane [GO:0016021]	copper ion transmembrane transporter activity [GO:0005375]	NA
Unigene_180294	6.872	111.75	16.261	4.023	0.0122522	1	tr|M0ZNR8|M0ZNR8_SOLTU	199	83.8	198	75.38	99.5	29	1	29	613	1	198	6.2e-84	102580224	Uncharacterized protein	GO:0004857	NA	NA	enzyme inhibitor activity [GO:0004857]	NA
Unigene_170726	6.872	111.75	16.261	4.023	0.0122522	1	NA	NA	NA	NA	NA	NA	NA	NA	NA	NA	NA	NA	NA	NA	NA	NA	NA	NA	NA	NA
Unigene_476615	5.727	98.654	17.226	4.107	0.0122812	1	NA	NA	NA	NA	NA	NA	NA	NA	NA	NA	NA	NA	NA	NA	NA	NA	NA	NA	NA	NA
Unigene_392931	117.977	1215.28	10.301	3.365	0.0123174	1	tr|K4C9T1|K4C9T1_SOLLC	163	87.8	148	47.39	90.8	18	0	3	446	12	159	2.7e-70	NA	Uncharacterized protein	GO:0003677	NA	NA	DNA binding [GO:0003677]	NA
Unigene_233132	74.452	797.093	10.706	3.42	0.0123283	1	tr|K4B369|K4B369_SOLLC	309	96.1	309	72.14	100	12	0	1070	144	1	309	8.7e-176	101249123	Uncharacterized protein	GO:0005829; GO:0009056; GO:0052689	catabolic process [GO:0009056]	cytosol [GO:0005829]	carboxylic ester hydrolase activity [GO:0052689]	NA
Unigene_115058	71.016	763.917	10.757	3.427	0.0123312	1	NA	NA	NA	NA	NA	NA	NA	NA	NA	NA	NA	NA	NA	NA	NA	NA	NA	NA	NA	NA
Unigene_151035	4.582	85.559	18.674	4.223	0.0123317	1	tr|K4D8E9|K4D8E9_SOLLC	436	87.4	294	70.39	67.43	31	1	1193	312	149	436	4.4e-148	101252842	Uncharacterized protein	GO:0008483; GO:0009058; GO:0009862; GO:0010150; GO:0030170; GO:0042742	biosynthetic process [GO:0009058]; defense response to bacterium [GO:0042742]; leaf senescence [GO:0010150]; systemic acquired resistance, salicylic acid mediated signaling pathway [GO:0009862]	NA	pyridoxal phosphate binding [GO:0030170]; transaminase activity [GO:0008483]	NA
Unigene_175314	4.582	85.559	18.674	4.223	0.0123317	1	tr|K4CDD7|K4CDD7_SOLLC	381	74.5	157	63.14	41.21	13	1	745	275	252	381	1.7e-54	NA	Uncharacterized protein	GO:0005215; GO:0016021; GO:0055085	transmembrane transport [GO:0055085]	integral component of membrane [GO:0016021]	transporter activity [GO:0005215]	NA
Unigene_214257	4.582	85.559	18.674	4.223	0.0123317	1	NA	NA	NA	NA	NA	NA	NA	NA	NA	NA	NA	NA	NA	NA	NA	NA	NA	NA	NA	NA
Unigene_201556	4.582	85.559	18.674	4.223	0.0123317	1	NA	NA	NA	NA	NA	NA	NA	NA	NA	NA	NA	NA	NA	NA	NA	NA	NA	NA	NA	NA
Unigene_394358	9.163	137.069	14.958	3.903	0.0123346	1	tr|K4C610|K4C610_SOLLC	386	82.6	345	52.09	89.38	60	0	1657	623	14	358	5.5e-153	NA	Uncharacterized protein	GO:0016021	NA	integral component of membrane [GO:0016021]	NA	NA
Unigene_146600	2.291	60.24	26.296	4.717	0.0123365	1	NA	NA	NA	NA	NA	NA	NA	NA	NA	NA	NA	NA	NA	NA	NA	NA	NA	NA	NA	NA
Unigene_194591	2.291	60.24	26.296	4.717	0.0123365	1	NA	NA	NA	NA	NA	NA	NA	NA	NA	NA	NA	NA	NA	NA	NA	NA	NA	NA	NA	NA
Unigene_172516	2.291	60.24	26.296	4.717	0.0123365	1	tr|K4D3V5|K4D3V5_SOLLC	246	85.6	216	83.72	87.8	31	0	772	125	31	246	5.3e-96	101257823	Uncharacterized protein	GO:0006351; GO:0043565	transcription, DNA-templated [GO:0006351]	NA	sequence-specific DNA binding [GO:0043565]	NA
Unigene_207607	2.291	60.24	26.296	4.717	0.0123365	1	tr|K4CC81|K4CC81_SOLLC	933	100	93	48.61	9.97	0	0	280	2	1	93	6.9e-48	NA	Uncharacterized protein	GO:0005789; GO:0006506; GO:0016021; GO:0051377	GPI anchor biosynthetic process [GO:0006506]	endoplasmic reticulum membrane [GO:0005789]; integral component of membrane [GO:0016021]	mannose-ethanolamine phosphotransferase activity [GO:0051377]	NA
Unigene_200154	2.291	60.24	26.296	4.717	0.0123365	1	tr|K4CLD7|K4CLD7_SOLLC	470	65.4	263	67.78	55.96	46	3	761	3	147	374	4.6e-91	101264958	Uncharacterized protein	GO:0004197; GO:0005773; GO:0006624; GO:0051603	proteolysis involved in cellular protein catabolic process [GO:0051603]; vacuolar protein processing [GO:0006624]	vacuole [GO:0005773]	cysteine-type endopeptidase activity [GO:0004197]	NA
Unigene_259711	29.781	359.696	12.078	3.594	0.0123421	1	tr|K4CMZ5|K4CMZ5_SOLLC	1139	100	258	99.61	22.65	0	0	775	2	371	628	1.5e-146	101249747	Uncharacterized protein	GO:0005794; GO:0016021; GO:0016760; GO:0030244; GO:0051753; GO:0071555; GO:0071669	cellulose biosynthetic process [GO:0030244]; cell wall organization [GO:0071555]; plant-type cell wall organization or biogenesis [GO:0071669]	Golgi apparatus [GO:0005794]; integral component of membrane [GO:0016021]	cellulose synthase (UDP-forming) activity [GO:0016760]; mannan synthase activity [GO:0051753]	NA
Unigene_143162	1.145	48.018	41.922	5.39	0.012358	1	tr|A0A151TIF5|A0A151TIF5_CAJCA	900	73	222	98.96	24.67	60	0	671	6	499	720	2.6e-91	KK1_013123	Retrovirus-related Pol polyprotein from transposon TNT 1-94	GO:0003676; GO:0015074	DNA integration [GO:0015074]	NA	nucleic acid binding [GO:0003676]	NA
Unigene_147751	18.327	236.596	12.91	3.69	0.0123873	1	tr|M0ZLL4|M0ZLL4_SOLTU	429	93.6	326	68.92	75.99	16	1	964	2	1	326	2.2e-172	102602423	Uncharacterized protein	NA	NA	NA	NA	NA
Unigene_217752	186.702	1871.82	10.026	3.326	0.0123931	1	tr|K4C8Q4|K4C8Q4_SOLLC	349	97.6	84	59.86	24.07	2	0	255	4	1	84	8.9e-37	101263123	Uncharacterized protein	GO:0003712; GO:0004402; GO:0005634; GO:0005737; GO:0006355; GO:0008270; GO:0019005; GO:0030162; GO:0031625; GO:0043161	proteasome-mediated ubiquitin-dependent protein catabolic process [GO:0043161]; regulation of proteolysis [GO:0030162]; regulation of transcription, DNA-templated [GO:0006355]	cytoplasm [GO:0005737]; nucleus [GO:0005634]; SCF ubiquitin ligase complex [GO:0019005]	histone acetyltransferase activity [GO:0004402]; transcription coregulator activity [GO:0003712]; ubiquitin protein ligase binding [GO:0031625]; zinc ion binding [GO:0008270]	NA
Unigene_199118	11.454	161.514	14.101	3.818	0.0124101	1	tr|K4B8C0|K4B8C0_SOLLC	350	98.6	147	76.3	42	2	0	3	443	204	350	4.9e-78	101261481	Uncharacterized protein	GO:0016491; GO:0046872	NA	NA	metal ion binding [GO:0046872]; oxidoreductase activity [GO:0016491]	NA
Unigene_150256	16.036	211.278	13.175	3.72	0.0124237	1	tr|A0A2G3A803|A0A2G3A803_CAPAN	434	94.3	316	66.29	72.81	18	0	1430	483	116	431	3e-169	T459_05502	Uncharacterized protein	NA	NA	NA	NA	NA
Unigene_157919	1703.23	18881.4	11.086	3.471	0.012464	1	tr|A0A0V0IK54|A0A0V0IK54_SOLCH	632	82.3	632	80.75	100	111	1	198	2090	1	632	4.9e-286	NA	Putative transporter mch1-like	GO:0016021	NA	integral component of membrane [GO:0016021]	NA	NA
Unigene_413427	57.271	627.722	10.961	3.454	0.0125139	1	tr|K4B5L0|K4B5L0_SOLLC	504	94.4	338	61.83	67.06	19	0	261	1274	1	338	1.3e-171	101255252	Protein DETOXIFICATION (Multidrug and toxic compound extrusion protein)	GO:0006855; GO:0015238; GO:0015297; GO:0016021	drug transmembrane transport [GO:0006855]	integral component of membrane [GO:0016021]	antiporter activity [GO:0015297]; drug transmembrane transporter activity [GO:0015238]	NA
Unigene_116470	688.393	6913.67	10.043	3.328	0.0125267	1	tr|K4CW61|K4CW61_SOLLC	741	91.2	742	87.64	100.13	64	1	104	2329	1	741	0	101256627	Long-chain-alcohol oxidase (EC 1.1.3.20)	GO:0005622; GO:0016020; GO:0016491; GO:0046577; GO:0050660	NA	intracellular [GO:0005622]; membrane [GO:0016020]	flavin adenine dinucleotide binding [GO:0050660]; long-chain-alcohol oxidase activity [GO:0046577]; oxidoreductase activity [GO:0016491]	NA
Unigene_192823	9.163	136.195	14.863	3.894	0.012543	1	tr|A0A0V0I1H1|A0A0V0I1H1_SOLCH	462	45.8	96	22.05	20.78	50	1	953	1234	365	460	1.4e-19	NA	Putative ovule protein (Fragment)	NA	NA	NA	NA	NA
Unigene_4061	11.454	160.641	14.025	3.81	0.0125892	1	tr|K4C317|K4C317_SOLLC	236	100	83	80.06	35.17	0	0	249	1	1	83	4.2e-44	101250698	Uncharacterized protein	GO:0000981; GO:0001135; GO:0005634; GO:0006357; GO:0030154; GO:0043565; GO:0044212	cell differentiation [GO:0030154]; regulation of transcription by RNA polymerase II [GO:0006357]	nucleus [GO:0005634]	RNA polymerase II transcription factor activity, sequence-specific DNA binding [GO:0000981]; sequence-specific DNA binding [GO:0043565]; transcription factor activity, RNA polymerase II transcription factor recruiting [GO:0001135]; transcription regulatory region DNA binding [GO:0044212]	NA
Unigene_467213	4.582	84.686	18.484	4.208	0.0126716	1	tr|K4AUH6|K4AUH6_SOLLC	237	75.5	237	55.94	100	58	0	1180	470	1	237	4.7e-97	101258294	Uncharacterized protein	GO:0000209; GO:0008270; GO:0043161; GO:0061630	proteasome-mediated ubiquitin-dependent protein catabolic process [GO:0043161]; protein polyubiquitination [GO:0000209]	NA	ubiquitin protein ligase activity [GO:0061630]; zinc ion binding [GO:0008270]	NA
Unigene_222063	25.199	308.186	12.23	3.612	0.0126858	1	tr|K4CIC3|K4CIC3_SOLLC	456	98.2	456	71.29	100	8	0	1639	272	1	456	1e-265	101264036	Glycosyltransferase (EC 2.4.1.-)	GO:0008152; GO:0043231; GO:0080043; GO:0080044	metabolic process [GO:0008152]	intracellular membrane-bounded organelle [GO:0043231]	quercetin 3-O-glucosyltransferase activity [GO:0080043]; quercetin 7-O-glucosyltransferase activity [GO:0080044]	NA
Unigene_290948	66.434	712.407	10.724	3.423	0.0126858	1	tr|K4DAA1|K4DAA1_SOLLC	173	82	161	43.12	93.06	28	1	370	849	10	170	3e-63	101259309	Uncharacterized protein	NA	NA	NA	NA	NA
Unigene_194029	16.036	209.532	13.067	3.708	0.0126927	1	tr|M1ASN2|M1ASN2_SOLTU	421	86.7	421	77.68	100	56	0	101	1363	1	421	1.9e-199	102592247	Uncharacterized protein	GO:0005337; GO:0016021	NA	integral component of membrane [GO:0016021]	nucleoside transmembrane transporter activity [GO:0005337]	NA
Unigene_288527	38.944	447.001	11.478	3.521	0.0127189	1	tr|K4B020|K4B020_SOLLC	239	79.9	239	52.68	100	48	0	398	1114	1	239	1.1e-101	101262661	Uncharacterized protein	GO:0003700; GO:0005634; GO:0043565	NA	nucleus [GO:0005634]	DNA binding transcription factor activity [GO:0003700]; sequence-specific DNA binding [GO:0043565]	NA
Unigene_336159	50.398	557.878	11.069	3.469	0.0127262	1	tr|K4BPU4|K4BPU4_SOLLC	1155	95.7	621	77.27	53.77	27	0	1864	2	284	904	0	101244177	Uncharacterized protein	GO:0016021	NA	integral component of membrane [GO:0016021]	NA	NA
Unigene_458948	100.796	1038.05	10.299	3.364	0.0127298	1	tr|Q9ZTJ9|Q9ZTJ9_SOLLC	944	89.4	188	99.47	19.92	20	0	566	3	168	355	9e-85	Hcr2-0B	Hcr2-0B	GO:0016021	NA	integral component of membrane [GO:0016021]	NA	NA
Unigene_379452	29.781	355.331	11.932	3.577	0.0127515	1	tr|K4DH63|K4DH63_SOLLC	722	95.3	316	36.36	43.77	15	0	676	1623	13	328	2.3e-167	101268174	Uncharacterized protein	NA	NA	NA	NA	NA
Unigene_169207	9.163	135.322	14.768	3.884	0.0127558	1	NA	NA	NA	NA	NA	NA	NA	NA	NA	NA	NA	NA	NA	NA	NA	NA	NA	NA	NA	NA
Unigene_133046	9.163	135.322	14.768	3.884	0.0127558	1	tr|K4D6P0|K4D6P0_SOLLC	835	84.3	51	26.11	6.11	8	0	216	368	607	657	1.2e-15	104644275	Uncharacterized protein	GO:0003723; GO:0004519; GO:0005739; GO:0009507; GO:0080156; GO:1900865	chloroplast RNA modification [GO:1900865]; mitochondrial mRNA modification [GO:0080156]	chloroplast [GO:0009507]; mitochondrion [GO:0005739]	endonuclease activity [GO:0004519]; RNA binding [GO:0003723]	NA
Unigene_172357	6.872	110.004	16.006	4.001	0.0127617	1	NA	NA	NA	NA	NA	NA	NA	NA	NA	NA	NA	NA	NA	NA	NA	NA	NA	NA	NA	NA
Unigene_316041	6.872	110.004	16.006	4.001	0.0127617	1	tr|K4AYH1|K4AYH1_SOLLC	776	100	52	37.5	6.7	0	0	7	162	725	776	9.4e-23	101257599	Uncharacterized protein	GO:0004252	NA	NA	serine-type endopeptidase activity [GO:0004252]	NA
Unigene_408889	6.872	110.004	16.006	4.001	0.0127617	1	NA	NA	NA	NA	NA	NA	NA	NA	NA	NA	NA	NA	NA	NA	NA	NA	NA	NA	NA	NA
Unigene_356151	153.485	1535.69	10.005	3.323	0.0127717	1	tr|K4C5G0|K4C5G0_SOLLC	425	100	342	64.94	80.47	0	0	1286	261	84	425	1.9e-209	101257269	Alpha-galactosidase (EC 3.2.1.22) (Melibiase)	GO:0005975; GO:0009505; GO:0052692	carbohydrate metabolic process [GO:0005975]	plant-type cell wall [GO:0009505]	raffinose alpha-galactosidase activity [GO:0052692]	NA
Unigene_348235	71.016	754.313	10.622	3.409	0.012772	1	tr|K4DH66|K4DH66_SOLLC	527	94.3	527	79.57	100	30	0	135	1715	1	527	4.3e-291	101267301	Serine hydroxymethyltransferase (EC 2.1.2.1)	GO:0004372; GO:0019264; GO:0030170; GO:0035999	glycine biosynthetic process from serine [GO:0019264]; tetrahydrofolate interconversion [GO:0035999]	NA	glycine hydroxymethyltransferase activity [GO:0004372]; pyridoxal phosphate binding [GO:0030170]	PATHWAY: One-carbon metabolism; tetrahydrofolate interconversion. {ECO:0000256|RuleBase:RU000585}.
Unigene_469009	14.89	196.436	13.192	3.722	0.012808	1	tr|Q9M510|Q9M510_SOLLC	332	96.8	62	30.54	18.67	2	0	173	358	213	274	4.9e-28	NA	Dicyanin	GO:0009055	NA	NA	electron transfer activity [GO:0009055]	NA
Unigene_114983	71.016	753.44	10.61	3.407	0.012813	1	tr|K4BLF0|K4BLF0_SOLLC	368	97.3	368	77.04	100	10	0	85	1188	1	368	3.4e-221	101244758	Uncharacterized protein	GO:0004842; GO:0031146	SCF-dependent proteasomal ubiquitin-dependent protein catabolic process [GO:0031146]	NA	ubiquitin-protein transferase activity [GO:0004842]	NA
Unigene_361036	105.378	1078.21	10.232	3.355	0.0128363	1	tr|M1BLZ0|M1BLZ0_SOLTU	127	94.5	128	27.77	100.79	6	1	123	506	1	127	3.4e-61	NA	Uncharacterized protein	NA	NA	NA	NA	NA
Unigene_367425	5.727	96.908	16.921	4.081	0.0128655	1	tr|K4BEV4|K4BEV4_SOLLC	260	90.1	172	85.15	66.15	17	0	74	589	1	172	1.3e-78	101251154 TIP3;2	Tonoplast intrinsic protein 32	GO:0005887; GO:0009705; GO:0015250; GO:0034220; GO:0042807	ion transmembrane transport [GO:0034220]	central vacuole [GO:0042807]; integral component of plasma membrane [GO:0005887]; plant-type vacuole membrane [GO:0009705]	water channel activity [GO:0015250]	NA
Unigene_116016	2.291	59.367	25.915	4.696	0.0128703	1	NA	NA	NA	NA	NA	NA	NA	NA	NA	NA	NA	NA	NA	NA	NA	NA	NA	NA	NA	NA
Unigene_365866	2.291	59.367	25.915	4.696	0.0128703	1	NA	NA	NA	NA	NA	NA	NA	NA	NA	NA	NA	NA	NA	NA	NA	NA	NA	NA	NA	NA
Unigene_145004	2.291	59.367	25.915	4.696	0.0128703	1	NA	NA	NA	NA	NA	NA	NA	NA	NA	NA	NA	NA	NA	NA	NA	NA	NA	NA	NA	NA
Unigene_202265	2.291	59.367	25.915	4.696	0.0128703	1	tr|M1AT76|M1AT76_SOLTU	187	38.7	119	44.29	63.64	39	4	507	253	69	187	1.1e-08	NA	Uncharacterized protein	GO:0004553; GO:0005975	carbohydrate metabolic process [GO:0005975]	NA	hydrolase activity, hydrolyzing O-glycosyl compounds [GO:0004553]	NA
Unigene_381410	2.291	59.367	25.915	4.696	0.0128703	1	NA	NA	NA	NA	NA	NA	NA	NA	NA	NA	NA	NA	NA	NA	NA	NA	NA	NA	NA	NA
Unigene_141803	2.291	59.367	25.915	4.696	0.0128703	1	tr|K4AYX6|K4AYX6_SOLLC	120	86.7	120	40.4	100	16	0	440	81	1	120	2.1e-51	101258994	Non-specific lipid-transfer protein	GO:0006869; GO:0008289; GO:0016020	lipid transport [GO:0006869]	membrane [GO:0016020]	lipid binding [GO:0008289]	NA
Unigene_119326	2.291	59.367	25.915	4.696	0.0128703	1	NA	NA	NA	NA	NA	NA	NA	NA	NA	NA	NA	NA	NA	NA	NA	NA	NA	NA	NA	NA
Unigene_120052	2.291	59.367	25.915	4.696	0.0128703	1	NA	NA	NA	NA	NA	NA	NA	NA	NA	NA	NA	NA	NA	NA	NA	NA	NA	NA	NA	NA
Unigene_218457	2.291	59.367	25.915	4.696	0.0128703	1	NA	NA	NA	NA	NA	NA	NA	NA	NA	NA	NA	NA	NA	NA	NA	NA	NA	NA	NA	NA
Unigene_135770	2.291	59.367	25.915	4.696	0.0128703	1	tr|K4CQE1|K4CQE1_SOLLC	324	92.5	146	92.99	45.06	11	0	34	471	1	146	5.1e-73	101251503	Peroxidase (EC 1.11.1.7)	GO:0004601; GO:0005576; GO:0006979; GO:0009505; GO:0009506; GO:0009664; GO:0020037; GO:0042744; GO:0046872	hydrogen peroxide catabolic process [GO:0042744]; plant-type cell wall organization [GO:0009664]; response to oxidative stress [GO:0006979]	extracellular region [GO:0005576]; plant-type cell wall [GO:0009505]; plasmodesma [GO:0009506]	heme binding [GO:0020037]; metal ion binding [GO:0046872]; peroxidase activity [GO:0004601]	NA
Unigene_480296	2.291	59.367	25.915	4.696	0.0128703	1	tr|K4CDJ2|K4CDJ2_SOLLC	873	100	193	99.66	22.11	0	0	579	1	77	269	1e-107	101268409	Uncharacterized protein	GO:0002151; GO:0031011; GO:0071339	NA	Ino80 complex [GO:0031011]; MLL1 complex [GO:0071339]	G-quadruplex RNA binding [GO:0002151]	NA
Unigene_151623	2.291	59.367	25.915	4.696	0.0128703	1	NA	NA	NA	NA	NA	NA	NA	NA	NA	NA	NA	NA	NA	NA	NA	NA	NA	NA	NA	NA
Unigene_113919	2.291	59.367	25.915	4.696	0.0128703	1	NA	NA	NA	NA	NA	NA	NA	NA	NA	NA	NA	NA	NA	NA	NA	NA	NA	NA	NA	NA
Unigene_192887	20.617	257.549	12.492	3.643	0.0128957	1	NA	NA	NA	NA	NA	NA	NA	NA	NA	NA	NA	NA	NA	NA	NA	NA	NA	NA	NA	NA
Unigene_213218	3.436	71.59	20.834	4.381	0.0128996	1	NA	NA	NA	NA	NA	NA	NA	NA	NA	NA	NA	NA	NA	NA	NA	NA	NA	NA	NA	NA
Unigene_130292	11.454	158.895	13.872	3.794	0.012958	1	tr|A0A0V0INM6|A0A0V0INM6_SOLCH	741	75	232	45.22	31.31	58	0	696	1	303	534	2.6e-94	NA	Putative disease resistance protein-like (Fragment)	GO:0043531	NA	NA	ADP binding [GO:0043531]	NA
Unigene_131891	46.962	521.21	11.099	3.472	0.0129653	1	tr|K4CBW3|K4CBW3_SOLLC	367	98.2	114	25.39	31.06	2	0	1345	1004	138	251	1.8e-54	101252698	Uncharacterized protein	GO:0005215; GO:0016021	NA	integral component of membrane [GO:0016021]	transporter activity [GO:0005215]	NA
Unigene_106273	9.163	134.449	14.673	3.875	0.0129733	1	NA	NA	NA	NA	NA	NA	NA	NA	NA	NA	NA	NA	NA	NA	NA	NA	NA	NA	NA	NA
Unigene_278027	43.526	488.034	11.213	3.487	0.0129752	1	tr|M0ZQR0|M0ZQR0_SOLTU	514	94.5	146	32.69	28.4	8	0	440	3	342	487	1.7e-73	102603785	Uncharacterized protein	GO:0004497; GO:0005506; GO:0016021; GO:0016705; GO:0020037	NA	integral component of membrane [GO:0016021]	heme binding [GO:0020037]; iron ion binding [GO:0005506]; monooxygenase activity [GO:0004497]; oxidoreductase activity, acting on paired donors, with incorporation or reduction of molecular oxygen [GO:0016705]	NA
Unigene_216903	10.309	146.672	14.228	3.831	0.0129867	1	tr|K4CJ43|K4CJ43_SOLLC	602	92.2	294	99.55	48.84	23	0	884	3	155	448	9.3e-153	101251308	Uncharacterized protein	GO:0003723; GO:0004519; GO:0008270; GO:0009451; GO:0043231	RNA modification [GO:0009451]	intracellular membrane-bounded organelle [GO:0043231]	endonuclease activity [GO:0004519]; RNA binding [GO:0003723]; zinc ion binding [GO:0008270]	NA
Unigene_232823	18.327	232.231	12.672	3.664	0.0129953	1	tr|A0A1S3X7W7|A0A1S3X7W7_TOBAC	220	46.6	148	65.97	67.27	61	4	84	488	20	162	5.8e-22	LOC107762083	cytochrome P450 71A2-like	GO:0004497; GO:0005506; GO:0016705; GO:0020037	NA	NA	heme binding [GO:0020037]; iron ion binding [GO:0005506]; monooxygenase activity [GO:0004497]; oxidoreductase activity, acting on paired donors, with incorporation or reduction of molecular oxygen [GO:0016705]	NA
Unigene_469816	20.617	256.676	12.449	3.638	0.0130089	1	tr|K4DB18|K4DB18_SOLLC	217	82	178	40.61	82.03	32	0	1004	471	40	217	1.8e-80	101262486	Uncharacterized protein	GO:0000981; GO:0001135; GO:0005634; GO:0006357; GO:0030154; GO:0043565; GO:0044212	cell differentiation [GO:0030154]; regulation of transcription by RNA polymerase II [GO:0006357]	nucleus [GO:0005634]	RNA polymerase II transcription factor activity, sequence-specific DNA binding [GO:0000981]; sequence-specific DNA binding [GO:0043565]; transcription factor activity, RNA polymerase II transcription factor recruiting [GO:0001135]; transcription regulatory region DNA binding [GO:0044212]	NA
Unigene_449623	4.582	83.813	18.293	4.193	0.0130245	1	tr|K4D4K9|K4D4K9_SOLLC	759	91.8	146	77.25	19.24	12	0	130	567	1	146	2.9e-67	101264885	Uncharacterized protein	GO:0003723; GO:0004519; GO:0008270; GO:0009451; GO:0043231	RNA modification [GO:0009451]	intracellular membrane-bounded organelle [GO:0043231]	endonuclease activity [GO:0004519]; RNA binding [GO:0003723]; zinc ion binding [GO:0008270]	NA
Unigene_191377	4.582	83.813	18.293	4.193	0.0130245	1	NA	NA	NA	NA	NA	NA	NA	NA	NA	NA	NA	NA	NA	NA	NA	NA	NA	NA	NA	NA
Unigene_214770	4.582	83.813	18.293	4.193	0.0130245	1	tr|M1A489|M1A489_SOLTU	468	94.3	35	17.47	7.48	2	0	599	495	417	451	1.7e-12	102601774	Uncharacterized protein	GO:0004252	NA	NA	serine-type endopeptidase activity [GO:0004252]	NA
Unigene_383932	45.816	508.987	11.109	3.474	0.0130517	1	tr|K4D8A0|K4D8A0_SOLLC	300	91.6	179	37.55	59.67	15	0	1398	862	1	179	1.4e-89	101247285	Uncharacterized protein	GO:0000784; GO:0000786; GO:0003691; GO:0006334; GO:0031627	nucleosome assembly [GO:0006334]; telomeric loop formation [GO:0031627]	nuclear chromosome, telomeric region [GO:0000784]; nucleosome [GO:0000786]	double-stranded telomeric DNA binding [GO:0003691]	NA
Unigene_119387	1070.96	10941	10.216	3.353	0.0130739	1	tr|K4B243|K4B243_SOLLC	74	94.2	69	35.32	93.24	4	0	68	274	6	74	5e-30	NA	Uncharacterized protein	NA	NA	NA	NA	NA
Unigene_195104	80.179	833.761	10.399	3.378	0.0130988	1	tr|K4C653|K4C653_SOLLC	157	86.2	123	39.59	78.34	17	0	207	575	24	146	1.7e-51	101250224	Uncharacterized protein	GO:0016021	NA	integral component of membrane [GO:0016021]	NA	NA
Unigene_161714	1.145	47.145	41.159	5.363	0.0131041	1	NA	NA	NA	NA	NA	NA	NA	NA	NA	NA	NA	NA	NA	NA	NA	NA	NA	NA	NA	NA
Unigene_208417	1.145	47.145	41.159	5.363	0.0131041	1	NA	NA	NA	NA	NA	NA	NA	NA	NA	NA	NA	NA	NA	NA	NA	NA	NA	NA	NA	NA
Unigene_432370	255.427	2484.7	9.728	3.282	0.0131065	1	tr|K4BXD9|K4BXD9_SOLLC	135	100	116	18.3	85.93	0	0	113	460	1	116	3.6e-61	101261228	Uncharacterized protein	NA	NA	NA	NA	NA
Unigene_475450	14.89	194.69	13.075	3.709	0.0131072	1	tr|K4BNG7|K4BNG7_SOLLC	275	95.6	275	46.82	100	11	1	1187	366	1	275	9.8e-154	101248665	Uncharacterized protein	GO:0003677; GO:0005634; GO:0006351; GO:0006355	regulation of transcription, DNA-templated [GO:0006355]; transcription, DNA-templated [GO:0006351]	nucleus [GO:0005634]	DNA binding [GO:0003677]	NA
Unigene_426692	3981.45	52726.9	13.243	3.727	0.0131339	1	sp|P25306|THD1_SOLLC	595	98	504	40.66	84.71	10	0	3636	2125	1	504	3.5e-278	TD	Threonine dehydratase biosynthetic, chloroplastic (EC 4.3.1.19) (Threonine deaminase) (TD)	GO:0004794; GO:0009097; GO:0009507; GO:0030170; GO:0042802	isoleucine biosynthetic process [GO:0009097]	chloroplast [GO:0009507]	identical protein binding [GO:0042802]; L-threonine ammonia-lyase activity [GO:0004794]; pyridoxal phosphate binding [GO:0030170]	PATHWAY: Amino-acid biosynthesis; L-isoleucine biosynthesis; 2-oxobutanoate from L-threonine: step 1/1.
Unigene_454937	22.908	279.375	12.195	3.608	0.0132132	1	tr|Q53U35|Q53U35_SOLLC	155	98.1	106	57.61	68.39	1	1	329	15	1	106	2e-52	778321	Similar to pathogenesis-related protein STH-2	GO:0006952; GO:0009607	defense response [GO:0006952]; response to biotic stimulus [GO:0009607]	NA	NA	NA
Unigene_145183	54.98	593.673	10.798	3.433	0.013224	1	tr|K4DAY8|K4DAY8_SOLLC	1313	99.1	107	37.94	8.15	1	0	1	321	1207	1313	4.1e-57	NA	Uncharacterized protein	GO:0031011	NA	Ino80 complex [GO:0031011]	NA	NA
Unigene_409577	344.769	3328.06	9.653	3.271	0.0132485	1	tr|K4BXD9|K4BXD9_SOLLC	135	91.1	135	24.18	100	12	0	113	517	1	135	2.1e-65	101261228	Uncharacterized protein	NA	NA	NA	NA	NA
Unigene_130613	74.452	776.14	10.425	3.382	0.0132728	1	tr|K4BN79|K4BN79_SOLLC	83	53.5	86	23.56	103.61	33	2	1095	838	5	83	1.2e-11	NA	Uncharacterized protein	NA	NA	NA	NA	NA
Unigene_136155	18.327	229.612	12.529	3.647	0.0133793	1	tr|K4BA77|K4BA77_SOLLC	504	94.9	277	72.58	54.96	14	0	87	917	20	296	1.2e-144	101247777	Uncharacterized protein	GO:0005506; GO:0016020; GO:0016021; GO:0016709; GO:0020037; GO:0044550	secondary metabolite biosynthetic process [GO:0044550]	integral component of membrane [GO:0016021]; membrane [GO:0016020]	heme binding [GO:0020037]; iron ion binding [GO:0005506]; oxidoreductase activity, acting on paired donors, with incorporation or reduction of molecular oxygen, NAD(P)H as one donor, and incorporation of one atom of oxygen [GO:0016709]	NA
Unigene_303106	4.582	82.94	18.103	4.178	0.0133908	1	tr|K4C1Y9|K4C1Y9_SOLLC	743	80.3	122	99.46	16.42	24	0	366	1	313	434	3.8e-44	101246721	Uncharacterized protein	GO:0003700; GO:0005634; GO:0006351; GO:0006355; GO:0043565	regulation of transcription, DNA-templated [GO:0006355]; transcription, DNA-templated [GO:0006351]	nucleus [GO:0005634]	DNA binding transcription factor activity [GO:0003700]; sequence-specific DNA binding [GO:0043565]	NA
Unigene_361161	4.582	82.94	18.103	4.178	0.0133908	1	tr|K4CL21|K4CL21_SOLLC	459	97.4	459	65.54	100	12	0	1863	487	1	459	7.1e-252	101247945	Uncharacterized protein	GO:0007165; GO:0016020; GO:0016021	signal transduction [GO:0007165]	integral component of membrane [GO:0016021]; membrane [GO:0016020]	NA	NA
Unigene_190958	4.582	82.94	18.103	4.178	0.0133908	1	NA	NA	NA	NA	NA	NA	NA	NA	NA	NA	NA	NA	NA	NA	NA	NA	NA	NA	NA	NA
Unigene_198293	9.163	132.703	14.482	3.856	0.0134224	1	tr|K4CQK2|K4CQK2_SOLLC	683	97.2	177	87.05	25.92	5	0	578	48	369	545	9.3e-96	101264854	Phosphoglycerate kinase (EC 2.7.2.3)	GO:0004618; GO:0006096; GO:0008176	glycolytic process [GO:0006096]	NA	phosphoglycerate kinase activity [GO:0004618]; tRNA (guanine-N7-)-methyltransferase activity [GO:0008176]	NA
Unigene_101080	2.291	58.494	25.534	4.674	0.0134358	1	tr|A0A1D1YTX2|A0A1D1YTX2_9ARAE	123	61.1	54	38.48	43.9	21	0	416	255	33	86	6.4e-11	sec16_4 g.9762	COPII coat assembly protein sec16 (Fragment)	NA	NA	NA	NA	NA
Unigene_108824	396.313	3792.52	9.57	3.258	0.0135637	1	tr|K4DA72|K4DA72_SOLLC	877	96.9	877	68.39	100	27	0	508	3138	1	877	0	101252253	Uncharacterized protein	GO:0005634; GO:0008270; GO:0019789; GO:0031668	cellular response to extracellular stimulus [GO:0031668]	nucleus [GO:0005634]	SUMO transferase activity [GO:0019789]; zinc ion binding [GO:0008270]	NA
Unigene_377213	24.054	288.106	11.978	3.582	0.0136106	1	tr|M1A4X6|M1A4X6_SOLTU	235	75.1	225	26.81	95.74	56	0	470	1144	11	235	9e-84	102590666	Uncharacterized protein	GO:0016021	NA	integral component of membrane [GO:0016021]	NA	NA
Unigene_188644	344.769	3291.39	9.547	3.255	0.0136429	1	tr|A0A2G3AF84|A0A2G3AF84_CAPAN	374	76.6	355	51.28	94.92	80	1	455	1519	13	364	2.4e-143	LOC107868766	probable purine permease 11	GO:0005215; GO:0016021	NA	integral component of membrane [GO:0016021]	transporter activity [GO:0005215]	NA
Unigene_491391	9.163	131.83	14.387	3.847	0.0136544	1	tr|K4D9V3|K4D9V3_SOLLC	467	91.2	240	38.71	51.39	21	0	585	1304	219	458	2.2e-124	100874544	Uncharacterized protein	GO:0005524; GO:0005739; GO:0005829; GO:0006400; GO:0009691; GO:0009824; GO:0052381	cytokinin biosynthetic process [GO:0009691]; tRNA modification [GO:0006400]	cytosol [GO:0005829]; mitochondrion [GO:0005739]	AMP dimethylallyltransferase activity [GO:0009824]; ATP binding [GO:0005524]; tRNA dimethylallyltransferase activity [GO:0052381]	NA
Unigene_146852	11.454	155.403	13.567	3.762	0.0137406	1	NA	NA	NA	NA	NA	NA	NA	NA	NA	NA	NA	NA	NA	NA	NA	NA	NA	NA	NA	NA
Unigene_342157	293.226	2793.75	9.528	3.252	0.013767	1	tr|K4BKR8|K4BKR8_SOLLC	682	100	682	86.84	100	0	0	2319	274	1	682	0	101249811	RING-type E3 ubiquitin transferase (EC 2.3.2.27)	GO:0004842; GO:0005634; GO:0005737	NA	cytoplasm [GO:0005737]; nucleus [GO:0005634]	ubiquitin-protein transferase activity [GO:0004842]	PATHWAY: Protein modification; protein ubiquitination. {ECO:0000256|SAAS:SAAS00512800}.
Unigene_109617	4.582	82.067	17.912	4.163	0.0137713	1	NA	NA	NA	NA	NA	NA	NA	NA	NA	NA	NA	NA	NA	NA	NA	NA	NA	NA	NA	NA
Unigene_428185	4.582	82.067	17.912	4.163	0.0137713	1	NA	NA	NA	NA	NA	NA	NA	NA	NA	NA	NA	NA	NA	NA	NA	NA	NA	NA	NA	NA
Unigene_131848	4.582	82.067	17.912	4.163	0.0137713	1	NA	NA	NA	NA	NA	NA	NA	NA	NA	NA	NA	NA	NA	NA	NA	NA	NA	NA	NA	NA
Unigene_196496	13.745	178.975	13.021	3.703	0.0137829	1	NA	NA	NA	NA	NA	NA	NA	NA	NA	NA	NA	NA	NA	NA	NA	NA	NA	NA	NA	NA
Unigene_200298	13.745	178.975	13.021	3.703	0.0137829	1	NA	NA	NA	NA	NA	NA	NA	NA	NA	NA	NA	NA	NA	NA	NA	NA	NA	NA	NA	NA
Unigene_100527	340.187	3234.64	9.508	3.249	0.0137907	1	tr|K4CQK9|K4CQK9_SOLLC	375	90.9	88	23.55	23.47	8	0	621	358	288	375	7.1e-41	101262648	Uncharacterized protein	GO:0005737; GO:0030001; GO:0046914; GO:0046916	cellular transition metal ion homeostasis [GO:0046916]; metal ion transport [GO:0030001]	cytoplasm [GO:0005737]	transition metal ion binding [GO:0046914]	NA
Unigene_432861	52.689	563.116	10.688	3.418	0.0138058	1	tr|K4BLK1|K4BLK1_SOLLC	109	72.2	79	24.26	72.48	22	0	123	359	31	109	8.4e-22	101245632	Protein transport protein Sec61 subunit beta	GO:0005086; GO:0005784; GO:0006616; GO:0016021; GO:0031204; GO:0031205	posttranslational protein targeting to membrane, translocation [GO:0031204]; SRP-dependent cotranslational protein targeting to membrane, translocation [GO:0006616]	endoplasmic reticulum Sec complex [GO:0031205]; integral component of membrane [GO:0016021]; Sec61 translocon complex [GO:0005784]	ARF guanyl-nucleotide exchange factor activity [GO:0005086]	NA
Unigene_389406	16.036	202.547	12.631	3.659	0.0138501	1	NA	NA	NA	NA	NA	NA	NA	NA	NA	NA	NA	NA	NA	NA	NA	NA	NA	NA	NA	NA
Unigene_121689	6.872	106.512	15.498	3.954	0.013868	1	tr|A0A1U7XGC3|A0A1U7XGC3_NICSY	518	55.7	309	78.49	59.65	126	2	993	67	6	303	4.8e-96	LOC104237472	uncharacterized protein LOC104237472	NA	NA	NA	NA	NA
Unigene_447379	9.163	130.957	14.291	3.837	0.0138916	1	tr|K4CX43|K4CX43_SOLLC	201	96.8	31	25.48	15.42	1	0	273	365	96	126	3.4e-08	101260974	Uncharacterized protein	GO:0046658; GO:0051716	cellular response to stimulus [GO:0051716]	anchored component of plasma membrane [GO:0046658]	NA	NA
Unigene_210651	27.49	320.409	11.656	3.543	0.0139556	1	NA	NA	NA	NA	NA	NA	NA	NA	NA	NA	NA	NA	NA	NA	NA	NA	NA	NA	NA	NA
Unigene_119620	71.016	729.868	10.278	3.361	0.0139895	1	tr|K4C6V8|K4C6V8_SOLLC	311	99	97	22.13	31.19	1	0	1148	858	1	97	3.4e-50	101265652	Uncharacterized protein	GO:0003824; GO:0050662	NA	NA	catalytic activity [GO:0003824]; coenzyme binding [GO:0050662]	NA
Unigene_147353	68.725	708.042	10.303	3.365	0.014029	1	NA	NA	NA	NA	NA	NA	NA	NA	NA	NA	NA	NA	NA	NA	NA	NA	NA	NA	NA	NA
Unigene_118026	2.291	57.621	25.153	4.653	0.0140354	1	tr|K4B6N6|K4B6N6_SOLLC	330	100	89	46.19	26.97	0	0	310	576	1	89	4.6e-44	101267773	Uncharacterized protein	NA	NA	NA	NA	NA
Unigene_108482	2.291	57.621	25.153	4.653	0.0140354	1	NA	NA	NA	NA	NA	NA	NA	NA	NA	NA	NA	NA	NA	NA	NA	NA	NA	NA	NA	NA
Unigene_186105	2.291	57.621	25.153	4.653	0.0140354	1	tr|K4B989|K4B989_SOLLC	628	74.6	236	80	37.58	60	0	883	176	393	628	7e-92	NA	Uncharacterized protein	GO:0004097; GO:0016021; GO:0046148; GO:0046872	pigment biosynthetic process [GO:0046148]	integral component of membrane [GO:0016021]	catechol oxidase activity [GO:0004097]; metal ion binding [GO:0046872]	NA
Unigene_123658	2.291	57.621	25.153	4.653	0.0140354	1	NA	NA	NA	NA	NA	NA	NA	NA	NA	NA	NA	NA	NA	NA	NA	NA	NA	NA	NA	NA
Unigene_184926	2.291	57.621	25.153	4.653	0.0140354	1	tr|K4B5N8|K4B5N8_SOLLC	498	91.9	186	99.64	37.35	11	1	558	1	72	253	8.9e-85	NA	Uncharacterized protein	GO:0003700; GO:0005634; GO:0006351; GO:0043565	transcription, DNA-templated [GO:0006351]	nucleus [GO:0005634]	DNA binding transcription factor activity [GO:0003700]; sequence-specific DNA binding [GO:0043565]	NA
Unigene_281099	2.291	57.621	25.153	4.653	0.0140354	1	tr|M1D105|M1D105_SOLTU	570	86.7	105	45.13	18.42	14	0	114	428	1	105	9.9e-41	102584013	Uncharacterized protein	NA	NA	NA	NA	NA
Unigene_501601	2.291	57.621	25.153	4.653	0.0140354	1	tr|K4C5G0|K4C5G0_SOLLC	425	100	46	16.1	10.82	0	0	392	255	344	389	1e-18	101257269	Alpha-galactosidase (EC 3.2.1.22) (Melibiase)	GO:0005975; GO:0009505; GO:0052692	carbohydrate metabolic process [GO:0005975]	plant-type cell wall [GO:0009505]	raffinose alpha-galactosidase activity [GO:0052692]	NA
Unigene_178318	12.6	165.879	13.165	3.719	0.0140415	1	tr|M1BRM2|M1BRM2_SOLTU	501	93.1	102	44.48	20.36	7	0	687	382	188	289	9.7e-49	102580045	Uncharacterized protein	NA	NA	NA	NA	NA
Unigene_195912	24.054	284.614	11.832	3.565	0.0140457	1	NA	NA	NA	NA	NA	NA	NA	NA	NA	NA	NA	NA	NA	NA	NA	NA	NA	NA	NA	NA
Unigene_214164	27.49	319.536	11.624	3.539	0.0140553	1	tr|K4BVQ6|K4BVQ6_SOLLC	341	97.3	148	24.1	43.4	4	0	597	154	194	341	9.8e-80	109120085	Uncharacterized protein	GO:0016788	NA	NA	hydrolase activity, acting on ester bonds [GO:0016788]	NA
Unigene_120315	20.617	248.819	12.068	3.593	0.0140891	1	NA	NA	NA	NA	NA	NA	NA	NA	NA	NA	NA	NA	NA	NA	NA	NA	NA	NA	NA	NA
Unigene_338237	37.799	419.936	11.11	3.474	0.0140914	1	tr|K4D3U2|K4D3U2_SOLLC	284	87	146	44.42	51.41	19	0	939	502	127	272	7.4e-58	NA	Uncharacterized protein	GO:0016021	NA	integral component of membrane [GO:0016021]	NA	NA
Unigene_191761	80.179	811.935	10.127	3.34	0.0140931	1	NA	NA	NA	NA	NA	NA	NA	NA	NA	NA	NA	NA	NA	NA	NA	NA	NA	NA	NA	NA
Unigene_424189	4.582	81.193	17.721	4.147	0.0141666	1	tr|A0A0V0I787|A0A0V0I787_SOLCH	95	92.6	95	63.62	100	7	0	8	292	1	95	2.4e-40	NA	Putative ovule protein	NA	NA	NA	NA	NA
Unigene_255677	4.582	81.193	17.721	4.147	0.0141666	1	tr|K4CIX6|K4CIX6_SOLLC	105	97.4	76	32.62	72.38	2	0	502	275	30	105	3.6e-35	101261937	Mitochondrial pyruvate carrier	GO:0006850; GO:0031305; GO:0050833	mitochondrial pyruvate transmembrane transport [GO:0006850]	integral component of mitochondrial inner membrane [GO:0031305]	pyruvate transmembrane transporter activity [GO:0050833]	NA
Unigene_283104	26.344	306.44	11.632	3.54	0.0142339	1	tr|K4D649|K4D649_SOLLC	577	99.7	310	69.66	53.73	1	0	2	931	165	474	9.3e-173	543706 INT4	Inositiol transporter 4	GO:0005351; GO:0005355; GO:0016021; GO:0046323	glucose import [GO:0046323]	integral component of membrane [GO:0016021]	carbohydrate:proton symporter activity [GO:0005351]; glucose transmembrane transporter activity [GO:0005355]	NA
Unigene_211490	250.845	2365.09	9.428	3.237	0.0142675	1	tr|K4BRG5|K4BRG5_SOLLC	426	83.3	426	65.94	100	70	1	1737	463	1	426	3e-188	101248293	Uncharacterized protein	GO:0005634; GO:0016021	NA	integral component of membrane [GO:0016021]; nucleus [GO:0005634]	NA	NA
Unigene_278120	9.163	129.211	14.101	3.818	0.0143819	1	tr|K4CR10|K4CR10_SOLLC	191	91.2	113	34.49	59.16	10	0	724	386	79	191	8.1e-49	101255524	Uncharacterized protein	NA	NA	NA	NA	NA
Unigene_118017	9.163	129.211	14.101	3.818	0.0143819	1	NA	NA	NA	NA	NA	NA	NA	NA	NA	NA	NA	NA	NA	NA	NA	NA	NA	NA	NA	NA
Unigene_284002	93.924	930.669	9.909	3.309	0.0143847	1	NA	NA	NA	NA	NA	NA	NA	NA	NA	NA	NA	NA	NA	NA	NA	NA	NA	NA	NA	NA
Unigene_481930	48.107	512.479	10.653	3.413	0.0143896	1	tr|K4ASF9|K4ASF9_SOLLC	405	83.8	235	52.97	58.02	38	0	949	245	171	405	1.4e-99	101264048	Uncharacterized protein	GO:0016021	NA	integral component of membrane [GO:0016021]	NA	NA
Unigene_195053	187.848	1781.89	9.486	3.246	0.0143928	1	tr|K4BG28|K4BG28_SOLLC	83	93.8	80	19.23	96.39	5	0	364	603	1	80	6.7e-32	101268845	Uncharacterized protein	NA	NA	NA	NA	NA
Unigene_124148	223.355	2104.92	9.424	3.236	0.014406	1	tr|A0A0V0IKT6|A0A0V0IKT6_SOLCH	570	95.1	509	83.31	89.3	23	2	2	1525	59	566	1.5e-274	NA	Putative ovule protein	GO:0003747; GO:0005737	NA	cytoplasm [GO:0005737]	translation release factor activity [GO:0003747]	NA
Unigene_185486	79.033	794.474	10.052	3.329	0.0144357	1	tr|M1CBA4|M1CBA4_SOLTU	419	95.7	139	31.86	33.17	6	0	934	518	269	407	1.9e-77	102596462	Uncharacterized protein	GO:0016021	NA	integral component of membrane [GO:0016021]	NA	NA
Unigene_327587	75.597	763.044	10.094	3.335	0.0144468	1	tr|M1C6Q2|M1C6Q2_SOLTU	234	56	50	14.94	21.37	22	0	1	150	173	222	3.3e-05	102601839	Uncharacterized protein	GO:0016021	NA	integral component of membrane [GO:0016021]	NA	NA
Unigene_231412	6.872	104.766	15.244	3.93	0.0144691	1	tr|A0A0V0HCZ4|A0A0V0HCZ4_SOLCH	114	85.5	55	19.67	48.25	8	0	616	452	60	114	1.3e-18	NA	Putative ovule protein	NA	NA	NA	NA	NA
Unigene_163547	6.872	104.766	15.244	3.93	0.0144691	1	NA	NA	NA	NA	NA	NA	NA	NA	NA	NA	NA	NA	NA	NA	NA	NA	NA	NA	NA	NA
Unigene_295051	6.872	104.766	15.244	3.93	0.0144691	1	tr|K4AZ67|K4AZ67_SOLLC	302	71.2	257	66.12	85.1	74	0	773	3	1	257	3.7e-93	NA	Uncharacterized protein	NA	NA	NA	NA	NA
Unigene_491424	13.745	175.483	12.767	3.674	0.0145048	1	NA	NA	NA	NA	NA	NA	NA	NA	NA	NA	NA	NA	NA	NA	NA	NA	NA	NA	NA	NA
Unigene_134111	428.384	3995.07	9.326	3.221	0.0145353	1	tr|K4CMR9|K4CMR9_SOLLC	463	92	463	61.54	100	37	0	1719	331	1	463	4.7e-241	101249748	Uncharacterized protein	NA	NA	NA	NA	NA
Unigene_452769	34.362	382.395	11.128	3.476	0.0145659	1	tr|K4B9E5|K4B9E5_SOLLC	460	68.7	460	51.74	100	144	0	449	1828	1	460	3.9e-170	101251946	Uncharacterized protein	NA	NA	NA	NA	NA
Unigene_461405	4.582	80.32	17.531	4.132	0.0145775	1	NA	NA	NA	NA	NA	NA	NA	NA	NA	NA	NA	NA	NA	NA	NA	NA	NA	NA	NA	NA
Unigene_167801	11.454	151.91	13.263	3.729	0.0145884	1	NA	NA	NA	NA	NA	NA	NA	NA	NA	NA	NA	NA	NA	NA	NA	NA	NA	NA	NA	NA
Unigene_186068	140.886	1348.86	9.574	3.259	0.0145927	1	tr|M1AVJ8|M1AVJ8_SOLTU	203	86.9	206	71.12	101.48	24	1	819	202	1	203	8.1e-93	102587590	Uncharacterized protein	GO:0004857	NA	NA	enzyme inhibitor activity [GO:0004857]	NA
Unigene_114118	4805.01	63821.6	13.282	3.731	0.0146307	1	tr|Q40142|Q40142_SOLLC	88	72.9	48	19.97	54.55	13	0	566	423	1	48	3e-08	544097	Cell wall protein	NA	NA	NA	NA	NA
Unigene_461117	2.291	56.748	24.772	4.631	0.0146718	1	tr|K4BM88|K4BM88_SOLLC	270	94.8	270	66.78	100	14	0	267	1076	1	270	6.3e-136	101255481	Uncharacterized protein	GO:0046983	NA	NA	protein dimerization activity [GO:0046983]	NA
Unigene_484134	427.239	3968.88	9.29	3.216	0.0146824	1	tr|K4DCW6|K4DCW6_SOLLC	234	100	234	37.74	100	0	0	852	1553	1	234	7.4e-136	101261491	Uncharacterized protein	NA	NA	NA	NA	NA
Unigene_399836	80.179	799.712	9.974	3.318	0.0146928	1	tr|Q56R04|Q56R04_SOLLC	504	96.4	281	84.64	55.75	10	0	152	994	1	281	2.7e-148	101253497	Putative betaine aldehyde dehyrogenase	GO:0000166; GO:0016620	NA	NA	nucleotide binding [GO:0000166]; oxidoreductase activity, acting on the aldehyde or oxo group of donors, NAD or NADP as acceptor [GO:0016620]	NA
Unigene_165472	13.745	174.61	12.704	3.667	0.0146932	1	tr|M1CIN8|M1CIN8_SOLTU	67	97	67	46.21	100	2	0	366	166	1	67	1.9e-29	102595880	Uncharacterized protein	GO:0016021	NA	integral component of membrane [GO:0016021]	NA	NA
Unigene_211929	17.181	209.532	12.195	3.608	0.0147124	1	tr|K4AXZ4|K4AXZ4_SOLLC	624	100	177	54.07	28.37	0	0	980	450	448	624	9.4e-98	101250049	Uncharacterized protein	GO:0003723; GO:0004519; GO:0008270; GO:0009451; GO:0009507; GO:0043231; GO:1900865	chloroplast RNA modification [GO:1900865]; RNA modification [GO:0009451]	chloroplast [GO:0009507]; intracellular membrane-bounded organelle [GO:0043231]	endonuclease activity [GO:0004519]; RNA binding [GO:0003723]; zinc ion binding [GO:0008270]	NA
Unigene_162673	51.544	539.544	10.468	3.388	0.0147311	1	tr|K4CEB5|K4CEB5_SOLLC	50	76.7	43	7.85	86	10	0	596	468	6	48	4.7e-09	NA	Uncharacterized protein	NA	NA	NA	NA	NA
Unigene_105938	132.868	1271.16	9.567	3.258	0.0147644	1	tr|K4C3D9|K4C3D9_SOLLC	299	98.3	299	52.46	100	5	0	236	1132	1	299	2e-167	101250804	Uncharacterized protein	NA	NA	NA	NA	NA
Unigene_159724	1243.92	12251.5	9.849	3.3	0.0147752	1	tr|K4CQK9|K4CQK9_SOLLC	375	74.1	197	35.73	52.53	51	0	301	891	17	213	6.7e-72	101262648	Uncharacterized protein	GO:0005737; GO:0030001; GO:0046914; GO:0046916	cellular transition metal ion homeostasis [GO:0046916]; metal ion transport [GO:0030001]	cytoplasm [GO:0005737]	transition metal ion binding [GO:0046914]	NA
Unigene_177659	1.145	45.398	39.635	5.309	0.0147793	1	tr|K4D420|K4D420_SOLLC	494	99.1	109	55.05	22.06	1	0	593	267	366	474	2.4e-56	101261380	Glycosyltransferase (EC 2.4.1.-)	GO:0008152; GO:0043231; GO:0080043; GO:0080044	metabolic process [GO:0008152]	intracellular membrane-bounded organelle [GO:0043231]	quercetin 3-O-glucosyltransferase activity [GO:0080043]; quercetin 7-O-glucosyltransferase activity [GO:0080044]	NA
Unigene_124135	6.872	103.893	15.117	3.918	0.0147827	1	tr|A0A1S4AKQ3|A0A1S4AKQ3_TOBAC	303	62.4	101	35.52	33.33	38	0	125	427	162	262	4.9e-26	LOC107798709	uncharacterized protein LOC107798709	NA	NA	NA	NA	NA
Unigene_107482	438.693	4064.91	9.266	3.212	0.0147917	1	tr|K4C0Q1|K4C0Q1_SOLLC	401	88	401	68.31	100	48	0	1519	317	1	401	1.1e-197	101246143	Uncharacterized protein	GO:0016021; GO:0022857	NA	integral component of membrane [GO:0016021]	transmembrane transporter activity [GO:0022857]	NA
Unigene_175311	60.707	621.61	10.24	3.356	0.0148183	1	tr|K4B359|K4B359_SOLLC	325	88.6	325	75.41	100	37	0	142	1116	1	325	1e-155	101262366	Uncharacterized protein	NA	NA	NA	NA	NA
Unigene_383457	4590.81	59478.1	12.956	3.696	0.0148271	1	sp|P25306|THD1_SOLLC	595	98	504	41.61	84.71	10	0	3551	2040	1	504	3.4e-278	TD	Threonine dehydratase biosynthetic, chloroplastic (EC 4.3.1.19) (Threonine deaminase) (TD)	GO:0004794; GO:0009097; GO:0009507; GO:0030170; GO:0042802	isoleucine biosynthetic process [GO:0009097]	chloroplast [GO:0009507]	identical protein binding [GO:0042802]; L-threonine ammonia-lyase activity [GO:0004794]; pyridoxal phosphate binding [GO:0030170]	PATHWAY: Amino-acid biosynthesis; L-isoleucine biosynthesis; 2-oxobutanoate from L-threonine: step 1/1.
Unigene_118807	53.834	558.751	10.379	3.376	0.0148539	1	tr|K4B812|K4B812_SOLLC	466	100	168	36.21	36.05	0	0	605	1108	299	466	2.4e-99	101252841	Uncharacterized protein	GO:0000783; GO:0010521; GO:0016233; GO:0032210; GO:0051974; GO:0098505	negative regulation of telomerase activity [GO:0051974]; regulation of telomere maintenance via telomerase [GO:0032210]; telomere capping [GO:0016233]	nuclear telomere cap complex [GO:0000783]	G-rich strand telomeric DNA binding [GO:0098505]; telomerase inhibitor activity [GO:0010521]	NA
Unigene_499460	67.579	682.724	10.103	3.337	0.0148794	1	tr|K4C6V4|K4C6V4_SOLLC	224	92	163	38.9	72.77	13	0	769	1257	1	163	1.5e-84	101268004	Uncharacterized protein	GO:0005622; GO:0008270	NA	intracellular [GO:0005622]	zinc ion binding [GO:0008270]	NA
Unigene_149428	13.745	173.737	12.64	3.66	0.0148849	1	tr|K4BJS6|K4BJS6_SOLLC	1097	79.3	169	51.16	15.41	17	1	763	257	940	1090	1.1e-72	NA	Uncharacterized protein	NA	NA	NA	NA	NA
Unigene_125969	18.327	220.008	12.005	3.586	0.0149233	1	tr|A0A0V0HM51|A0A0V0HM51_SOLCH	138	91.5	47	19.34	34.06	4	0	3	143	88	134	1.5e-15	NA	Putative ovule protein	NA	NA	NA	NA	NA
Unigene_436024	132.868	1265.92	9.528	3.252	0.0149313	1	tr|K4BYY7|K4BYY7_SOLLC	449	100	449	66.55	100	0	0	1579	233	1	449	1.4e-268	101256776	Uncharacterized protein	GO:0000724; GO:0004842; GO:0005886; GO:0031436; GO:0035066; GO:0035067; GO:0042127; GO:0045717; GO:0045944; GO:0046872; GO:0070531; GO:0071158	double-strand break repair via homologous recombination [GO:0000724]; negative regulation of fatty acid biosynthetic process [GO:0045717]; negative regulation of histone acetylation [GO:0035067]; positive regulation of cell cycle arrest [GO:0071158]; positive regulation of histone acetylation [GO:0035066]; positive regulation of transcription by RNA polymerase II [GO:0045944]; regulation of cell …	BRCA1-A complex [GO:0070531]; BRCA1-BARD1 complex [GO:0031436]; plasma membrane [GO:0005886]	metal ion binding [GO:0046872]; ubiquitin-protein transferase activity [GO:0004842]	NA
Unigene_175437	262.299	2425.33	9.246	3.209	0.0149903	1	tr|K4B7F2|K4B7F2_SOLLC	272	77.2	272	44.69	100	53	2	1312	524	1	272	1.2e-109	100736459	Uncharacterized protein	GO:0003677; GO:0005634; GO:0006351; GO:0006355	regulation of transcription, DNA-templated [GO:0006355]; transcription, DNA-templated [GO:0006351]	nucleus [GO:0005634]	DNA binding [GO:0003677]	NA
Unigene_115924	130.577	1243.22	9.521	3.251	0.0150047	1	tr|K4BYD2|K4BYD2_SOLLC	247	90.3	226	63.9	91.5	22	0	958	281	22	247	1.5e-112	101254202	Uncharacterized protein	GO:0005737; GO:0008757; GO:0016021; GO:0032259	methylation [GO:0032259]	cytoplasm [GO:0005737]; integral component of membrane [GO:0016021]	S-adenosylmethionine-dependent methyltransferase activity [GO:0008757]	NA
Unigene_484833	208.465	1939.04	9.302	3.217	0.0150134	1	tr|K4ATD9|K4ATD9_SOLLC	190	81.6	152	69.09	80	28	0	458	3	1	152	3.8e-58	101247149	Uncharacterized protein	NA	NA	NA	NA	NA
Unigene_419867	195.866	1825.54	9.32	3.22	0.0150248	1	tr|K4CMA9|K4CMA9_SOLLC	440	100	440	61.6	100	0	0	151	1470	1	440	1.2e-262	101244399	Uncharacterized protein	GO:0004190; GO:0006508; GO:0030163	protein catabolic process [GO:0030163]; proteolysis [GO:0006508]	NA	aspartic-type endopeptidase activity [GO:0004190]	NA
Unigene_236151	11.454	150.164	13.11	3.713	0.015039	1	tr|K4BB09|K4BB09_SOLLC	370	100	91	72.8	24.59	0	0	55	327	170	260	2.5e-46	101265985	Uncharacterized protein	GO:0008168	NA	NA	methyltransferase activity [GO:0008168]	NA
Unigene_217694	22.908	265.407	11.586	3.534	0.0150734	1	NA	NA	NA	NA	NA	NA	NA	NA	NA	NA	NA	NA	NA	NA	NA	NA	NA	NA	NA	NA
Unigene_182359	37.799	409.46	10.833	3.437	0.0150979	1	tr|A0A2G3ASE9|A0A2G3ASE9_CAPCH	641	100	41	13.37	6.4	0	0	123	1	1	41	1.8e-13	BC332_33909	Chaperone protein DnaK	GO:0005524; GO:0006457; GO:0051082	protein folding [GO:0006457]	NA	ATP binding [GO:0005524]; unfolded protein binding [GO:0051082]	NA
Unigene_139634	6.872	103.02	14.99	3.906	0.0151053	1	NA	NA	NA	NA	NA	NA	NA	NA	NA	NA	NA	NA	NA	NA	NA	NA	NA	NA	NA	NA
Unigene_129025	6.872	103.02	14.99	3.906	0.0151053	1	tr|K4B7Y4|K4B7Y4_SOLLC	479	86.7	120	97.56	25.05	16	0	8	367	337	456	9.7e-56	101257330	Uncharacterized protein	GO:0005829; GO:0008152; GO:0043231; GO:0080043; GO:0080044	metabolic process [GO:0008152]	cytosol [GO:0005829]; intracellular membrane-bounded organelle [GO:0043231]	quercetin 3-O-glucosyltransferase activity [GO:0080043]; quercetin 7-O-glucosyltransferase activity [GO:0080044]	NA
Unigene_175264	916.33	8681.59	9.474	3.244	0.015149	1	tr|K4CRW1|K4CRW1_SOLLC	219	97.5	200	49.22	91.32	5	0	290	889	1	200	8.7e-109	101245282	Uncharacterized protein	NA	NA	NA	NA	NA
Unigene_435202	33.217	365.807	11.013	3.461	0.0151648	1	tr|K4BTG7|K4BTG7_SOLLC	452	70.8	359	55.72	79.42	105	0	228	1304	1	359	7e-129	101251084	Uncharacterized protein	GO:0003677; GO:0003700; GO:0005634; GO:0006351	transcription, DNA-templated [GO:0006351]	nucleus [GO:0005634]	DNA binding [GO:0003677]; DNA binding transcription factor activity [GO:0003700]	NA
Unigene_497985	41.235	440.016	10.671	3.416	0.0151893	1	tr|K4CV06|K4CV06_SOLLC	474	92	474	85.41	100	38	0	92	1513	1	474	1.6e-251	101261551	Uncharacterized protein	NA	NA	NA	NA	NA
Unigene_216539	18.327	218.262	11.91	3.574	0.0152291	1	NA	NA	NA	NA	NA	NA	NA	NA	NA	NA	NA	NA	NA	NA	NA	NA	NA	NA	NA	NA
Unigene_322845	11.454	149.291	13.034	3.704	0.015271	1	tr|K4CQY1|K4CQY1_SOLLC	376	89.8	147	87.15	39.1	15	0	441	1	13	159	1.5e-70	101260854	Uncharacterized protein	GO:0016787	NA	NA	hydrolase activity [GO:0016787]	NA
Unigene_143280	13.745	171.99	12.513	3.645	0.0152786	1	tr|A0A2G2YDA2|A0A2G2YDA2_CAPAN	781	27.8	180	30.39	23.05	93	5	467	928	447	615	5.9e-05	T459_27213	Uncharacterized protein	GO:0043531	NA	NA	ADP binding [GO:0043531]	NA
Unigene_205127	8.018	114.369	14.264	3.834	0.0152984	1	NA	NA	NA	NA	NA	NA	NA	NA	NA	NA	NA	NA	NA	NA	NA	NA	NA	NA	NA	NA
Unigene_479502	8.018	114.369	14.264	3.834	0.0152984	1	tr|K4CG84|K4CG84_SOLLC	517	91.5	141	46.64	27.27	12	0	656	234	377	517	6.5e-69	101264947	Uncharacterized protein	GO:0004497; GO:0005506; GO:0016021; GO:0016705; GO:0020037	NA	integral component of membrane [GO:0016021]	heme binding [GO:0020037]; iron ion binding [GO:0005506]; monooxygenase activity [GO:0004497]; oxidoreductase activity, acting on paired donors, with incorporation or reduction of molecular oxygen [GO:0016705]	NA
Unigene_217349	22.908	263.66	11.509	3.525	0.0153294	1	tr|K4AYI1|K4AYI1_SOLLC	442	87.1	201	48.28	45.48	26	0	1190	588	1	201	8.6e-96	101259368	Uncharacterized protein	NA	NA	NA	NA	NA
Unigene_203308	3709.99	44025.2	11.867	3.569	0.0153332	1	tr|K4D2V7|K4D2V7_SOLLC	252	91.3	252	41.06	100	22	0	612	1367	1	252	9.1e-118	101267365	Uncharacterized protein	GO:0016021	NA	integral component of membrane [GO:0016021]	NA	NA
Unigene_157887	2.291	55.875	24.391	4.608	0.0153476	1	tr|A0A0V0IZV9|A0A0V0IZV9_SOLCH	1228	82.2	73	30.08	5.94	13	0	159	377	567	639	9.3e-26	NA	Putative ovule protein	NA	NA	NA	NA	NA
Unigene_190850	2.291	55.875	24.391	4.608	0.0153476	1	NA	NA	NA	NA	NA	NA	NA	NA	NA	NA	NA	NA	NA	NA	NA	NA	NA	NA	NA	NA
Unigene_115763	2.291	55.875	24.391	4.608	0.0153476	1	NA	NA	NA	NA	NA	NA	NA	NA	NA	NA	NA	NA	NA	NA	NA	NA	NA	NA	NA	NA
Unigene_441365	2.291	55.875	24.391	4.608	0.0153476	1	tr|K4BW01|K4BW01_SOLLC	197	100	56	42.86	28.43	0	0	225	392	1	56	4.7e-24	NA	Uncharacterized protein	NA	NA	NA	NA	NA
Unigene_456470	2.291	55.875	24.391	4.608	0.0153476	1	NA	NA	NA	NA	NA	NA	NA	NA	NA	NA	NA	NA	NA	NA	NA	NA	NA	NA	NA	NA
Unigene_506338	2.291	55.875	24.391	4.608	0.0153476	1	tr|K4AYH0|K4AYH0_SOLLC	779	100	87	67.62	11.17	0	0	125	385	1	87	3.6e-45	NA	Uncharacterized protein	GO:0004252	NA	NA	serine-type endopeptidase activity [GO:0004252]	NA
Unigene_131100	2.291	55.875	24.391	4.608	0.0153476	1	tr|A0A0V0HVV9|A0A0V0HVV9_SOLCH	305	96.6	87	83.65	28.52	3	0	261	1	134	220	4.3e-44	NA	Putative omega-amidase NIT2-A-like	GO:0006807	nitrogen compound metabolic process [GO:0006807]	NA	NA	NA
Unigene_360016	2.291	55.875	24.391	4.608	0.0153476	1	tr|K4CBE8|K4CBE8_SOLLC	1083	85.8	408	56.61	37.67	58	0	1226	3	499	906	3.6e-190	101243723	Uncharacterized protein	GO:0004674; GO:0005524; GO:0016021	NA	integral component of membrane [GO:0016021]	ATP binding [GO:0005524]; protein serine/threonine kinase activity [GO:0004674]	NA
Unigene_106100	2.291	55.875	24.391	4.608	0.0153476	1	NA	NA	NA	NA	NA	NA	NA	NA	NA	NA	NA	NA	NA	NA	NA	NA	NA	NA	NA	NA
Unigene_140312	2.291	55.875	24.391	4.608	0.0153476	1	NA	NA	NA	NA	NA	NA	NA	NA	NA	NA	NA	NA	NA	NA	NA	NA	NA	NA	NA	NA
Unigene_151284	2.291	55.875	24.391	4.608	0.0153476	1	NA	NA	NA	NA	NA	NA	NA	NA	NA	NA	NA	NA	NA	NA	NA	NA	NA	NA	NA	NA
Unigene_103680	221.065	2034.2	9.202	3.202	0.0153723	1	tr|K4BTQ7|K4BTQ7_SOLLC	150	94.7	150	38.56	100	8	0	249	698	1	150	3e-74	101261619	Uncharacterized protein	GO:0005737; GO:0030001; GO:0046914; GO:0046916	cellular transition metal ion homeostasis [GO:0046916]; metal ion transport [GO:0030001]	cytoplasm [GO:0005737]	transition metal ion binding [GO:0046914]	NA
Unigene_320241	123.705	1170.76	9.464	3.242	0.0153991	1	tr|K4CBT3|K4CBT3_SOLLC	238	100	126	33.39	52.94	0	0	242	619	1	126	2.5e-65	104648156	Uncharacterized protein	GO:0009055; GO:0046658	NA	anchored component of plasma membrane [GO:0046658]	electron transfer activity [GO:0009055]	NA
Unigene_191868	32.072	352.711	10.998	3.459	0.0154092	1	tr|A0A087HEV4|A0A087HEV4_ARAAL	233	44	159	85.33	68.24	72	3	3	473	62	205	3.6e-17	AALP_AA2G024800	Uncharacterized protein	NA	NA	NA	NA	NA
Unigene_478952	194.72	1797.61	9.232	3.207	0.0154259	1	tr|K4BNK4|K4BNK4_SOLLC	1050	95.9	295	41.51	28.1	12	0	2131	1247	184	478	9.7e-164	101245149	Uncharacterized protein	GO:0005829; GO:0006099; GO:0008964; GO:0015977	carbon fixation [GO:0015977]; tricarboxylic acid cycle [GO:0006099]	cytosol [GO:0005829]	phosphoenolpyruvate carboxylase activity [GO:0008964]	NA
Unigene_214950	6.872	102.147	14.863	3.894	0.0154375	1	tr|M1CTW4|M1CTW4_SOLTU	82	78	82	42.27	100	18	0	64	309	1	82	3.1e-24	NA	Uncharacterized protein	GO:0016021	NA	integral component of membrane [GO:0016021]	NA	NA
Unigene_396302	4.582	78.574	17.15	4.1	0.0154495	1	NA	NA	NA	NA	NA	NA	NA	NA	NA	NA	NA	NA	NA	NA	NA	NA	NA	NA	NA	NA
Unigene_122504	4.582	78.574	17.15	4.1	0.0154495	1	tr|A0A1U9WYB0|A0A1U9WYB0_9GENT	1160	61.2	67	16.49	5.78	26	0	1019	1219	956	1022	8.1e-14	Pol	Pol	GO:0003676; GO:0015074	DNA integration [GO:0015074]	NA	nucleic acid binding [GO:0003676]	NA
Unigene_160174	4.582	78.574	17.15	4.1	0.0154495	1	tr|K4CIN0|K4CIN0_SOLLC	590	99.2	123	99.19	20.85	1	0	369	1	1	123	7.3e-59	101265846	Uncharacterized protein	GO:0006857; GO:0016021; GO:0022857	oligopeptide transport [GO:0006857]	integral component of membrane [GO:0016021]	transmembrane transporter activity [GO:0022857]	NA
Unigene_203334	22.908	262.787	11.471	3.52	0.0154595	1	tr|M0ZI25|M0ZI25_SOLTU	322	89	109	20.45	33.85	12	0	1034	708	214	322	4.4e-52	NA	Carboxypeptidase (EC 3.4.16.-)	GO:0004185	NA	NA	serine-type carboxypeptidase activity [GO:0004185]	NA
Unigene_185899	22.908	262.787	11.471	3.52	0.0154595	1	tr|K4CY78|K4CY78_SOLLC	252	97.1	70	22.41	27.78	2	0	758	549	183	252	3.5e-33	101248144	Uncharacterized protein	NA	NA	NA	NA	NA
Unigene_431085	12.6	159.768	12.68	3.665	0.0154848	1	tr|K4BNK4|K4BNK4_SOLLC	1050	100	85	55.68	8.1	0	0	204	458	107	191	6.9e-43	101245149	Uncharacterized protein	GO:0005829; GO:0006099; GO:0008964; GO:0015977	carbon fixation [GO:0015977]; tricarboxylic acid cycle [GO:0006099]	cytosol [GO:0005829]	phosphoenolpyruvate carboxylase activity [GO:0008964]	NA
Unigene_458985	10.309	137.069	13.296	3.733	0.0155003	1	tr|K4CZ68|K4CZ68_SOLLC	594	90.7	623	81.54	104.88	29	1	2157	289	1	594	0	101263768	Uncharacterized protein	GO:0016021; GO:0022857	NA	integral component of membrane [GO:0016021]	transmembrane transporter activity [GO:0022857]	NA
Unigene_408885	16.036	193.817	12.087	3.595	0.015505	1	tr|K4C1N5|K4C1N5_SOLLC	365	83.8	229	83.27	62.74	37	0	687	1	1	229	8.5e-100	NA	Uncharacterized protein	GO:0003677; GO:0003700; GO:0005634; GO:0006351	transcription, DNA-templated [GO:0006351]	nucleus [GO:0005634]	DNA binding [GO:0003677]; DNA binding transcription factor activity [GO:0003700]	NA
Unigene_440987	73.306	722.884	9.861	3.302	0.015531	1	tr|K4CMX3|K4CMX3_SOLLC	759	86.9	763	84.72	100.53	95	2	2490	205	1	759	0	NA	Uncharacterized protein	GO:0004674; GO:0005524; GO:0005886; GO:0006468; GO:0016021	protein phosphorylation [GO:0006468]	integral component of membrane [GO:0016021]; plasma membrane [GO:0005886]	ATP binding [GO:0005524]; protein serine/threonine kinase activity [GO:0004674]	NA
Unigene_101469	418.076	3796.89	9.082	3.183	0.0155645	1	tr|K4DGP0|K4DGP0_SOLLC	488	96.5	488	84.82	100	17	0	1682	219	1	488	2.7e-273	101252966	Uncharacterized protein	GO:0003333; GO:0005886; GO:0015171; GO:0016021	amino acid transmembrane transport [GO:0003333]	integral component of membrane [GO:0016021]; plasma membrane [GO:0005886]	amino acid transmembrane transporter activity [GO:0015171]	NA
Unigene_190092	8.018	113.496	14.155	3.823	0.0156001	1	NA	NA	NA	NA	NA	NA	NA	NA	NA	NA	NA	NA	NA	NA	NA	NA	NA	NA	NA	NA
Unigene_229023	9.163	124.846	13.625	3.768	0.0157084	1	tr|K4C317|K4C317_SOLLC	236	63.9	119	48.64	50.42	10	2	359	3	39	124	1.3e-30	101250698	Uncharacterized protein	GO:0000981; GO:0001135; GO:0005634; GO:0006357; GO:0030154; GO:0043565; GO:0044212	cell differentiation [GO:0030154]; regulation of transcription by RNA polymerase II [GO:0006357]	nucleus [GO:0005634]	RNA polymerase II transcription factor activity, sequence-specific DNA binding [GO:0000981]; sequence-specific DNA binding [GO:0043565]; transcription factor activity, RNA polymerase II transcription factor recruiting [GO:0001135]; transcription regulatory region DNA binding [GO:0044212]	NA
Unigene_461002	9.163	124.846	13.625	3.768	0.0157084	1	tr|K4BW10|K4BW10_SOLLC	396	95.3	341	75.78	86.11	16	0	327	1349	35	375	3.1e-176	NA	Uncharacterized protein	GO:0016021; GO:0055085	transmembrane transport [GO:0055085]	integral component of membrane [GO:0016021]	NA	NA
Unigene_315692	1.145	44.525	38.873	5.281	0.0157194	1	tr|K4BCG4|K4BCG4_SOLLC	1629	98.6	74	17.49	4.54	1	0	165	386	448	521	3.6e-33	NA	Uncharacterized protein	NA	NA	NA	NA	NA
Unigene_341522	1.145	44.525	38.873	5.281	0.0157194	1	tr|A0A2G3D0D4|A0A2G3D0D4_CAPCH	721	40.2	229	101.93	31.76	127	5	671	6	271	496	1e-34	BC332_09546	Putative GTP diphosphokinase RSH2, chloroplastic	GO:0015969; GO:0016301	guanosine tetraphosphate metabolic process [GO:0015969]	NA	kinase activity [GO:0016301]	NA
Unigene_111120	1.145	44.525	38.873	5.281	0.0157194	1	tr|K4DCR5|K4DCR5_SOLLC	282	92.4	66	43.61	23.4	5	0	201	4	26	91	2.5e-29	NA	Uncharacterized protein	GO:0016021; GO:0036513; GO:0044390; GO:0046872; GO:0071712	ER-associated misfolded protein catabolic process [GO:0071712]	Derlin-1 retrotranslocation complex [GO:0036513]; integral component of membrane [GO:0016021]	metal ion binding [GO:0046872]; ubiquitin-like protein conjugating enzyme binding [GO:0044390]	NA
Unigene_267712	20.617	238.342	11.56	3.531	0.015721	1	tr|K4B668|K4B668_SOLLC	244	99	105	33.87	43.03	1	0	298	612	140	244	2.2e-51	101257530	Uncharacterized protein	GO:0003677; GO:0005634; GO:0006351; GO:0006355	regulation of transcription, DNA-templated [GO:0006355]; transcription, DNA-templated [GO:0006351]	nucleus [GO:0005634]	DNA binding [GO:0003677]	NA
Unigene_195987	11.454	147.545	12.881	3.687	0.0157485	1	NA	NA	NA	NA	NA	NA	NA	NA	NA	NA	NA	NA	NA	NA	NA	NA	NA	NA	NA	NA
Unigene_385958	54.98	557.005	10.131	3.341	0.0157578	1	tr|K4BMK5|K4BMK5_SOLLC	603	85.8	120	86.75	19.9	17	0	363	4	122	241	4.5e-49	101267100	Uncharacterized protein	GO:0006857; GO:0016021; GO:0022857	oligopeptide transport [GO:0006857]	integral component of membrane [GO:0016021]	transmembrane transporter activity [GO:0022857]	NA
Unigene_234459	76.743	749.075	9.761	3.287	0.015771	1	tr|K4CGF2|K4CGF2_SOLLC	127	81.9	127	36.67	100	23	0	193	573	1	127	6.6e-49	101251303	Uncharacterized protein	GO:0005737; GO:0030001; GO:0046914; GO:0046916	cellular transition metal ion homeostasis [GO:0046916]; metal ion transport [GO:0030001]	cytoplasm [GO:0005737]	transition metal ion binding [GO:0046914]	NA
Unigene_155295	635.704	5792.67	9.112	3.188	0.0158289	1	tr|K4B6N7|K4B6N7_SOLLC	252	98.4	252	59.15	100	3	1	305	1057	1	252	7.6e-132	101249144	Uncharacterized protein	GO:0003700; GO:0005634; GO:0043565	NA	nucleus [GO:0005634]	DNA binding transcription factor activity [GO:0003700]; sequence-specific DNA binding [GO:0043565]	NA
Unigene_478366	18.327	214.77	11.719	3.551	0.0158664	1	tr|K4B1Y5|K4B1Y5_SOLLC	362	96.4	112	86.82	30.94	4	0	50	385	55	166	1.7e-58	104644304	Uncharacterized protein	GO:0045735	NA	NA	nutrient reservoir activity [GO:0045735]	NA
Unigene_145297	16.036	192.071	11.978	3.582	0.0158674	1	tr|K4BMR3|K4BMR3_SOLLC	626	85.9	474	89.89	75.72	66	1	1582	161	142	614	1.8e-207	101252567	Uncharacterized protein	GO:0009658; GO:0009707; GO:0016021	chloroplast organization [GO:0009658]	chloroplast outer membrane [GO:0009707]; integral component of membrane [GO:0016021]	NA	NA
Unigene_160214	222.21	2020.23	9.092	3.185	0.0158697	1	tr|E5L3S0|E5L3S0_SOLLC	482	92.9	490	83.95	101.66	25	3	1639	170	1	480	1.7e-267	GAME2 100736529	Glycosyltransferase (EC 2.4.1.-)	GO:0008152; GO:0043231; GO:0080043; GO:0080044	metabolic process [GO:0008152]	intracellular membrane-bounded organelle [GO:0043231]	quercetin 3-O-glucosyltransferase activity [GO:0080043]; quercetin 7-O-glucosyltransferase activity [GO:0080044]	NA
Unigene_157638	30.926	337.87	10.925	3.45	0.0158749	1	NA	NA	NA	NA	NA	NA	NA	NA	NA	NA	NA	NA	NA	NA	NA	NA	NA	NA	NA	NA
Unigene_376134	34.362	370.172	10.773	3.429	0.0158833	1	tr|K4CK04|K4CK04_SOLLC	143	76.7	60	7.22	41.96	14	0	3	182	84	143	2.1e-16	NA	Uncharacterized protein	NA	NA	NA	NA	NA
Unigene_195676	3.436	66.352	19.309	4.271	0.0158903	1	NA	NA	NA	NA	NA	NA	NA	NA	NA	NA	NA	NA	NA	NA	NA	NA	NA	NA	NA	NA
Unigene_172457	13.745	169.371	12.322	3.623	0.015896	1	tr|K4BV67|K4BV67_SOLLC	384	85.8	106	47.82	27.6	15	0	348	665	1	106	1e-39	101248193	Uncharacterized protein	GO:0008152; GO:0016021; GO:0016746	metabolic process [GO:0008152]	integral component of membrane [GO:0016021]	transferase activity, transferring acyl groups [GO:0016746]	NA
Unigene_171854	4.582	77.701	16.959	4.084	0.0159122	1	tr|K4BVE6|K4BVE6_SOLLC	381	98	50	20.41	13.12	1	0	1	150	39	88	1.8e-21	NA	Inositol-pentakisphosphate 2-kinase (EC 2.7.1.158)	GO:0005524; GO:0005634; GO:0032958; GO:0035299; GO:0052746	inositol phosphate biosynthetic process [GO:0032958]; inositol phosphorylation [GO:0052746]	nucleus [GO:0005634]	ATP binding [GO:0005524]; inositol pentakisphosphate 2-kinase activity [GO:0035299]	NA
Unigene_281381	4.582	77.701	16.959	4.084	0.0159122	1	tr|K4D9X2|K4D9X2_SOLLC	179	96.9	65	38.46	36.31	2	0	9	203	115	179	4.3e-30	101254268	Uncharacterized protein	NA	NA	NA	NA	NA
Unigene_134802	266.881	2409.61	9.029	3.175	0.0159556	1	tr|K4BBX4|K4BBX4_SOLLC	319	94.1	320	61.5	100.31	18	1	1274	315	1	319	7.8e-179	101250466	NAC2-domain containing protein	GO:0003677; GO:0005634; GO:0006351; GO:0006355	regulation of transcription, DNA-templated [GO:0006355]; transcription, DNA-templated [GO:0006351]	nucleus [GO:0005634]	DNA binding [GO:0003677]	NA
Unigene_217885	9.163	123.973	13.529	3.758	0.0159924	1	NA	NA	NA	NA	NA	NA	NA	NA	NA	NA	NA	NA	NA	NA	NA	NA	NA	NA	NA	NA
Unigene_194639	75.597	734.233	9.712	3.28	0.0160519	1	NA	NA	NA	NA	NA	NA	NA	NA	NA	NA	NA	NA	NA	NA	NA	NA	NA	NA	NA	NA
Unigene_146588	2.291	55.002	24.01	4.586	0.0160661	1	tr|M1B2T7|M1B2T7_SOLTU	407	61.1	36	12.01	8.85	14	0	152	45	36	71	3.9e-05	107059904	Uncharacterized protein	NA	NA	NA	NA	NA
Unigene_468585	2.291	55.002	24.01	4.586	0.0160661	1	tr|K4BW10|K4BW10_SOLLC	396	100	41	35.14	10.35	0	0	270	148	356	396	6.1e-15	NA	Uncharacterized protein	GO:0016021; GO:0055085	transmembrane transport [GO:0055085]	integral component of membrane [GO:0016021]	NA	NA
Unigene_210140	2.291	55.002	24.01	4.586	0.0160661	1	NA	NA	NA	NA	NA	NA	NA	NA	NA	NA	NA	NA	NA	NA	NA	NA	NA	NA	NA	NA
Unigene_119273	2.291	55.002	24.01	4.586	0.0160661	1	NA	NA	NA	NA	NA	NA	NA	NA	NA	NA	NA	NA	NA	NA	NA	NA	NA	NA	NA	NA
Unigene_354698	2.291	55.002	24.01	4.586	0.0160661	1	tr|K4CPB1|K4CPB1_SOLLC	178	91.6	178	60.89	100	15	0	782	249	1	178	1e-82	101260255	Uncharacterized protein	NA	NA	NA	NA	NA
Unigene_494756	2.291	55.002	24.01	4.586	0.0160661	1	tr|K4CX65|K4CX65_SOLLC	460	100	457	71.78	99.35	0	0	88	1458	1	457	1.4e-270	101256422	Tryptophan synthase (EC 4.2.1.20)	GO:0000162; GO:0004834; GO:0005737	tryptophan biosynthetic process [GO:0000162]	cytoplasm [GO:0005737]	tryptophan synthase activity [GO:0004834]	PATHWAY: Amino-acid biosynthesis; L-tryptophan biosynthesis; L-tryptophan from chorismate: step 5/5. {ECO:0000256|RuleBase:RU003663}.
Unigene_319301	2.291	55.002	24.01	4.586	0.0160661	1	NA	NA	NA	NA	NA	NA	NA	NA	NA	NA	NA	NA	NA	NA	NA	NA	NA	NA	NA	NA
Unigene_466121	2.291	55.002	24.01	4.586	0.0160661	1	tr|K4CPB1|K4CPB1_SOLLC	178	91.6	178	58.88	100	15	0	900	367	1	178	1e-82	101260255	Uncharacterized protein	NA	NA	NA	NA	NA
Unigene_486345	253.136	2280.4	9.009	3.171	0.016103	1	tr|K4B0I9|K4B0I9_SOLLC	166	100	166	50.87	100	0	0	811	314	1	166	9.5e-90	109118983	Uncharacterized protein	NA	NA	NA	NA	NA
Unigene_190050	6.872	100.401	14.609	3.869	0.0161316	1	tr|A0A1S3ZMY4|A0A1S3ZMY4_TOBAC	535	40.8	262	69.13	48.97	144	2	329	1096	279	535	2.6e-54	LOC107788714	uncharacterized protein LOC107788714	GO:0003676	NA	NA	nucleic acid binding [GO:0003676]	NA
Unigene_101105	60.707	602.403	9.923	3.311	0.0161468	1	tr|K4BRF6|K4BRF6_SOLLC	264	99.5	214	49.27	81.06	1	0	502	1143	51	264	3.5e-124	101256176	Uncharacterized protein	GO:0005737; GO:0008757; GO:0032259	methylation [GO:0032259]	cytoplasm [GO:0005737]	S-adenosylmethionine-dependent methyltransferase activity [GO:0008757]	NA
Unigene_454986	40.089	419.936	10.475	3.389	0.0161571	1	tr|K4BPU4|K4BPU4_SOLLC	1155	83.8	984	99.93	85.19	125	2	2954	3	25	974	0	101244177	Uncharacterized protein	GO:0016021	NA	integral component of membrane [GO:0016021]	NA	NA
Unigene_82166	18.327	213.024	11.624	3.539	0.0161984	1	tr|M1AVE4|M1AVE4_SOLTU	226	93	43	30.14	19.03	3	0	2	130	68	110	1e-16	102591853	Uncharacterized protein	NA	NA	NA	NA	NA
Unigene_144776	699.847	6343.57	9.064	3.18	0.0162109	1	tr|K4D1F8|K4D1F8_SOLLC	357	98.9	357	61.87	100	4	0	51	1121	1	357	4.1e-213	101243835	Methyltransferase (EC 2.1.1.-)	GO:0005737; GO:0006694; GO:0008757; GO:0032259	methylation [GO:0032259]; steroid biosynthetic process [GO:0006694]	cytoplasm [GO:0005737]	S-adenosylmethionine-dependent methyltransferase activity [GO:0008757]	NA
Unigene_513411	115.687	1079.09	9.328	3.222	0.0162235	1	tr|K4D472|K4D472_SOLLC	239	74.1	239	45.55	100	62	0	242	958	1	239	2e-89	101262878	Uncharacterized protein	GO:0003729	NA	NA	mRNA binding [GO:0003729]	NA
Unigene_123349	11.454	145.799	12.729	3.67	0.0162447	1	tr|A0A1S4C6D4|A0A1S4C6D4_TOBAC	325	40	230	65.59	70.77	133	3	1049	366	89	315	6.7e-33	LOC107815675	zinc finger BED domain-containing protein RICESLEEPER 3-like	GO:0003677; GO:0046983	NA	NA	DNA binding [GO:0003677]; protein dimerization activity [GO:0046983]	NA
Unigene_113383	27.49	302.075	10.989	3.458	0.0162544	1	tr|K4B9H5|K4B9H5_SOLLC	831	90.5	148	72.79	17.81	14	0	609	166	684	831	4.9e-68	101264400	Serine/threonine-protein kinase	GO:0004674; GO:0005524; GO:0005886; GO:0006468; GO:0016021; GO:0048544	protein phosphorylation [GO:0006468]; recognition of pollen [GO:0048544]	integral component of membrane [GO:0016021]; plasma membrane [GO:0005886]	ATP binding [GO:0005524]; protein serine/threonine kinase activity [GO:0004674]	NA
Unigene_470663	48.107	489.78	10.181	3.348	0.0162883	1	tr|K4BY74|K4BY74_SOLLC	219	100	51	3.86	23.29	0	0	804	956	1	51	9e-22	NA	Uncharacterized protein	NA	NA	NA	NA	NA
Unigene_183100	706.719	6394.2	9.048	3.178	0.0163035	1	tr|Q9SQL0|Q9SQL0_SOLLC	349	89.1	349	59.83	100	37	1	95	1138	1	349	4.3e-178	LEJA2 543526	Jasmonic acid 2	GO:0003677; GO:0005634; GO:0006351; GO:0006355	regulation of transcription, DNA-templated [GO:0006355]; transcription, DNA-templated [GO:0006351]	nucleus [GO:0005634]	DNA binding [GO:0003677]	NA
Unigene_164012	13.745	167.625	12.195	3.608	0.0163264	1	tr|K4BPU7|K4BPU7_SOLLC	686	98.9	92	20.15	13.41	1	0	1369	1094	475	566	1.4e-51	NA	Uncharacterized protein	GO:0003824; GO:0005975; GO:0030246	carbohydrate metabolic process [GO:0005975]	NA	carbohydrate binding [GO:0030246]; catalytic activity [GO:0003824]	NA
Unigene_370500	4.582	76.828	16.769	4.068	0.016394	1	NA	NA	NA	NA	NA	NA	NA	NA	NA	NA	NA	NA	NA	NA	NA	NA	NA	NA	NA	NA
Unigene_158976	4.582	76.828	16.769	4.068	0.016394	1	tr|K4DFK0|K4DFK0_SOLLC	849	74.1	185	57.69	21.79	24	1	409	891	72	256	5.5e-66	NA	Uncharacterized protein	GO:0016021	NA	integral component of membrane [GO:0016021]	NA	NA
Unigene_189415	4.582	76.828	16.769	4.068	0.016394	1	NA	NA	NA	NA	NA	NA	NA	NA	NA	NA	NA	NA	NA	NA	NA	NA	NA	NA	NA	NA
Unigene_477956	35.508	376.284	10.597	3.406	0.0163964	1	tr|K4DA04|K4DA04_SOLLC	249	94.8	232	67.44	93.17	12	0	924	229	18	249	3e-126	101260202	Uncharacterized protein	GO:0004198; GO:0005509; GO:0005737; GO:0006508	proteolysis [GO:0006508]	cytoplasm [GO:0005737]	calcium-dependent cysteine-type endopeptidase activity [GO:0004198]; calcium ion binding [GO:0005509]	NA
Unigene_218070	22.908	256.676	11.205	3.486	0.0164121	1	NA	NA	NA	NA	NA	NA	NA	NA	NA	NA	NA	NA	NA	NA	NA	NA	NA	NA	NA	NA
Unigene_125674	6.872	99.527	14.482	3.856	0.0164943	1	NA	NA	NA	NA	NA	NA	NA	NA	NA	NA	NA	NA	NA	NA	NA	NA	NA	NA	NA	NA
Unigene_459117	6.872	99.527	14.482	3.856	0.0164943	1	tr|K4BUK2|K4BUK2_SOLLC	456	100	220	41.07	48.25	0	0	1345	686	118	337	7.6e-129	NA	Uncharacterized protein	GO:0006508; GO:0016747; GO:0019748	proteolysis [GO:0006508]; secondary metabolic process [GO:0019748]	NA	transferase activity, transferring acyl groups other than amino-acyl groups [GO:0016747]	NA
Unigene_172572	11.454	144.926	12.653	3.661	0.0165001	1	tr|A0A0V0HW01|A0A0V0HW01_SOLCH	299	70.4	152	47.75	50.84	29	3	951	535	32	180	3.4e-44	NA	Putative ovule protein	NA	NA	NA	NA	NA
Unigene_427067	18.327	211.278	11.528	3.527	0.0165398	1	tr|K4C7Q5|K4C7Q5_SOLLC	140	100	80	25.32	57.14	0	0	288	527	1	80	3.3e-39	101257272	Uncharacterized protein	NA	NA	NA	NA	NA
Unigene_197619	240.537	2146.82	8.925	3.158	0.0165659	1	tr|M1AW11|M1AW11_SOLTU	168	79.8	168	59.36	100	34	0	108	611	1	168	8e-69	NA	Uncharacterized protein	NA	NA	NA	NA	NA
Unigene_322316	245.118	2186.11	8.919	3.157	0.0165754	1	tr|K4DCW6|K4DCW6_SOLLC	234	100	207	50.45	88.46	0	0	1229	609	28	234	1.3e-120	101261491	Uncharacterized protein	NA	NA	NA	NA	NA
Unigene_488850	109.96	1019.72	9.274	3.213	0.0166495	1	NA	NA	NA	NA	NA	NA	NA	NA	NA	NA	NA	NA	NA	NA	NA	NA	NA	NA	NA	NA
Unigene_130105	1.145	43.652	38.111	5.252	0.0167361	1	NA	NA	NA	NA	NA	NA	NA	NA	NA	NA	NA	NA	NA	NA	NA	NA	NA	NA	NA	NA
Unigene_506844	1.145	43.652	38.111	5.252	0.0167361	1	NA	NA	NA	NA	NA	NA	NA	NA	NA	NA	NA	NA	NA	NA	NA	NA	NA	NA	NA	NA
Unigene_392336	1.145	43.652	38.111	5.252	0.0167361	1	tr|K4D581|K4D581_SOLLC	295	100	40	25.26	13.56	0	0	356	475	17	56	2.8e-15	NA	Uncharacterized protein	GO:0003723; GO:0008270	NA	NA	RNA binding [GO:0003723]; zinc ion binding [GO:0008270]	NA
Unigene_209422	1.145	43.652	38.111	5.252	0.0167361	1	NA	NA	NA	NA	NA	NA	NA	NA	NA	NA	NA	NA	NA	NA	NA	NA	NA	NA	NA	NA
Unigene_255311	49.253	494.145	10.033	3.327	0.0168081	1	tr|K4B8T1|K4B8T1_SOLLC	345	97.1	35	19.27	10.14	1	0	545	441	118	152	1.7e-11	778273	Uncharacterized protein	GO:0004197; GO:0005615; GO:0005764; GO:0016021; GO:0051603	proteolysis involved in cellular protein catabolic process [GO:0051603]	extracellular space [GO:0005615]; integral component of membrane [GO:0016021]; lysosome [GO:0005764]	cysteine-type endopeptidase activity [GO:0004197]	NA
Unigene_107086	34.362	362.315	10.544	3.398	0.0168083	1	NA	NA	NA	NA	NA	NA	NA	NA	NA	NA	NA	NA	NA	NA	NA	NA	NA	NA	NA	NA
Unigene_50730	487.946	4309.36	8.832	3.143	0.0168104	1	tr|K4B369|K4B369_SOLLC	309	90.4	271	67.19	87.7	26	0	1	813	39	309	1.3e-144	101249123	Uncharacterized protein	GO:0005829; GO:0009056; GO:0052689	catabolic process [GO:0009056]	cytosol [GO:0005829]	carboxylic ester hydrolase activity [GO:0052689]	NA
Unigene_372363	2.291	54.129	23.629	4.562	0.016831	1	tr|M1BJT4|M1BJT4_SOLTU	1217	72.9	654	90.88	53.74	124	8	2	1954	614	1217	8.3e-264	NA	Uncharacterized protein	GO:0007165; GO:0043531	signal transduction [GO:0007165]	NA	ADP binding [GO:0043531]	NA
Unigene_110066	2.291	54.129	23.629	4.562	0.016831	1	tr|K4CBE8|K4CBE8_SOLLC	1083	97.1	70	52.24	6.46	2	0	400	191	1014	1083	6.9e-31	101243723	Uncharacterized protein	GO:0004674; GO:0005524; GO:0016021	NA	integral component of membrane [GO:0016021]	ATP binding [GO:0005524]; protein serine/threonine kinase activity [GO:0004674]	NA
Unigene_145255	2.291	54.129	23.629	4.562	0.016831	1	NA	NA	NA	NA	NA	NA	NA	NA	NA	NA	NA	NA	NA	NA	NA	NA	NA	NA	NA	NA
Unigene_505216	2.291	54.129	23.629	4.562	0.016831	1	tr|K4CBF7|K4CBF7_SOLLC	285	90.9	121	82.13	42.46	11	0	364	2	1	121	1.2e-55	101245668	Xyloglucan endotransglucosylase/hydrolase (EC 2.4.1.207)	GO:0004553; GO:0005618; GO:0010411; GO:0016762; GO:0042545; GO:0042546; GO:0048046; GO:0080022	cell wall biogenesis [GO:0042546]; cell wall modification [GO:0042545]; primary root development [GO:0080022]; xyloglucan metabolic process [GO:0010411]	apoplast [GO:0048046]; cell wall [GO:0005618]	hydrolase activity, hydrolyzing O-glycosyl compounds [GO:0004553]; xyloglucan:xyloglucosyl transferase activity [GO:0016762]	NA
Unigene_106773	2.291	54.129	23.629	4.562	0.016831	1	NA	NA	NA	NA	NA	NA	NA	NA	NA	NA	NA	NA	NA	NA	NA	NA	NA	NA	NA	NA
Unigene_104424	2.291	54.129	23.629	4.562	0.016831	1	NA	NA	NA	NA	NA	NA	NA	NA	NA	NA	NA	NA	NA	NA	NA	NA	NA	NA	NA	NA
Unigene_142911	2.291	54.129	23.629	4.562	0.016831	1	tr|A0A0V0IXV1|A0A0V0IXV1_SOLCH	1060	96.1	414	99.76	39.06	16	0	3	1244	212	625	2e-230	NA	Putative ovule protein (Fragment)	GO:0006396	RNA processing [GO:0006396]	NA	NA	NA
Unigene_127493	2.291	54.129	23.629	4.562	0.016831	1	tr|M1B259|M1B259_SOLTU	99	61.5	65	34.57	65.66	23	1	102	296	37	99	2e-12	102591472	Uncharacterized protein	NA	NA	NA	NA	NA
Unigene_125141	2.291	54.129	23.629	4.562	0.016831	1	tr|A0A1J6ICX2|A0A1J6ICX2_NICAT	563	54.1	244	110.91	43.34	83	4	658	5	219	459	2.5e-62	A4A49_28080	Uncharacterized protein	NA	NA	NA	NA	NA
Unigene_220770	2.291	54.129	23.629	4.562	0.016831	1	tr|K4D2Y5|K4D2Y5_SOLLC	383	100	109	75.35	28.46	0	0	434	108	92	200	1.3e-54	101249776	WAT1-related protein	GO:0005886; GO:0016021; GO:0022857	NA	integral component of membrane [GO:0016021]; plasma membrane [GO:0005886]	transmembrane transporter activity [GO:0022857]	NA
Unigene_208444	2.291	54.129	23.629	4.562	0.016831	1	tr|A0A0V0GSP9|A0A0V0GSP9_SOLCH	115	64.6	48	22.86	41.74	14	2	384	524	39	84	4.6e-05	NA	Putative ovule protein	NA	NA	NA	NA	NA
Unigene_186674	2.291	54.129	23.629	4.562	0.016831	1	tr|F5C1T7|F5C1T7_SOLTU	1387	79.8	129	98.98	9.3	26	0	390	4	702	830	3.7e-53	PDR2	ABCG subfamily transporter	GO:0005524; GO:0016021; GO:0016887	NA	integral component of membrane [GO:0016021]	ATPase activity [GO:0016887]; ATP binding [GO:0005524]	NA
Unigene_406627	2.291	54.129	23.629	4.562	0.016831	1	tr|A0A1S4CUS4|A0A1S4CUS4_TOBAC	577	92.9	28	17.07	4.85	2	0	407	490	369	396	2.5e-06	LOC107822819	F-box/LRR-repeat protein 14-like isoform X1	NA	NA	NA	NA	NA
Unigene_151664	2.291	54.129	23.629	4.562	0.016831	1	tr|K4DGP6|K4DGP6_SOLLC	463	87.4	230	51.57	49.68	3	1	9	698	1	204	2.7e-111	NA	Uncharacterized protein	GO:0006508; GO:0016747; GO:0019748	proteolysis [GO:0006508]; secondary metabolic process [GO:0019748]	NA	transferase activity, transferring acyl groups other than amino-acyl groups [GO:0016747]	NA
Unigene_186944	2.291	54.129	23.629	4.562	0.016831	1	tr|A0A0V0HC53|A0A0V0HC53_SOLCH	168	96.6	89	56.45	52.98	3	0	3	269	68	156	3.3e-40	NA	Uncharacterized protein	NA	NA	NA	NA	NA
Unigene_101203	29.781	319.536	10.73	3.424	0.0168429	1	tr|K4D3Y0|K4D3Y0_SOLLC	1228	87.1	510	73.21	41.53	66	0	1	1530	719	1228	7.8e-259	101246197	Uncharacterized protein	GO:0005886; GO:0006952; GO:0007165; GO:0043531	defense response [GO:0006952]; signal transduction [GO:0007165]	plasma membrane [GO:0005886]	ADP binding [GO:0043531]	NA
[truncated: 29,405 more rows]

## Sheet: Down Regulated
Title: Understanding salt tolerance mechanism using transcriptome profiling and de novo assembly of wild tomato Solanum chilense Authors: SP Kashyap 1, 2, HC Prasanna 1, 3*, Nishi Kumari 2, Pallavi Mishra 1 and B Singh 1 Author’s affiliations: 1 Division of Crop Improvement and Biotechnology, Indian Institute of Vegetable Research, Indian Council of Agricultural Research, Varanasi-221 305, Uttar …
[truncated: 36,371 more rows]
