# Supplementary material for: Understanding salt tolerance mechanism using transcriptome profiling and de novo assembly of wild tomato Solanum chilense
Source: Sci Rep. 2020 Sep 28;10:15835. doi: 10.1038/s41598-020-72474-w (PMC7523002; doi:10.1038/s41598-020-72474-w)
Supplement: Supplementary file 9 — Supplementary Table 11. [file 41598_2020_72474_MOESM9_ESM.xlsx]

## Sheet: UP Regulated
Title: Understanding salt tolerance mechanism using transcriptome profiling and de novo assembly of wild tomato Solanum chilense Authors: SP Kashyap 1, 2, HC Prasanna 1, 3*, Nishi Kumari 2, Pallavi Mishra 1 and B Singh 1 Author’s affiliations: 1 Division of Crop Improvement and Biotechnology, Indian Institute of Vegetable Research, Indian Council of Agricultural Research, Varanasi-221 305, Uttar …
Table S11 List of differentially expressed genes (DEGs) in DVRT-1_Treated vs Control.
Unigene_ID	baseMeanA	baseMeanB	foldChange	log2FoldChange	P-value	Q_value	Subject_ID	Subject_length	%Identity	Alignment_length	Query_coverage	Subject_coverage	No.Of_mismatches	No.Of_gaps	Query_start	Query_end	Subject_start	Subject_end	E-value	Gene_names	Protein_names	Gene_ontology_IDs	Gene_ontology_(BP)	Gene_ontology_(CC)	Gene_ontology_(MF)	Pathway
Unigene_394757	22.15	129.12	5.83	2.54	0.0833464	1	tr|K4D6C3|K4D6C3_SOLLC	811	100	54	18.08	6.66	0	0	423	262	758	811	3.2e-28	101252246	Uncharacterized protein	NA	NA	NA	NA	NA
Unigene_136736	22.15	130.29	5.88	2.56	0.0817511	1	tr|K4D1P8|K4D1P8_SOLLC	608	93.1	619	91.98	101.81	32	1	1974	118	1	608	0	101252639	Uncharacterized protein	GO:0000462; GO:0005654; GO:0005730; GO:0009793; GO:0016020; GO:0030692; GO:0032040	embryo development ending in seed dormancy [GO:0009793]; maturation of SSU-rRNA from tricistronic rRNA transcript (SSU-rRNA, 5.8S rRNA, LSU-rRNA) [GO:0000462]	membrane [GO:0016020]; Noc4p-Nop14p complex [GO:0030692]; nucleolus [GO:0005730]; nucleoplasm [GO:0005654]; small-subunit processome [GO:0032040]	NA	NA
Unigene_446875	1.7	21.13	12.4	3.63	0.179163	1	NA	NA	NA	NA	NA	NA	NA	NA	NA	NA	NA	NA	NA	NA	NA	NA	NA	NA	NA	NA
Unigene_446878	1.7	9.39	5.51	2.46	0.524744	1	NA	NA	NA	NA	NA	NA	NA	NA	NA	NA	NA	NA	NA	NA	NA	NA	NA	NA	NA	NA
Unigene_446879	8.52	42.26	4.96	2.31	0.20064	1	tr|K4AX82|K4AX82_SOLLC	784	96.8	222	99.7	28.32	7	0	1	666	194	415	4.7e-117	NA	Uncharacterized protein	GO:0004672; GO:0005524; GO:0016021	NA	integral component of membrane [GO:0016021]	ATP binding [GO:0005524]; protein kinase activity [GO:0004672]	NA
Unigene_436606	8.52	56.34	6.61	2.73	0.110468	1	tr|A0A0V0IIT7|A0A0V0IIT7_SOLCH	191	62.6	91	42.26	47.64	32	1	315	581	85	175	1.8e-25	NA	Putative ovule protein	NA	NA	NA	NA	NA
Unigene_436607	6.82	51.65	7.58	2.92	0.099767	1	NA	NA	NA	NA	NA	NA	NA	NA	NA	NA	NA	NA	NA	NA	NA	NA	NA	NA	NA	NA
Unigene_37352	6.82	42.26	6.2	2.63	0.15512	1	tr|A0A0V0ITY6|A0A0V0ITY6_SOLCH	635	95.2	628	68.71	98.9	29	1	2639	759	1	628	0	NA	Putative pentatricopeptide repeat-containing protein-like	NA	NA	NA	NA	NA
Unigene_436608	1.7	24.65	14.47	3.85	0.132522	1	tr|A0A0V0IHS6|A0A0V0IHS6_SOLCH	163	76.8	138	65.4	84.66	28	1	10	411	26	163	6.4e-55	NA	Putative ovule protein	GO:0003676; GO:0008270	NA	NA	nucleic acid binding [GO:0003676]; zinc ion binding [GO:0008270]	NA
Unigene_498205	1.7	14.09	8.27	3.05	0.334357	1	NA	NA	NA	NA	NA	NA	NA	NA	NA	NA	NA	NA	NA	NA	NA	NA	NA	NA	NA	NA
Unigene_498206	5.96	28.17	4.72	2.24	0.282095	1	NA	NA	NA	NA	NA	NA	NA	NA	NA	NA	NA	NA	NA	NA	NA	NA	NA	NA	NA	NA
Unigene_37358	1.7	7.04	4.13	2.05	0.652448	1	NA	NA	NA	NA	NA	NA	NA	NA	NA	NA	NA	NA	NA	NA	NA	NA	NA	NA	NA	NA
Unigene_170299	13.63	55.17	4.05	2.02	0.217393	1	tr|M1BQ71|M1BQ71_SOLTU	152	68.7	99	42.13	65.13	31	0	87	383	1	99	7.6e-33	NA	Uncharacterized protein	NA	NA	NA	NA	NA
Unigene_149146	1.7	9.39	5.51	2.46	0.524744	1	NA	NA	NA	NA	NA	NA	NA	NA	NA	NA	NA	NA	NA	NA	NA	NA	NA	NA	NA	NA
Unigene_470160	0.85	5.87	6.89	2.78	0.612012	1	tr|M1BZW5|M1BZW5_SOLTU	333	56.2	64	53.48	19.22	27	1	265	77	54	117	4e-06	NA	Uncharacterized protein	GO:0008234	NA	NA	cysteine-type peptidase activity [GO:0008234]	NA
Unigene_459281	1.7	14.09	8.27	3.05	0.334357	1	tr|F2DUS8|F2DUS8_HORVV	354	31.5	108	82.44	30.51	71	2	322	2	65	170	4.7e-08	NA	Predicted protein	GO:0001664; GO:0001789; GO:0003924; GO:0005095; GO:0005525; GO:0005789; GO:0005834; GO:0006571; GO:0008219; GO:0009094; GO:0009506; GO:0009738; GO:0009740; GO:0009742; GO:0009749; GO:0009785; GO:0009788; GO:0009789; GO:0009845; GO:0009870; GO:0010027; GO:0010119; GO:0010244; GO:0016247; GO:0031683; GO:0042127; GO:0048639; GO:0072593	abscisic acid-activated signaling pathway [GO:0009738]; blue light signaling pathway [GO:0009785]; brassinosteroid mediated signaling pathway [GO:0009742]; cell death [GO:0008219]; defense response signaling pathway, resistance gene-dependent [GO:0009870]; gibberellic acid mediated signaling pathway [GO:0009740]; G-protein coupled receptor signaling pathway, coupled to S1P second messenger [GO:00…	endoplasmic reticulum membrane [GO:0005789]; heterotrimeric G-protein complex [GO:0005834]; plasmodesma [GO:0009506]	channel regulator activity [GO:0016247]; G-protein beta/gamma-subunit complex binding [GO:0031683]; G-protein coupled receptor binding [GO:0001664]; GTPase activity [GO:0003924]; GTPase inhibitor activity [GO:0005095]; GTP binding [GO:0005525]	NA
Unigene_470165	2.56	23.48	9.19	3.2	0.193747	1	tr|A0A251TKJ4|A0A251TKJ4_HELAN	1230	64.9	131	99.24	10.65	46	0	2	394	754	884	8.9e-47	HannXRQ_Chr10g0295111	Putative reverse transcriptase domain-containing protein	GO:0003676; GO:0003964; GO:0008270; GO:0015074	DNA integration [GO:0015074]	NA	nucleic acid binding [GO:0003676]; RNA-directed DNA polymerase activity [GO:0003964]; zinc ion binding [GO:0008270]	NA
Unigene_470169	307.55	1376.85	4.48	2.16	0.148067	1	tr|Q9AWB6|Q9AWB6_SOLLC	895	97.8	893	53.87	99.78	20	0	4015	1337	1	893	0	PLDb2 543821	Phospholipase D (EC 3.1.4.4)	GO:0004630; GO:0005509; GO:0016020; GO:0016042; GO:0046470; GO:0070290	lipid catabolic process [GO:0016042]; phosphatidylcholine metabolic process [GO:0046470]	membrane [GO:0016020]	calcium ion binding [GO:0005509]; N-acylphosphatidylethanolamine-specific phospholipase D activity [GO:0070290]; phospholipase D activity [GO:0004630]	NA
Unigene_449016	1.7	11.74	6.89	2.78	0.420307	1	tr|M1C383|M1C383_SOLTU	332	100	25	19.38	7.53	0	0	210	284	78	102	4.8e-05	102595717	Uncharacterized protein	GO:0016788	NA	NA	hydrolase activity, acting on ester bonds [GO:0016788]	NA
Unigene_268862	11.93	61.04	5.12	2.36	0.148827	1	tr|K4BTL0|K4BTL0_SOLLC	706	99.1	111	50.92	15.72	1	0	333	1	121	231	5.8e-51	101260339	Uncharacterized protein	GO:0004672; GO:0005524; GO:0010287	NA	plastoglobule [GO:0010287]	ATP binding [GO:0005524]; protein kinase activity [GO:0004672]	NA
Unigene_55768	11.93	55.17	4.63	2.21	0.182188	1	tr|K4CMK1|K4CMK1_SOLLC	330	87.1	295	79.3	89.39	6	1	1115	231	65	327	1.7e-135	NA	Uncharacterized protein	NA	NA	NA	NA	NA
Unigene_512010	40.89	538.77	13.18	3.72	0.0153803	1	tr|G9MD86|G9MD86_TOBAC	811	70	40	13.29	4.93	12	0	903	784	243	282	2.3e-05	NtHsp90er-1 LOC107769068	Heat shock protein 90 (endoplasmin homolog)	GO:0005524; GO:0006457; GO:0006950; GO:0051082	protein folding [GO:0006457]; response to stress [GO:0006950]	NA	ATP binding [GO:0005524]; unfolded protein binding [GO:0051082]	NA
Unigene_512017	6.82	51.65	7.58	2.92	0.099767	1	tr|K4BMA0|K4BMA0_SOLLC	146	100	124	95.63	84.93	0	0	17	388	1	124	3.5e-64	101261504	Uncharacterized protein	NA	NA	NA	NA	NA
Unigene_353704	6.82	42.26	6.2	2.63	0.15512	1	NA	NA	NA	NA	NA	NA	NA	NA	NA	NA	NA	NA	NA	NA	NA	NA	NA	NA	NA	NA
Unigene_167556	178.91	846.3	4.73	2.24	0.127331	1	tr|A0A1U8H3M9|A0A1U8H3M9_CAPAN	330	84.4	288	70.42	87.27	45	0	1222	359	43	330	4.8e-131	LOC107875762	uncharacterized protein LOC107875762 isoform X1	GO:0006355; GO:0016021	regulation of transcription, DNA-templated [GO:0006355]	integral component of membrane [GO:0016021]	NA	NA
Unigene_167558	1.7	7.04	4.13	2.05	0.652448	1	tr|K4CLF9|K4CLF9_SOLLC	454	90.5	211	59.6	46.48	16	1	1031	399	248	454	9.6e-96	NA	Uncharacterized protein	NA	NA	NA	NA	NA
Unigene_477690	1.7	11.74	6.89	2.78	0.420307	1	NA	NA	NA	NA	NA	NA	NA	NA	NA	NA	NA	NA	NA	NA	NA	NA	NA	NA	NA	NA
Unigene_405822	18.74	112.68	6.01	2.59	0.0826017	1	tr|K4BUN0|K4BUN0_SOLLC	910	84.8	125	92.59	13.74	19	0	3	377	710	834	1e-50	101254688	Uncharacterized protein	NA	NA	NA	NA	NA
Unigene_467420	11.93	50.47	4.23	2.08	0.215668	1	tr|K4AYF1|K4AYF1_SOLLC	807	100	94	40.93	11.65	0	0	223	504	1	94	1.7e-45	101253829	Uncharacterized protein	GO:0005773; GO:0009793; GO:0051781	embryo development ending in seed dormancy [GO:0009793]; positive regulation of cell division [GO:0051781]	vacuole [GO:0005773]	NA	NA
Unigene_405823	110.75	457.78	4.13	2.05	0.153936	1	tr|K4CE90|K4CE90_SOLLC	597	100	597	61.76	100	0	0	536	2326	1	597	0	101245966	RNA helicase (EC 3.6.4.13)	GO:0003723; GO:0004004; GO:0005524; GO:0005730; GO:0005737; GO:0010501	RNA secondary structure unwinding [GO:0010501]	cytoplasm [GO:0005737]; nucleolus [GO:0005730]	ATP binding [GO:0005524]; ATP-dependent RNA helicase activity [GO:0004004]; RNA binding [GO:0003723]	NA
Unigene_477696	1.7	9.39	5.51	2.46	0.524744	1	tr|A0A2K1JZF9|A0A2K1JZF9_PHYPA	370	68.9	61	53.67	16.49	18	1	5	184	122	182	2.7e-15	PHYPA_014032	Uncharacterized protein	GO:0003755; GO:0006457	protein folding [GO:0006457]	NA	peptidyl-prolyl cis-trans isomerase activity [GO:0003755]	NA
Unigene_467423	13.63	65.73	4.82	2.27	0.154899	1	NA	NA	NA	NA	NA	NA	NA	NA	NA	NA	NA	NA	NA	NA	NA	NA	NA	NA	NA	NA
Unigene_477699	1.7	7.04	4.13	2.05	0.652448	1	NA	NA	NA	NA	NA	NA	NA	NA	NA	NA	NA	NA	NA	NA	NA	NA	NA	NA	NA	NA
Unigene_63901	1.7	7.04	4.13	2.05	0.652448	1	NA	NA	NA	NA	NA	NA	NA	NA	NA	NA	NA	NA	NA	NA	NA	NA	NA	NA	NA	NA
Unigene_366114	6.82	36.39	5.34	2.42	0.207877	1	NA	NA	NA	NA	NA	NA	NA	NA	NA	NA	NA	NA	NA	NA	NA	NA	NA	NA	NA	NA
Unigene_366117	3.41	21.13	6.2	2.63	0.283741	1	NA	NA	NA	NA	NA	NA	NA	NA	NA	NA	NA	NA	NA	NA	NA	NA	NA	NA	NA	NA
Unigene_118366	69.01	636.19	9.22	3.2	0.0335632	1	tr|K4BZ47|K4BZ47_SOLLC	1858	95.5	1654	94.68	89.02	74	0	4963	2	1	1654	0	101261518	Uncharacterized protein	GO:0000445; GO:0003729; GO:0006406	mRNA export from nucleus [GO:0006406]	THO complex part of transcription export complex [GO:0000445]	mRNA binding [GO:0003729]	NA
Unigene_185968	106.49	1062.28	9.98	3.32	0.0310494	1	tr|K4BJC2|K4BJC2_SOLLC	1139	100	582	87	51.1	0	0	1	1746	558	1139	0	NA	Uncharacterized protein	GO:0005794; GO:0016021; GO:0016760; GO:0030244; GO:0051753; GO:0071555; GO:0071669	cellulose biosynthetic process [GO:0030244]; cell wall organization [GO:0071555]; plant-type cell wall organization or biogenesis [GO:0071669]	Golgi apparatus [GO:0005794]; integral component of membrane [GO:0016021]	cellulose synthase (UDP-forming) activity [GO:0016760]; mannan synthase activity [GO:0051753]	NA
Unigene_418232	1.7	7.04	4.13	2.05	0.652448	1	NA	NA	NA	NA	NA	NA	NA	NA	NA	NA	NA	NA	NA	NA	NA	NA	NA	NA	NA	NA
Unigene_418235	1.7	11.74	6.89	2.78	0.420307	1	NA	NA	NA	NA	NA	NA	NA	NA	NA	NA	NA	NA	NA	NA	NA	NA	NA	NA	NA	NA
Unigene_418238	3.41	21.13	6.2	2.63	0.283741	1	NA	NA	NA	NA	NA	NA	NA	NA	NA	NA	NA	NA	NA	NA	NA	NA	NA	NA	NA	NA
Unigene_485830	1.7	35.21	20.67	4.37	0.0575335	1	NA	NA	NA	NA	NA	NA	NA	NA	NA	NA	NA	NA	NA	NA	NA	NA	NA	NA	NA	NA
Unigene_86580	11.93	100.95	8.46	3.08	0.047404	1	tr|K4CBN1|K4CBN1_SOLLC	237	98.5	133	39.78	56.12	2	0	76	474	105	237	2.4e-72	101259167	Uncharacterized protein	GO:0046872	NA	NA	metal ion binding [GO:0046872]	NA
Unigene_485839	1.7	11.74	6.89	2.78	0.420307	1	NA	NA	NA	NA	NA	NA	NA	NA	NA	NA	NA	NA	NA	NA	NA	NA	NA	NA	NA	NA
Unigene_86587	1.7	11.74	6.89	2.78	0.420307	1	NA	NA	NA	NA	NA	NA	NA	NA	NA	NA	NA	NA	NA	NA	NA	NA	NA	NA	NA	NA
Unigene_76313	1.7	11.74	6.89	2.78	0.420307	1	NA	NA	NA	NA	NA	NA	NA	NA	NA	NA	NA	NA	NA	NA	NA	NA	NA	NA	NA	NA
Unigene_289410	88.6	366.22	4.13	2.05	0.151638	1	tr|A0A2G3BV17|A0A2G3BV17_CAPCH	1062	62.3	61	14.81	5.74	18	2	773	600	331	389	2.5e-10	BC332_22132	Cullin-associated NEDD8-dissociated protein 1	NA	NA	NA	NA	NA
Unigene_394794	5.11	72.77	14.24	3.83	0.0273575	1	NA	NA	NA	NA	NA	NA	NA	NA	NA	NA	NA	NA	NA	NA	NA	NA	NA	NA	NA	NA
Unigene_322924	15.33	65.73	4.29	2.1	0.183536	1	NA	NA	NA	NA	NA	NA	NA	NA	NA	NA	NA	NA	NA	NA	NA	NA	NA	NA	NA	NA
Unigene_394797	644.07	2961.47	4.6	2.2	0.15795	1	tr|K4DAW0|K4DAW0_SOLLC	819	95.8	815	67.9	99.51	34	0	3319	875	1	815	0	101251546	V-type proton ATPase subunit a	GO:0000220; GO:0000325; GO:0007035; GO:0015986; GO:0015991; GO:0016021; GO:0016471; GO:0046961; GO:0051117; GO:0070072	ATP hydrolysis coupled proton transport [GO:0015991]; ATP synthesis coupled proton transport [GO:0015986]; vacuolar acidification [GO:0007035]; vacuolar proton-transporting V-type ATPase complex assembly [GO:0070072]	integral component of membrane [GO:0016021]; plant-type vacuole [GO:0000325]; vacuolar proton-transporting V-type ATPase, V0 domain [GO:0000220]; vacuolar proton-transporting V-type ATPase complex [GO:0016471]	ATPase binding [GO:0051117]; proton-transporting ATPase activity, rotational mechanism [GO:0046961]	NA
Unigene_384529	10.22	56.34	5.51	2.46	0.141824	1	NA	NA	NA	NA	NA	NA	NA	NA	NA	NA	NA	NA	NA	NA	NA	NA	NA	NA	NA	NA
Unigene_126501	10.22	46.95	4.59	2.2	0.203858	1	tr|K4AXH4|K4AXH4_SOLLC	284	93	229	22.66	80.63	16	0	3032	2346	55	283	3.3e-125	NA	UBC26	GO:0005737; GO:0031625; GO:0061630	NA	cytoplasm [GO:0005737]	ubiquitin protein ligase activity [GO:0061630]; ubiquitin protein ligase binding [GO:0031625]	NA
Unigene_198375	52.82	228.89	4.33	2.12	0.135916	1	tr|A0A221IWV0|A0A221IWV0_9SOLN	1245	96.1	829	89.56	66.59	32	0	291	2777	1	829	0	Sw-5b	NB-LRR tospovirus immune receptor	GO:0043531	NA	NA	ADP binding [GO:0043531]	NA
Unigene_436641	32.37	234.76	7.25	2.86	0.0500995	1	NA	NA	NA	NA	NA	NA	NA	NA	NA	NA	NA	NA	NA	NA	NA	NA	NA	NA	NA	NA
Unigene_436646	28.97	159.64	5.51	2.46	0.088413	1	tr|K4DCN7|K4DCN7_SOLLC	379	100	175	29.63	46.17	0	0	89	613	1	175	1.1e-93	NA	Uncharacterized protein	NA	NA	NA	NA	NA
Unigene_498249	5.11	32.87	6.43	2.68	0.187235	1	tr|M1CI64|M1CI64_SOLTU	253	81.8	66	31.78	26.09	12	0	622	425	62	127	9.8e-24	102581485	Uncharacterized protein	GO:0006672; GO:0016021; GO:0016811	ceramide metabolic process [GO:0006672]	integral component of membrane [GO:0016021]	hydrolase activity, acting on carbon-nitrogen (but not peptide) bonds, in linear amides [GO:0016811]	NA
Unigene_94728	3.41	16.43	4.82	2.27	0.396944	1	NA	NA	NA	NA	NA	NA	NA	NA	NA	NA	NA	NA	NA	NA	NA	NA	NA	NA	NA	NA
Unigene_149187	32.37	280.54	8.67	3.12	0.0348398	1	tr|K4BS95|K4BS95_SOLLC	808	91.3	254	84.48	31.44	22	0	140	901	1	254	4e-127	101263997	Ribonucleoside-diphosphate reductase (EC 1.17.4.1)	GO:0004748; GO:0005524; GO:0006260	DNA replication [GO:0006260]	NA	ATP binding [GO:0005524]; ribonucleoside-diphosphate reductase activity, thioredoxin disulfide as acceptor [GO:0004748]	PATHWAY: Genetic information processing; DNA replication. {ECO:0000256|RuleBase:RU003410}.
Unigene_144914	1.7	9.39	5.51	2.46	0.524744	1	NA	NA	NA	NA	NA	NA	NA	NA	NA	NA	NA	NA	NA	NA	NA	NA	NA	NA	NA	NA
Unigene_449056	1355.44	6522.74	4.81	2.27	0.167988	1	tr|K4C2G3|K4C2G3_SOLLC	811	95.7	811	61.83	100	35	0	528	2960	1	811	0	101255400	Uncharacterized protein	GO:0004672; GO:0005524; GO:0016021	NA	integral component of membrane [GO:0016021]	ATP binding [GO:0005524]; protein kinase activity [GO:0004672]	NA
Unigene_449057	1.7	9.39	5.51	2.46	0.524744	1	tr|K4BCM6|K4BCM6_SOLLC	203	100	66	59.46	32.51	0	0	198	1	1	66	3.7e-30	NA	Uncharacterized protein	GO:0003677; GO:0003700; GO:0005634; GO:0006351	transcription, DNA-templated [GO:0006351]	nucleus [GO:0005634]	DNA binding [GO:0003677]; DNA binding transcription factor activity [GO:0003700]	NA
Unigene_449058	4.26	21.13	4.96	2.31	0.332368	1	NA	NA	NA	NA	NA	NA	NA	NA	NA	NA	NA	NA	NA	NA	NA	NA	NA	NA	NA	NA
Unigene_258636	22.15	89.21	4.03	2.01	0.177159	1	tr|K4C6U3|K4C6U3_SOLLC	210	100	138	42.86	65.71	0	0	255	668	73	210	3.7e-70	101268479	Uncharacterized protein	GO:0016021	NA	integral component of membrane [GO:0016021]	NA	NA
Unigene_512055	231.73	1351.03	5.83	2.54	0.0922279	1	tr|K4BW44|K4BW44_SOLLC	1680	96.2	1226	79.97	72.98	46	0	922	4599	115	1340	0	NA	Uncharacterized protein	GO:0005886; GO:0007165; GO:0009626; GO:0043531	plant-type hypersensitive response [GO:0009626]; signal transduction [GO:0007165]	plasma membrane [GO:0005886]	ADP binding [GO:0043531]	NA
Unigene_512058	15.33	84.51	5.51	2.46	0.109689	1	tr|K4B6L2|K4B6L2_SOLLC	454	100	27	22.19	5.95	0	0	81	1	364	390	3.4e-08	NA	Protein DETOXIFICATION (Multidrug and toxic compound extrusion protein)	GO:0006855; GO:0015238; GO:0015297; GO:0016021	drug transmembrane transport [GO:0006855]	integral component of membrane [GO:0016021]	antiporter activity [GO:0015297]; drug transmembrane transporter activity [GO:0015238]	NA
Unigene_512059	5.11	21.13	4.13	2.05	0.379054	1	tr|K4D084|K4D084_SOLLC	465	76.7	86	83.23	18.49	0	1	309	52	25	90	4.5e-30	101260582	Uncharacterized protein	GO:0006508; GO:0016747; GO:0019748	proteolysis [GO:0006508]; secondary metabolic process [GO:0019748]	NA	transferase activity, transferring acyl groups other than amino-acyl groups [GO:0016747]	NA
Unigene_167590	1.7	23.48	13.78	3.78	0.146437	1	NA	NA	NA	NA	NA	NA	NA	NA	NA	NA	NA	NA	NA	NA	NA	NA	NA	NA	NA	NA
Unigene_105997	3.41	22.3	6.54	2.71	0.26066	1	tr|K4BXH6|K4BXH6_SOLLC	79	64.8	54	20.3	68.35	10	1	404	565	34	78	5.1e-09	NA	Uncharacterized protein	NA	NA	NA	NA	NA
Unigene_167596	1.7	7.04	4.13	2.05	0.652448	1	NA	NA	NA	NA	NA	NA	NA	NA	NA	NA	NA	NA	NA	NA	NA	NA	NA	NA	NA	NA
Unigene_157323	15.33	126.77	8.27	3.05	0.0435923	1	tr|M1D412|M1D412_SOLTU	1340	91.2	205	46.03	15.3	18	0	840	226	1136	1340	8.1e-100	NA	Uncharacterized protein	GO:0000723	telomere maintenance [GO:0000723]	NA	NA	NA
Unigene_157325	1.7	34.04	19.98	4.32	0.0626972	1	tr|M1B4S9|M1B4S9_SOLTU	447	100	98	80.33	21.92	0	0	71	364	3	100	2.6e-53	102594131	Tubulin beta chain	GO:0003924; GO:0005200; GO:0005525; GO:0005737; GO:0005874; GO:0007017	microtubule-based process [GO:0007017]	cytoplasm [GO:0005737]; microtubule [GO:0005874]	GTPase activity [GO:0003924]; GTP binding [GO:0005525]; structural constituent of cytoskeleton [GO:0005200]	NA
Unigene_405860	44.3	240.63	5.43	2.44	0.0889171	1	tr|K4BD85|K4BD85_SOLLC	90	94.4	90	37.34	100	5	0	70	339	1	90	4.6e-41	NA	Uncharacterized protein	NA	NA	NA	NA	NA
Unigene_405861	4.26	23.48	5.51	2.46	0.284325	1	tr|A0A0K9R0J0|A0A0K9R0J0_SPIOL	743	53.7	82	77.36	11.04	37	1	248	6	34	115	4.2e-15	SOVF_125790	Uncharacterized protein	GO:0005524; GO:0016874; GO:0046872	NA	NA	ATP binding [GO:0005524]; ligase activity [GO:0016874]; metal ion binding [GO:0046872]	NA
Unigene_405862	29.82	158.46	5.31	2.41	0.0947665	1	NA	NA	NA	NA	NA	NA	NA	NA	NA	NA	NA	NA	NA	NA	NA	NA	NA	NA	NA	NA
Unigene_467462	13.63	71.6	5.25	2.39	0.129816	1	NA	NA	NA	NA	NA	NA	NA	NA	NA	NA	NA	NA	NA	NA	NA	NA	NA	NA	NA	NA
Unigene_209449	1.7	16.43	9.64	3.27	0.268	1	NA	NA	NA	NA	NA	NA	NA	NA	NA	NA	NA	NA	NA	NA	NA	NA	NA	NA	NA	NA
Unigene_366151	3.41	18.78	5.51	2.46	0.336109	1	tr|A0A2P4KTS7|A0A2P4KTS7_QUESU	603	52.2	46	34.24	7.63	21	1	387	250	554	598	2.3e-05	CFP56_56467	Anthranilate synthase component 1	GO:0009058	biosynthetic process [GO:0009058]	NA	NA	NA
Unigene_63949	1.7	9.39	5.51	2.46	0.524744	1	NA	NA	NA	NA	NA	NA	NA	NA	NA	NA	NA	NA	NA	NA	NA	NA	NA	NA	NA	NA
Unigene_509311	1.7	61.04	35.82	5.16	0.0109657	1	NA	NA	NA	NA	NA	NA	NA	NA	NA	NA	NA	NA	NA	NA	NA	NA	NA	NA	NA	NA
Unigene_108134	10.22	64.56	6.31	2.66	0.105678	1	tr|K4CQJ1|K4CQJ1_SOLLC	341	92.6	325	44.89	95.31	24	0	792	1766	1	325	7e-178	101267440	Uncharacterized protein	NA	NA	NA	NA	NA
Unigene_509319	1.7	10.56	6.2	2.63	0.470712	1	NA	NA	NA	NA	NA	NA	NA	NA	NA	NA	NA	NA	NA	NA	NA	NA	NA	NA	NA	NA
Unigene_108137	1.7	11.74	6.89	2.78	0.420307	1	tr|B8LLH5|B8LLH5_PICSI	339	59.6	57	42.54	16.81	21	1	102	266	50	106	1.9e-12	NA	Uncharacterized protein	NA	NA	NA	NA	NA
Unigene_418272	1.7	28.17	16.53	4.05	0.0991207	1	NA	NA	NA	NA	NA	NA	NA	NA	NA	NA	NA	NA	NA	NA	NA	NA	NA	NA	NA	NA
Unigene_418273	6.82	58.69	8.61	3.11	0.0736343	1	tr|K4C4B6|K4C4B6_SOLLC	73	100	72	22.57	98.63	0	0	665	880	1	72	1.2e-36	NA	Uncharacterized protein	NA	NA	NA	NA	NA
Unigene_408005	23.85	102.12	4.28	2.1	0.153617	1	NA	NA	NA	NA	NA	NA	NA	NA	NA	NA	NA	NA	NA	NA	NA	NA	NA	NA	NA	NA
Unigene_408006	2.56	18.78	7.35	2.88	0.279209	1	NA	NA	NA	NA	NA	NA	NA	NA	NA	NA	NA	NA	NA	NA	NA	NA	NA	NA	NA	NA
Unigene_408007	423.42	2840.57	6.71	2.75	0.082007	1	tr|K4D1D5|K4D1D5_SOLLC	1846	80.9	867	51.06	46.97	164	1	3259	665	980	1846	0	101247472	Uncharacterized protein	GO:0005737; GO:0061630	NA	cytoplasm [GO:0005737]	ubiquitin protein ligase activity [GO:0061630]	NA
Unigene_485872	5.11	58.69	11.48	3.52	0.0493236	1	NA	NA	NA	NA	NA	NA	NA	NA	NA	NA	NA	NA	NA	NA	NA	NA	NA	NA	NA	NA
Unigene_485876	5.11	37.56	7.35	2.88	0.144008	1	NA	NA	NA	NA	NA	NA	NA	NA	NA	NA	NA	NA	NA	NA	NA	NA	NA	NA	NA	NA
Unigene_76354	23.85	96.25	4.03	2.01	0.172304	1	tr|K4CHV2|K4CHV2_SOLLC	515	96.9	254	29.32	49.32	8	0	347	1108	1	254	8.2e-141	101262833	Uncharacterized protein	GO:0004722	NA	NA	protein serine/threonine phosphatase activity [GO:0004722]	NA
Unigene_14758	1.7	9.39	5.51	2.46	0.524744	1	NA	NA	NA	NA	NA	NA	NA	NA	NA	NA	NA	NA	NA	NA	NA	NA	NA	NA	NA	NA
Unigene_227855	63.04	319.27	5.06	2.34	0.103167	1	tr|K4B562|K4B562_SOLLC	762	100	208	61.06	27.3	0	0	1022	399	555	762	5e-110	NA	Uncharacterized protein	GO:0000938; GO:0005829; GO:0006896; GO:0019905; GO:0042147	Golgi to vacuole transport [GO:0006896]; retrograde transport, endosome to Golgi [GO:0042147]	cytosol [GO:0005829]; GARP complex [GO:0000938]	syntaxin binding [GO:0019905]	NA
Unigene_384560	1.7	11.74	6.89	2.78	0.420307	1	tr|I0Z8Q8|I0Z8Q8_COCSC	294	36.2	141	70.5	47.96	83	3	597	193	139	278	3.4e-13	COCSUDRAFT_83586	Carbamate kinase	GO:0006525; GO:0008804	arginine metabolic process [GO:0006525]	NA	carbamate kinase activity [GO:0008804]	NA
Unigene_384563	3.41	76.3	22.39	4.48	0.012994	1	tr|A0A0V0H3T1|A0A0V0H3T1_SOLCH	104	77.8	45	16.65	43.27	10	0	45	179	6	50	1.3e-12	NA	Putative ovule protein	NA	NA	NA	NA	NA
Unigene_436681	0.85	21.13	24.8	4.63	0.122339	1	NA	NA	NA	NA	NA	NA	NA	NA	NA	NA	NA	NA	NA	NA	NA	NA	NA	NA	NA	NA
Unigene_436682	5.11	46.95	9.19	3.2	0.0870049	1	NA	NA	NA	NA	NA	NA	NA	NA	NA	NA	NA	NA	NA	NA	NA	NA	NA	NA	NA	NA
Unigene_498280	1.7	37.56	22.04	4.46	0.0486124	1	NA	NA	NA	NA	NA	NA	NA	NA	NA	NA	NA	NA	NA	NA	NA	NA	NA	NA	NA	NA
Unigene_5611	86.05	562.24	6.53	2.71	0.0663127	1	tr|K4BKJ4|K4BKJ4_SOLLC	587	100	297	23.3	50.6	0	0	958	68	291	587	4.9e-166	101267693	Uncharacterized protein	GO:0016021; GO:0022857	NA	integral component of membrane [GO:0016021]	transmembrane transporter activity [GO:0022857]	NA
Unigene_436685	6.82	28.17	4.13	2.05	0.317803	1	tr|K4C102|K4C102_SOLLC	1204	100	102	96.23	8.47	0	0	316	11	47	148	1.5e-52	NA	Uncharacterized protein	GO:0005886; GO:0006952; GO:0007165; GO:0043531	defense response [GO:0006952]; signal transduction [GO:0007165]	plasma membrane [GO:0005886]	ADP binding [GO:0043531]	NA
Unigene_488011	0.85	4.7	5.51	2.46	0.694223	1	NA	NA	NA	NA	NA	NA	NA	NA	NA	NA	NA	NA	NA	NA	NA	NA	NA	NA	NA	NA
Unigene_488012	3.41	29.34	8.61	3.11	0.159443	1	tr|A0A1D6FS31|A0A1D6FS31_MAIZE	1538	41.4	58	24.34	3.77	32	1	569	402	1222	1279	8.1e-06	103635779 ZEAMMB73_Zm00001d010572	E3 ubiquitin-protein ligase UPL4	GO:0004842; GO:0016874	NA	NA	ligase activity [GO:0016874]; ubiquitin-protein transferase activity [GO:0004842]	NA
Unigene_27165	5.11	21.13	4.13	2.05	0.379054	1	tr|M1CA29|M1CA29_SOLTU	65	93.8	65	14.76	100	4	0	856	662	1	65	1.4e-27	NA	Uncharacterized protein	NA	NA	NA	NA	NA
Unigene_488017	5.11	22.3	4.36	2.13	0.352304	1	NA	NA	NA	NA	NA	NA	NA	NA	NA	NA	NA	NA	NA	NA	NA	NA	NA	NA	NA	NA
Unigene_392703	1.7	23.48	13.78	3.78	0.146437	1	NA	NA	NA	NA	NA	NA	NA	NA	NA	NA	NA	NA	NA	NA	NA	NA	NA	NA	NA	NA
Unigene_392709	12.78	51.65	4.04	2.01	0.225664	1	tr|M1DKL4|M1DKL4_SOLTU	1426	54.9	153	31.61	10.73	63	2	1446	994	1067	1215	2.1e-40	NA	Uncharacterized protein	GO:0003676; GO:0004523	NA	NA	nucleic acid binding [GO:0003676]; RNA-DNA hybrid ribonuclease activity [GO:0004523]	NA
Unigene_144953	1.7	11.74	6.89	2.78	0.420307	1	NA	NA	NA	NA	NA	NA	NA	NA	NA	NA	NA	NA	NA	NA	NA	NA	NA	NA	NA	NA
Unigene_449096	17.89	86.86	4.86	2.28	0.132886	1	tr|A0A2G2VA35|A0A2G2VA35_CAPBA	342	78.6	42	11.97	12.28	9	0	562	437	4	45	1.2e-10	CQW23_30544	PAP-specific phosphatase HAL2-like	GO:0006790; GO:0008441; GO:0046854	phosphatidylinositol phosphorylation [GO:0046854]; sulfur compound metabolic process [GO:0006790]	NA	3'(2'),5'-bisphosphate nucleotidase activity [GO:0008441]	NA
Unigene_449098	5.11	21.13	4.13	2.05	0.379054	1	NA	NA	NA	NA	NA	NA	NA	NA	NA	NA	NA	NA	NA	NA	NA	NA	NA	NA	NA	NA
Unigene_444823	1.7	30.52	17.91	4.16	0.0820996	1	NA	NA	NA	NA	NA	NA	NA	NA	NA	NA	NA	NA	NA	NA	NA	NA	NA	NA	NA	NA
Unigene_444825	5.11	28.17	5.51	2.46	0.245969	1	NA	NA	NA	NA	NA	NA	NA	NA	NA	NA	NA	NA	NA	NA	NA	NA	NA	NA	NA	NA
Unigene_45571	0.85	21.13	24.8	4.63	0.122339	1	tr|K4D8F2|K4D8F2_SOLLC	461	97.1	345	77.64	74.84	10	0	45	1079	22	366	4.4e-183	101253450	Uncharacterized protein	NA	NA	NA	NA	NA
Unigene_45575	1.7	7.04	4.13	2.05	0.652448	1	NA	NA	NA	NA	NA	NA	NA	NA	NA	NA	NA	NA	NA	NA	NA	NA	NA	NA	NA	NA
Unigene_512096	1.7	12.91	7.58	2.92	0.374891	1	NA	NA	NA	NA	NA	NA	NA	NA	NA	NA	NA	NA	NA	NA	NA	NA	NA	NA	NA	NA
Unigene_353781	25.56	217.15	8.5	3.09	0.0363012	1	tr|K4CQ38|K4CQ38_SOLLC	396	97.4	153	65.2	38.64	4	0	50	508	244	396	4.3e-84	101250249	Uncharacterized protein	GO:0004842; GO:0031146	SCF-dependent proteasomal ubiquitin-dependent protein catabolic process [GO:0031146]	NA	ubiquitin-protein transferase activity [GO:0004842]	NA
Unigene_353788	4.26	21.13	4.96	2.31	0.332368	1	NA	NA	NA	NA	NA	NA	NA	NA	NA	NA	NA	NA	NA	NA	NA	NA	NA	NA	NA	NA
Unigene_157365	1.7	10.56	6.2	2.63	0.470712	1	NA	NA	NA	NA	NA	NA	NA	NA	NA	NA	NA	NA	NA	NA	NA	NA	NA	NA	NA	NA
Unigene_457233	1.7	23.48	13.78	3.78	0.146437	1	NA	NA	NA	NA	NA	NA	NA	NA	NA	NA	NA	NA	NA	NA	NA	NA	NA	NA	NA	NA
Unigene_209480	0.85	14.09	16.53	4.05	0.251197	1	NA	NA	NA	NA	NA	NA	NA	NA	NA	NA	NA	NA	NA	NA	NA	NA	NA	NA	NA	NA
Unigene_220361	137.16	4245.59	30.95	4.95	0.00502608	1	tr|Q8LRN8|Q8LRN8_SOLLC	582	95.1	388	65.36	66.67	19	0	1779	616	109	496	2.9e-222	Lin6 543502	Cell-wall invertase	GO:0004553; GO:0005975	carbohydrate metabolic process [GO:0005975]	NA	hydrolase activity, hydrolyzing O-glycosyl compounds [GO:0004553]	NA
Unigene_457238	1.7	11.74	6.89	2.78	0.420307	1	NA	NA	NA	NA	NA	NA	NA	NA	NA	NA	NA	NA	NA	NA	NA	NA	NA	NA	NA	NA
Unigene_366193	577.62	2552.99	4.42	2.14	0.164542	1	tr|M1CHV6|M1CHV6_SOLTU	150	97.3	150	47.17	100	4	0	307	756	1	150	3e-80	102605264	Ferredoxin	GO:0009055; GO:0009507; GO:0046872; GO:0051537	NA	chloroplast [GO:0009507]	2 iron, 2 sulfur cluster binding [GO:0051537]; electron transfer activity [GO:0009055]; metal ion binding [GO:0046872]	NA
Unigene_509351	1.7	11.74	6.89	2.78	0.420307	1	NA	NA	NA	NA	NA	NA	NA	NA	NA	NA	NA	NA	NA	NA	NA	NA	NA	NA	NA	NA
Unigene_53719	3.41	18.78	5.51	2.46	0.336109	1	tr|K4CNX6|K4CNX6_SOLLC	498	99.4	158	38.44	31.73	1	0	1233	760	341	498	3.4e-84	101244516	Uncharacterized protein	GO:0005819; GO:0005874; GO:0032147; GO:0060236	activation of protein kinase activity [GO:0032147]; regulation of mitotic spindle organization [GO:0060236]	microtubule [GO:0005874]; spindle [GO:0005819]	NA	NA
Unigene_509355	4.26	32.87	7.72	2.95	0.156656	1	tr|K4D9D8|K4D9D8_SOLLC	706	92	125	61.88	17.71	10	0	3	377	450	574	7.2e-64	101256942	Uncharacterized protein	GO:0003723; GO:0004519; GO:0008270; GO:0009451; GO:0043231	RNA modification [GO:0009451]	intracellular membrane-bounded organelle [GO:0043231]	endonuclease activity [GO:0004519]; RNA binding [GO:0003723]; zinc ion binding [GO:0008270]	NA
Unigene_509358	3.41	16.43	4.82	2.27	0.396944	1	NA	NA	NA	NA	NA	NA	NA	NA	NA	NA	NA	NA	NA	NA	NA	NA	NA	NA	NA	NA
Unigene_108178	1.7	35.21	20.67	4.37	0.0575335	1	NA	NA	NA	NA	NA	NA	NA	NA	NA	NA	NA	NA	NA	NA	NA	NA	NA	NA	NA	NA
Unigene_361925	1.7	16.43	9.64	3.27	0.268	1	NA	NA	NA	NA	NA	NA	NA	NA	NA	NA	NA	NA	NA	NA	NA	NA	NA	NA	NA	NA
Unigene_165505	1.7	9.39	5.51	2.46	0.524744	1	NA	NA	NA	NA	NA	NA	NA	NA	NA	NA	NA	NA	NA	NA	NA	NA	NA	NA	NA	NA
Unigene_408046	5.11	25.82	5.05	2.34	0.283522	1	tr|A0A2P6VHS9|A0A2P6VHS9_9CHLO	344	35.3	119	97.81	34.59	69	3	3	356	57	168	1.4e-09	C2E20_3017	Uroporphyrinogen decarboxylase (EC 4.1.1.37)	GO:0004853; GO:0006782	protoporphyrinogen IX biosynthetic process [GO:0006782]	NA	uroporphyrinogen decarboxylase activity [GO:0004853]	PATHWAY: Porphyrin-containing compound metabolism; protoporphyrin-IX biosynthesis; coproporphyrinogen-III from 5-aminolevulinate: step 4/4. {ECO:0000256|RuleBase:RU000554}.
Unigene_408048	5.11	52.82	10.33	3.37	0.0648614	1	NA	NA	NA	NA	NA	NA	NA	NA	NA	NA	NA	NA	NA	NA	NA	NA	NA	NA	NA	NA
Unigene_475645	1670.66	8654.34	5.18	2.37	0.156923	1	tr|A0A1S3XM21|A0A1S3XM21_TOBAC	2456	71.4	2459	83.01	100.12	671	14	783	8069	1	2456	0	LOC107766666	uncharacterized protein LOC107766666 isoform X2	NA	NA	NA	NA	NA
Unigene_76390	3.41	18.78	5.51	2.46	0.336109	1	NA	NA	NA	NA	NA	NA	NA	NA	NA	NA	NA	NA	NA	NA	NA	NA	NA	NA	NA	NA
Unigene_14797	257.29	7438.29	28.91	4.85	0.00770403	1	tr|M0ZYA5|M0ZYA5_SOLTU	153	92.8	153	55.64	100	11	0	776	318	1	153	1e-76	102593163	Uncharacterized protein	GO:0006952; GO:0009607; GO:0016020	defense response [GO:0006952]; response to biotic stimulus [GO:0009607]	membrane [GO:0016020]	NA	NA
Unigene_66121	291.36	1457.84	5	2.32	0.122854	1	tr|K4D3K8|K4D3K8_SOLLC	779	97.2	779	71.21	100	22	0	156	2492	1	779	0	101249315	Uncharacterized protein	GO:0003700; GO:0005634; GO:0008270; GO:0009585; GO:0010018; GO:0042753; GO:0045893	far-red light signaling pathway [GO:0010018]; positive regulation of circadian rhythm [GO:0042753]; positive regulation of transcription, DNA-templated [GO:0045893]; red, far-red light phototransduction [GO:0009585]	nucleus [GO:0005634]	DNA binding transcription factor activity [GO:0003700]; zinc ion binding [GO:0008270]	NA
Unigene_374334	1.7	10.56	6.2	2.63	0.470712	1	NA	NA	NA	NA	NA	NA	NA	NA	NA	NA	NA	NA	NA	NA	NA	NA	NA	NA	NA	NA
Unigene_126580	10.22	56.34	5.51	2.46	0.141824	1	tr|K4BWE4|K4BWE4_SOLLC	610	84.4	409	36.81	67.05	64	0	3204	1978	12	420	6.5e-183	101265540	Uncharacterized protein	GO:0005739; GO:0009941	NA	chloroplast envelope [GO:0009941]; mitochondrion [GO:0005739]	NA	NA
Unigene_374339	19.59	118.55	6.05	2.6	0.0800921	1	tr|M1D7F3|M1D7F3_SOLTU	611	95.4	411	74.77	67.27	19	0	1627	395	115	525	3.3e-228	102600326	Uncharacterized protein	GO:0003924; GO:0007186; GO:0019001; GO:0031683	G-protein coupled receptor signaling pathway [GO:0007186]	NA	G-protein beta/gamma-subunit complex binding [GO:0031683]; GTPase activity [GO:0003924]; guanyl nucleotide binding [GO:0019001]	NA
Unigene_183912	0.85	18.78	22.04	4.46	0.152396	1	NA	NA	NA	NA	NA	NA	NA	NA	NA	NA	NA	NA	NA	NA	NA	NA	NA	NA	NA	NA
Unigene_5657	1.7	9.39	5.51	2.46	0.524744	1	NA	NA	NA	NA	NA	NA	NA	NA	NA	NA	NA	NA	NA	NA	NA	NA	NA	NA	NA	NA
Unigene_22936	6.82	37.56	5.51	2.46	0.195914	1	tr|A0A0V0ITF3|A0A0V0ITF3_SOLCH	691	56.6	122	36.38	17.66	41	1	320	649	225	346	1.1e-24	NA	Putative ovule protein (Fragment)	NA	NA	NA	NA	NA
Unigene_392745	6.82	30.52	4.48	2.16	0.280873	1	NA	NA	NA	NA	NA	NA	NA	NA	NA	NA	NA	NA	NA	NA	NA	NA	NA	NA	NA	NA
Unigene_444866	1.7	9.39	5.51	2.46	0.524744	1	tr|A0A2P6TYP0|A0A2P6TYP0_CHLSO	448	41.7	84	81.55	18.75	45	1	278	39	97	180	1.5e-09	C2E21_2432	Sulfate ABC transporter ATP-binding isoform A	GO:0005524; GO:0016887; GO:0022857; GO:0043190	NA	ATP-binding cassette (ABC) transporter complex [GO:0043190]	ATPase activity [GO:0016887]; ATP binding [GO:0005524]; transmembrane transporter activity [GO:0022857]	NA
Unigene_35342	1.7	18.78	11.02	3.46	0.218157	1	tr|K4BNV7|K4BNV7_SOLLC	692	97.3	73	40.93	10.55	2	0	314	96	1	73	7.1e-31	101265122	Uncharacterized protein	GO:0006661; GO:0070772	phosphatidylinositol biosynthetic process [GO:0006661]	PAS complex [GO:0070772]	NA	NA
Unigene_147131	1.7	22.3	13.09	3.71	0.161987	1	tr|A0A2G3B930|A0A2G3B930_CAPCH	617	92.8	138	83.3	22.37	10	0	497	84	396	533	1.6e-69	BC332_28226	DNA polymerase alpha subunit B	GO:0003677; GO:0003887; GO:0005634; GO:0006260	DNA replication [GO:0006260]	nucleus [GO:0005634]	DNA binding [GO:0003677]; DNA-directed DNA polymerase activity [GO:0003887]	NA
Unigene_457271	1.7	35.21	20.67	4.37	0.0575335	1	tr|K4C767|K4C767_SOLLC	700	98.9	92	33.62	13.14	1	0	158	433	441	532	8.3e-47	101260543	Uncharacterized protein	GO:0004675; GO:0005524; GO:0005886; GO:0006468; GO:0007166; GO:0016021	cell surface receptor signaling pathway [GO:0007166]; protein phosphorylation [GO:0006468]	integral component of membrane [GO:0016021]; plasma membrane [GO:0005886]	ATP binding [GO:0005524]; transmembrane receptor protein serine/threonine kinase activity [GO:0004675]	NA
Unigene_950	3.41	14.09	4.13	2.05	0.472874	1	NA	NA	NA	NA	NA	NA	NA	NA	NA	NA	NA	NA	NA	NA	NA	NA	NA	NA	NA	NA
Unigene_447005	3.41	16.43	4.82	2.27	0.396944	1	NA	NA	NA	NA	NA	NA	NA	NA	NA	NA	NA	NA	NA	NA	NA	NA	NA	NA	NA	NA
Unigene_210137	0.85	7.04	8.27	3.05	0.54187	1	tr|M1DKL4|M1DKL4_SOLTU	1426	45.3	181	39.09	12.69	88	1	650	1159	923	1103	3.8e-44	NA	Uncharacterized protein	GO:0003676; GO:0004523	NA	NA	nucleic acid binding [GO:0003676]; RNA-DNA hybrid ribonuclease activity [GO:0004523]	NA
Unigene_509397	1.7	18.78	11.02	3.46	0.218157	1	NA	NA	NA	NA	NA	NA	NA	NA	NA	NA	NA	NA	NA	NA	NA	NA	NA	NA	NA	NA
Unigene_510004	5.11	28.17	5.51	2.46	0.245969	1	NA	NA	NA	NA	NA	NA	NA	NA	NA	NA	NA	NA	NA	NA	NA	NA	NA	NA	NA	NA
Unigene_361962	10.22	58.69	5.74	2.52	0.130113	1	tr|K4BWY1|K4BWY1_SOLLC	836	100	54	35.84	6.46	0	0	41	202	783	836	4.2e-24	NA	Uncharacterized protein	GO:0005886; GO:0007165; GO:0009626; GO:0043531	plant-type hypersensitive response [GO:0009626]; signal transduction [GO:0007165]	plasma membrane [GO:0005886]	ADP binding [GO:0043531]	NA
Unigene_103944	1.7	7.04	4.13	2.05	0.652448	1	NA	NA	NA	NA	NA	NA	NA	NA	NA	NA	NA	NA	NA	NA	NA	NA	NA	NA	NA	NA
Unigene_408083	2.56	16.43	6.43	2.68	0.334884	1	NA	NA	NA	NA	NA	NA	NA	NA	NA	NA	NA	NA	NA	NA	NA	NA	NA	NA	NA	NA
Unigene_165545	15.33	194.85	12.71	3.67	0.0158969	1	tr|K4B7H0|K4B7H0_SOLLC	493	100	59	40.41	11.97	0	0	437	261	427	485	1.7e-27	101266592	Uncharacterized protein	GO:0005783; GO:0006145; GO:0010136; GO:0047652	purine nucleobase catabolic process [GO:0006145]; ureide catabolic process [GO:0010136]	endoplasmic reticulum [GO:0005783]	allantoate deiminase activity [GO:0047652]	NA
Unigene_103948	1.7	16.43	9.64	3.27	0.268	1	tr|A0A0V0GXM3|A0A0V0GXM3_SOLCH	95	86.1	36	27	37.89	5	0	12	119	7	42	1.8e-10	NA	Putative ovule protein	NA	NA	NA	NA	NA
Unigene_408085	7.67	38.73	5.05	2.34	0.210036	1	NA	NA	NA	NA	NA	NA	NA	NA	NA	NA	NA	NA	NA	NA	NA	NA	NA	NA	NA	NA
Unigene_408089	1.7	9.39	5.51	2.46	0.524744	1	NA	NA	NA	NA	NA	NA	NA	NA	NA	NA	NA	NA	NA	NA	NA	NA	NA	NA	NA	NA
Unigene_403810	3.41	39.91	11.71	3.55	0.0815828	1	NA	NA	NA	NA	NA	NA	NA	NA	NA	NA	NA	NA	NA	NA	NA	NA	NA	NA	NA	NA
Unigene_475684	1.7	7.04	4.13	2.05	0.652448	1	NA	NA	NA	NA	NA	NA	NA	NA	NA	NA	NA	NA	NA	NA	NA	NA	NA	NA	NA	NA
Unigene_403812	1.7	9.39	5.51	2.46	0.524744	1	NA	NA	NA	NA	NA	NA	NA	NA	NA	NA	NA	NA	NA	NA	NA	NA	NA	NA	NA	NA
Unigene_403813	1.7	29.34	17.22	4.11	0.0901472	1	tr|K4DCA7|K4DCA7_SOLLC	593	100	177	99.25	29.85	0	0	3	533	190	366	2.4e-95	101245133	Hexosyltransferase (EC 2.4.1.-)	GO:0000139; GO:0045489; GO:0047262; GO:0071555	cell wall organization [GO:0071555]; pectin biosynthetic process [GO:0045489]	Golgi membrane [GO:0000139]	polygalacturonate 4-alpha-galacturonosyltransferase activity [GO:0047262]	PATHWAY: Glycan metabolism; pectin biosynthesis. {ECO:0000256|RuleBase:RU362027}.
Unigene_465411	62.19	302.84	4.87	2.28	0.110713	1	tr|M1D4Z6|M1D4Z6_SOLTU	639	92.5	639	54.43	100	48	0	139	2055	1	639	0	NA	Uncharacterized protein	NA	NA	NA	NA	NA
Unigene_465413	119.27	1004.76	8.42	3.07	0.043294	1	tr|K4CGI3|K4CGI3_SOLLC	219	84.6	104	65.41	47.49	16	0	381	70	1	104	1.7e-44	101244300	Uncharacterized protein	GO:0004364; GO:0005737; GO:0006749; GO:0009407	glutathione metabolic process [GO:0006749]; toxin catabolic process [GO:0009407]	cytoplasm [GO:0005737]	glutathione transferase activity [GO:0004364]	NA
Unigene_475688	4.26	32.87	7.72	2.95	0.156656	1	NA	NA	NA	NA	NA	NA	NA	NA	NA	NA	NA	NA	NA	NA	NA	NA	NA	NA	NA	NA
Unigene_465415	1.7	14.09	8.27	3.05	0.334357	1	NA	NA	NA	NA	NA	NA	NA	NA	NA	NA	NA	NA	NA	NA	NA	NA	NA	NA	NA	NA
Unigene_465417	6.82	32.87	4.82	2.27	0.248741	1	NA	NA	NA	NA	NA	NA	NA	NA	NA	NA	NA	NA	NA	NA	NA	NA	NA	NA	NA	NA
Unigene_374374	79.23	962.51	12.15	3.6	0.0202304	1	tr|K4CHF1|K4CHF1_SOLLC	372	85	294	66.12	79.03	29	1	1014	178	79	372	1.4e-136	NA	Uncharacterized protein	GO:0016788	NA	NA	hydrolase activity, acting on ester bonds [GO:0016788]	NA
Unigene_5690	1.7	16.43	9.64	3.27	0.268	1	tr|A0A1Y1HKY8|A0A1Y1HKY8_KLENI	4954	41.4	157	103.52	3.17	81	4	1	453	2673	2824	5.8e-18	KFL_000270330	Uncharacterized protein	GO:0004842; GO:0005524; GO:0016887	NA	NA	ATPase activity [GO:0016887]; ATP binding [GO:0005524]; ubiquitin-protein transferase activity [GO:0004842]	NA
Unigene_426490	3.41	16.43	4.82	2.27	0.396944	1	NA	NA	NA	NA	NA	NA	NA	NA	NA	NA	NA	NA	NA	NA	NA	NA	NA	NA	NA	NA
Unigene_488092	114.16	707.79	6.2	2.63	0.0753828	1	tr|K4B0C0|K4B0C0_SOLLC	454	82	261	89.38	57.49	47	0	94	876	1	261	4e-108	101261751	Uncharacterized protein	GO:0003700	NA	NA	DNA binding transcription factor activity [GO:0003700]	NA
Unigene_416222	1.7	16.43	9.64	3.27	0.268	1	NA	NA	NA	NA	NA	NA	NA	NA	NA	NA	NA	NA	NA	NA	NA	NA	NA	NA	NA	NA
Unigene_426497	1.7	11.74	6.89	2.78	0.420307	1	NA	NA	NA	NA	NA	NA	NA	NA	NA	NA	NA	NA	NA	NA	NA	NA	NA	NA	NA	NA
Unigene_488094	5.11	36.39	7.12	2.83	0.153676	1	tr|K4BPI7|K4BPI7_SOLLC	315	61.7	248	99.47	78.73	64	1	746	3	62	278	1.5e-71	101265018	Uncharacterized protein	NA	NA	NA	NA	NA
Unigene_488097	64.75	403.78	6.24	2.64	0.0703315	1	tr|K4ATI8|K4ATI8_SOLLC	585	82.3	186	98.76	31.79	33	0	562	5	128	313	4.3e-79	NA	Uncharacterized protein	GO:0016021	NA	integral component of membrane [GO:0016021]	NA	NA
Unigene_416227	1.7	25.82	15.16	3.92	0.120182	1	tr|M1DD96|M1DD96_SOLTU	89	70.7	41	28.47	46.07	12	0	362	240	1	41	6.3e-06	NA	Uncharacterized protein	NA	NA	NA	NA	NA
Unigene_488099	143.13	4665.81	32.6	5.03	0.00479259	1	tr|K4DAK4|K4DAK4_SOLLC	443	96.4	443	61.02	100	16	0	1765	437	1	443	8.2e-251	101253556	Uncharacterized protein	GO:0016747	NA	NA	transferase activity, transferring acyl groups other than amino-acyl groups [GO:0016747]	NA
Unigene_22971	3.41	19.95	5.86	2.55	0.308917	1	NA	NA	NA	NA	NA	NA	NA	NA	NA	NA	NA	NA	NA	NA	NA	NA	NA	NA	NA	NA
Unigene_12700	1.7	7.04	4.13	2.05	0.652448	1	NA	NA	NA	NA	NA	NA	NA	NA	NA	NA	NA	NA	NA	NA	NA	NA	NA	NA	NA	NA
Unigene_22978	18.74	134.99	7.2	2.85	0.055284	1	tr|K4BNB2|K4BNB2_SOLLC	374	85.1	289	57.61	77.27	43	0	1505	639	76	364	1.6e-120	NA	Uncharacterized protein	NA	NA	NA	NA	NA
Unigene_12706	0.85	12.91	15.16	3.92	0.28692	1	NA	NA	NA	NA	NA	NA	NA	NA	NA	NA	NA	NA	NA	NA	NA	NA	NA	NA	NA	NA
Unigene_74305	13.63	139.68	10.25	3.36	0.0275154	1	tr|A0A200QQR4|A0A200QQR4_9MAGN	544	57.5	379	94.75	69.67	103	5	77	1198	173	498	2.5e-116	BVC80_1805g2	Multicopper oxidase	GO:0005507; GO:0016491	NA	NA	copper ion binding [GO:0005507]; oxidoreductase activity [GO:0016491]	NA
Unigene_392787	18.74	149.07	7.95	2.99	0.0441948	1	tr|K4BNZ7|K4BNZ7_SOLLC	776	100	301	82.32	38.79	0	0	194	1096	1	301	1.7e-167	101255488	Uncharacterized protein	GO:0003723; GO:0004519; GO:0009451; GO:0043231	RNA modification [GO:0009451]	intracellular membrane-bounded organelle [GO:0043231]	endonuclease activity [GO:0004519]; RNA binding [GO:0003723]	NA
Unigene_382514	0.85	38.73	45.47	5.51	0.0261524	1	NA	NA	NA	NA	NA	NA	NA	NA	NA	NA	NA	NA	NA	NA	NA	NA	NA	NA	NA	NA
Unigene_392789	24.71	152.59	6.18	2.63	0.0717494	1	tr|K4AT20|K4AT20_SOLLC	193	100	193	58.07	100	0	0	105	683	1	193	4.6e-108	101257001	Uncharacterized protein	NA	NA	NA	NA	NA
Unigene_382516	1.7	9.39	5.51	2.46	0.524744	1	NA	NA	NA	NA	NA	NA	NA	NA	NA	NA	NA	NA	NA	NA	NA	NA	NA	NA	NA	NA
Unigene_382517	95.42	473.04	4.96	2.31	0.110817	1	tr|K4BNQ9|K4BNQ9_SOLLC	426	97.4	426	60.89	100	11	0	1716	439	1	426	2.6e-254	101251081	Uncharacterized protein	GO:0006659; GO:0016021	phosphatidylserine biosynthetic process [GO:0006659]	integral component of membrane [GO:0016021]	NA	NA
Unigene_196360	4.26	25.82	6.06	2.6	0.243766	1	tr|A0A1J6I4E8|A0A1J6I4E8_NICAT	1936	84.1	195	84.29	10.07	31	0	587	3	1266	1460	9.6e-89	DCL1 A4A49_02244	Endoribonuclease dicer-like 1	GO:0003677; GO:0003723; GO:0004525; GO:0005524; GO:0007275; GO:0016075; GO:0035196	multicellular organism development [GO:0007275]; production of miRNAs involved in gene silencing by miRNA [GO:0035196]; rRNA catabolic process [GO:0016075]	NA	ATP binding [GO:0005524]; DNA binding [GO:0003677]; ribonuclease III activity [GO:0004525]; RNA binding [GO:0003723]	NA
Unigene_196366	1.7	7.04	4.13	2.05	0.652448	1	NA	NA	NA	NA	NA	NA	NA	NA	NA	NA	NA	NA	NA	NA	NA	NA	NA	NA	NA	NA
Unigene_196367	6.82	28.17	4.13	2.05	0.317803	1	NA	NA	NA	NA	NA	NA	NA	NA	NA	NA	NA	NA	NA	NA	NA	NA	NA	NA	NA	NA
Unigene_434630	3.41	27	7.92	2.99	0.187284	1	NA	NA	NA	NA	NA	NA	NA	NA	NA	NA	NA	NA	NA	NA	NA	NA	NA	NA	NA	NA
Unigene_434631	7.67	110.34	14.39	3.85	0.0168929	1	NA	NA	NA	NA	NA	NA	NA	NA	NA	NA	NA	NA	NA	NA	NA	NA	NA	NA	NA	NA
Unigene_447042	1.7	14.09	8.27	3.05	0.334357	1	NA	NA	NA	NA	NA	NA	NA	NA	NA	NA	NA	NA	NA	NA	NA	NA	NA	NA	NA	NA
Unigene_447046	1.7	18.78	11.02	3.46	0.218157	1	tr|A0A151UIV3|A0A151UIV3_CAJCA	270	61.5	117	94.1	43.33	45	0	372	22	151	267	4.2e-30	KK1_050116	Putative ABC transporter ATP-binding protein HI1051 family (Fragment)	GO:0005524; GO:0016887	NA	NA	ATPase activity [GO:0016887]; ATP binding [GO:0005524]	NA
Unigene_447047	1.7	8.22	4.82	2.27	0.584639	1	NA	NA	NA	NA	NA	NA	NA	NA	NA	NA	NA	NA	NA	NA	NA	NA	NA	NA	NA	NA
Unigene_53792	1.7	7.04	4.13	2.05	0.652448	1	NA	NA	NA	NA	NA	NA	NA	NA	NA	NA	NA	NA	NA	NA	NA	NA	NA	NA	NA	NA
Unigene_103988	1.7	16.43	9.64	3.27	0.268	1	NA	NA	NA	NA	NA	NA	NA	NA	NA	NA	NA	NA	NA	NA	NA	NA	NA	NA	NA	NA
Unigene_403856	1.7	37.56	22.04	4.46	0.0486124	1	NA	NA	NA	NA	NA	NA	NA	NA	NA	NA	NA	NA	NA	NA	NA	NA	NA	NA	NA	NA
Unigene_465454	52.82	422.56	8	3	0.0427648	1	tr|K4D582|K4D582_SOLLC	109	100	87	10.58	79.82	0	0	1	261	23	109	1.8e-44	NA	Uncharacterized protein	NA	NA	NA	NA	NA
Unigene_302542	11.93	71.6	6	2.59	0.105873	1	tr|K4C6Y4|K4C6Y4_SOLLC	512	74.6	114	99.42	22.27	0	1	2	343	29	113	1.1e-37	101260240	Serine/threonine-protein phosphatase 2A 55 kDa regulatory subunit B	GO:0000159; GO:0000278; GO:0005829; GO:0019888; GO:0032502; GO:0070262	developmental process [GO:0032502]; mitotic cell cycle [GO:0000278]; peptidyl-serine dephosphorylation [GO:0070262]	cytosol [GO:0005829]; protein phosphatase type 2A complex [GO:0000159]	protein phosphatase regulator activity [GO:0019888]	NA
Unigene_507300	1.7	7.04	4.13	2.05	0.652448	1	NA	NA	NA	NA	NA	NA	NA	NA	NA	NA	NA	NA	NA	NA	NA	NA	NA	NA	NA	NA
Unigene_507304	3.41	14.09	4.13	2.05	0.472874	1	tr|A0A2G3DC99|A0A2G3DC99_CAPCH	589	100	40	39.74	6.79	0	0	122	3	1	40	4.9e-13	BC332_00693	Uncharacterized protein	GO:0003779	NA	NA	actin binding [GO:0003779]	NA
Unigene_416265	1.7	21.13	12.4	3.63	0.179163	1	NA	NA	NA	NA	NA	NA	NA	NA	NA	NA	NA	NA	NA	NA	NA	NA	NA	NA	NA	NA
Unigene_416266	3.41	38.73	11.37	3.51	0.0876396	1	NA	NA	NA	NA	NA	NA	NA	NA	NA	NA	NA	NA	NA	NA	NA	NA	NA	NA	NA	NA
Unigene_416268	620.21	3010.77	4.85	2.28	0.144894	1	tr|A0A0V0J0T6|A0A0V0J0T6_SOLCH	2338	90.3	1949	76.96	83.36	188	1	1751	7597	90	2037	0	NA	Putative golgi-body localization protein domain-like	NA	NA	NA	NA	NA
Unigene_483866	1.7	9.39	5.51	2.46	0.524744	1	NA	NA	NA	NA	NA	NA	NA	NA	NA	NA	NA	NA	NA	NA	NA	NA	NA	NA	NA	NA
Unigene_483867	3.41	16.43	4.82	2.27	0.396944	1	NA	NA	NA	NA	NA	NA	NA	NA	NA	NA	NA	NA	NA	NA	NA	NA	NA	NA	NA	NA
Unigene_74343	1.7	12.91	7.58	2.92	0.374891	1	tr|K4CR20|K4CR20_SOLLC	639	80.2	384	92.98	60.09	34	1	1066	41	1	384	5.4e-159	101252320	Uncharacterized protein	GO:0005524; GO:0009941; GO:0016021; GO:0042626	NA	chloroplast envelope [GO:0009941]; integral component of membrane [GO:0016021]	ATPase activity, coupled to transmembrane movement of substances [GO:0042626]; ATP binding [GO:0005524]	NA
Unigene_74347	1.7	7.04	4.13	2.05	0.652448	1	NA	NA	NA	NA	NA	NA	NA	NA	NA	NA	NA	NA	NA	NA	NA	NA	NA	NA	NA	NA
Unigene_287446	253.88	1297.04	5.11	2.35	0.116549	1	tr|A0A118K3L2|A0A118K3L2_CYNCS	886	67.5	763	81.58	86.12	148	8	676	2805	58	773	3.8e-277	Ccrd_015550	AAA+ ATPase domain-containing protein	GO:0005524; GO:0019538	protein metabolic process [GO:0019538]	NA	ATP binding [GO:0005524]	NA
Unigene_382550	1.7	11.74	6.89	2.78	0.420307	1	NA	NA	NA	NA	NA	NA	NA	NA	NA	NA	NA	NA	NA	NA	NA	NA	NA	NA	NA	NA
Unigene_382551	35.78	311.05	8.69	3.12	0.0348476	1	tr|M0ZHZ1|M0ZHZ1_SOLTU	329	72.9	59	16.99	17.93	16	0	1	177	255	313	2.4e-14	102583738	Uncharacterized protein	GO:0004190	NA	NA	aspartic-type endopeptidase activity [GO:0004190]	NA
Unigene_382556	8.52	43.43	5.1	2.35	0.190348	1	NA	NA	NA	NA	NA	NA	NA	NA	NA	NA	NA	NA	NA	NA	NA	NA	NA	NA	NA	NA
Unigene_496270	202.76	846.3	4.17	2.06	0.158825	1	tr|K4BA34|K4BA34_SOLLC	705	96.9	649	65.05	92.06	20	0	2739	793	12	660	0	NA	Uncharacterized protein	GO:0000126; GO:0001026; GO:0001156; GO:0003677; GO:0070898	RNA polymerase III transcriptional preinitiation complex assembly [GO:0070898]	transcription factor TFIIIB complex [GO:0000126]	DNA binding [GO:0003677]; TFIIIB-type transcription factor activity [GO:0001026]; TFIIIC-class transcription factor binding [GO:0001156]	NA
Unigene_434674	0.85	18.78	22.04	4.46	0.152396	1	NA	NA	NA	NA	NA	NA	NA	NA	NA	NA	NA	NA	NA	NA	NA	NA	NA	NA	NA	NA
Unigene_424400	3.41	17.61	5.17	2.37	0.365196	1	NA	NA	NA	NA	NA	NA	NA	NA	NA	NA	NA	NA	NA	NA	NA	NA	NA	NA	NA	NA
Unigene_434676	1.7	14.09	8.27	3.05	0.334357	1	NA	NA	NA	NA	NA	NA	NA	NA	NA	NA	NA	NA	NA	NA	NA	NA	NA	NA	NA	NA
Unigene_424404	1.7	21.13	12.4	3.63	0.179163	1	tr|K4DB76|K4DB76_SOLLC	497	99.1	112	63.28	22.54	1	0	194	529	285	396	4.8e-64	101253668	Diacylglycerol kinase (DAG kinase) (EC 2.7.1.107)	GO:0003951; GO:0004143; GO:0005524; GO:0007205	protein kinase C-activating G-protein coupled receptor signaling pathway [GO:0007205]	NA	ATP binding [GO:0005524]; diacylglycerol kinase activity [GO:0004143]; NAD+ kinase activity [GO:0003951]	NA
Unigene_25150	1.7	7.04	4.13	2.05	0.652448	1	NA	NA	NA	NA	NA	NA	NA	NA	NA	NA	NA	NA	NA	NA	NA	NA	NA	NA	NA	NA
Unigene_496277	156.76	1051.71	6.71	2.75	0.0682097	1	tr|K4BN33|K4BN33_SOLLC	508	100	27	11.6	5.31	0	0	696	616	273	299	2.7e-06	101252373	Uncharacterized protein	GO:0005506; GO:0016020; GO:0016021; GO:0016709; GO:0020037; GO:0044550	secondary metabolite biosynthetic process [GO:0044550]	integral component of membrane [GO:0016021]; membrane [GO:0016020]	heme binding [GO:0020037]; iron ion binding [GO:0005506]; oxidoreductase activity, acting on paired donors, with incorporation or reduction of molecular oxygen, NAD(P)H as one donor, and incorporation of one atom of oxygen [GO:0016709]	NA
Unigene_424406	5.11	61.04	11.94	3.58	0.0444293	1	tr|A0A0V0HVD7|A0A0V0HVD7_SOLCH	77	57.1	77	32.35	100	32	1	578	348	1	76	1.6e-14	NA	Putative ovule protein	NA	NA	NA	NA	NA
Unigene_496279	6.82	32.87	4.82	2.27	0.248741	1	tr|M1C2X3|M1C2X3_SOLTU	350	93.5	153	64.11	43.71	8	2	476	18	200	350	5.3e-66	102592723	Uncharacterized protein	GO:0016021; GO:0055085	transmembrane transport [GO:0055085]	integral component of membrane [GO:0016021]	NA	NA
Unigene_424409	1.7	12.91	7.58	2.92	0.374891	1	NA	NA	NA	NA	NA	NA	NA	NA	NA	NA	NA	NA	NA	NA	NA	NA	NA	NA	NA	NA
Unigene_486007	0.85	9.39	11.02	3.46	0.421369	1	NA	NA	NA	NA	NA	NA	NA	NA	NA	NA	NA	NA	NA	NA	NA	NA	NA	NA	NA	NA
Unigene_379815	3.41	25.82	7.58	2.92	0.203239	1	NA	NA	NA	NA	NA	NA	NA	NA	NA	NA	NA	NA	NA	NA	NA	NA	NA	NA	NA	NA
Unigene_447082	0.85	7.04	8.27	3.05	0.54187	1	NA	NA	NA	NA	NA	NA	NA	NA	NA	NA	NA	NA	NA	NA	NA	NA	NA	NA	NA	NA
Unigene_447083	1.7	7.04	4.13	2.05	0.652448	1	NA	NA	NA	NA	NA	NA	NA	NA	NA	NA	NA	NA	NA	NA	NA	NA	NA	NA	NA	NA
Unigene_447089	3.41	176.07	51.67	5.69	0.00103793	1	tr|M1BU05|M1BU05_SOLTU	424	91.2	34	32.69	8.02	3	0	2	103	376	409	3.7e-08	102598120	Uncharacterized protein	NA	NA	NA	NA	NA
Unigene_442819	1.7	32.87	19.29	4.27	0.0684507	1	NA	NA	NA	NA	NA	NA	NA	NA	NA	NA	NA	NA	NA	NA	NA	NA	NA	NA	NA	NA
Unigene_510087	6.82	30.52	4.48	2.16	0.280873	1	tr|K4C6Z3|K4C6Z3_SOLLC	94	100	39	15.68	41.49	0	0	386	502	6	44	1.9e-13	NA	Uncharacterized protein	NA	NA	NA	NA	NA
Unigene_155351	57.93	246.5	4.25	2.09	0.140764	1	tr|K4D3F0|K4D3F0_SOLLC	1824	85.1	377	63.01	20.67	56	0	1795	665	1285	1661	9e-179	101263652	Uncharacterized protein	GO:0003824; GO:0006284; GO:0051539	base-excision repair [GO:0006284]	NA	4 iron, 4 sulfur cluster binding [GO:0051539]; catalytic activity [GO:0003824]	NA
Unigene_465490	3.41	30.52	8.96	3.16	0.147368	1	NA	NA	NA	NA	NA	NA	NA	NA	NA	NA	NA	NA	NA	NA	NA	NA	NA	NA	NA	NA
Unigene_403897	1.7	16.43	9.64	3.27	0.268	1	tr|K4CK59|K4CK59_SOLLC	482	100	163	99.8	33.82	0	0	1	489	283	445	2.3e-92	101254409	Uncharacterized protein	GO:0006486; GO:0016021; GO:0016757	protein glycosylation [GO:0006486]	integral component of membrane [GO:0016021]	transferase activity, transferring glycosyl groups [GO:0016757]	NA
Unigene_403898	68.16	350.96	5.15	2.36	0.10068	1	tr|K4B507|K4B507_SOLLC	713	96.8	464	66.51	65.08	15	0	702	2093	1	464	3.5e-259	NA	Uncharacterized protein	GO:0004675; GO:0005524; GO:0005886; GO:0006468; GO:0007166; GO:0016021	cell surface receptor signaling pathway [GO:0007166]; protein phosphorylation [GO:0006468]	integral component of membrane [GO:0016021]; plasma membrane [GO:0005886]	ATP binding [GO:0005524]; transmembrane receptor protein serine/threonine kinase activity [GO:0004675]	NA
Unigene_403899	1.7	7.04	4.13	2.05	0.652448	1	tr|A0A1D5UXJ9|A0A1D5UXJ9_WHEAT	975	53.7	82	80.66	8.41	20	2	194	3	387	468	2.2e-13	NA	Uncharacterized protein	NA	NA	NA	NA	NA
Unigene_207470	3.41	35.21	10.33	3.37	0.108976	1	tr|K4BC59|K4BC59_SOLLC	734	98.1	54	34.62	7.36	1	0	393	232	1	54	5.6e-24	NA	Uncharacterized protein	GO:0051513	regulation of monopolar cell growth [GO:0051513]	NA	NA	NA
Unigene_455227	11.93	56.34	4.72	2.24	0.174832	1	NA	NA	NA	NA	NA	NA	NA	NA	NA	NA	NA	NA	NA	NA	NA	NA	NA	NA	NA	NA
Unigene_455228	3.41	16.43	4.82	2.27	0.396944	1	tr|M1CV54|M1CV54_SOLTU	392	97.5	40	36.14	10.2	1	0	332	213	353	392	1.5e-15	102587668	Uncharacterized protein	GO:0005829; GO:0015031; GO:0030906; GO:0042147	protein transport [GO:0015031]; retrograde transport, endosome to Golgi [GO:0042147]	cytosol [GO:0005829]; retromer, cargo-selective complex [GO:0030906]	NA	NA
Unigene_61970	0.85	8.22	9.64	3.27	0.47859	1	tr|K4DAZ5|K4DAZ5_SOLLC	153	76.8	155	76.48	101.31	33	2	50	511	1	153	4.2e-56	101257533	Uncharacterized protein	NA	NA	NA	NA	NA
Unigene_364180	0.85	11.74	13.78	3.78	0.327679	1	NA	NA	NA	NA	NA	NA	NA	NA	NA	NA	NA	NA	NA	NA	NA	NA	NA	NA	NA	NA
Unigene_364183	11.08	84.51	7.63	2.93	0.0641567	1	NA	NA	NA	NA	NA	NA	NA	NA	NA	NA	NA	NA	NA	NA	NA	NA	NA	NA	NA	NA
Unigene_364189	1.7	7.04	4.13	2.05	0.652448	1	NA	NA	NA	NA	NA	NA	NA	NA	NA	NA	NA	NA	NA	NA	NA	NA	NA	NA	NA	NA
Unigene_264808	259.84	1336.94	5.15	2.36	0.115545	1	tr|K4CJE5|K4CJE5_SOLLC	880	98.8	410	41.4	46.59	5	0	1232	3	146	555	3.2e-242	101255316	Uncharacterized protein	GO:0016021	NA	integral component of membrane [GO:0016021]	NA	NA
Unigene_507349	5.11	25.82	5.05	2.34	0.283522	1	tr|K4D7P1|K4D7P1_SOLLC	407	100	218	80.74	53.56	0	0	808	155	190	407	1.8e-126	101253962	Uncharacterized protein	GO:0016788	NA	NA	hydrolase activity, acting on ester bonds [GO:0016788]	NA
Unigene_406032	1.7	9.39	5.51	2.46	0.524744	1	NA	NA	NA	NA	NA	NA	NA	NA	NA	NA	NA	NA	NA	NA	NA	NA	NA	NA	NA	NA
Unigene_406033	6.82	44.6	6.54	2.71	0.138425	1	tr|A0A2G3BTK9|A0A2G3BTK9_CAPCH	1592	96.3	27	21.66	1.7	1	0	374	294	609	635	9.1e-09	BC332_21669	E3 ubiquitin-protein ligase KEG	GO:0004672; GO:0005524; GO:0016874	NA	NA	ATP binding [GO:0005524]; ligase activity [GO:0016874]; protein kinase activity [GO:0004672]	NA
Unigene_406037	1.7	65.73	38.58	5.27	0.00857269	1	tr|K4B811|K4B811_SOLLC	979	82.4	74	37.56	7.56	13	0	254	33	15	88	1.7e-25	101252551	Uncharacterized protein	GO:0015379; GO:0016021	NA	integral component of membrane [GO:0016021]	potassium:chloride symporter activity [GO:0015379]	NA
Unigene_473632	42.6	201.89	4.74	2.24	0.115233	1	NA	NA	NA	NA	NA	NA	NA	NA	NA	NA	NA	NA	NA	NA	NA	NA	NA	NA	NA	NA
Unigene_12788	1.7	14.09	8.27	3.05	0.334357	1	tr|A0A1U7UYL3|A0A1U7UYL3_NICSY	269	34.1	129	48.13	47.96	54	3	47	418	109	211	8.8e-09	LOC104213328	uncharacterized protein LOC104213328	NA	NA	NA	NA	NA
Unigene_64111	1.7	11.74	6.89	2.78	0.420307	1	tr|B9TN43|B9TN43_RICCO	296	56.1	107	98.17	36.15	47	0	6	326	186	292	1.3e-24	RCOM_2125940	Acetyl-CoA C-acyltransferase, putative (EC 2.3.1.16)	GO:0003988; GO:0008152	metabolic process [GO:0008152]	NA	acetyl-CoA C-acyltransferase activity [GO:0003988]	NA
Unigene_74388	120.98	542.29	4.48	2.16	0.134784	1	tr|A0A0V0IJM2|A0A0V0IJM2_SOLCH	504	91.2	486	82	96.43	42	1	1	1455	19	504	2.6e-255	NA	Putative receptor-like protein kinase-like	GO:0004672; GO:0005524; GO:0016021	NA	integral component of membrane [GO:0016021]	ATP binding [GO:0005524]; protein kinase activity [GO:0004672]	NA
Unigene_64115	1.7	14.09	8.27	3.05	0.334357	1	NA	NA	NA	NA	NA	NA	NA	NA	NA	NA	NA	NA	NA	NA	NA	NA	NA	NA	NA	NA
Unigene_382591	1.7	29.34	17.22	4.11	0.0901472	1	NA	NA	NA	NA	NA	NA	NA	NA	NA	NA	NA	NA	NA	NA	NA	NA	NA	NA	NA	NA
Unigene_382594	3.41	14.09	4.13	2.05	0.472874	1	NA	NA	NA	NA	NA	NA	NA	NA	NA	NA	NA	NA	NA	NA	NA	NA	NA	NA	NA	NA
Unigene_382596	66.45	267.62	4.03	2.01	0.155947	1	NA	NA	NA	NA	NA	NA	NA	NA	NA	NA	NA	NA	NA	NA	NA	NA	NA	NA	NA	NA
Unigene_372322	1.7	9.39	5.51	2.46	0.524744	1	NA	NA	NA	NA	NA	NA	NA	NA	NA	NA	NA	NA	NA	NA	NA	NA	NA	NA	NA	NA
Unigene_382598	5.96	24.65	4.13	2.05	0.34516	1	NA	NA	NA	NA	NA	NA	NA	NA	NA	NA	NA	NA	NA	NA	NA	NA	NA	NA	NA	NA
Unigene_372326	10.22	70.43	6.89	2.78	0.0867258	1	NA	NA	NA	NA	NA	NA	NA	NA	NA	NA	NA	NA	NA	NA	NA	NA	NA	NA	NA	NA
Unigene_186172	90.31	435.48	4.82	2.27	0.115913	1	tr|K4B510|K4B510_SOLLC	988	93.9	670	99.75	67.81	41	0	5	2014	100	769	0	101263066	Uncharacterized protein	GO:0015379; GO:0016021	NA	integral component of membrane [GO:0016021]	potassium:chloride symporter activity [GO:0015379]	NA
Unigene_186175	20.45	138.51	6.77	2.76	0.0616134	1	tr|K4BHA4|K4BHA4_SOLLC	402	99	313	40.08	77.86	3	0	644	1582	1	313	1.9e-173	101246321	Uncharacterized protein	GO:0004385; GO:0005829	NA	cytosol [GO:0005829]	guanylate kinase activity [GO:0004385]	NA
Unigene_3640	1.7	9.39	5.51	2.46	0.524744	1	tr|B3F583|B3F583_SOLDE	1270	58	193	96.66	15.2	70	2	598	53	148	340	3.4e-50	NA	Disease resistance protein R3a-like protein (Fragment)	GO:0043531	NA	NA	ADP binding [GO:0043531]	NA
Unigene_424441	17.04	73.95	4.34	2.12	0.17027	1	NA	NA	NA	NA	NA	NA	NA	NA	NA	NA	NA	NA	NA	NA	NA	NA	NA	NA	NA	NA
Unigene_424443	1306.88	7352.61	5.63	2.49	0.134701	1	tr|Q75ZD6|Q75ZD6_TOBAC	258	96.9	258	52.94	100	7	1	116	886	1	258	8.8e-132	14-3-3 h-1 14-3-3 h-2 LOC107767929 LOC107817195 Nt14-3-3omega1	14-3-3 h-1 protein (14-3-3 h-2 protein) (14-3-3 protein) (14-3-3-like protein 16R)	GO:0019904	NA	NA	protein domain specific binding [GO:0019904]	NA
Unigene_486042	3.41	32.87	9.64	3.27	0.126443	1	tr|K4CZU2|K4CZU2_SOLLC	114	98.9	93	53.35	81.58	1	0	117	395	4	96	1.9e-49	NA	Uncharacterized protein	GO:0003824; GO:0005992	trehalose biosynthetic process [GO:0005992]	NA	catalytic activity [GO:0003824]	NA
Unigene_486043	122.68	1785.33	14.55	3.86	0.0161645	1	tr|K4B1S3|K4B1S3_SOLLC	186	93.5	186	35.47	100	12	0	1211	654	1	186	1.7e-88	NA	Uncharacterized protein	NA	NA	NA	NA	NA
Unigene_25199	1.7	9.39	5.51	2.46	0.524744	1	NA	NA	NA	NA	NA	NA	NA	NA	NA	NA	NA	NA	NA	NA	NA	NA	NA	NA	NA	NA
Unigene_379853	6.82	30.52	4.48	2.16	0.280873	1	NA	NA	NA	NA	NA	NA	NA	NA	NA	NA	NA	NA	NA	NA	NA	NA	NA	NA	NA	NA
Unigene_379855	6.82	36.39	5.34	2.42	0.207877	1	NA	NA	NA	NA	NA	NA	NA	NA	NA	NA	NA	NA	NA	NA	NA	NA	NA	NA	NA	NA
Unigene_390738	3.41	16.43	4.82	2.27	0.396944	1	NA	NA	NA	NA	NA	NA	NA	NA	NA	NA	NA	NA	NA	NA	NA	NA	NA	NA	NA	NA
Unigene_390739	8.52	42.26	4.96	2.31	0.20064	1	tr|K4D8I0|K4D8I0_SOLLC	2584	100	150	68.6	5.8	0	0	451	2	1935	2084	4.4e-83	NA	Uncharacterized protein	NA	NA	NA	NA	NA
Unigene_379859	3.41	14.09	4.13	2.05	0.472874	1	NA	NA	NA	NA	NA	NA	NA	NA	NA	NA	NA	NA	NA	NA	NA	NA	NA	NA	NA	NA
Unigene_142986	4.26	21.13	4.96	2.31	0.332368	1	NA	NA	NA	NA	NA	NA	NA	NA	NA	NA	NA	NA	NA	NA	NA	NA	NA	NA	NA	NA
Unigene_132718	1.7	7.04	4.13	2.05	0.652448	1	NA	NA	NA	NA	NA	NA	NA	NA	NA	NA	NA	NA	NA	NA	NA	NA	NA	NA	NA	NA
Unigene_194315	3.41	55.17	16.19	4.02	0.0342062	1	tr|K4C1I3|K4C1I3_SOLLC	823	92.3	379	99.91	46.05	29	0	1	1137	364	742	9e-201	101256287	Uncharacterized protein	GO:0001510; GO:0003723; GO:0008168; GO:0016428	RNA methylation [GO:0001510]	NA	methyltransferase activity [GO:0008168]; RNA binding [GO:0003723]; tRNA (cytosine-5-)-methyltransferase activity [GO:0016428]	NA
Unigene_442853	11.93	58.69	4.92	2.3	0.161183	1	tr|K4C2Q3|K4C2Q3_SOLLC	418	83	112	67.88	26.79	19	0	472	137	1	112	1.3e-42	101260233	Uncharacterized protein	GO:0000150; GO:0000400; GO:0000730; GO:0003690; GO:0003697; GO:0005524; GO:0006312; GO:0008094; GO:0010212; GO:0042148	DNA recombinase assembly [GO:0000730]; mitotic recombination [GO:0006312]; response to ionizing radiation [GO:0010212]; strand invasion [GO:0042148]	NA	ATP binding [GO:0005524]; DNA-dependent ATPase activity [GO:0008094]; double-stranded DNA binding [GO:0003690]; four-way junction DNA binding [GO:0000400]; recombinase activity [GO:0000150]; single-stranded DNA binding [GO:0003697]	NA
Unigene_442857	164.42	727.75	4.43	2.15	0.141347	1	tr|K4B9A2|K4B9A2_SOLLC	738	87.2	500	62.45	67.75	62	1	903	2402	97	594	3.9e-238	NA	Uncharacterized protein	GO:0004675; GO:0005524; GO:0005886; GO:0006468; GO:0007166; GO:0016021	cell surface receptor signaling pathway [GO:0007166]; protein phosphorylation [GO:0006468]	integral component of membrane [GO:0016021]; plasma membrane [GO:0005886]	ATP binding [GO:0005524]; transmembrane receptor protein serine/threonine kinase activity [GO:0004675]	NA
Unigene_145120	6.82	30.52	4.48	2.16	0.280873	1	tr|A0A0V0IEI3|A0A0V0IEI3_SOLCH	561	85.9	135	70.68	24.06	19	0	459	55	176	310	3.1e-64	NA	Putative ALBINO3-like protein 3, mitochondrial-like (Fragment)	GO:0016021; GO:0032977	NA	integral component of membrane [GO:0016021]	membrane insertase activity [GO:0032977]	NA
Unigene_155399	0.85	12.91	15.16	3.92	0.28692	1	NA	NA	NA	NA	NA	NA	NA	NA	NA	NA	NA	NA	NA	NA	NA	NA	NA	NA	NA	NA
Unigene_455261	15.33	139.68	9.11	3.19	0.0346662	1	NA	NA	NA	NA	NA	NA	NA	NA	NA	NA	NA	NA	NA	NA	NA	NA	NA	NA	NA	NA
Unigene_455265	17.04	98.6	5.79	2.53	0.0935977	1	NA	NA	NA	NA	NA	NA	NA	NA	NA	NA	NA	NA	NA	NA	NA	NA	NA	NA	NA	NA
Unigene_507380	1.7	21.13	12.4	3.63	0.179163	1	NA	NA	NA	NA	NA	NA	NA	NA	NA	NA	NA	NA	NA	NA	NA	NA	NA	NA	NA	NA
Unigene_507383	1.7	11.74	6.89	2.78	0.420307	1	NA	NA	NA	NA	NA	NA	NA	NA	NA	NA	NA	NA	NA	NA	NA	NA	NA	NA	NA	NA
Unigene_507386	13.63	143.2	10.51	3.39	0.0259026	1	tr|A0A0V0IZS6|A0A0V0IZS6_SOLCH	1356	87.4	405	82.21	29.87	47	1	274	1476	1	405	8.7e-196	NA	Putative paired amphipathic helix protein Sin3-like 2-like	GO:0005634; GO:0006355	regulation of transcription, DNA-templated [GO:0006355]	nucleus [GO:0005634]	NA	NA
Unigene_264848	10.22	46.95	4.59	2.2	0.203858	1	NA	NA	NA	NA	NA	NA	NA	NA	NA	NA	NA	NA	NA	NA	NA	NA	NA	NA	NA	NA
Unigene_507387	5.11	35.21	6.89	2.78	0.164057	1	NA	NA	NA	NA	NA	NA	NA	NA	NA	NA	NA	NA	NA	NA	NA	NA	NA	NA	NA	NA
Unigene_101932	3.41	14.09	4.13	2.05	0.472874	1	NA	NA	NA	NA	NA	NA	NA	NA	NA	NA	NA	NA	NA	NA	NA	NA	NA	NA	NA	NA
Unigene_406071	7.67	39.91	5.2	2.38	0.198568	1	NA	NA	NA	NA	NA	NA	NA	NA	NA	NA	NA	NA	NA	NA	NA	NA	NA	NA	NA	NA
Unigene_406078	119.27	804.04	6.74	2.75	0.0650969	1	tr|K4DGW2|K4DGW2_SOLLC	340	92.1	253	33.06	74.41	20	0	948	1706	88	340	6.8e-131	101265906	Uncharacterized protein	GO:0016021	NA	integral component of membrane [GO:0016021]	NA	NA
Unigene_473670	1.7	9.39	5.51	2.46	0.524744	1	NA	NA	NA	NA	NA	NA	NA	NA	NA	NA	NA	NA	NA	NA	NA	NA	NA	NA	NA	NA
Unigene_473671	3.41	23.48	6.89	2.78	0.239688	1	tr|A0A199UPL0|A0A199UPL0_ANACO	1011	43.4	76	39.58	7.52	41	1	214	435	219	294	3.5e-07	ACMD2_11595	26S proteasome non-ATPase regulatory subunit 1 homolog	GO:0008540; GO:0016021; GO:0030234; GO:0042176	regulation of protein catabolic process [GO:0042176]	integral component of membrane [GO:0016021]; proteasome regulatory particle, base subcomplex [GO:0008540]	enzyme regulator activity [GO:0030234]	NA
Unigene_401800	1.7	11.74	6.89	2.78	0.420307	1	NA	NA	NA	NA	NA	NA	NA	NA	NA	NA	NA	NA	NA	NA	NA	NA	NA	NA	NA	NA
Unigene_473674	3.41	29.34	8.61	3.11	0.159443	1	NA	NA	NA	NA	NA	NA	NA	NA	NA	NA	NA	NA	NA	NA	NA	NA	NA	NA	NA	NA
Unigene_473677	11.93	72.77	6.1	2.61	0.102125	1	NA	NA	NA	NA	NA	NA	NA	NA	NA	NA	NA	NA	NA	NA	NA	NA	NA	NA	NA	NA
Unigene_401808	1.7	7.04	4.13	2.05	0.652448	1	tr|A0A1J7IDD4|A0A1J7IDD4_LUPAN	262	79.5	73	72.76	27.86	15	0	1	219	190	262	2.3e-23	TanjilG_02811	Uncharacterized protein	GO:0019904	NA	NA	protein domain specific binding [GO:0019904]	NA
Unigene_401809	1.7	16.43	9.64	3.27	0.268	1	NA	NA	NA	NA	NA	NA	NA	NA	NA	NA	NA	NA	NA	NA	NA	NA	NA	NA	NA	NA
Unigene_463409	4.26	30.52	7.16	2.84	0.180713	1	NA	NA	NA	NA	NA	NA	NA	NA	NA	NA	NA	NA	NA	NA	NA	NA	NA	NA	NA	NA
Unigene_372362	5.11	25.82	5.05	2.34	0.283522	1	NA	NA	NA	NA	NA	NA	NA	NA	NA	NA	NA	NA	NA	NA	NA	NA	NA	NA	NA	NA
Unigene_372364	1.7	7.04	4.13	2.05	0.652448	1	NA	NA	NA	NA	NA	NA	NA	NA	NA	NA	NA	NA	NA	NA	NA	NA	NA	NA	NA	NA
Unigene_372365	0.85	15.26	17.91	4.16	0.220227	1	NA	NA	NA	NA	NA	NA	NA	NA	NA	NA	NA	NA	NA	NA	NA	NA	NA	NA	NA	NA
Unigene_114347	5.11	23.48	4.59	2.2	0.327597	1	tr|K4CAF5|K4CAF5_SOLLC	149	87.2	149	65.54	100	19	0	562	116	1	149	7.8e-67	109120532	Uncharacterized protein	GO:0005509; GO:0005737; GO:0009567	double fertilization forming a zygote and endosperm [GO:0009567]	cytoplasm [GO:0005737]	calcium ion binding [GO:0005509]	NA
Unigene_424481	1.7	103.29	60.62	5.92	0.00185251	1	NA	NA	NA	NA	NA	NA	NA	NA	NA	NA	NA	NA	NA	NA	NA	NA	NA	NA	NA	NA
Unigene_424482	3.41	16.43	4.82	2.27	0.396944	1	NA	NA	NA	NA	NA	NA	NA	NA	NA	NA	NA	NA	NA	NA	NA	NA	NA	NA	NA	NA
Unigene_424486	2001.21	8190.69	4.09	2.03	0.219838	1	tr|K4B1M0|K4B1M0_SOLLC	1083	100	1083	88.92	100	0	0	112	3360	1	1083	0	101254039	Methionine S-methyltransferase (EC 2.1.1.12)	GO:0001887; GO:0005829; GO:0009058; GO:0030170; GO:0030732; GO:0046500	biosynthetic process [GO:0009058]; S-adenosylmethionine metabolic process [GO:0046500]; selenium compound metabolic process [GO:0001887]	cytosol [GO:0005829]	methionine S-methyltransferase activity [GO:0030732]; pyridoxal phosphate binding [GO:0030170]	NA
Unigene_424487	29.82	366.22	12.28	3.62	0.016976	1	tr|K4CAV8|K4CAV8_SOLLC	1251	100	373	99.91	29.82	0	0	2	1120	200	572	2.3e-204	101246936	Uncharacterized protein	GO:0005524; GO:0005634	NA	nucleus [GO:0005634]	ATP binding [GO:0005524]	NA
Unigene_414213	6.82	65.73	9.64	3.27	0.0554926	1	tr|K4BNK9|K4BNK9_SOLLC	377	96.3	27	22.07	7.16	1	0	287	367	15	41	4.6e-05	101254080	Uncharacterized protein	NA	NA	NA	NA	NA
Unigene_424489	39.19	166.68	4.25	2.09	0.141834	1	NA	NA	NA	NA	NA	NA	NA	NA	NA	NA	NA	NA	NA	NA	NA	NA	NA	NA	NA	NA
Unigene_414216	19.59	80.99	4.13	2.05	0.176335	1	tr|K4B216|K4B216_SOLLC	476	86.9	198	49.92	41.6	6	1	864	331	279	476	8.8e-90	NA	Uncharacterized protein	GO:0008194; GO:0043231	NA	intracellular membrane-bounded organelle [GO:0043231]	UDP-glycosyltransferase activity [GO:0008194]	NA
Unigene_486088	1.7	23.48	13.78	3.78	0.146437	1	NA	NA	NA	NA	NA	NA	NA	NA	NA	NA	NA	NA	NA	NA	NA	NA	NA	NA	NA	NA
Unigene_414219	24.71	119.73	4.85	2.28	0.118713	1	NA	NA	NA	NA	NA	NA	NA	NA	NA	NA	NA	NA	NA	NA	NA	NA	NA	NA	NA	NA
Unigene_481815	1.7	39.91	23.42	4.55	0.0412229	1	NA	NA	NA	NA	NA	NA	NA	NA	NA	NA	NA	NA	NA	NA	NA	NA	NA	NA	NA	NA
Unigene_82560	0.85	11.74	13.78	3.78	0.327679	1	NA	NA	NA	NA	NA	NA	NA	NA	NA	NA	NA	NA	NA	NA	NA	NA	NA	NA	NA	NA
Unigene_20964	11.93	138.51	11.61	3.54	0.0216032	1	tr|A0A0V0GER0|A0A0V0GER0_SOLCH	61	90.7	43	12.22	70.49	4	0	998	870	19	61	5.7e-16	NA	Putative ovule protein (Fragment)	NA	NA	NA	NA	NA
Unigene_481818	5.96	35.21	5.9	2.56	0.192243	1	NA	NA	NA	NA	NA	NA	NA	NA	NA	NA	NA	NA	NA	NA	NA	NA	NA	NA	NA	NA
Unigene_390772	8.52	35.21	4.13	2.05	0.277513	1	NA	NA	NA	NA	NA	NA	NA	NA	NA	NA	NA	NA	NA	NA	NA	NA	NA	NA	NA	NA
Unigene_379892	1.7	11.74	6.89	2.78	0.420307	1	NA	NA	NA	NA	NA	NA	NA	NA	NA	NA	NA	NA	NA	NA	NA	NA	NA	NA	NA	NA
Unigene_379893	5.11	37.56	7.35	2.88	0.144008	1	NA	NA	NA	NA	NA	NA	NA	NA	NA	NA	NA	NA	NA	NA	NA	NA	NA	NA	NA	NA
Unigene_380500	2.56	64.56	25.26	4.66	0.0147872	1	tr|K4B0J3|K4B0J3_SOLLC	152	92.6	149	66.52	98.03	11	0	449	3	1	149	2.2e-69	101257814	Uncharacterized protein	GO:0003677; GO:0005634; GO:0006351; GO:0006355; GO:0046983	regulation of transcription, DNA-templated [GO:0006355]; transcription, DNA-templated [GO:0006351]	nucleus [GO:0005634]	DNA binding [GO:0003677]; protein dimerization activity [GO:0046983]	NA
Unigene_369622	1.7	7.04	4.13	2.05	0.652448	1	tr|A0A1D5SBC2|A0A1D5SBC2_WHEAT	395	47.3	55	50.61	13.92	29	0	191	27	14	68	6e-09	NA	Uncharacterized protein	NA	NA	NA	NA	NA
Unigene_379897	1.7	11.74	6.89	2.78	0.420307	1	NA	NA	NA	NA	NA	NA	NA	NA	NA	NA	NA	NA	NA	NA	NA	NA	NA	NA	NA	NA
Unigene_390778	0.85	5.87	6.89	2.78	0.612012	1	NA	NA	NA	NA	NA	NA	NA	NA	NA	NA	NA	NA	NA	NA	NA	NA	NA	NA	NA	NA
Unigene_369623	0.85	9.39	11.02	3.46	0.421369	1	tr|A0A2P4MY90|A0A2P4MY90_QUESU	596	45	60	48	10.07	33	0	358	179	151	210	1.1e-06	CFP56_49769	Uncharacterized protein	GO:0003676; GO:0008270	NA	NA	nucleic acid binding [GO:0003676]; zinc ion binding [GO:0008270]	NA
Unigene_380506	1.7	11.74	6.89	2.78	0.420307	1	NA	NA	NA	NA	NA	NA	NA	NA	NA	NA	NA	NA	NA	NA	NA	NA	NA	NA	NA	NA
Unigene_194353	1.7	7.04	4.13	2.05	0.652448	1	NA	NA	NA	NA	NA	NA	NA	NA	NA	NA	NA	NA	NA	NA	NA	NA	NA	NA	NA	NA
Unigene_432620	1.7	9.39	5.51	2.46	0.524744	1	NA	NA	NA	NA	NA	NA	NA	NA	NA	NA	NA	NA	NA	NA	NA	NA	NA	NA	NA	NA
Unigene_442896	3.41	16.43	4.82	2.27	0.396944	1	tr|A0A1D1YTC5|A0A1D1YTC5_9ARAE	312	81.1	111	98.52	35.58	21	0	337	5	51	161	2.4e-45	AGAP006782_2 g.22278	ADP,ATP carrier protein 1 (Fragment)	GO:0005743; GO:0016021; GO:0022857	NA	integral component of membrane [GO:0016021]; mitochondrial inner membrane [GO:0005743]	transmembrane transporter activity [GO:0022857]	NA
Unigene_442898	22.15	131.46	5.94	2.57	0.080198	1	NA	NA	NA	NA	NA	NA	NA	NA	NA	NA	NA	NA	NA	NA	NA	NA	NA	NA	NA	NA
Unigene_432624	1.7	21.13	12.4	3.63	0.179163	1	NA	NA	NA	NA	NA	NA	NA	NA	NA	NA	NA	NA	NA	NA	NA	NA	NA	NA	NA	NA
Unigene_442899	125.24	595.11	4.75	2.25	0.122166	1	tr|K4AS73|K4AS73_SOLLC	339	96.5	339	55.33	100	12	0	1270	254	1	339	2.3e-185	101262550	Uncharacterized protein	GO:0003676	NA	NA	nucleic acid binding [GO:0003676]	NA
Unigene_33375	3.41	16.43	4.82	2.27	0.396944	1	NA	NA	NA	NA	NA	NA	NA	NA	NA	NA	NA	NA	NA	NA	NA	NA	NA	NA	NA	NA
Unigene_494229	1.7	23.48	13.78	3.78	0.146437	1	NA	NA	NA	NA	NA	NA	NA	NA	NA	NA	NA	NA	NA	NA	NA	NA	NA	NA	NA	NA
Unigene_33378	3.41	14.09	4.13	2.05	0.472874	1	NA	NA	NA	NA	NA	NA	NA	NA	NA	NA	NA	NA	NA	NA	NA	NA	NA	NA	NA	NA
Unigene_23109	1.7	11.74	6.89	2.78	0.420307	1	NA	NA	NA	NA	NA	NA	NA	NA	NA	NA	NA	NA	NA	NA	NA	NA	NA	NA	NA	NA
Unigene_90706	2.56	25.82	10.1	3.34	0.161994	1	tr|K4CNI6|K4CNI6_SOLLC	341	86.2	181	44.77	53.08	25	0	793	251	161	341	1.8e-82	NA	Uncharacterized protein	GO:0004439; GO:0004725; GO:0008138	NA	NA	phosphatidylinositol-4,5-bisphosphate 5-phosphatase activity [GO:0004439]; protein tyrosine/serine/threonine phosphatase activity [GO:0008138]; protein tyrosine phosphatase activity [GO:0004725]	NA
Unigene_79829	20.45	96.25	4.71	2.23	0.133963	1	tr|K4ASZ6|K4ASZ6_SOLLC	638	93.5	262	69.8	41.07	17	0	244	1029	1	262	1.2e-141	NA	Uncharacterized protein	GO:0004674; GO:0005524; GO:0005886; GO:0006468	protein phosphorylation [GO:0006468]	plasma membrane [GO:0005886]	ATP binding [GO:0005524]; protein serine/threonine kinase activity [GO:0004674]	NA
Unigene_145166	1.7	7.04	4.13	2.05	0.652448	1	NA	NA	NA	NA	NA	NA	NA	NA	NA	NA	NA	NA	NA	NA	NA	NA	NA	NA	NA	NA
Unigene_445035	1.7	28.17	16.53	4.05	0.0991207	1	tr|A0A0V0GM48|A0A0V0GM48_SOLCH	86	78.1	32	24.74	37.21	7	0	7	102	48	79	4.8e-05	NA	Putative ovule protein (Fragment)	GO:0003677; GO:0005634	NA	nucleus [GO:0005634]	DNA binding [GO:0003677]	NA
Unigene_445037	1.7	23.48	13.78	3.78	0.146437	1	NA	NA	NA	NA	NA	NA	NA	NA	NA	NA	NA	NA	NA	NA	NA	NA	NA	NA	NA	NA
Unigene_445039	32.37	166.68	5.15	2.36	0.0999318	1	NA	NA	NA	NA	NA	NA	NA	NA	NA	NA	NA	NA	NA	NA	NA	NA	NA	NA	NA	NA
Unigene_51783	1.7	11.74	6.89	2.78	0.420307	1	NA	NA	NA	NA	NA	NA	NA	NA	NA	NA	NA	NA	NA	NA	NA	NA	NA	NA	NA	NA
Unigene_41511	495.83	4142.3	8.35	3.06	0.0610874	1	sp|O24037|NLTP1_SOLPN	114	100	49	35.68	42.98	0	0	1	147	66	114	3.3e-20	LTP1	Non-specific lipid-transfer protein 1 (LTP 1) (LpLTP1)	GO:0006869; GO:0008289	lipid transport [GO:0006869]	NA	lipid binding [GO:0008289]	NA
Unigene_463441	0.85	9.39	11.02	3.46	0.421369	1	NA	NA	NA	NA	NA	NA	NA	NA	NA	NA	NA	NA	NA	NA	NA	NA	NA	NA	NA	NA
Unigene_401847	47.71	305.18	6.4	2.68	0.0651975	1	NA	NA	NA	NA	NA	NA	NA	NA	NA	NA	NA	NA	NA	NA	NA	NA	NA	NA	NA	NA
Unigene_463445	3.41	18.78	5.51	2.46	0.336109	1	NA	NA	NA	NA	NA	NA	NA	NA	NA	NA	NA	NA	NA	NA	NA	NA	NA	NA	NA	NA
Unigene_463446	0.85	4.7	5.51	2.46	0.694223	1	NA	NA	NA	NA	NA	NA	NA	NA	NA	NA	NA	NA	NA	NA	NA	NA	NA	NA	NA	NA
Unigene_114384	3.41	14.09	4.13	2.05	0.472874	1	NA	NA	NA	NA	NA	NA	NA	NA	NA	NA	NA	NA	NA	NA	NA	NA	NA	NA	NA	NA
Unigene_181983	1.7	18.78	11.02	3.46	0.218157	1	tr|K4B0L4|K4B0L4_SOLLC	347	90.6	32	14.57	9.22	3	0	1	96	316	347	2e-06	NA	Uncharacterized protein	NA	NA	NA	NA	NA
Unigene_414250	1.7	63.38	37.2	5.22	0.00967752	1	NA	NA	NA	NA	NA	NA	NA	NA	NA	NA	NA	NA	NA	NA	NA	NA	NA	NA	NA	NA
Unigene_414251	10.22	51.65	5.05	2.34	0.169387	1	NA	NA	NA	NA	NA	NA	NA	NA	NA	NA	NA	NA	NA	NA	NA	NA	NA	NA	NA	NA
Unigene_481854	5.11	25.82	5.05	2.34	0.283522	1	NA	NA	NA	NA	NA	NA	NA	NA	NA	NA	NA	NA	NA	NA	NA	NA	NA	NA	NA	NA
Unigene_481855	1.7	9.39	5.51	2.46	0.524744	1	NA	NA	NA	NA	NA	NA	NA	NA	NA	NA	NA	NA	NA	NA	NA	NA	NA	NA	NA	NA
Unigene_10735	3.41	29.34	8.61	3.11	0.159443	1	NA	NA	NA	NA	NA	NA	NA	NA	NA	NA	NA	NA	NA	NA	NA	NA	NA	NA	NA	NA
Unigene_380540	3.41	19.95	5.86	2.55	0.308917	1	tr|B9TMZ6|B9TMZ6_RICCO	245	46.5	129	56.17	52.65	68	1	390	4	10	137	2.7e-22	RCOM_1867980	Two component histidine kinase, putative (EC 2.7.13.3)	GO:0000155; GO:0005622	NA	intracellular [GO:0005622]	phosphorelay sensor kinase activity [GO:0000155]	NA
Unigene_369660	15.33	139.68	9.11	3.19	0.0346662	1	NA	NA	NA	NA	NA	NA	NA	NA	NA	NA	NA	NA	NA	NA	NA	NA	NA	NA	NA	NA
Unigene_380541	3.41	17.61	5.17	2.37	0.365196	1	tr|M1DKT6|M1DKT6_SOLTU	751	83.7	98	82.82	13.05	16	0	300	7	452	549	1.8e-35	NA	Uncharacterized protein	NA	NA	NA	NA	NA
Unigene_380548	0.85	9.39	11.02	3.46	0.421369	1	NA	NA	NA	NA	NA	NA	NA	NA	NA	NA	NA	NA	NA	NA	NA	NA	NA	NA	NA	NA
Unigene_122520	1.7	7.04	4.13	2.05	0.652448	1	NA	NA	NA	NA	NA	NA	NA	NA	NA	NA	NA	NA	NA	NA	NA	NA	NA	NA	NA	NA
Unigene_432661	6.82	35.21	5.17	2.37	0.220625	1	tr|K4C9M6|K4C9M6_SOLLC	928	100	278	99.64	29.96	0	0	3	836	32	309	2e-157	101258666	Uncharacterized protein	GO:0016021	NA	integral component of membrane [GO:0016021]	NA	NA
Unigene_432665	195.95	835.74	4.27	2.09	0.152782	1	tr|K4B8F3|K4B8F3_SOLLC	564	100	556	65.13	98.58	0	0	2113	446	1	556	0	101256055	Uncharacterized protein	GO:0009626; GO:0010337	plant-type hypersensitive response [GO:0009626]; regulation of salicylic acid metabolic process [GO:0010337]	NA	NA	NA
Unigene_494263	5.11	34.04	6.66	2.74	0.175218	1	NA	NA	NA	NA	NA	NA	NA	NA	NA	NA	NA	NA	NA	NA	NA	NA	NA	NA	NA	NA
Unigene_432668	1.7	7.04	4.13	2.05	0.652448	1	NA	NA	NA	NA	NA	NA	NA	NA	NA	NA	NA	NA	NA	NA	NA	NA	NA	NA	NA	NA
Unigene_494265	5.11	58.69	11.48	3.52	0.0493236	1	tr|K4B0Q8|K4B0Q8_SOLLC	651	69.9	73	44.42	11.21	22	0	491	273	411	483	4.7e-21	101258996	Uncharacterized protein	GO:0004190; GO:0006508; GO:0016021; GO:0030163	protein catabolic process [GO:0030163]; proteolysis [GO:0006508]	integral component of membrane [GO:0016021]	aspartic-type endopeptidase activity [GO:0004190]	NA
Unigene_23144	1.7	7.04	4.13	2.05	0.652448	1	NA	NA	NA	NA	NA	NA	NA	NA	NA	NA	NA	NA	NA	NA	NA	NA	NA	NA	NA	NA
Unigene_79865	3.41	14.09	4.13	2.05	0.472874	1	NA	NA	NA	NA	NA	NA	NA	NA	NA	NA	NA	NA	NA	NA	NA	NA	NA	NA	NA	NA
Unigene_377800	10.22	58.69	5.74	2.52	0.130113	1	NA	NA	NA	NA	NA	NA	NA	NA	NA	NA	NA	NA	NA	NA	NA	NA	NA	NA	NA	NA
Unigene_377801	1.7	14.09	8.27	3.05	0.334357	1	tr|A0A2P4IUB4|A0A2P4IUB4_QUESU	564	50.8	130	97.99	23.05	64	0	2	391	396	525	3.1e-31	CFP56_11970	Gmp synthase [glutamine-hydrolyzing]	GO:0003922; GO:0005524; GO:0006177; GO:0006541; GO:0016462	glutamine metabolic process [GO:0006541]; GMP biosynthetic process [GO:0006177]	NA	ATP binding [GO:0005524]; GMP synthase (glutamine-hydrolyzing) activity [GO:0003922]; pyrophosphatase activity [GO:0016462]	NA
Unigene_140931	0.85	4.7	5.51	2.46	0.694223	1	NA	NA	NA	NA	NA	NA	NA	NA	NA	NA	NA	NA	NA	NA	NA	NA	NA	NA	NA	NA
Unigene_429920	3.41	18.78	5.51	2.46	0.336109	1	NA	NA	NA	NA	NA	NA	NA	NA	NA	NA	NA	NA	NA	NA	NA	NA	NA	NA	NA	NA
Unigene_429924	3.41	21.13	6.2	2.63	0.283741	1	NA	NA	NA	NA	NA	NA	NA	NA	NA	NA	NA	NA	NA	NA	NA	NA	NA	NA	NA	NA
Unigene_440805	1.7	14.09	8.27	3.05	0.334357	1	NA	NA	NA	NA	NA	NA	NA	NA	NA	NA	NA	NA	NA	NA	NA	NA	NA	NA	NA	NA
Unigene_429927	1.7	23.48	13.78	3.78	0.146437	1	tr|A0A0V0J0I6|A0A0V0J0I6_SOLCH	1210	89.7	39	37.99	3.22	4	0	172	56	1144	1182	2e-14	NA	Putative ovule protein	NA	NA	NA	NA	NA
Unigene_153348	3.41	16.43	4.82	2.27	0.396944	1	NA	NA	NA	NA	NA	NA	NA	NA	NA	NA	NA	NA	NA	NA	NA	NA	NA	NA	NA	NA
Unigene_401889	155.91	1302.9	8.36	3.06	0.0460808	1	tr|M0ZPS9|M0ZPS9_SOLTU	293	94.3	283	76.69	96.59	16	0	5	853	11	293	1.9e-147	NA	Uncharacterized protein	GO:0016021; GO:0055085	transmembrane transport [GO:0055085]	integral component of membrane [GO:0016021]	NA	NA
Unigene_453212	5.11	188.98	36.97	5.21	0.00181458	1	tr|K4CRF2|K4CRF2_SOLLC	272	96.2	52	14.58	19.12	2	0	158	3	122	173	1.3e-23	109121108	Uncharacterized protein	GO:0004791; GO:0005737	NA	cytoplasm [GO:0005737]	thioredoxin-disulfide reductase activity [GO:0004791]	NA
Unigene_362175	17.04	90.38	5.3	2.41	0.112913	1	tr|A0A1U7WBU2|A0A1U7WBU2_NICSY	202	80	35	30.43	17.33	7	0	240	344	24	58	2.1e-07	LOC104227025	Xyloglucan endotransglucosylase/hydrolase (EC 2.4.1.207)	GO:0004553; GO:0005618; GO:0006073; GO:0016021; GO:0016762; GO:0048046; GO:0071555	cellular glucan metabolic process [GO:0006073]; cell wall organization [GO:0071555]	apoplast [GO:0048046]; cell wall [GO:0005618]; integral component of membrane [GO:0016021]	hydrolase activity, hydrolyzing O-glycosyl compounds [GO:0004553]; xyloglucan:xyloglucosyl transferase activity [GO:0016762]	NA
Unigene_362177	2.56	18.78	7.35	2.88	0.279209	1	tr|I6M4S2|I6M4S2_ZEAMM	800	82.1	56	46.03	7	10	0	168	1	721	776	1.4e-17	NA	Opie3 putative gag protein	GO:0003676; GO:0008270	NA	NA	nucleic acid binding [GO:0003676]; zinc ion binding [GO:0008270]	NA
Unigene_362178	0.85	31.69	37.2	5.22	0.0461793	1	NA	NA	NA	NA	NA	NA	NA	NA	NA	NA	NA	NA	NA	NA	NA	NA	NA	NA	NA	NA
Unigene_505330	1.7	14.09	8.27	3.05	0.334357	1	NA	NA	NA	NA	NA	NA	NA	NA	NA	NA	NA	NA	NA	NA	NA	NA	NA	NA	NA	NA
Unigene_505332	174.65	797	4.56	2.19	0.134987	1	tr|M1B338|M1B338_SOLTU	384	97.9	384	45.23	100	8	0	965	2116	1	384	1.4e-217	102602255	Trehalose 6-phosphate phosphatase (EC 3.1.3.12)	GO:0004805; GO:0005992	trehalose biosynthetic process [GO:0005992]	NA	trehalose-phosphatase activity [GO:0004805]	PATHWAY: Glycan biosynthesis; trehalose biosynthesis. {ECO:0000256|RuleBase:RU361117}.
Unigene_505338	3.41	24.65	7.23	2.85	0.220673	1	tr|A0A0V0HHE7|A0A0V0HHE7_SOLCH	80	50	60	40.09	75	24	1	449	270	26	79	5.6e-05	NA	Putative ovule protein	NA	NA	NA	NA	NA
Unigene_171750	1.7	7.04	4.13	2.05	0.652448	1	NA	NA	NA	NA	NA	NA	NA	NA	NA	NA	NA	NA	NA	NA	NA	NA	NA	NA	NA	NA
Unigene_414291	1.7	11.74	6.89	2.78	0.420307	1	tr|A0A1Y5IBN0|A0A1Y5IBN0_OSTTA	455	54.1	61	47.41	13.41	22	1	204	386	2	56	1.4e-07	BE221DRAFT_82705	RNA modification enzyme, MiaB family	GO:0005737; GO:0006400; GO:0016740; GO:0018339; GO:0051539	peptidyl-L-beta-methylthioaspartic acid biosynthetic process from peptidyl-aspartic acid [GO:0018339]; tRNA modification [GO:0006400]	cytoplasm [GO:0005737]	4 iron, 4 sulfur cluster binding [GO:0051539]; transferase activity [GO:0016740]	NA
Unigene_414298	1.7	9.39	5.51	2.46	0.524744	1	NA	NA	NA	NA	NA	NA	NA	NA	NA	NA	NA	NA	NA	NA	NA	NA	NA	NA	NA	NA
Unigene_414299	3.41	31.69	9.3	3.22	0.136401	1	NA	NA	NA	NA	NA	NA	NA	NA	NA	NA	NA	NA	NA	NA	NA	NA	NA	NA	NA	NA
Unigene_404029	6.82	30.52	4.48	2.16	0.280873	1	NA	NA	NA	NA	NA	NA	NA	NA	NA	NA	NA	NA	NA	NA	NA	NA	NA	NA	NA	NA
Unigene_481891	80.08	808.74	10.1	3.34	0.0288277	1	tr|K4DHE1|K4DHE1_SOLLC	654	100	654	77.95	100	0	0	2079	118	1	654	0	101268085	Uncharacterized protein	GO:0003723; GO:0004519; GO:0005739; GO:0008270; GO:0009451	RNA modification [GO:0009451]	mitochondrion [GO:0005739]	endonuclease activity [GO:0004519]; RNA binding [GO:0003723]; zinc ion binding [GO:0008270]	NA
Unigene_471620	74.97	571.63	7.62	2.93	0.0488245	1	tr|M1A1Q5|M1A1Q5_SOLTU	160	76.4	161	55.65	100.63	37	1	141	623	1	160	1.6e-61	NA	Uncharacterized protein	NA	NA	NA	NA	NA
Unigene_481896	5.11	30.52	5.97	2.58	0.214191	1	tr|K4BY71|K4BY71_SOLLC	876	97.1	137	78.59	15.64	4	0	495	85	1	137	2.6e-70	NA	Uncharacterized protein	GO:0016021	NA	integral component of membrane [GO:0016021]	NA	NA
Unigene_471624	1618.69	19570.6	12.09	3.6	0.0490165	1	tr|M1A692|M1A692_SOLTU	626	86.6	605	72.8	96.65	78	1	2106	292	25	626	2.7e-306	102589502	Uncharacterized protein	GO:0004672; GO:0005524; GO:0016021	NA	integral component of membrane [GO:0016021]	ATP binding [GO:0005524]; protein kinase activity [GO:0004672]	NA
Unigene_471629	1.7	23.48	13.78	3.78	0.146437	1	NA	NA	NA	NA	NA	NA	NA	NA	NA	NA	NA	NA	NA	NA	NA	NA	NA	NA	NA	NA
Unigene_380580	3.41	18.78	5.51	2.46	0.336109	1	NA	NA	NA	NA	NA	NA	NA	NA	NA	NA	NA	NA	NA	NA	NA	NA	NA	NA	NA	NA
Unigene_380581	1805.27	9572.24	5.3	2.41	0.15387	1	tr|K4BX03|K4BX03_SOLLC	579	98.4	579	78.88	100	9	0	2115	379	1	579	0	101257961	Uncharacterized protein	GO:0005507; GO:0016722	NA	NA	copper ion binding [GO:0005507]; oxidoreductase activity, oxidizing metal ions [GO:0016722]	NA
Unigene_380584	1.7	21.13	12.4	3.63	0.179163	1	NA	NA	NA	NA	NA	NA	NA	NA	NA	NA	NA	NA	NA	NA	NA	NA	NA	NA	NA	NA
Unigene_370310	18.74	82.17	4.38	2.13	0.16005	1	tr|K4B6F5|K4B6F5_SOLLC	411	100	101	100	24.57	0	0	303	1	48	148	5.2e-55	NA	Uncharacterized protein	GO:0035091	NA	NA	phosphatidylinositol binding [GO:0035091]	NA
Unigene_380586	10.22	53.99	5.28	2.4	0.154859	1	tr|K4AYD5|K4AYD5_SOLLC	847	99.6	276	100	32.59	1	0	828	1	355	630	2e-141	NA	Uncharacterized protein	NA	NA	NA	NA	NA
Unigene_370312	49.41	273.49	5.53	2.47	0.0861234	1	tr|A0A2P5QBY1|A0A2P5QBY1_GOSBA	418	63	346	51.21	82.78	105	5	1026	2027	27	361	6.9e-103	GOBAR_DD31041	Uncharacterized protein	GO:0016021	NA	integral component of membrane [GO:0016021]	NA	NA
Unigene_370313	1.7	9.39	5.51	2.46	0.524744	1	NA	NA	NA	NA	NA	NA	NA	NA	NA	NA	NA	NA	NA	NA	NA	NA	NA	NA	NA	NA
Unigene_359436	2.56	27	10.56	3.4	0.148283	1	NA	NA	NA	NA	NA	NA	NA	NA	NA	NA	NA	NA	NA	NA	NA	NA	NA	NA	NA	NA
Unigene_359439	0.85	8.22	9.64	3.27	0.47859	1	NA	NA	NA	NA	NA	NA	NA	NA	NA	NA	NA	NA	NA	NA	NA	NA	NA	NA	NA	NA
Unigene_184163	3.41	17.61	5.17	2.37	0.365196	1	NA	NA	NA	NA	NA	NA	NA	NA	NA	NA	NA	NA	NA	NA	NA	NA	NA	NA	NA	NA
Unigene_1630	3.41	14.09	4.13	2.05	0.472874	1	NA	NA	NA	NA	NA	NA	NA	NA	NA	NA	NA	NA	NA	NA	NA	NA	NA	NA	NA	NA
Unigene_1636	1.7	11.74	6.89	2.78	0.420307	1	NA	NA	NA	NA	NA	NA	NA	NA	NA	NA	NA	NA	NA	NA	NA	NA	NA	NA	NA	NA
Unigene_484033	0.85	19.95	23.42	4.55	0.136429	1	NA	NA	NA	NA	NA	NA	NA	NA	NA	NA	NA	NA	NA	NA	NA	NA	NA	NA	NA	NA
Unigene_484039	5.11	42.26	8.27	3.05	0.111445	1	tr|K4D2H0|K4D2H0_SOLLC	702	82.5	80	43.09	11.4	14	0	241	2	1	80	3.3e-31	101264572	Uncharacterized protein	GO:0019867	NA	outer membrane [GO:0019867]	NA	NA
Unigene_23189	1.7	16.43	9.64	3.27	0.268	1	NA	NA	NA	NA	NA	NA	NA	NA	NA	NA	NA	NA	NA	NA	NA	NA	NA	NA	NA	NA
Unigene_321123	3.41	16.43	4.82	2.27	0.396944	1	tr|K4DEV5|K4DEV5_SOLLC	124	63.9	83	82.18	66.94	30	0	34	282	42	124	4.5e-14	NA	Uncharacterized protein	GO:0016021	NA	integral component of membrane [GO:0016021]	NA	NA
Unigene_80513	1.7	9.39	5.51	2.46	0.524744	1	NA	NA	NA	NA	NA	NA	NA	NA	NA	NA	NA	NA	NA	NA	NA	NA	NA	NA	NA	NA
Unigene_69638	1.7	7.04	4.13	2.05	0.652448	1	tr|A0A151SVD8|A0A151SVD8_CAJCA	1402	35.8	212	98.15	15.12	112	6	51	647	1133	1333	9.2e-25	KK1_014147	Retrovirus-related Pol polyprotein from transposon TNT 1-94	GO:0003676; GO:0015074	DNA integration [GO:0015074]	NA	nucleic acid binding [GO:0003676]	NA
Unigene_69639	23.85	165.5	6.94	2.79	0.0564067	1	tr|K4BKP4|K4BKP4_SOLLC	561	99.5	561	42.94	100	3	0	1581	3263	1	561	0	101256576	Uncharacterized protein	GO:0005516; GO:0006950	response to stress [GO:0006950]	NA	calmodulin binding [GO:0005516]	NA
Unigene_130708	12.78	56.34	4.41	2.14	0.191822	1	tr|K4BHU3|K4BHU3_SOLLC	420	99.5	406	65.27	96.67	2	0	1521	304	1	406	1.2e-234	101260516	Uncharacterized protein	NA	NA	NA	NA	NA
Unigene_429960	8.52	35.21	4.13	2.05	0.277513	1	NA	NA	NA	NA	NA	NA	NA	NA	NA	NA	NA	NA	NA	NA	NA	NA	NA	NA	NA	NA
Unigene_440845	1.7	11.74	6.89	2.78	0.420307	1	NA	NA	NA	NA	NA	NA	NA	NA	NA	NA	NA	NA	NA	NA	NA	NA	NA	NA	NA	NA
Unigene_429968	143.13	835.74	5.84	2.55	0.0862148	1	sp|O24037|NLTP1_SOLPN	114	100	27	18.97	23.68	0	0	421	341	86	112	1.5e-07	LTP1	Non-specific lipid-transfer protein 1 (LTP 1) (LpLTP1)	GO:0006869; GO:0008289	lipid transport [GO:0006869]	NA	lipid binding [GO:0008289]	NA
Unigene_429969	5.11	30.52	5.97	2.58	0.214191	1	tr|K4B290|K4B290_SOLLC	162	100	103	96.87	63.58	0	0	3	311	60	162	2e-57	NA	Uncharacterized protein	GO:0016021	NA	integral component of membrane [GO:0016021]	NA	NA
Unigene_440849	6.82	35.21	5.17	2.37	0.220625	1	tr|E9JUM2|E9JUM2_SOLLC	269	75.9	87	41.36	32.34	21	0	307	567	1	87	9.6e-27	ALQ	MADS-box transcription factor ARLEQUIN	GO:0000977; GO:0003700; GO:0005634; GO:0006351; GO:0045944; GO:0046983	positive regulation of transcription by RNA polymerase II [GO:0045944]; transcription, DNA-templated [GO:0006351]	nucleus [GO:0005634]	DNA binding transcription factor activity [GO:0003700]; protein dimerization activity [GO:0046983]; RNA polymerase II regulatory region sequence-specific DNA binding [GO:0000977]	NA
Unigene_244420	87.75	434.3	4.95	2.31	0.110408	1	tr|M1CB43|M1CB43_SOLTU	641	96.3	327	56.48	51.01	12	0	2	982	136	462	4.2e-181	102587135	Uncharacterized protein	NA	NA	NA	NA	NA
Unigene_31326	771.01	3542.49	4.59	2.2	0.163106	1	tr|A0A0V0HXJ5|A0A0V0HXJ5_SOLCH	302	76.4	276	62.59	91.39	62	1	1120	293	1	273	2e-106	NA	Putative deacetylase-like	NA	NA	NA	NA	NA
Unigene_143112	0.85	3.52	4.13	2.05	0.791877	1	NA	NA	NA	NA	NA	NA	NA	NA	NA	NA	NA	NA	NA	NA	NA	NA	NA	NA	NA	NA
Unigene_453250	71.56	288.75	4.03	2.01	0.155996	1	tr|K4AVG1|K4AVG1_SOLLC	562	100	562	84.55	100	0	0	113	1798	1	562	0	101253313	Uncharacterized protein	GO:0003723; GO:0004519; GO:0009451; GO:0043231	RNA modification [GO:0009451]	intracellular membrane-bounded organelle [GO:0043231]	endonuclease activity [GO:0004519]; RNA binding [GO:0003723]	NA
Unigene_453251	1.7	14.09	8.27	3.05	0.334357	1	tr|A0A2P6VAX1|A0A2P6VAX1_9CHLO	353	72.5	91	85.85	25.78	25	0	35	307	208	298	1.1e-28	C2E20_5244	Electron transfer flavo subunit beta	GO:0009055; GO:0050660	NA	NA	electron transfer activity [GO:0009055]; flavin adenine dinucleotide binding [GO:0050660]	NA
Unigene_453252	5.11	35.21	6.89	2.78	0.164057	1	NA	NA	NA	NA	NA	NA	NA	NA	NA	NA	NA	NA	NA	NA	NA	NA	NA	NA	NA	NA
Unigene_499706	11.93	89.21	7.48	2.9	0.0638758	1	tr|K4DE03|K4DE03_SOLLC	167	100	23	10.13	13.77	0	0	1	69	145	167	6.5e-05	NA	Uncharacterized protein	NA	NA	NA	NA	NA
Unigene_505370	6.82	61.04	8.96	3.16	0.0668613	1	tr|Q6L3X6|Q6L3X6_SOLDE	1793	75.8	161	65.18	8.98	22	1	212	694	1031	1174	2e-55	SDM1_47t00010	Polyprotein, putative	GO:0003676; GO:0008270; GO:0015074	DNA integration [GO:0015074]	NA	nucleic acid binding [GO:0003676]; zinc ion binding [GO:0008270]	NA
Unigene_38859	1.7	11.74	6.89	2.78	0.420307	1	NA	NA	NA	NA	NA	NA	NA	NA	NA	NA	NA	NA	NA	NA	NA	NA	NA	NA	NA	NA
Unigene_505374	3.41	49.3	14.47	3.85	0.0469955	1	NA	NA	NA	NA	NA	NA	NA	NA	NA	NA	NA	NA	NA	NA	NA	NA	NA	NA	NA	NA
Unigene_404060	6.82	77.47	11.37	3.51	0.0361081	1	tr|M1D2N8|M1D2N8_SOLTU	219	82.9	35	28.07	15.98	6	0	3	107	183	217	1.7e-07	102583788	Uncharacterized protein	NA	NA	NA	NA	NA
Unigene_161522	1.7	9.39	5.51	2.46	0.524744	1	NA	NA	NA	NA	NA	NA	NA	NA	NA	NA	NA	NA	NA	NA	NA	NA	NA	NA	NA	NA
Unigene_404062	3.41	27	7.92	2.99	0.187284	1	tr|A9U587|A9U587_PHYPA	369	41.4	169	89.26	45.8	96	2	67	564	7	175	3.6e-25	PHYPADRAFT_102502	Predicted protein (Fragment)	GO:0003677; GO:0003700; GO:0006351	transcription, DNA-templated [GO:0006351]	NA	DNA binding [GO:0003677]; DNA binding transcription factor activity [GO:0003700]	NA
Unigene_404063	3.41	14.09	4.13	2.05	0.472874	1	NA	NA	NA	NA	NA	NA	NA	NA	NA	NA	NA	NA	NA	NA	NA	NA	NA	NA	NA	NA
Unigene_471664	3.41	30.52	8.96	3.16	0.147368	1	tr|K4C4L6|K4C4L6_SOLLC	966	100	106	98.76	10.97	0	0	320	3	469	574	2.4e-58	101250701	Uncharacterized protein	GO:0016021	NA	integral component of membrane [GO:0016021]	NA	NA
Unigene_471669	3.41	16.43	4.82	2.27	0.396944	1	tr|B9TLR2|B9TLR2_RICCO	257	42.7	124	71.26	48.25	71	0	62	433	24	147	2.5e-20	RCOM_1801250	Uncharacterized protein (Fragment)	GO:0016021; GO:0055085	transmembrane transport [GO:0055085]	integral component of membrane [GO:0016021]	NA	NA
Unigene_213646	1.7	7.04	4.13	2.05	0.652448	1	tr|A0A0V0IZU9|A0A0V0IZU9_SOLCH	1662	90.7	118	65.68	7.1	11	0	183	536	1	118	5.4e-55	NA	Putative inactive serine/threonine-protein kinase lvsG-like	GO:0016301	NA	NA	kinase activity [GO:0016301]	NA
Unigene_370352	3.41	30.52	8.96	3.16	0.147368	1	tr|A0A0V0IG96|A0A0V0IG96_SOLCH	72	71.9	64	34.85	88.89	18	0	383	192	9	72	4.9e-19	NA	Putative ovule protein	NA	NA	NA	NA	NA
Unigene_370354	1.7	53.99	31.69	4.99	0.0163872	1	NA	NA	NA	NA	NA	NA	NA	NA	NA	NA	NA	NA	NA	NA	NA	NA	NA	NA	NA	NA
Unigene_370355	3.41	14.09	4.13	2.05	0.472874	1	tr|A0A1U8N541|A0A1U8N541_GOSHI	425	35.7	98	84.24	23.06	60	2	5	292	323	419	1.5e-05	LOC107943679	phoH-like protein	GO:0005524	NA	NA	ATP binding [GO:0005524]	NA
Unigene_370357	65.6	374.44	5.71	2.51	0.0830532	1	tr|K4CLF9|K4CLF9_SOLLC	454	97.8	409	72.52	90.09	9	0	1678	452	46	454	6.2e-222	NA	Uncharacterized protein	NA	NA	NA	NA	NA
Unigene_513512	9.37	61.04	6.51	2.7	0.105587	1	NA	NA	NA	NA	NA	NA	NA	NA	NA	NA	NA	NA	NA	NA	NA	NA	NA	NA	NA	NA
Unigene_513519	61.34	246.5	4.02	2.01	0.15608	1	tr|K4BLQ6|K4BLQ6_SOLLC	1481	99.3	267	71.01	18.03	0	1	3	803	1217	1481	2e-147	NA	Uncharacterized protein	GO:0000325; GO:0005524; GO:0005774; GO:0016021; GO:0042626; GO:0055085	transmembrane transport [GO:0055085]	integral component of membrane [GO:0016021]; plant-type vacuole [GO:0000325]; vacuolar membrane [GO:0005774]	ATPase activity, coupled to transmembrane movement of substances [GO:0042626]; ATP binding [GO:0005524]	NA
Unigene_1670	0.85	9.39	11.02	3.46	0.421369	1	tr|K4CHH8|K4CHH8_SOLLC	390	99.5	206	99.68	52.82	1	0	3	620	25	230	9.8e-117	101263921	Uncharacterized protein	GO:0008168	NA	NA	methyltransferase activity [GO:0008168]	NA
Unigene_422470	3.41	14.09	4.13	2.05	0.472874	1	NA	NA	NA	NA	NA	NA	NA	NA	NA	NA	NA	NA	NA	NA	NA	NA	NA	NA	NA	NA
Unigene_422473	311.81	2110.47	6.77	2.76	0.0757427	1	tr|K4D5D4|K4D5D4_SOLLC	1278	95.4	869	82.4	68	40	0	553	3159	1	869	0	101252346	Uncharacterized protein	GO:0000798; GO:0003682; GO:0006302; GO:0007062; GO:0070601	centromeric sister chromatid cohesion [GO:0070601]; double-strand break repair [GO:0006302]; sister chromatid cohesion [GO:0007062]	nuclear cohesin complex [GO:0000798]	chromatin binding [GO:0003682]	NA
Unigene_412200	1.7	11.74	6.89	2.78	0.420307	1	tr|A0A0V0I5N8|A0A0V0I5N8_SOLCH	61	85	40	33.99	65.57	6	0	140	259	16	55	2.6e-13	NA	Putative ovule protein (Fragment)	NA	NA	NA	NA	NA
Unigene_422475	1.7	11.74	6.89	2.78	0.420307	1	NA	NA	NA	NA	NA	NA	NA	NA	NA	NA	NA	NA	NA	NA	NA	NA	NA	NA	NA	NA
Unigene_468922	1.7	16.43	9.64	3.27	0.268	1	tr|A0A2P6THB4|A0A2P6THB4_CHLSO	425	56.1	41	25.62	9.65	18	0	104	226	248	288	8.3e-07	C2E21_7545	Beta1,4-galactosyltransferase 7	GO:0005975; GO:0016757	carbohydrate metabolic process [GO:0005975]	NA	transferase activity, transferring glycosyl groups [GO:0016757]	NA
Unigene_468925	1.7	10.56	6.2	2.63	0.470712	1	NA	NA	NA	NA	NA	NA	NA	NA	NA	NA	NA	NA	NA	NA	NA	NA	NA	NA	NA	NA
Unigene_80553	3.41	16.43	4.82	2.27	0.396944	1	NA	NA	NA	NA	NA	NA	NA	NA	NA	NA	NA	NA	NA	NA	NA	NA	NA	NA	NA	NA
Unigene_80556	1.7	11.74	6.89	2.78	0.420307	1	NA	NA	NA	NA	NA	NA	NA	NA	NA	NA	NA	NA	NA	NA	NA	NA	NA	NA	NA	NA
Unigene_80558	1.7	14.09	8.27	3.05	0.334357	1	tr|C1E349|C1E349_MICCC	185	47.8	138	84.32	74.59	69	1	487	74	50	184	1e-31	MICPUN_81124	Uncharacterized protein (Fragment)	GO:0003746; GO:0005737	NA	cytoplasm [GO:0005737]	translation elongation factor activity [GO:0003746]	NA
Unigene_59405	22.15	103.29	4.66	2.22	0.132688	1	tr|Q0WRB8|Q0WRB8_ARATH	135	86.7	128	64.54	94.81	17	0	47	430	1	128	6e-55	At4g15000	60S ribosomal protein L27	GO:0003735; GO:0005840; GO:0006412	translation [GO:0006412]	ribosome [GO:0005840]	structural constituent of ribosome [GO:0003735]	NA
Unigene_59407	8.52	72.77	8.54	3.09	0.0604159	1	tr|K4ATQ7|K4ATQ7_SOLLC	205	79.4	175	53.19	85.37	36	0	164	688	31	205	5.8e-71	101252419	Uncharacterized protein	GO:0016021	NA	integral component of membrane [GO:0016021]	NA	NA
Unigene_377883	3.41	25.82	7.58	2.92	0.203239	1	NA	NA	NA	NA	NA	NA	NA	NA	NA	NA	NA	NA	NA	NA	NA	NA	NA	NA	NA	NA
Unigene_367614	1.7	7.04	4.13	2.05	0.652448	1	tr|A2ZFK0|A2ZFK0_ORYSI	285	42.9	84	82.35	29.47	45	1	259	17	104	187	4.8e-08	OsI_36556	Uncharacterized protein	GO:0016705	NA	NA	oxidoreductase activity, acting on paired donors, with incorporation or reduction of molecular oxygen [GO:0016705]	NA
Unigene_367617	5.11	48.13	9.41	3.23	0.0819192	1	tr|K4BDV6|K4BDV6_SOLLC	519	100	103	99.68	19.85	0	0	1	309	136	238	1e-50	101258036	3-ketoacyl-CoA synthase (EC 2.3.1.-)	GO:0006633; GO:0016021; GO:0016747	fatty acid biosynthetic process [GO:0006633]	integral component of membrane [GO:0016021]	transferase activity, transferring acyl groups other than amino-acyl groups [GO:0016747]	PATHWAY: Lipid metabolism; fatty acid biosynthesis. {ECO:0000256|PIRNR:PIRNR036417}.
Unigene_119869	14.48	140.85	9.73	3.28	0.0303792	1	tr|K4BAM2|K4BAM2_SOLLC	418	92.3	274	34.01	65.55	21	0	639	1460	1	274	2e-136	101266587	Uncharacterized protein	NA	NA	NA	NA	NA
Unigene_430613	39.19	314.58	8.03	3	0.0411738	1	tr|K4B7L5|K4B7L5_SOLLC	662	95.7	46	16.57	6.95	1	1	698	832	485	530	1.5e-16	NA	Uncharacterized protein	GO:0004672; GO:0005524; GO:0016021	NA	integral component of membrane [GO:0016021]	ATP binding [GO:0005524]; protein kinase activity [GO:0004672]	NA
Unigene_430614	1.7	25.82	15.16	3.92	0.120182	1	NA	NA	NA	NA	NA	NA	NA	NA	NA	NA	NA	NA	NA	NA	NA	NA	NA	NA	NA	NA
Unigene_492213	5.11	23.48	4.59	2.2	0.327597	1	NA	NA	NA	NA	NA	NA	NA	NA	NA	NA	NA	NA	NA	NA	NA	NA	NA	NA	NA	NA
Unigene_419737	3.41	35.21	10.33	3.37	0.108976	1	NA	NA	NA	NA	NA	NA	NA	NA	NA	NA	NA	NA	NA	NA	NA	NA	NA	NA	NA	NA
Unigene_492214	1.7	11.74	6.89	2.78	0.420307	1	NA	NA	NA	NA	NA	NA	NA	NA	NA	NA	NA	NA	NA	NA	NA	NA	NA	NA	NA	NA
Unigene_199871	11.93	56.34	4.72	2.24	0.174832	1	tr|K4BIM5|K4BIM5_SOLLC	2149	90.7	344	77.65	16.01	28	1	50	1081	1057	1396	6.2e-169	101267297	Uncharacterized protein	GO:0000462; GO:0030515; GO:0030686; GO:0032040; GO:0034455; GO:0045943	maturation of SSU-rRNA from tricistronic rRNA transcript (SSU-rRNA, 5.8S rRNA, LSU-rRNA) [GO:0000462]; positive regulation of transcription by RNA polymerase I [GO:0045943]	90S preribosome [GO:0030686]; small-subunit processome [GO:0032040]; t-UTP complex [GO:0034455]	snoRNA binding [GO:0030515]	NA
Unigene_453292	1.7	10.56	6.2	2.63	0.470712	1	NA	NA	NA	NA	NA	NA	NA	NA	NA	NA	NA	NA	NA	NA	NA	NA	NA	NA	NA	NA
Unigene_443027	7.67	37.56	4.9	2.29	0.222252	1	NA	NA	NA	NA	NA	NA	NA	NA	NA	NA	NA	NA	NA	NA	NA	NA	NA	NA	NA	NA
Unigene_443029	3.41	59.86	17.57	4.13	0.0269975	1	tr|K4B3B0|K4B3B0_SOLLC	93	86	93	18.74	100	13	0	21	299	1	93	2.7e-40	NA	Uncharacterized protein	NA	NA	NA	NA	NA
Unigene_38891	1.7	7.04	4.13	2.05	0.652448	1	NA	NA	NA	NA	NA	NA	NA	NA	NA	NA	NA	NA	NA	NA	NA	NA	NA	NA	NA	NA
Unigene_499745	3.41	14.09	4.13	2.05	0.472874	1	NA	NA	NA	NA	NA	NA	NA	NA	NA	NA	NA	NA	NA	NA	NA	NA	NA	NA	NA	NA
Unigene_499749	3.41	14.09	4.13	2.05	0.472874	1	NA	NA	NA	NA	NA	NA	NA	NA	NA	NA	NA	NA	NA	NA	NA	NA	NA	NA	NA	NA
Unigene_28624	1.7	16.43	9.64	3.27	0.268	1	tr|A0A0V0ITB3|A0A0V0ITB3_SOLCH	840	85.3	238	37.72	28.33	9	1	1	636	603	840	2e-104	NA	Putative chloroplastic group IIA intron splicing facilitator CRS1, chloroplastic-like	GO:0003723	NA	NA	RNA binding [GO:0003723]	NA
Unigene_28629	1.7	16.43	9.64	3.27	0.268	1	NA	NA	NA	NA	NA	NA	NA	NA	NA	NA	NA	NA	NA	NA	NA	NA	NA	NA	NA	NA
Unigene_398433	0.85	7.04	8.27	3.05	0.54187	1	tr|A0A0V0GND8|A0A0V0GND8_SOLCH	105	60.6	66	60.55	62.86	26	0	278	81	3	68	3.3e-15	NA	Putative ovule protein (Fragment)	NA	NA	NA	NA	NA
Unigene_398439	13.63	171.37	12.57	3.65	0.0168174	1	tr|K4AXG9|K4AXG9_SOLLC	923	100	26	6.57	2.82	0	0	1	78	408	433	5.5e-07	101262656	Uncharacterized protein	NA	NA	NA	NA	NA
Unigene_461435	1.7	22.3	13.09	3.71	0.161987	1	NA	NA	NA	NA	NA	NA	NA	NA	NA	NA	NA	NA	NA	NA	NA	NA	NA	NA	NA	NA
Unigene_461437	1.7	7.04	4.13	2.05	0.652448	1	tr|B9TL32|B9TL32_RICCO	223	46.1	115	97.73	51.57	62	0	9	353	37	151	1.1e-19	RCOM_1847020	Uncharacterized protein (Fragment)	GO:0016021	NA	integral component of membrane [GO:0016021]	NA	NA
Unigene_62187	19.59	83.34	4.25	2.09	0.166805	1	tr|M1BW62|M1BW62_SOLTU	913	84.5	297	80.63	32.53	31	2	976	131	617	913	1.2e-133	102587398	Uncharacterized protein	GO:0043531	NA	NA	ADP binding [GO:0043531]	NA
Unigene_360121	17.89	96.25	5.38	2.43	0.107142	1	NA	NA	NA	NA	NA	NA	NA	NA	NA	NA	NA	NA	NA	NA	NA	NA	NA	NA	NA	NA
Unigene_513558	161.02	710.14	4.41	2.14	0.141932	1	tr|K4D5C1|K4D5C1_SOLLC	393	99.7	390	64.71	99.24	1	0	103	1272	1	390	1.1e-208	NA	Uncharacterized protein	GO:0000139; GO:0015165; GO:0016021	NA	Golgi membrane [GO:0000139]; integral component of membrane [GO:0016021]	pyrimidine nucleotide-sugar transmembrane transporter activity [GO:0015165]	NA
Unigene_513559	63.04	286.4	4.54	2.18	0.125618	1	NA	NA	NA	NA	NA	NA	NA	NA	NA	NA	NA	NA	NA	NA	NA	NA	NA	NA	NA	NA
Unigene_412243	1.7	9.39	5.51	2.46	0.524744	1	NA	NA	NA	NA	NA	NA	NA	NA	NA	NA	NA	NA	NA	NA	NA	NA	NA	NA	NA	NA
Unigene_412244	3.41	23.48	6.89	2.78	0.239688	1	NA	NA	NA	NA	NA	NA	NA	NA	NA	NA	NA	NA	NA	NA	NA	NA	NA	NA	NA	NA
Unigene_412246	15.33	95.08	6.2	2.63	0.0846696	1	tr|K4B0M4|K4B0M4_SOLLC	937	86.3	233	95.23	24.87	32	0	699	1	320	552	4.3e-111	101260486	Uncharacterized protein	GO:0016021	NA	integral component of membrane [GO:0016021]	NA	NA
Unigene_412249	22.15	139.68	6.31	2.66	0.0704029	1	tr|K4BAD3|K4BAD3_SOLLC	334	93	57	23.33	17.07	3	1	600	430	96	151	7.5e-23	NA	Uncharacterized protein	GO:0052866	NA	NA	phosphatidylinositol phosphate phosphatase activity [GO:0052866]	NA
Unigene_226098	122.68	674.93	5.5	2.46	0.0941964	1	tr|M0ZN79|M0ZN79_SOLTU	172	99.2	132	62.17	76.74	1	0	471	76	1	132	8.4e-71	102581991	Uncharacterized protein	GO:0006506; GO:0016021; GO:0017176	GPI anchor biosynthetic process [GO:0006506]	integral component of membrane [GO:0016021]	phosphatidylinositol N-acetylglucosaminyltransferase activity [GO:0017176]	NA
Unigene_468966	23.85	113.86	4.77	2.25	0.123647	1	tr|K4CV13|K4CV13_SOLLC	436	85	107	39.78	24.54	16	0	269	589	1	107	7.1e-43	101263462	Uncharacterized protein	GO:0003723	NA	NA	RNA binding [GO:0003723]	NA
Unigene_59440	1.7	11.74	6.89	2.78	0.420307	1	NA	NA	NA	NA	NA	NA	NA	NA	NA	NA	NA	NA	NA	NA	NA	NA	NA	NA	NA	NA
Unigene_59442	1.7	15.26	8.96	3.16	0.298926	1	tr|M1AA65|M1AA65_SOLTU	397	92.2	397	68.17	100	29	1	1714	530	1	397	1.1e-205	102591122	Ribokinase (RK) (EC 2.7.1.15)	GO:0004747; GO:0005524; GO:0005634; GO:0005737; GO:0019303; GO:0046872	D-ribose catabolic process [GO:0019303]	cytoplasm [GO:0005737]; nucleus [GO:0005634]	ATP binding [GO:0005524]; metal ion binding [GO:0046872]; ribokinase activity [GO:0004747]	PATHWAY: Carbohydrate metabolism; D-ribose degradation; D-ribose 5-phosphate from beta-D-ribopyranose: step 2/2. {ECO:0000256|HAMAP-Rule:MF_03215}.
Unigene_70328	1.7	14.09	8.27	3.05	0.334357	1	NA	NA	NA	NA	NA	NA	NA	NA	NA	NA	NA	NA	NA	NA	NA	NA	NA	NA	NA	NA
Unigene_283429	480.5	2663.32	5.54	2.47	0.113217	1	tr|A0A218XRK9|A0A218XRK9_PUNGR	513	90.7	75	61.48	14.62	7	0	225	1	55	129	4.9e-31	CDL15_Pgr022686	Uncharacterized protein	GO:0003746; GO:0003924; GO:0005525; GO:0005737	NA	cytoplasm [GO:0005737]	GTPase activity [GO:0003924]; GTP binding [GO:0005525]; translation elongation factor activity [GO:0003746]	NA
Unigene_130787	1.7	27	15.84	3.99	0.109105	1	NA	NA	NA	NA	NA	NA	NA	NA	NA	NA	NA	NA	NA	NA	NA	NA	NA	NA	NA	NA
Unigene_120516	3.41	14.09	4.13	2.05	0.472874	1	tr|K4BCC9|K4BCC9_SOLLC	121	63.3	109	99.39	90.08	14	1	327	1	3	85	1.1e-29	NA	Uncharacterized protein	NA	NA	NA	NA	NA
Unigene_109639	1.7	9.39	5.51	2.46	0.524744	1	NA	NA	NA	NA	NA	NA	NA	NA	NA	NA	NA	NA	NA	NA	NA	NA	NA	NA	NA	NA
Unigene_182116	95.42	572.81	6	2.59	0.0783951	1	tr|K4BN59|K4BN59_SOLLC	484	93.1	477	70.25	98.55	33	0	356	1786	8	484	1.4e-260	101246328	Uncharacterized protein	GO:0003824; GO:0009058; GO:0030170	biosynthetic process [GO:0009058]	NA	catalytic activity [GO:0003824]; pyridoxal phosphate binding [GO:0030170]	NA
Unigene_419773	6.82	133.81	19.63	4.3	0.0079717	1	NA	NA	NA	NA	NA	NA	NA	NA	NA	NA	NA	NA	NA	NA	NA	NA	NA	NA	NA	NA
Unigene_492250	1.7	18.78	11.02	3.46	0.218157	1	NA	NA	NA	NA	NA	NA	NA	NA	NA	NA	NA	NA	NA	NA	NA	NA	NA	NA	NA	NA
Unigene_409503	4.26	100.95	23.7	4.57	0.00779394	1	tr|K4BDX0|K4BDX0_SOLLC	1122	94.2	361	92.72	32.17	21	0	85	1167	1	361	1.8e-188	101243672	Uncharacterized protein	GO:0003676; GO:0005524; GO:0008270; GO:0009941; GO:0016818	NA	chloroplast envelope [GO:0009941]	ATP binding [GO:0005524]; hydrolase activity, acting on acid anhydrides, in phosphorus-containing anhydrides [GO:0016818]; nucleic acid binding [GO:0003676]; zinc ion binding [GO:0008270]	NA
Unigene_318461	35.78	150.24	4.2	2.07	0.146535	1	tr|K4BNG0|K4BNG0_SOLLC	1412	100	118	97.79	8.36	0	0	3	356	171	288	1.8e-62	NA	Uncharacterized protein	GO:0005886; GO:0006952; GO:0007165; GO:0043531	defense response [GO:0006952]; signal transduction [GO:0007165]	plasma membrane [GO:0005886]	ADP binding [GO:0043531]	NA
Unigene_189640	1.7	11.74	6.89	2.78	0.420307	1	NA	NA	NA	NA	NA	NA	NA	NA	NA	NA	NA	NA	NA	NA	NA	NA	NA	NA	NA	NA
Unigene_443063	161.87	882.69	5.45	2.45	0.0986475	1	tr|A0A0V0GKN2|A0A0V0GKN2_SOLCH	135	87.2	39	36.22	28.89	5	0	320	204	41	79	2.6e-12	NA	Putative ovule protein (Fragment)	NA	NA	NA	NA	NA
Unigene_443065	6.82	46.95	6.89	2.78	0.123802	1	tr|K4C872|K4C872_SOLLC	601	91.4	81	64.63	13.48	7	0	1	243	284	364	7.9e-37	101245555	Mitogen-activated protein kinase (EC 2.7.11.24)	GO:0004707; GO:0005524; GO:0005634; GO:0005737; GO:0010468	regulation of gene expression [GO:0010468]	cytoplasm [GO:0005737]; nucleus [GO:0005634]	ATP binding [GO:0005524]; MAP kinase activity [GO:0004707]	NA
Unigene_427910	1.7	84.51	49.6	5.63	0.00365957	1	tr|K4D4R5|K4D4R5_SOLLC	881	84.1	132	99.25	14.98	21	0	398	3	577	708	7.3e-57	NA	Uncharacterized protein	GO:0005886; GO:0006952; GO:0007165; GO:0043531	defense response [GO:0006952]; signal transduction [GO:0007165]	plasma membrane [GO:0005886]	ADP binding [GO:0043531]	NA
Unigene_499782	3.41	56.34	16.53	4.05	0.0321937	1	NA	NA	NA	NA	NA	NA	NA	NA	NA	NA	NA	NA	NA	NA	NA	NA	NA	NA	NA	NA
Unigene_427912	3.41	14.09	4.13	2.05	0.472874	1	NA	NA	NA	NA	NA	NA	NA	NA	NA	NA	NA	NA	NA	NA	NA	NA	NA	NA	NA	NA
Unigene_427913	1.7	11.74	6.89	2.78	0.420307	1	NA	NA	NA	NA	NA	NA	NA	NA	NA	NA	NA	NA	NA	NA	NA	NA	NA	NA	NA	NA
Unigene_499785	11.08	107.99	9.75	3.29	0.0350747	1	tr|A0A0D9X2U7|A0A0D9X2U7_9ORYZ	439	100	27	11.71	6.15	0	0	84	4	281	307	1.4e-07	NA	Uncharacterized protein	GO:0016021	NA	integral component of membrane [GO:0016021]	NA	NA
Unigene_489511	8.52	43.43	5.1	2.35	0.190348	1	NA	NA	NA	NA	NA	NA	NA	NA	NA	NA	NA	NA	NA	NA	NA	NA	NA	NA	NA	NA
Unigene_499786	481.35	2412.13	5.01	2.33	0.132231	1	tr|K4BAB6|K4BAB6_SOLLC	935	98	935	82.89	100	19	0	3286	482	1	935	0	101263664	Uncharacterized protein	GO:0000175; GO:0000178; GO:0004519; GO:0006364; GO:0006401	RNA catabolic process [GO:0006401]; rRNA processing [GO:0006364]	exosome (RNase complex) [GO:0000178]	3'-5'-exoribonuclease activity [GO:0000175]; endonuclease activity [GO:0004519]	NA
Unigene_499787	1.7	11.74	6.89	2.78	0.420307	1	NA	NA	NA	NA	NA	NA	NA	NA	NA	NA	NA	NA	NA	NA	NA	NA	NA	NA	NA	NA
Unigene_427917	5.11	21.13	4.13	2.05	0.379054	1	NA	NA	NA	NA	NA	NA	NA	NA	NA	NA	NA	NA	NA	NA	NA	NA	NA	NA	NA	NA
Unigene_489515	3.41	14.09	4.13	2.05	0.472874	1	NA	NA	NA	NA	NA	NA	NA	NA	NA	NA	NA	NA	NA	NA	NA	NA	NA	NA	NA	NA
Unigene_28667	1.7	14.09	8.27	3.05	0.334357	1	NA	NA	NA	NA	NA	NA	NA	NA	NA	NA	NA	NA	NA	NA	NA	NA	NA	NA	NA	NA
Unigene_398472	1.7	14.09	8.27	3.05	0.334357	1	tr|E6Y5Q2|E6Y5Q2_SOLLC	624	66.1	109	97.03	17.47	33	1	330	4	1	105	1.3e-30	NA	Gag-pol polyprotein	NA	NA	NA	NA	NA
Unigene_398476	6.82	61.04	8.96	3.16	0.0668613	1	tr|K4BV64|K4BV64_SOLLC	931	100	132	89.19	14.18	0	0	397	2	1	132	6.4e-70	NA	Uncharacterized protein	GO:0003723; GO:0004519; GO:0009451; GO:0043231	RNA modification [GO:0009451]	intracellular membrane-bounded organelle [GO:0043231]	endonuclease activity [GO:0004519]; RNA binding [GO:0003723]	NA
Unigene_388206	3.41	29.34	8.61	3.11	0.159443	1	tr|A0A0V0J071|A0A0V0J071_SOLCH	398	64.5	231	94.29	58.04	81	1	1	690	17	247	2.6e-76	NA	Putative ovule protein	NA	NA	NA	NA	NA
Unigene_388207	0.85	4.7	5.51	2.46	0.694223	1	NA	NA	NA	NA	NA	NA	NA	NA	NA	NA	NA	NA	NA	NA	NA	NA	NA	NA	NA	NA
Unigene_461473	23.85	124.42	5.22	2.38	0.103085	1	tr|K4CD54|K4CD54_SOLLC	321	100	306	60.24	95.33	0	0	1505	588	16	321	7.9e-176	NA	Uncharacterized protein	GO:0004722	NA	NA	protein serine/threonine phosphatase activity [GO:0004722]	NA
Unigene_461475	3.41	15.26	4.48	2.16	0.432627	1	NA	NA	NA	NA	NA	NA	NA	NA	NA	NA	NA	NA	NA	NA	NA	NA	NA	NA	NA	NA
Unigene_451203	0.85	11.74	13.78	3.78	0.327679	1	NA	NA	NA	NA	NA	NA	NA	NA	NA	NA	NA	NA	NA	NA	NA	NA	NA	NA	NA	NA
Unigene_451207	1.7	21.13	12.4	3.63	0.179163	1	NA	NA	NA	NA	NA	NA	NA	NA	NA	NA	NA	NA	NA	NA	NA	NA	NA	NA	NA	NA
Unigene_36804	1.7	16.43	9.64	3.27	0.268	1	tr|A0A0V0H981|A0A0V0H981_SOLCH	243	100	97	34.56	39.92	0	0	403	693	147	243	1.3e-50	NA	Putative haloacid dehalogenase superfamily protein-like (Fragment)	NA	NA	NA	NA	NA
Unigene_98404	10.22	49.3	4.82	2.27	0.185634	1	tr|A0A1D1XCH0|A0A1D1XCH0_9ARAE	251	89.2	93	85.06	37.05	10	0	281	3	128	220	2.1e-41	rps3_0 g.17774	40S ribosomal protein S3 (Fragment)	GO:0003723; GO:0003735; GO:0006412; GO:0015935	translation [GO:0006412]	small ribosomal subunit [GO:0015935]	RNA binding [GO:0003723]; structural constituent of ribosome [GO:0003735]	NA
Unigene_513596	0.85	4.7	5.51	2.46	0.694223	1	NA	NA	NA	NA	NA	NA	NA	NA	NA	NA	NA	NA	NA	NA	NA	NA	NA	NA	NA	NA
Unigene_513597	145.68	636.19	4.37	2.13	0.143095	1	tr|M0ZH94|M0ZH94_SOLTU	596	81.8	638	77.96	107.05	69	5	2448	547	2	596	1.2e-295	102588813	Uncharacterized protein	GO:0005829; GO:0046872	NA	cytosol [GO:0005829]	metal ion binding [GO:0046872]	NA
Unigene_36809	10.22	112.68	11.02	3.46	0.0271558	1	tr|K4BX28|K4BX28_SOLLC	419	99.5	411	93.2	98.09	2	0	1	1233	9	419	2.2e-230	101264215	Origin of replication complex subunit 4	GO:0003688; GO:0005524; GO:0005664; GO:0006270; GO:0009744	DNA replication initiation [GO:0006270]; response to sucrose [GO:0009744]	nuclear origin of replication recognition complex [GO:0005664]	ATP binding [GO:0005524]; DNA replication origin binding [GO:0003688]	NA
Unigene_513599	20.45	85.69	4.19	2.07	0.168867	1	NA	NA	NA	NA	NA	NA	NA	NA	NA	NA	NA	NA	NA	NA	NA	NA	NA	NA	NA	NA
Unigene_98409	4.26	17.61	4.13	2.05	0.421113	1	tr|A0A2G2W2T7|A0A2G2W2T7_CAPBA	1223	59.4	106	48.92	8.67	38	2	321	4	52	152	2.3e-28	CQW23_18394	Uncharacterized protein	GO:0043531	NA	NA	ADP binding [GO:0043531]	NA
Unigene_503326	5.11	34.04	6.66	2.74	0.175218	1	NA	NA	NA	NA	NA	NA	NA	NA	NA	NA	NA	NA	NA	NA	NA	NA	NA	NA	NA	NA
Unigene_503327	1.7	23.48	13.78	3.78	0.146437	1	NA	NA	NA	NA	NA	NA	NA	NA	NA	NA	NA	NA	NA	NA	NA	NA	NA	NA	NA	NA
Unigene_158863	143.13	775.87	5.42	2.44	0.0982948	1	tr|K4BED8|K4BED8_SOLLC	325	88.8	321	51.77	98.77	36	0	607	1569	1	321	1.5e-149	101247787	Uncharacterized protein	NA	NA	NA	NA	NA
Unigene_412283	586.14	3474.41	5.93	2.57	0.10651	1	sp|P93231|VPS41_SOLLC	960	95.3	684	60.34	71.25	32	0	3283	1232	1	684	0	VPS41	Vacuolar protein sorting-associated protein 41 homolog	GO:0005770; GO:0006623; GO:0016192; GO:0030897; GO:0033263; GO:0035542; GO:0042144; GO:0051020	protein targeting to vacuole [GO:0006623]; regulation of SNARE complex assembly [GO:0035542]; vacuole fusion, non-autophagic [GO:0042144]; vesicle-mediated transport [GO:0016192]	CORVET complex [GO:0033263]; HOPS complex [GO:0030897]; late endosome [GO:0005770]	GTPase binding [GO:0051020]	NA
Unigene_158867	13.63	86.86	6.37	2.67	0.0850639	1	NA	NA	NA	NA	NA	NA	NA	NA	NA	NA	NA	NA	NA	NA	NA	NA	NA	NA	NA	NA
Unigene_402011	24.71	106.81	4.32	2.11	0.149106	1	tr|K4AVM5|K4AVM5_SOLLC	138	60	55	23.17	39.86	1	1	547	711	1	34	8.6e-08	NA	Uncharacterized protein	NA	NA	NA	NA	NA
Unigene_412286	4.26	27	6.34	2.66	0.225885	1	NA	NA	NA	NA	NA	NA	NA	NA	NA	NA	NA	NA	NA	NA	NA	NA	NA	NA	NA	NA
Unigene_402012	1.7	11.74	6.89	2.78	0.420307	1	NA	NA	NA	NA	NA	NA	NA	NA	NA	NA	NA	NA	NA	NA	NA	NA	NA	NA	NA	NA
Unigene_412287	3.41	32.87	9.64	3.27	0.126443	1	NA	NA	NA	NA	NA	NA	NA	NA	NA	NA	NA	NA	NA	NA	NA	NA	NA	NA	NA	NA
Unigene_412289	0.85	27	31.69	4.99	0.0702204	1	tr|A0A1U8EZ18|A0A1U8EZ18_CAPAN	199	46.9	128	99.48	64.32	68	0	3	386	29	156	1.3e-23	LOC107848958	uncharacterized protein LOC107848958	NA	NA	NA	NA	NA
Unigene_402015	1.7	22.3	13.09	3.71	0.161987	1	NA	NA	NA	NA	NA	NA	NA	NA	NA	NA	NA	NA	NA	NA	NA	NA	NA	NA	NA	NA
Unigene_402017	1.7	7.04	4.13	2.05	0.652448	1	NA	NA	NA	NA	NA	NA	NA	NA	NA	NA	NA	NA	NA	NA	NA	NA	NA	NA	NA	NA
Unigene_402018	5.11	21.13	4.13	2.05	0.379054	1	tr|I0YQI5|I0YQI5_COCSC	766	50	58	44.62	7.57	29	0	242	69	663	720	4.4e-06	COCSUDRAFT_30401	Uncharacterized protein	NA	NA	NA	NA	NA
Unigene_458730	230.02	976.59	4.25	2.09	0.156304	1	tr|M0ZMI6|M0ZMI6_SOLTU	898	86	892	74.67	99.33	123	1	3410	741	1	892	0	102583907	Uncharacterized protein	GO:0003723; GO:0004540; GO:0006396	RNA processing [GO:0006396]	NA	ribonuclease activity [GO:0004540]; RNA binding [GO:0003723]	NA
Unigene_458732	2.56	15.26	5.97	2.58	0.36883	1	tr|I3SCN0|I3SCN0_MEDTR	262	45.4	97	83.62	37.02	50	2	286	2	82	177	7.9e-15	NA	Uncharacterized protein	GO:0005507; GO:0009570; GO:0009579; GO:0009658; GO:0009793; GO:0009817; GO:0032544; GO:0042742	chloroplast organization [GO:0009658]; defense response to bacterium [GO:0042742]; defense response to fungus, incompatible interaction [GO:0009817]; embryo development ending in seed dormancy [GO:0009793]; plastid translation [GO:0032544]	chloroplast stroma [GO:0009570]; thylakoid [GO:0009579]	copper ion binding [GO:0005507]	NA
Unigene_458738	25.56	103.29	4.04	2.01	0.168318	1	NA	NA	NA	NA	NA	NA	NA	NA	NA	NA	NA	NA	NA	NA	NA	NA	NA	NA	NA	NA
Unigene_458739	0.85	16.43	19.29	4.27	0.193881	1	NA	NA	NA	NA	NA	NA	NA	NA	NA	NA	NA	NA	NA	NA	NA	NA	NA	NA	NA	NA
Unigene_367692	1.7	34.04	19.98	4.32	0.0626972	1	NA	NA	NA	NA	NA	NA	NA	NA	NA	NA	NA	NA	NA	NA	NA	NA	NA	NA	NA	NA
Unigene_109670	3.41	76.3	22.39	4.48	0.012994	1	NA	NA	NA	NA	NA	NA	NA	NA	NA	NA	NA	NA	NA	NA	NA	NA	NA	NA	NA	NA
Unigene_182159	3071.25	38987.4	12.69	3.67	0.0540343	1	tr|A0A0V0GJC4|A0A0V0GJC4_SOLCH	129	49.6	129	27.01	100	61	3	521	898	2	129	3e-20	NA	Putative ovule protein (Fragment)	NA	NA	NA	NA	NA
Unigene_430690	3.41	19.95	5.86	2.55	0.308917	1	NA	NA	NA	NA	NA	NA	NA	NA	NA	NA	NA	NA	NA	NA	NA	NA	NA	NA	NA	NA
Unigene_430693	3.41	16.43	4.82	2.27	0.396944	1	NA	NA	NA	NA	NA	NA	NA	NA	NA	NA	NA	NA	NA	NA	NA	NA	NA	NA	NA	NA
Unigene_492290	5.11	28.17	5.51	2.46	0.245969	1	tr|A0A2P6TVD7|A0A2P6TVD7_CHLSO	2230	57	149	100.22	6.68	63	1	445	2	103	251	2.8e-41	C2E21_3439	Cysteine synthase (EC 2.5.1.47)	GO:0000062; GO:0004124; GO:0005634; GO:0006535; GO:0007076	cysteine biosynthetic process from serine [GO:0006535]; mitotic chromosome condensation [GO:0007076]	nucleus [GO:0005634]	cysteine synthase activity [GO:0004124]; fatty-acyl-CoA binding [GO:0000062]	NA
Unigene_430695	1.7	11.74	6.89	2.78	0.420307	1	NA	NA	NA	NA	NA	NA	NA	NA	NA	NA	NA	NA	NA	NA	NA	NA	NA	NA	NA	NA
Unigene_492292	13.63	58.69	4.31	2.11	0.193579	1	tr|A0A2G3D1F5|A0A2G3D1F5_CAPCH	355	100	26	25.91	7.32	0	0	3	80	292	317	1.2e-06	BC332_09908	Alanine aminotransferase 2	GO:0008483; GO:0009058; GO:0030170	biosynthetic process [GO:0009058]	NA	pyridoxal phosphate binding [GO:0030170]; transaminase activity [GO:0008483]	NA
Unigene_430696	8.52	38.73	4.55	2.18	0.23558	1	NA	NA	NA	NA	NA	NA	NA	NA	NA	NA	NA	NA	NA	NA	NA	NA	NA	NA	NA	NA
Unigene_430698	1.7	46.95	27.56	4.78	0.025547	1	NA	NA	NA	NA	NA	NA	NA	NA	NA	NA	NA	NA	NA	NA	NA	NA	NA	NA	NA	NA
Unigene_409548	1.7	7.04	4.13	2.05	0.652448	1	NA	NA	NA	NA	NA	NA	NA	NA	NA	NA	NA	NA	NA	NA	NA	NA	NA	NA	NA	NA
Unigene_409549	109.05	1165.57	10.69	3.42	0.0274515	1	tr|K4DHA4|K4DHA4_SOLLC	238	100	238	72.19	100	0	0	195	908	1	238	1.8e-133	101258542	Uncharacterized protein	GO:0016021	NA	integral component of membrane [GO:0016021]	NA	NA
Unigene_482027	0.85	11.74	13.78	3.78	0.327679	1	NA	NA	NA	NA	NA	NA	NA	NA	NA	NA	NA	NA	NA	NA	NA	NA	NA	NA	NA	NA
Unigene_482028	0.85	14.09	16.53	4.05	0.251197	1	NA	NA	NA	NA	NA	NA	NA	NA	NA	NA	NA	NA	NA	NA	NA	NA	NA	NA	NA	NA
Unigene_482029	6.82	49.3	7.23	2.85	0.110992	1	tr|K4D2H0|K4D2H0_SOLLC	702	100	136	99.76	19.37	0	0	409	2	52	187	1.2e-70	101264572	Uncharacterized protein	GO:0019867	NA	outer membrane [GO:0019867]	NA	NA
Unigene_179414	1.7	7.04	4.13	2.05	0.652448	1	NA	NA	NA	NA	NA	NA	NA	NA	NA	NA	NA	NA	NA	NA	NA	NA	NA	NA	NA	NA
Unigene_179417	3.41	30.52	8.96	3.16	0.147368	1	tr|M1ALU6|M1ALU6_SOLTU	354	98.3	180	64.13	50.85	3	0	2	541	175	354	4.3e-99	102606379	S-acyltransferase (EC 2.3.1.225) (Palmitoyltransferase)	GO:0016021; GO:0019706	NA	integral component of membrane [GO:0016021]	protein-cysteine S-palmitoyltransferase activity [GO:0019706]	NA
Unigene_427952	3.41	14.09	4.13	2.05	0.472874	1	NA	NA	NA	NA	NA	NA	NA	NA	NA	NA	NA	NA	NA	NA	NA	NA	NA	NA	NA	NA
Unigene_489551	1.7	11.74	6.89	2.78	0.420307	1	NA	NA	NA	NA	NA	NA	NA	NA	NA	NA	NA	NA	NA	NA	NA	NA	NA	NA	NA	NA
Unigene_427958	3.41	16.43	4.82	2.27	0.396944	1	NA	NA	NA	NA	NA	NA	NA	NA	NA	NA	NA	NA	NA	NA	NA	NA	NA	NA	NA	NA
Unigene_489556	1.7	14.09	8.27	3.05	0.334357	1	tr|A0A2P4K2Y4|A0A2P4K2Y4_QUESU	756	73.9	88	51.06	11.64	23	0	379	116	95	182	6.9e-31	CFP56_29966	Serine/threonine-protein kinase svka	GO:0004672; GO:0005524	NA	NA	ATP binding [GO:0005524]; protein kinase activity [GO:0004672]	NA
Unigene_489558	25.56	137.33	5.37	2.43	0.0952668	1	tr|M1C9R3|M1C9R3_SOLTU	354	78.2	349	87.69	98.59	55	6	1178	159	18	354	1.6e-144	NA	Uncharacterized protein	GO:0005516; GO:0006950	response to stress [GO:0006950]	NA	calmodulin binding [GO:0005516]	NA
Unigene_141106	3.41	16.43	4.82	2.27	0.396944	1	tr|K4B2R8|K4B2R8_SOLLC	688	99.1	113	45.5	16.42	1	0	158	496	323	435	6e-52	101263644	Uncharacterized protein	GO:0003684; GO:0003697; GO:0003887; GO:0006281; GO:0016020	DNA repair [GO:0006281]	membrane [GO:0016020]	damaged DNA binding [GO:0003684]; DNA-directed DNA polymerase activity [GO:0003887]; single-stranded DNA binding [GO:0003697]	NA
Unigene_451245	0.85	18.78	22.04	4.46	0.152396	1	NA	NA	NA	NA	NA	NA	NA	NA	NA	NA	NA	NA	NA	NA	NA	NA	NA	NA	NA	NA
Unigene_36846	1.7	11.74	6.89	2.78	0.420307	1	tr|A0A0V0IH78|A0A0V0IH78_SOLCH	104	67.3	49	9.16	47.12	12	2	1105	1245	46	92	2.3e-08	NA	Putative ovule protein	GO:0016021	NA	integral component of membrane [GO:0016021]	NA	NA
Unigene_503361	3.41	23.48	6.89	2.78	0.239688	1	tr|A0A0B5H2X3|A0A0B5H2X3_KLEFL	794	57	107	95.54	13.48	41	2	332	15	378	480	3.1e-24	ccmF	Heme lyase	GO:0005739; GO:0015232; GO:0016020; GO:0016829; GO:0017004; GO:0020037	cytochrome complex assembly [GO:0017004]	membrane [GO:0016020]; mitochondrion [GO:0005739]	heme binding [GO:0020037]; heme transporter activity [GO:0015232]; lyase activity [GO:0016829]	NA
Unigene_503363	3.41	21.13	6.2	2.63	0.283741	1	NA	NA	NA	NA	NA	NA	NA	NA	NA	NA	NA	NA	NA	NA	NA	NA	NA	NA	NA	NA
Unigene_503366	1.7	46.95	27.56	4.78	0.025547	1	tr|A0A0V0GKN2|A0A0V0GKN2_SOLCH	135	54.9	71	47.23	52.59	32	0	13	225	29	99	2.4e-11	NA	Putative ovule protein (Fragment)	NA	NA	NA	NA	NA
Unigene_503367	17.04	91.56	5.37	2.43	0.10985	1	NA	NA	NA	NA	NA	NA	NA	NA	NA	NA	NA	NA	NA	NA	NA	NA	NA	NA	NA	NA
Unigene_102189	0.85	11.74	13.78	3.78	0.327679	1	NA	NA	NA	NA	NA	NA	NA	NA	NA	NA	NA	NA	NA	NA	NA	NA	NA	NA	NA	NA
Unigene_402053	3.41	14.09	4.13	2.05	0.472874	1	tr|A0A250X1L5|A0A250X1L5_9CHLO	1438	40.4	57	45.72	3.96	34	0	3	173	482	538	9.4e-06	CEUSTIGMA_g4228.t1	Uncharacterized protein	GO:0000155; GO:0005216; GO:0005622; GO:0009190; GO:0016021; GO:0016849	cyclic nucleotide biosynthetic process [GO:0009190]	integral component of membrane [GO:0016021]; intracellular [GO:0005622]	ion channel activity [GO:0005216]; phosphorelay sensor kinase activity [GO:0000155]; phosphorus-oxygen lyase activity [GO:0016849]	NA
Unigene_458774	3.41	16.43	4.82	2.27	0.396944	1	NA	NA	NA	NA	NA	NA	NA	NA	NA	NA	NA	NA	NA	NA	NA	NA	NA	NA	NA	NA
Unigene_448500	3.41	19.95	5.86	2.55	0.308917	1	NA	NA	NA	NA	NA	NA	NA	NA	NA	NA	NA	NA	NA	NA	NA	NA	NA	NA	NA	NA
Unigene_448508	3.41	18.78	5.51	2.46	0.336109	1	NA	NA	NA	NA	NA	NA	NA	NA	NA	NA	NA	NA	NA	NA	NA	NA	NA	NA	NA	NA
Unigene_448509	14.48	181.94	12.56	3.65	0.0165501	1	tr|K4CRJ1|K4CRJ1_SOLLC	221	100	25	6.49	11.31	0	0	1	75	67	91	1.5e-06	NA	Uncharacterized protein	NA	NA	NA	NA	NA
Unigene_357461	1.7	8.22	4.82	2.27	0.584639	1	NA	NA	NA	NA	NA	NA	NA	NA	NA	NA	NA	NA	NA	NA	NA	NA	NA	NA	NA	NA
Unigene_357463	4.26	24.65	5.79	2.53	0.263217	1	NA	NA	NA	NA	NA	NA	NA	NA	NA	NA	NA	NA	NA	NA	NA	NA	NA	NA	NA	NA
Unigene_357464	8.52	45.78	5.37	2.43	0.171566	1	tr|K4DBA6|K4DBA6_SOLLC	799	100	83	63.85	10.39	0	0	390	142	717	799	5.2e-39	101256069	Potassium transporter	GO:0015079; GO:0016020; GO:0016021	NA	integral component of membrane [GO:0016021]; membrane [GO:0016020]	potassium ion transmembrane transporter activity [GO:0015079]	NA
Unigene_357465	1.7	11.74	6.89	2.78	0.420307	1	NA	NA	NA	NA	NA	NA	NA	NA	NA	NA	NA	NA	NA	NA	NA	NA	NA	NA	NA	NA
Unigene_357466	5.11	35.21	6.89	2.78	0.164057	1	tr|K4D2K3|K4D2K3_SOLLC	295	88.8	125	103.02	42.37	1	1	338	3	4	128	1.4e-54	100316880	Uncharacterized protein	GO:0008152; GO:0016787	metabolic process [GO:0008152]	NA	hydrolase activity [GO:0016787]	NA
Unigene_511503	1.7	7.04	4.13	2.05	0.652448	1	NA	NA	NA	NA	NA	NA	NA	NA	NA	NA	NA	NA	NA	NA	NA	NA	NA	NA	NA	NA
Unigene_511505	6.82	28.17	4.13	2.05	0.317803	1	NA	NA	NA	NA	NA	NA	NA	NA	NA	NA	NA	NA	NA	NA	NA	NA	NA	NA	NA	NA
Unigene_182194	16.19	84.51	5.22	2.38	0.119725	1	tr|K4BGX3|K4BGX3_SOLLC	497	99.3	415	52.05	83.5	3	0	2230	986	1	415	3.4e-234	101257542	Uncharacterized protein	GO:0004175; GO:0008236	NA	NA	endopeptidase activity [GO:0004175]; serine-type peptidase activity [GO:0008236]	NA
Unigene_110324	1.7	11.74	6.89	2.78	0.420307	1	tr|M1A396|M1A396_SOLTU	489	79.2	149	77.07	30.47	31	0	448	2	181	329	1.2e-55	102600344	Uncharacterized protein	NA	NA	NA	NA	NA
Unigene_511508	1.7	9.39	5.51	2.46	0.524744	1	tr|M1AWA1|M1AWA1_SOLTU	874	100	78	65.55	8.92	0	0	357	124	404	481	1.1e-38	102594961	Uncharacterized protein	GO:0004672; GO:0005524; GO:0010098; GO:0010103; GO:0010229	inflorescence development [GO:0010229]; stomatal complex morphogenesis [GO:0010103]; suspensor development [GO:0010098]	NA	ATP binding [GO:0005524]; protein kinase activity [GO:0004672]	NA
Unigene_420463	202.76	863.91	4.26	2.09	0.15353	1	tr|K4D3S7|K4D3S7_SOLLC	717	92.9	594	63.55	82.85	42	0	2093	312	124	717	0	101265495	Uncharacterized protein	GO:0004672; GO:0005524	NA	NA	ATP binding [GO:0005524]; protein kinase activity [GO:0004672]	NA
Unigene_420464	644.92	5776.21	8.96	3.16	0.0593096	1	tr|K4BT78|K4BT78_SOLLC	240	100	240	43.85	100	0	0	1196	477	1	240	2.4e-138	101265430	Uncharacterized protein	NA	NA	NA	NA	NA
Unigene_482069	6.82	61.04	8.96	3.16	0.0668613	1	tr|K4AUV4|K4AUV4_SOLLC	117	64.6	99	53.04	84.62	32	1	555	268	8	106	3.8e-27	NA	Uncharacterized protein	NA	NA	NA	NA	NA
Unigene_466910	18.74	791.13	42.21	5.4	0.00128507	1	tr|K4BAQ6|K4BAQ6_SOLLC	103	100	60	23.94	58.25	0	0	232	411	44	103	2e-31	101259800	Uncharacterized protein	NA	NA	NA	NA	NA
Unigene_466919	34.08	204.24	5.99	2.58	0.0735396	1	tr|A0A1S3XFL6|A0A1S3XFL6_TOBAC	324	60.3	290	38.48	89.51	110	2	1246	2115	19	303	2e-90	LOC107764542	uncharacterized mitochondrial protein AtMg00810-like	NA	NA	NA	NA	NA
Unigene_67669	5.11	21.13	4.13	2.05	0.379054	1	NA	NA	NA	NA	NA	NA	NA	NA	NA	NA	NA	NA	NA	NA	NA	NA	NA	NA	NA	NA
Unigene_375875	1.7	7.04	4.13	2.05	0.652448	1	NA	NA	NA	NA	NA	NA	NA	NA	NA	NA	NA	NA	NA	NA	NA	NA	NA	NA	NA	NA
Unigene_365601	4.26	18.78	4.41	2.14	0.389369	1	NA	NA	NA	NA	NA	NA	NA	NA	NA	NA	NA	NA	NA	NA	NA	NA	NA	NA	NA	NA
Unigene_179453	3.41	14.09	4.13	2.05	0.472874	1	NA	NA	NA	NA	NA	NA	NA	NA	NA	NA	NA	NA	NA	NA	NA	NA	NA	NA	NA	NA
Unigene_117858	1.7	11.74	6.89	2.78	0.420307	1	NA	NA	NA	NA	NA	NA	NA	NA	NA	NA	NA	NA	NA	NA	NA	NA	NA	NA	NA	NA
Unigene_179455	1.7	7.04	4.13	2.05	0.652448	1	NA	NA	NA	NA	NA	NA	NA	NA	NA	NA	NA	NA	NA	NA	NA	NA	NA	NA	NA	NA
Unigene_427995	3.41	16.43	4.82	2.27	0.396944	1	tr|A0A2K3D3W2|A0A2K3D3W2_CHLRE	400	66	144	99.54	36	49	0	1	432	2	145	8.3e-46	CHLRE_12g518000v5	Uncharacterized protein	GO:0005524; GO:0005622; GO:0006605; GO:0016020; GO:0017038	protein import [GO:0017038]; protein targeting [GO:0006605]	intracellular [GO:0005622]; membrane [GO:0016020]	ATP binding [GO:0005524]	NA
Unigene_427996	47.71	265.28	5.56	2.48	0.0852365	1	tr|K4D9L3|K4D9L3_SOLLC	663	100	103	98.72	15.54	0	0	3	311	428	530	6.7e-50	101255460	RING-type E3 ubiquitin transferase (EC 2.3.2.27)	GO:0004842; GO:0005634; GO:0005737; GO:0007166	cell surface receptor signaling pathway [GO:0007166]	cytoplasm [GO:0005737]; nucleus [GO:0005634]	ubiquitin-protein transferase activity [GO:0004842]	PATHWAY: Protein modification; protein ubiquitination. {ECO:0000256|SAAS:SAAS00512800}.
Unigene_417722	1.7	9.39	5.51	2.46	0.524744	1	NA	NA	NA	NA	NA	NA	NA	NA	NA	NA	NA	NA	NA	NA	NA	NA	NA	NA	NA	NA
Unigene_479322	1.7	36.39	21.36	4.42	0.0528579	1	NA	NA	NA	NA	NA	NA	NA	NA	NA	NA	NA	NA	NA	NA	NA	NA	NA	NA	NA	NA
Unigene_18474	1.7	7.04	4.13	2.05	0.652448	1	NA	NA	NA	NA	NA	NA	NA	NA	NA	NA	NA	NA	NA	NA	NA	NA	NA	NA	NA	NA
Unigene_490209	8.52	66.91	7.85	2.97	0.0741666	1	tr|K4B6V2|K4B6V2_SOLLC	539	96	174	98.68	32.28	7	0	6	527	80	253	9.6e-97	101263571	Uncharacterized protein	GO:0005507; GO:0009505; GO:0009506; GO:0016722	NA	plant-type cell wall [GO:0009505]; plasmodesma [GO:0009506]	copper ion binding [GO:0005507]; oxidoreductase activity, oxidizing metal ions [GO:0016722]	NA
Unigene_388283	50.26	294.62	5.86	2.55	0.0773343	1	tr|K4BJD4|K4BJD4_SOLLC	328	92.7	354	53.37	107.93	0	1	586	1647	1	328	3.6e-189	101262601	Uncharacterized protein	GO:0003854; GO:0006694	steroid biosynthetic process [GO:0006694]	NA	3-beta-hydroxy-delta5-steroid dehydrogenase activity [GO:0003854]	NA
Unigene_388284	1.7	24.65	14.47	3.85	0.132522	1	NA	NA	NA	NA	NA	NA	NA	NA	NA	NA	NA	NA	NA	NA	NA	NA	NA	NA	NA	NA
Unigene_75803	3.41	16.43	4.82	2.27	0.396944	1	NA	NA	NA	NA	NA	NA	NA	NA	NA	NA	NA	NA	NA	NA	NA	NA	NA	NA	NA	NA
Unigene_388288	2.56	10.56	4.13	2.05	0.551357	1	NA	NA	NA	NA	NA	NA	NA	NA	NA	NA	NA	NA	NA	NA	NA	NA	NA	NA	NA	NA
Unigene_288903	13.63	95.08	6.98	2.8	0.069138	1	tr|K4CUA5|K4CUA5_SOLLC	1321	100	130	99.74	9.84	0	0	2	391	586	715	7.4e-70	101249759	Uncharacterized protein	NA	NA	NA	NA	NA
Unigene_197863	8.52	61.04	7.16	2.84	0.0920976	1	tr|K4ASY3|K4ASY3_SOLLC	1018	98.9	356	93.36	34.97	4	0	1144	77	84	439	1.4e-204	101259070	Uncharacterized protein	GO:0003723; GO:0004519; GO:0008270; GO:0009451; GO:0043231	RNA modification [GO:0009451]	intracellular membrane-bounded organelle [GO:0043231]	endonuclease activity [GO:0004519]; RNA binding [GO:0003723]; zinc ion binding [GO:0008270]	NA
Unigene_441010	5.11	34.04	6.66	2.74	0.175218	1	NA	NA	NA	NA	NA	NA	NA	NA	NA	NA	NA	NA	NA	NA	NA	NA	NA	NA	NA	NA
Unigene_451286	35.78	1231.3	34.41	5.1	0.00227697	1	tr|K4BKP3|K4BKP3_SOLLC	146	77.4	146	36.56	100	25	1	802	389	1	146	1.2e-57	101256861	Uncharacterized protein	NA	NA	NA	NA	NA
Unigene_441016	1.7	23.48	13.78	3.78	0.146437	1	NA	NA	NA	NA	NA	NA	NA	NA	NA	NA	NA	NA	NA	NA	NA	NA	NA	NA	NA	NA
Unigene_36884	11.08	91.56	8.27	3.05	0.0528548	1	tr|K4BI39|K4BI39_SOLLC	377	100	163	53.74	43.24	0	0	908	420	215	377	5.5e-84	101268658	Uncharacterized protein	GO:0005524; GO:0005634	NA	nucleus [GO:0005634]	ATP binding [GO:0005524]	NA
Unigene_497736	1.7	21.13	12.4	3.63	0.179163	1	NA	NA	NA	NA	NA	NA	NA	NA	NA	NA	NA	NA	NA	NA	NA	NA	NA	NA	NA	NA
Unigene_98483	5.11	27	5.28	2.4	0.263977	1	NA	NA	NA	NA	NA	NA	NA	NA	NA	NA	NA	NA	NA	NA	NA	NA	NA	NA	NA	NA
Unigene_36887	1.7	7.04	4.13	2.05	0.652448	1	NA	NA	NA	NA	NA	NA	NA	NA	NA	NA	NA	NA	NA	NA	NA	NA	NA	NA	NA	NA
Unigene_88213	1.7	7.04	4.13	2.05	0.652448	1	NA	NA	NA	NA	NA	NA	NA	NA	NA	NA	NA	NA	NA	NA	NA	NA	NA	NA	NA	NA
Unigene_396420	3.41	17.61	5.17	2.37	0.365196	1	NA	NA	NA	NA	NA	NA	NA	NA	NA	NA	NA	NA	NA	NA	NA	NA	NA	NA	NA	NA
Unigene_148672	5.11	21.13	4.13	2.05	0.379054	1	tr|K4BEU9|K4BEU9_SOLLC	812	98.8	80	21.6	9.85	1	0	361	600	59	138	5.2e-36	101250278	Uncharacterized protein	GO:0005783; GO:0006869; GO:0008289; GO:0016021	lipid transport [GO:0006869]	endoplasmic reticulum [GO:0005783]; integral component of membrane [GO:0016021]	lipid binding [GO:0008289]	NA
Unigene_402095	5.11	28.17	5.51	2.46	0.245969	1	tr|K4CIU2|K4CIU2_SOLLC	470	100	51	50.66	10.85	0	0	150	302	1	51	5.8e-22	101254114	Uncharacterized protein	GO:0051260	protein homooligomerization [GO:0051260]	NA	NA	NA
Unigene_448546	5.11	96.25	18.83	4.23	0.0121898	1	tr|K4C3I9|K4C3I9_SOLLC	1484	98.2	166	82.86	11.19	3	0	104	601	858	1023	1.3e-76	NA	Uncharacterized protein	GO:0003777; GO:0003779; GO:0005524; GO:0007015; GO:0007018; GO:0008017; GO:0016459	actin filament organization [GO:0007015]; microtubule-based movement [GO:0007018]	myosin complex [GO:0016459]	actin binding [GO:0003779]; ATP binding [GO:0005524]; microtubule binding [GO:0008017]; microtubule motor activity [GO:0003777]	NA
Unigene_448549	3.41	90.38	26.52	4.73	0.00766833	1	tr|K4D264|K4D264_SOLLC	506	84.6	136	79.53	26.88	21	0	410	3	1	136	3.4e-59	101261765	Uncharacterized protein	GO:0005506; GO:0009809; GO:0016020; GO:0016709; GO:0020037	lignin biosynthetic process [GO:0009809]	membrane [GO:0016020]	heme binding [GO:0020037]; iron ion binding [GO:0005506]; oxidoreductase activity, acting on paired donors, with incorporation or reduction of molecular oxygen, NAD(P)H as one donor, and incorporation of one atom of oxygen [GO:0016709]	NA
Unigene_511544	51.97	754.75	14.52	3.86	0.0131886	1	tr|K4BDL4|K4BDL4_SOLLC	590	92.5	318	75.89	53.9	24	0	1255	302	273	590	4.1e-162	101267176	Uncharacterized protein	GO:0016021	NA	integral component of membrane [GO:0016021]	NA	NA
Unigene_110362	57.93	315.75	5.45	2.45	0.0895442	1	tr|A8MRL0|A8MRL0_ARATH	164	83.8	136	66.34	82.93	22	0	1	408	20	155	7.6e-53	H3.3 histone 3.3 At4g40030 T5J17.200 T5J17_200	Histone superfamily protein	GO:0000786; GO:0003677; GO:0005634; GO:0046982	NA	nucleosome [GO:0000786]; nucleus [GO:0005634]	DNA binding [GO:0003677]; protein heterodimerization activity [GO:0046982]	NA
Unigene_410233	6.82	65.73	9.64	3.27	0.0554926	1	NA	NA	NA	NA	NA	NA	NA	NA	NA	NA	NA	NA	NA	NA	NA	NA	NA	NA	NA	NA
Unigene_410238	1.7	7.04	4.13	2.05	0.652448	1	NA	NA	NA	NA	NA	NA	NA	NA	NA	NA	NA	NA	NA	NA	NA	NA	NA	NA	NA	NA
Unigene_224087	11.93	102.12	8.56	3.1	0.0460822	1	NA	NA	NA	NA	NA	NA	NA	NA	NA	NA	NA	NA	NA	NA	NA	NA	NA	NA	NA	NA
Unigene_466957	1.7	11.74	6.89	2.78	0.420307	1	NA	NA	NA	NA	NA	NA	NA	NA	NA	NA	NA	NA	NA	NA	NA	NA	NA	NA	NA	NA
Unigene_291682	5.11	21.13	4.13	2.05	0.379054	1	tr|K4AVX9|K4AVX9_SOLLC	62	100	40	31.41	64.52	0	0	261	380	10	49	3.5e-16	NA	Uncharacterized protein	NA	NA	NA	NA	NA
Unigene_57432	8.52	37.56	4.41	2.14	0.248723	1	tr|M1CAF8|M1CAF8_SOLTU	282	90.8	120	35.5	42.55	11	0	2	361	163	282	1.1e-51	102580600	Uncharacterized protein	NA	NA	NA	NA	NA
Unigene_208932	0.85	9.39	11.02	3.46	0.421369	1	NA	NA	NA	NA	NA	NA	NA	NA	NA	NA	NA	NA	NA	NA	NA	NA	NA	NA	NA	NA
Unigene_365643	166.98	2047.09	12.26	3.62	0.0238652	1	tr|K4C740|K4C740_SOLLC	542	100	215	99.08	39.67	0	0	647	3	183	397	6.2e-122	101260239	Uncharacterized protein	GO:0003824; GO:0009058; GO:0030170	biosynthetic process [GO:0009058]	NA	catalytic activity [GO:0003824]; pyridoxal phosphate binding [GO:0030170]	NA
Unigene_365646	3.41	32.87	9.64	3.27	0.126443	1	NA	NA	NA	NA	NA	NA	NA	NA	NA	NA	NA	NA	NA	NA	NA	NA	NA	NA	NA	NA
Unigene_117890	1.7	9.39	5.51	2.46	0.524744	1	tr|A0A1S3BC60|A0A1S3BC60_CUCME	373	59.3	59	37.03	15.82	23	1	73	246	138	196	3e-12	LOC103488441	protein ABHD17C-like	NA	NA	NA	NA	NA
Unigene_365648	27.26	159.64	5.86	2.55	0.0788091	1	tr|A0A0V0IW91|A0A0V0IW91_SOLCH	1086	62.8	183	38.47	16.85	60	4	3	548	911	1086	1.7e-55	NA	Putative ovule protein (Fragment)	NA	NA	NA	NA	NA
Unigene_365649	3.41	153.77	45.12	5.5	0.00151449	1	tr|K4AZY2|K4AZY2_SOLLC	285	87.3	284	45.22	99.65	36	0	22	873	1	284	1.7e-135	NA	Uncharacterized protein	GO:0004144; GO:0005886; GO:0016021; GO:0019432; GO:0047196	triglyceride biosynthetic process [GO:0019432]	integral component of membrane [GO:0016021]; plasma membrane [GO:0005886]	diacylglycerol O-acyltransferase activity [GO:0004144]; long-chain-alcohol O-fatty-acyltransferase activity [GO:0047196]	NA
Unigene_508803	3.41	16.43	4.82	2.27	0.396944	1	NA	NA	NA	NA	NA	NA	NA	NA	NA	NA	NA	NA	NA	NA	NA	NA	NA	NA	NA	NA
Unigene_117896	1.7	14.09	8.27	3.05	0.334357	1	tr|K4AZE6|K4AZE6_SOLLC	1206	99.6	241	98.64	19.98	1	0	725	3	467	707	7.9e-142	NA	Uncharacterized protein	NA	NA	NA	NA	NA
Unigene_179499	10.22	49.3	4.82	2.27	0.185634	1	tr|A0A0V0GT72|A0A0V0GT72_SOLCH	123	63.2	38	22.98	30.89	14	0	495	382	1	38	1.6e-05	NA	Putative ovule protein	NA	NA	NA	NA	NA
Unigene_180109	1.7	9.39	5.51	2.46	0.524744	1	tr|A0A1Y1IVF8|A0A1Y1IVF8_KLENI	564	52.6	57	48.44	10.11	27	0	10	180	90	146	3.8e-09	KFL_010910010	Methylmalonate-semialdehyde dehydrogenase	GO:0004491	NA	NA	methylmalonate-semialdehyde dehydrogenase (acylating) activity [GO:0004491]	NA
Unigene_417761	12.78	76.3	5.97	2.58	0.102429	1	NA	NA	NA	NA	NA	NA	NA	NA	NA	NA	NA	NA	NA	NA	NA	NA	NA	NA	NA	NA
Unigene_417762	1.7	7.04	4.13	2.05	0.652448	1	tr|A0A1Y1I619|A0A1Y1I619_KLENI	536	56.2	128	87.07	23.88	54	1	63	440	29	156	1.7e-30	KFL_002870090	Catalase	GO:0004096; GO:0006979; GO:0020037; GO:0046872	response to oxidative stress [GO:0006979]	NA	catalase activity [GO:0004096]; heme binding [GO:0020037]; metal ion binding [GO:0046872]	NA
Unigene_479361	8.52	62.21	7.3	2.87	0.0881108	1	NA	NA	NA	NA	NA	NA	NA	NA	NA	NA	NA	NA	NA	NA	NA	NA	NA	NA	NA	NA
Unigene_417765	34.93	152.59	4.37	2.13	0.136331	1	tr|K4BSZ2|K4BSZ2_SOLLC	1579	93.1	625	79.45	39.58	43	0	2359	485	798	1422	0	NA	Uncharacterized protein	GO:0003723; GO:0004521; GO:0005847; GO:0006378; GO:0016973; GO:0046872	mRNA polyadenylation [GO:0006378]; poly(A)+ mRNA export from nucleus [GO:0016973]	mRNA cleavage and polyadenylation specificity factor complex [GO:0005847]	endoribonuclease activity [GO:0004521]; metal ion binding [GO:0046872]; RNA binding [GO:0003723]	NA
Unigene_490246	1.7	10.56	6.2	2.63	0.470712	1	tr|A0A1U8H631|A0A1U8H631_CAPAN	217	41.9	105	79.35	48.39	47	3	121	393	99	203	2.5e-09	LOC107874188	uncharacterized protein LOC107874188	NA	NA	NA	NA	NA
Unigene_232223	1182.5	5490.98	4.64	2.22	0.172716	1	tr|K4D4F1|K4D4F1_SOLLC	495	86.5	422	51.21	85.25	53	1	504	1769	78	495	1.7e-199	101262765	Uncharacterized protein	NA	NA	NA	NA	NA
Unigene_378050	3.41	21.13	6.2	2.63	0.283741	1	NA	NA	NA	NA	NA	NA	NA	NA	NA	NA	NA	NA	NA	NA	NA	NA	NA	NA	NA	NA
Unigene_378057	1.7	21.13	12.4	3.63	0.179163	1	NA	NA	NA	NA	NA	NA	NA	NA	NA	NA	NA	NA	NA	NA	NA	NA	NA	NA	NA	NA
Unigene_141186	1.7	9.39	5.51	2.46	0.524744	1	tr|A0A2P4N3U5|A0A2P4N3U5_QUESU	462	41.7	84	72.83	18.18	23	1	39	290	290	347	1.2e-07	CFP56_35359	Proteasome endopeptidase complex (EC 3.4.25.1)	GO:0003676; GO:0004298; GO:0005634; GO:0005737; GO:0006511; GO:0019773	ubiquitin-dependent protein catabolic process [GO:0006511]	cytoplasm [GO:0005737]; nucleus [GO:0005634]; proteasome core complex, alpha-subunit complex [GO:0019773]	nucleic acid binding [GO:0003676]; threonine-type endopeptidase activity [GO:0004298]	NA
Unigene_441055	1.7	25.82	15.16	3.92	0.120182	1	tr|K4CDN8|K4CDN8_SOLLC	429	100	54	40.7	12.59	0	0	191	30	1	54	6.9e-23	NA	Uncharacterized protein	GO:0004565; GO:0005618; GO:0005773; GO:0005975	carbohydrate metabolic process [GO:0005975]	cell wall [GO:0005618]; vacuole [GO:0005773]	beta-galactosidase activity [GO:0004565]	NA
Unigene_497773	34.08	172.55	5.06	2.34	0.102746	1	tr|K4CUK0|K4CUK0_SOLLC	475	82.4	142	34.55	29.89	25	0	620	1045	57	198	1.1e-55	NA	Ammonium transporter	GO:0008519; GO:0016021	NA	integral component of membrane [GO:0016021]	ammonium transmembrane transporter activity [GO:0008519]	NA
Unigene_497774	1.7	9.39	5.51	2.46	0.524744	1	NA	NA	NA	NA	NA	NA	NA	NA	NA	NA	NA	NA	NA	NA	NA	NA	NA	NA	NA	NA
Unigene_425905	0.85	21.13	24.8	4.63	0.122339	1	NA	NA	NA	NA	NA	NA	NA	NA	NA	NA	NA	NA	NA	NA	NA	NA	NA	NA	NA	NA
Unigene_497779	3.41	30.52	8.96	3.16	0.147368	1	NA	NA	NA	NA	NA	NA	NA	NA	NA	NA	NA	NA	NA	NA	NA	NA	NA	NA	NA	NA
Unigene_396460	3.41	18.78	5.51	2.46	0.336109	1	tr|A0A1S4B1A8|A0A1S4B1A8_TOBAC	463	83.8	37	16.57	7.99	6	0	169	279	8	44	5.6e-09	LOC107803432	uncharacterized protein LOC107803432	NA	NA	NA	NA	NA
Unigene_396461	3.41	14.09	4.13	2.05	0.472874	1	NA	NA	NA	NA	NA	NA	NA	NA	NA	NA	NA	NA	NA	NA	NA	NA	NA	NA	NA	NA
Unigene_396463	1.7	35.21	20.67	4.37	0.0575335	1	tr|Q9XGA7|Q9XGA7_SOLTU	836	100	25	13.49	2.99	0	0	480	554	286	310	1.3e-06	SBE II	Starch branching enzyme II (EC 2.4.1.18) (Fragment)	GO:0003844; GO:0004553; GO:0005978; GO:0043169; GO:0102752	glycogen biosynthetic process [GO:0005978]	NA	1,4-alpha-glucan branching enzyme activity [GO:0003844]; 1,4-alpha-glucan branching enzyme activity (using a glucosylated glycogenin as primer for glycogen synthesis) [GO:0102752]; cation binding [GO:0043169]; hydrolase activity, hydrolyzing O-glycosyl compounds [GO:0004553]	NA
Unigene_138441	5.11	23.48	4.59	2.2	0.327597	1	NA	NA	NA	NA	NA	NA	NA	NA	NA	NA	NA	NA	NA	NA	NA	NA	NA	NA	NA	NA
Unigene_448580	13.63	123.25	9.04	3.18	0.0372783	1	tr|M0ZIC0|M0ZIC0_SOLTU	981	85	253	51.25	25.79	27	1	579	1304	123	375	2.9e-122	102581340	Uncharacterized protein	GO:0005789; GO:0006506; GO:0016021; GO:0051377	GPI anchor biosynthetic process [GO:0006506]	endoplasmic reticulum membrane [GO:0005789]; integral component of membrane [GO:0016021]	mannose-ethanolamine phosphotransferase activity [GO:0051377]	NA
Unigene_448582	3.41	25.82	7.58	2.92	0.203239	1	tr|A0A0V0H1H0|A0A0V0H1H0_SOLCH	80	83.1	65	41.76	81.25	11	0	228	422	10	74	3.6e-23	NA	Putative ovule protein	GO:0016021	NA	integral component of membrane [GO:0016021]	NA	NA
Unigene_438316	1.7	18.78	11.02	3.46	0.218157	1	NA	NA	NA	NA	NA	NA	NA	NA	NA	NA	NA	NA	NA	NA	NA	NA	NA	NA	NA	NA
Unigene_201443	1.7	11.74	6.89	2.78	0.420307	1	tr|K8ES05|K8ES05_9CHLO	2171	49.1	57	49.85	2.63	29	0	8	178	1150	1206	7.1e-08	Bathy02g03440	Uncharacterized protein	NA	NA	NA	NA	NA
Unigene_501317	2.56	51.65	20.21	4.34	0.0293536	1	tr|A0A0V0I1W9|A0A0V0I1W9_SOLCH	359	87.1	62	34.57	17.27	8	0	171	356	294	355	3.8e-24	NA	Putative ovule protein	NA	NA	NA	NA	NA
Unigene_100139	3.41	14.09	4.13	2.05	0.472874	1	NA	NA	NA	NA	NA	NA	NA	NA	NA	NA	NA	NA	NA	NA	NA	NA	NA	NA	NA	NA
Unigene_410270	15.33	93.9	6.12	2.61	0.0870522	1	tr|K4DAY9|K4DAY9_SOLLC	1052	98.7	153	71.16	14.54	2	0	474	16	1	153	4.8e-82	101255463	Uncharacterized protein	GO:0005524; GO:0005871; GO:0007018; GO:0008017; GO:0008574	microtubule-based movement [GO:0007018]	kinesin complex [GO:0005871]	ATP binding [GO:0005524]; ATP-dependent microtubule motor activity, plus-end-directed [GO:0008574]; microtubule binding [GO:0008017]	NA
Unigene_400001	13.63	58.69	4.31	2.11	0.193579	1	tr|K4BDC9|K4BDC9_SOLLC	841	68.5	54	46.29	6.42	16	1	283	125	101	154	1.5e-10	NA	Uncharacterized protein	GO:0000973; GO:0003723; GO:0006405; GO:0006606; GO:0008139; GO:0017056; GO:0034398; GO:0044614	posttranscriptional tethering of RNA polymerase II gene DNA at nuclear periphery [GO:0000973]; protein import into nucleus [GO:0006606]; RNA export from nucleus [GO:0006405]; telomere tethering at nuclear periphery [GO:0034398]	nuclear pore cytoplasmic filaments [GO:0044614]	nuclear localization sequence binding [GO:0008139]; RNA binding [GO:0003723]; structural constituent of nuclear pore [GO:0017056]	NA
Unigene_466991	1.7	11.74	6.89	2.78	0.420307	1	NA	NA	NA	NA	NA	NA	NA	NA	NA	NA	NA	NA	NA	NA	NA	NA	NA	NA	NA	NA
Unigene_466998	17.04	157.29	9.23	3.21	0.0323664	1	tr|A0A1S4AW50|A0A1S4AW50_TOBAC	337	42.7	124	29.25	36.8	46	3	999	628	220	318	4.8e-17	LOC107801925	uncharacterized protein LOC107801925	NA	NA	NA	NA	NA
Unigene_466999	1.7	11.74	6.89	2.78	0.420307	1	NA	NA	NA	NA	NA	NA	NA	NA	NA	NA	NA	NA	NA	NA	NA	NA	NA	NA	NA	NA
Unigene_456728	5.11	65.73	12.86	3.68	0.0363292	1	tr|A0A0D2QXK4|A0A0D2QXK4_GOSRA	153	72.7	33	19.11	21.57	9	0	419	517	120	152	4.5e-06	B456_002G197500	Uncharacterized protein	GO:0003924; GO:0005525; GO:0005622; GO:0007264	small GTPase mediated signal transduction [GO:0007264]	intracellular [GO:0005622]	GTPase activity [GO:0003924]; GTP binding [GO:0005525]	NA
Unigene_281455	23	136.16	5.92	2.57	0.0798153	1	tr|K4B9M6|K4B9M6_SOLLC	153	100	140	58.25	91.5	0	0	422	3	1	140	9.7e-76	NA	Uncharacterized protein	NA	NA	NA	NA	NA
Unigene_208979	1.7	11.74	6.89	2.78	0.420307	1	NA	NA	NA	NA	NA	NA	NA	NA	NA	NA	NA	NA	NA	NA	NA	NA	NA	NA	NA	NA
Unigene_355411	34.93	146.72	4.2	2.07	0.146845	1	tr|M1AMJ3|M1AMJ3_SOLTU	1137	88.4	69	49.4	6.07	7	1	212	418	1	68	5.4e-26	102583890	Uncharacterized protein	NA	NA	NA	NA	NA
Unigene_365689	18.74	176.07	9.39	3.23	0.0303583	1	tr|K4D1X1|K4D1X1_SOLLC	675	93.4	226	43.83	33.48	15	0	155	832	1	226	1.1e-113	101243752	Uncharacterized protein	NA	NA	NA	NA	NA
Unigene_508847	1.7	9.39	5.51	2.46	0.524744	1	NA	NA	NA	NA	NA	NA	NA	NA	NA	NA	NA	NA	NA	NA	NA	NA	NA	NA	NA	NA
Unigene_508848	3.41	15.26	4.48	2.16	0.432627	1	NA	NA	NA	NA	NA	NA	NA	NA	NA	NA	NA	NA	NA	NA	NA	NA	NA	NA	NA	NA
Unigene_407535	3.41	32.87	9.64	3.27	0.126443	1	NA	NA	NA	NA	NA	NA	NA	NA	NA	NA	NA	NA	NA	NA	NA	NA	NA	NA	NA	NA
Unigene_469133	1.7	14.09	8.27	3.05	0.334357	1	NA	NA	NA	NA	NA	NA	NA	NA	NA	NA	NA	NA	NA	NA	NA	NA	NA	NA	NA	NA
Unigene_407538	2.56	21.13	8.27	3.05	0.232815	1	tr|K4B689|K4B689_SOLLC	178	83.5	97	64.38	54.49	16	0	161	451	16	112	1.9e-37	NA	Uncharacterized protein	GO:0003700	NA	NA	DNA binding transcription factor activity [GO:0003700]	NA
Unigene_469138	5.11	25.82	5.05	2.34	0.283522	1	NA	NA	NA	NA	NA	NA	NA	NA	NA	NA	NA	NA	NA	NA	NA	NA	NA	NA	NA	NA
Unigene_378091	20.45	110.34	5.4	2.43	0.100853	1	NA	NA	NA	NA	NA	NA	NA	NA	NA	NA	NA	NA	NA	NA	NA	NA	NA	NA	NA	NA
Unigene_378092	57.93	333.36	5.75	2.52	0.0809286	1	tr|K4ASQ4|K4ASQ4_SOLLC	1596	96.5	317	95.48	19.86	11	0	1	951	738	1054	6.5e-163	NA	Uncharacterized protein	GO:0005634; GO:0042800	NA	nucleus [GO:0005634]	histone methyltransferase activity (H3-K4 specific) [GO:0042800]	NA
Unigene_378099	3.41	16.43	4.82	2.27	0.396944	1	NA	NA	NA	NA	NA	NA	NA	NA	NA	NA	NA	NA	NA	NA	NA	NA	NA	NA	NA	NA
Unigene_373826	13.63	119.73	8.78	3.13	0.0399848	1	tr|K4AWR3|K4AWR3_SOLLC	713	99.1	220	98.8	30.86	2	0	7	666	20	239	8.3e-122	NA	Uncharacterized protein	GO:0003857; GO:0005777; GO:0006635	fatty acid beta-oxidation [GO:0006635]	peroxisome [GO:0005777]	3-hydroxyacyl-CoA dehydrogenase activity [GO:0003857]	NA
Unigene_441092	201.91	867.43	4.3	2.1	0.151386	1	tr|K4ATM9|K4ATM9_SOLLC	479	76.2	324	35.45	67.64	52	2	1849	878	176	474	3.3e-140	NA	Uncharacterized protein	NA	NA	NA	NA	NA
Unigene_177402	27.26	194.85	7.15	2.84	0.0520356	1	tr|K4BSZ2|K4BSZ2_SOLLC	1579	93.9	708	100.38	44.84	38	1	6	2114	321	1028	0	NA	Uncharacterized protein	GO:0003723; GO:0004521; GO:0005847; GO:0006378; GO:0016973; GO:0046872	mRNA polyadenylation [GO:0006378]; poly(A)+ mRNA export from nucleus [GO:0016973]	mRNA cleavage and polyadenylation specificity factor complex [GO:0005847]	endoribonuclease activity [GO:0004521]; metal ion binding [GO:0046872]; RNA binding [GO:0003723]	NA
Unigene_425946	1.7	7.04	4.13	2.05	0.652448	1	NA	NA	NA	NA	NA	NA	NA	NA	NA	NA	NA	NA	NA	NA	NA	NA	NA	NA	NA	NA
Unigene_425947	5.11	25.82	5.05	2.34	0.283522	1	tr|M1BW79|M1BW79_SOLTU	364	100	25	14.2	6.87	0	0	1	75	294	318	5.1e-05	102591920	Uncharacterized protein	NA	NA	NA	NA	NA
Unigene_26698	3.41	16.43	4.82	2.27	0.396944	1	NA	NA	NA	NA	NA	NA	NA	NA	NA	NA	NA	NA	NA	NA	NA	NA	NA	NA	NA	NA
Unigene_16426	20.45	97.42	4.76	2.25	0.130693	1	tr|A0A068VG23|A0A068VG23_COFCA	42	80	35	26.45	83.33	7	0	204	100	1	35	2.2e-08	GSCOC_T00001167001	Uncharacterized protein	NA	NA	NA	NA	NA
Unigene_386230	15.33	83.34	5.43	2.44	0.113038	1	NA	NA	NA	NA	NA	NA	NA	NA	NA	NA	NA	NA	NA	NA	NA	NA	NA	NA	NA	NA
Unigene_386233	0.85	8.22	9.64	3.27	0.47859	1	NA	NA	NA	NA	NA	NA	NA	NA	NA	NA	NA	NA	NA	NA	NA	NA	NA	NA	NA	NA
Unigene_386236	1.7	15.26	8.96	3.16	0.298926	1	NA	NA	NA	NA	NA	NA	NA	NA	NA	NA	NA	NA	NA	NA	NA	NA	NA	NA	NA	NA
Unigene_128215	13.63	107.99	7.92	2.99	0.0512254	1	tr|K4C3Z8|K4C3Z8_SOLLC	1237	90.6	256	99.61	20.7	24	0	2	769	741	996	4.8e-121	101248303	Uncharacterized protein	GO:0046872	NA	NA	metal ion binding [GO:0046872]	NA
Unigene_128216	1.7	9.39	5.51	2.46	0.524744	1	NA	NA	NA	NA	NA	NA	NA	NA	NA	NA	NA	NA	NA	NA	NA	NA	NA	NA	NA	NA
Unigene_438357	3.41	23.48	6.89	2.78	0.239688	1	NA	NA	NA	NA	NA	NA	NA	NA	NA	NA	NA	NA	NA	NA	NA	NA	NA	NA	NA	NA
Unigene_34834	1.7	16.43	9.64	3.27	0.268	1	NA	NA	NA	NA	NA	NA	NA	NA	NA	NA	NA	NA	NA	NA	NA	NA	NA	NA	NA	NA
Unigene_501350	5.11	42.26	8.27	3.05	0.111445	1	NA	NA	NA	NA	NA	NA	NA	NA	NA	NA	NA	NA	NA	NA	NA	NA	NA	NA	NA	NA
Unigene_501351	3.41	16.43	4.82	2.27	0.396944	1	NA	NA	NA	NA	NA	NA	NA	NA	NA	NA	NA	NA	NA	NA	NA	NA	NA	NA	NA	NA
Unigene_501358	17.04	191.33	11.23	3.49	0.020658	1	tr|K4BKM1|K4BKM1_SOLLC	658	93.9	392	79.09	59.57	24	0	1	1176	263	654	2.7e-205	101249450	Uncharacterized protein	GO:0005524; GO:0005886; GO:0016021; GO:0042626	NA	integral component of membrane [GO:0016021]; plasma membrane [GO:0005886]	ATPase activity, coupled to transmembrane movement of substances [GO:0042626]; ATP binding [GO:0005524]	NA
Unigene_501359	11.93	53.99	4.53	2.18	0.189926	1	NA	NA	NA	NA	NA	NA	NA	NA	NA	NA	NA	NA	NA	NA	NA	NA	NA	NA	NA	NA
Unigene_400045	1.7	28.17	16.53	4.05	0.0991207	1	tr|K4BEX5|K4BEX5_SOLLC	207	80.6	129	99.49	62.32	25	0	1	387	38	166	9.9e-59	109119847	Uncharacterized protein	GO:0004867	NA	NA	serine-type endopeptidase inhibitor activity [GO:0004867]	NA
Unigene_456763	3.41	63.38	18.6	4.22	0.0228081	1	tr|M1BQI4|M1BQI4_SOLTU	257	95.5	198	72.79	77.04	9	0	17	610	60	257	8.4e-100	102598386	Uncharacterized protein	NA	NA	NA	NA	NA
Unigene_456764	5.11	84.51	16.53	4.05	0.0178236	1	NA	NA	NA	NA	NA	NA	NA	NA	NA	NA	NA	NA	NA	NA	NA	NA	NA	NA	NA	NA
Unigene_47240	1.7	9.39	5.51	2.46	0.524744	1	NA	NA	NA	NA	NA	NA	NA	NA	NA	NA	NA	NA	NA	NA	NA	NA	NA	NA	NA	NA
Unigene_47244	403.82	1707.86	4.23	2.08	0.167411	1	tr|K4DBY2|K4DBY2_SOLLC	374	84.1	296	49.44	79.14	47	0	99	986	1	296	1.4e-136	101245031	Uncharacterized protein	GO:0005634; GO:0006334	nucleosome assembly [GO:0006334]	nucleus [GO:0005634]	NA	NA
Unigene_355453	46.86	280.54	5.99	2.58	0.0739489	1	tr|A0A2G2Z3Z1|A0A2G2Z3Z1_CAPAN	217	100	103	75.37	47.47	0	0	309	1	74	176	3.1e-50	LOC107878400	ras-related protein RABA1f	GO:0003924; GO:0005525	NA	NA	GTPase activity [GO:0003924]; GTP binding [GO:0005525]	NA
Unigene_508888	27.26	191.33	7.02	2.81	0.054062	1	tr|K4B510|K4B510_SOLLC	988	93.2	176	99.25	17.81	12	0	531	4	567	742	2.3e-90	101263066	Uncharacterized protein	GO:0015379; GO:0016021	NA	integral component of membrane [GO:0016021]	potassium:chloride symporter activity [GO:0015379]	NA
Unigene_180187	3.41	18.78	5.51	2.46	0.336109	1	NA	NA	NA	NA	NA	NA	NA	NA	NA	NA	NA	NA	NA	NA	NA	NA	NA	NA	NA	NA
Unigene_407573	13.63	58.69	4.31	2.11	0.193579	1	NA	NA	NA	NA	NA	NA	NA	NA	NA	NA	NA	NA	NA	NA	NA	NA	NA	NA	NA	NA
Unigene_469171	5.11	21.13	4.13	2.05	0.379054	1	NA	NA	NA	NA	NA	NA	NA	NA	NA	NA	NA	NA	NA	NA	NA	NA	NA	NA	NA	NA
Unigene_480056	46.86	309.88	6.61	2.73	0.0610629	1	tr|K4BV99|K4BV99_SOLLC	669	100	79	63.88	11.81	0	0	370	134	591	669	4.9e-39	NA	Uncharacterized protein	NA	NA	NA	NA	NA
Unigene_469179	1.7	9.39	5.51	2.46	0.524744	1	NA	NA	NA	NA	NA	NA	NA	NA	NA	NA	NA	NA	NA	NA	NA	NA	NA	NA	NA	NA
Unigene_306267	219.8	1088.1	4.95	2.31	0.120639	1	tr|K4D3P9|K4D3P9_SOLLC	1349	98.7	448	49.78	33.21	6	0	821	2164	902	1349	8e-264	101259496	Uncharacterized protein	GO:0046872	NA	NA	metal ion binding [GO:0046872]	NA
Unigene_373864	81.79	474.21	5.8	2.54	0.0823191	1	tr|A0A1U8E6L7|A0A1U8E6L7_CAPAN	1219	92.3	26	2.03	2.13	2	0	645	722	147	172	5.7e-05	T459_32507	Cullin-associated NEDD8-dissociated protein 1	NA	NA	NA	NA	NA
Unigene_373868	7.67	61.04	7.96	2.99	0.0791669	1	NA	NA	NA	NA	NA	NA	NA	NA	NA	NA	NA	NA	NA	NA	NA	NA	NA	NA	NA	NA
Unigene_115840	3.41	18.78	5.51	2.46	0.336109	1	tr|K4AWK9|K4AWK9_SOLLC	259	89.4	123	72.35	47.49	13	0	141	509	124	246	6.5e-58	101263457	Uncharacterized protein	NA	NA	NA	NA	NA
Unigene_177443	3.41	18.78	5.51	2.46	0.336109	1	NA	NA	NA	NA	NA	NA	NA	NA	NA	NA	NA	NA	NA	NA	NA	NA	NA	NA	NA	NA
Unigene_425980	23.85	119.73	5.02	2.33	0.111595	1	NA	NA	NA	NA	NA	NA	NA	NA	NA	NA	NA	NA	NA	NA	NA	NA	NA	NA	NA	NA
Unigene_425982	1431.26	6439.4	4.5	2.17	0.185545	1	tr|K4CB04|K4CB04_SOLLC	1380	91.1	1380	75.04	100	123	0	132	4271	1	1380	0	101261244	Uncharacterized protein	GO:0003723; GO:0042802	NA	NA	identical protein binding [GO:0042802]; RNA binding [GO:0003723]	NA
Unigene_487580	5.11	29.34	5.74	2.52	0.229403	1	NA	NA	NA	NA	NA	NA	NA	NA	NA	NA	NA	NA	NA	NA	NA	NA	NA	NA	NA	NA
Unigene_477313	3.41	18.78	5.51	2.46	0.336109	1	NA	NA	NA	NA	NA	NA	NA	NA	NA	NA	NA	NA	NA	NA	NA	NA	NA	NA	NA	NA
Unigene_415717	6.82	36.39	5.34	2.42	0.207877	1	NA	NA	NA	NA	NA	NA	NA	NA	NA	NA	NA	NA	NA	NA	NA	NA	NA	NA	NA	NA
Unigene_78063	10.22	42.26	4.13	2.05	0.247236	1	tr|K4CD70|K4CD70_SOLLC	364	76.6	94	43.32	25.82	22	0	369	650	136	229	2.1e-37	NA	Uncharacterized protein	NA	NA	NA	NA	NA
Unigene_16468	18.74	196.02	10.46	3.39	0.0238488	1	tr|K4DFH9|K4DFH9_SOLLC	316	95.7	117	82.01	37.03	5	0	351	1	1	117	3.6e-62	NA	Uncharacterized protein	GO:0006629; GO:0016021; GO:0016717	lipid metabolic process [GO:0006629]	integral component of membrane [GO:0016021]	oxidoreductase activity, acting on paired donors, with oxidation of a pair of donors resulting in the reduction of molecular oxygen to two molecules of water [GO:0016717]	NA
Unigene_386270	1.7	7.04	4.13	2.05	0.652448	1	NA	NA	NA	NA	NA	NA	NA	NA	NA	NA	NA	NA	NA	NA	NA	NA	NA	NA	NA	NA
Unigene_386274	1.7	7.04	4.13	2.05	0.652448	1	NA	NA	NA	NA	NA	NA	NA	NA	NA	NA	NA	NA	NA	NA	NA	NA	NA	NA	NA	NA
Unigene_195850	5.96	38.73	6.5	2.7	0.159633	1	tr|K4D4U0|K4D4U0_SOLLC	75	98.6	73	18.42	97.33	1	0	74	292	1	73	2.2e-32	NA	Uncharacterized protein	NA	NA	NA	NA	NA
Unigene_438390	12.78	51.65	4.04	2.01	0.225664	1	NA	NA	NA	NA	NA	NA	NA	NA	NA	NA	NA	NA	NA	NA	NA	NA	NA	NA	NA	NA
Unigene_438396	3.41	16.43	4.82	2.27	0.396944	1	NA	NA	NA	NA	NA	NA	NA	NA	NA	NA	NA	NA	NA	NA	NA	NA	NA	NA	NA	NA
Unigene_428122	3.41	14.09	4.13	2.05	0.472874	1	NA	NA	NA	NA	NA	NA	NA	NA	NA	NA	NA	NA	NA	NA	NA	NA	NA	NA	NA	NA
Unigene_438398	5.11	25.82	5.05	2.34	0.283522	1	NA	NA	NA	NA	NA	NA	NA	NA	NA	NA	NA	NA	NA	NA	NA	NA	NA	NA	NA	NA
Unigene_428126	25.56	170.2	6.66	2.74	0.0608533	1	NA	NA	NA	NA	NA	NA	NA	NA	NA	NA	NA	NA	NA	NA	NA	NA	NA	NA	NA	NA
Unigene_428128	23.85	100.95	4.23	2.08	0.157131	1	tr|K4CWN1|K4CWN1_SOLLC	691	100	372	99.91	53.84	0	0	2	1117	292	663	2.1e-218	NA	Uncharacterized protein	GO:0003723; GO:0004519; GO:0008270; GO:0009451; GO:0043231	RNA modification [GO:0009451]	intracellular membrane-bounded organelle [GO:0043231]	endonuclease activity [GO:0004519]; RNA binding [GO:0003723]; zinc ion binding [GO:0008270]	NA
Unigene_495725	3.41	42.26	12.4	3.63	0.0707811	1	NA	NA	NA	NA	NA	NA	NA	NA	NA	NA	NA	NA	NA	NA	NA	NA	NA	NA	NA	NA
Unigene_501390	3.41	18.78	5.51	2.46	0.336109	1	tr|K4CG83|K4CG83_SOLLC	470	100	51	29.25	10.85	0	0	369	521	1	51	7.6e-22	NA	Uncharacterized protein	GO:0004497; GO:0005506; GO:0016021; GO:0016705; GO:0020037	NA	integral component of membrane [GO:0016021]	heme binding [GO:0020037]; iron ion binding [GO:0005506]; monooxygenase activity [GO:0004497]; oxidoreductase activity, acting on paired donors, with incorporation or reduction of molecular oxygen [GO:0016705]	NA
Unigene_394412	61.34	280.54	4.57	2.19	0.123929	1	tr|A0A0V0IF29|A0A0V0IF29_SOLCH	452	74.8	123	18.22	27.21	2	1	602	234	197	290	5.2e-42	NA	Putative polygalacturonase-like	GO:0004650; GO:0005975	carbohydrate metabolic process [GO:0005975]	NA	polygalacturonase activity [GO:0004650]	NA
Unigene_394417	5.11	37.56	7.35	2.88	0.144008	1	tr|K4BLT1|K4BLT1_SOLLC	641	100	23	22.92	3.59	0	0	301	233	164	186	2e-06	101251368	Uncharacterized protein	GO:0005506; GO:0005789; GO:0006629; GO:0008610; GO:0016021; GO:0016491	lipid biosynthetic process [GO:0008610]; lipid metabolic process [GO:0006629]	endoplasmic reticulum membrane [GO:0005789]; integral component of membrane [GO:0016021]	iron ion binding [GO:0005506]; oxidoreductase activity [GO:0016491]	NA
Unigene_400085	1.7	77.47	45.47	5.51	0.00492211	1	tr|A0A0V0HU89|A0A0V0HU89_SOLCH	94	100	25	8.97	26.6	0	0	1	75	55	79	7.2e-06	NA	Putative ovule protein	GO:0006457; GO:0051082	protein folding [GO:0006457]	NA	unfolded protein binding [GO:0051082]	NA
Unigene_446530	3.41	14.09	4.13	2.05	0.472874	1	tr|K4CKY4|K4CKY4_SOLLC	54	64.1	39	26.12	72.22	14	0	51	167	14	52	5.6e-05	NA	Uncharacterized protein	GO:0016021	NA	integral component of membrane [GO:0016021]	NA	NA
Unigene_37013	1.7	9.39	5.51	2.46	0.524744	1	tr|B9TK67|B9TK67_RICCO	241	44.4	81	40.17	33.61	45	0	359	117	16	96	9.2e-11	RCOM_1911950	Uncharacterized protein (Fragment)	GO:0003700	NA	NA	DNA binding transcription factor activity [GO:0003700]	NA
Unigene_37017	1.7	7.04	4.13	2.05	0.652448	1	NA	NA	NA	NA	NA	NA	NA	NA	NA	NA	NA	NA	NA	NA	NA	NA	NA	NA	NA	NA
Unigene_37018	0.85	4.7	5.51	2.46	0.694223	1	NA	NA	NA	NA	NA	NA	NA	NA	NA	NA	NA	NA	NA	NA	NA	NA	NA	NA	NA	NA
Unigene_480094	32.37	153.77	4.75	2.25	0.117104	1	NA	NA	NA	NA	NA	NA	NA	NA	NA	NA	NA	NA	NA	NA	NA	NA	NA	NA	NA	NA
Unigene_464942	8.52	49.3	5.79	2.53	0.147388	1	NA	NA	NA	NA	NA	NA	NA	NA	NA	NA	NA	NA	NA	NA	NA	NA	NA	NA	NA	NA
Unigene_464947	1.7	11.74	6.89	2.78	0.420307	1	NA	NA	NA	NA	NA	NA	NA	NA	NA	NA	NA	NA	NA	NA	NA	NA	NA	NA	NA	NA
Unigene_268521	627.88	7982.93	12.71	3.67	0.0352838	1	tr|A0A0J7YMY6|A0A0J7YMY6_BETVU	183	87.2	78	68.82	42.62	10	0	239	6	2	79	3.7e-33	BVRB_041110	Uncharacterized protein (Fragment)	NA	NA	NA	NA	NA
Unigene_55427	1.7	9.39	5.51	2.46	0.524744	1	NA	NA	NA	NA	NA	NA	NA	NA	NA	NA	NA	NA	NA	NA	NA	NA	NA	NA	NA	NA
Unigene_206929	3.41	16.43	4.82	2.27	0.396944	1	tr|M1AFX4|M1AFX4_SOLTU	837	95.9	217	32.32	25.93	9	0	1189	1839	467	683	1.7e-117	NA	Uncharacterized protein	GO:0004674; GO:0005524; GO:0016021; GO:0048544	recognition of pollen [GO:0048544]	integral component of membrane [GO:0016021]	ATP binding [GO:0005524]; protein serine/threonine kinase activity [GO:0004674]	NA
Unigene_177480	30.67	169.03	5.51	2.46	0.0877631	1	tr|K4CBR9|K4CBR9_SOLLC	678	94.4	675	94.71	99.56	38	0	112	2136	1	675	0	101268585	Uncharacterized protein	GO:0005096; GO:0005622; GO:0006886; GO:0012505; GO:0017137; GO:0031338; GO:0090630	activation of GTPase activity [GO:0090630]; intracellular protein transport [GO:0006886]; regulation of vesicle fusion [GO:0031338]	endomembrane system [GO:0012505]; intracellular [GO:0005622]	GTPase activator activity [GO:0005096]; Rab GTPase binding [GO:0017137]	NA
Unigene_115887	369.74	1576.4	4.26	2.09	0.163546	1	tr|K4C8H4|K4C8H4_SOLLC	400	96.8	400	65.04	100	13	0	165	1364	1	400	2.9e-217	101250023	Uncharacterized protein	GO:0005730; GO:0006364	rRNA processing [GO:0006364]	nucleolus [GO:0005730]	NA	NA
Unigene_477350	204.47	888.56	4.35	2.12	0.148716	1	tr|K4AZZ6|K4AZZ6_SOLLC	689	100	48	22.5	6.97	0	0	180	323	642	689	2e-19	NA	Auxin response factor	GO:0003677; GO:0005634; GO:0006351; GO:0006355; GO:0009734	auxin-activated signaling pathway [GO:0009734]; regulation of transcription, DNA-templated [GO:0006355]; transcription, DNA-templated [GO:0006351]	nucleus [GO:0005634]	DNA binding [GO:0003677]	NA
Unigene_477351	0.85	17.61	20.67	4.37	0.171379	1	tr|B9TE71|B9TE71_RICCO	468	38.2	144	57.83	30.77	89	0	8	439	324	467	3.6e-17	RCOM_1841680	Outer membrane protein tolC, putative	GO:0015562; GO:0019867	NA	outer membrane [GO:0019867]	efflux transmembrane transporter activity [GO:0015562]	NA
Unigene_415757	1.7	14.09	8.27	3.05	0.334357	1	NA	NA	NA	NA	NA	NA	NA	NA	NA	NA	NA	NA	NA	NA	NA	NA	NA	NA	NA	NA
Unigene_477354	1.7	14.09	8.27	3.05	0.334357	1	NA	NA	NA	NA	NA	NA	NA	NA	NA	NA	NA	NA	NA	NA	NA	NA	NA	NA	NA	NA
Unigene_415758	161.87	848.65	5.24	2.39	0.10562	1	tr|K4C6G3|K4C6G3_SOLLC	898	76.6	661	71.87	73.61	155	0	771	2753	1	661	1.2e-278	101245069	Uncharacterized protein	NA	NA	NA	NA	NA
Unigene_477359	1.7	16.43	9.64	3.27	0.268	1	NA	NA	NA	NA	NA	NA	NA	NA	NA	NA	NA	NA	NA	NA	NA	NA	NA	NA	NA	NA
Unigene_240486	363.78	1473.1	4.05	2.02	0.176856	1	tr|K4DCF6|K4DCF6_SOLLC	519	100	519	66.97	100	0	0	735	2291	1	519	8.6e-283	NA	Uncharacterized protein	GO:0005351; GO:0005355; GO:0016021; GO:0046323	glucose import [GO:0046323]	integral component of membrane [GO:0016021]	carbohydrate:proton symporter activity [GO:0005351]; glucose transmembrane transporter activity [GO:0005355]	NA
Unigene_376043	1.7	7.04	4.13	2.05	0.652448	1	NA	NA	NA	NA	NA	NA	NA	NA	NA	NA	NA	NA	NA	NA	NA	NA	NA	NA	NA	NA
Unigene_314447	385.93	1577.57	4.09	2.03	0.175483	1	tr|K4DAW6|K4DAW6_SOLLC	1034	93.6	729	99.91	70.5	36	1	2187	1	2	719	0	NA	Uncharacterized protein	GO:0000288; GO:0003723; GO:0004842; GO:0030014	nuclear-transcribed mRNA catabolic process, deadenylation-dependent decay [GO:0000288]	CCR4-NOT complex [GO:0030014]	RNA binding [GO:0003723]; ubiquitin-protein transferase activity [GO:0004842]	NA
Unigene_128290	147.39	590.42	4.01	2	0.165617	1	tr|K4B6U2|K4B6U2_SOLLC	591	88.7	591	72.99	100	67	0	2239	467	1	591	1.1e-299	101264787	Uncharacterized protein	GO:0004683; GO:0005509; GO:0005516; GO:0005524; GO:0005634; GO:0005737; GO:0005886; GO:0009738; GO:0009931; GO:0018105; GO:0035556; GO:0046777	abscisic acid-activated signaling pathway [GO:0009738]; intracellular signal transduction [GO:0035556]; peptidyl-serine phosphorylation [GO:0018105]; protein autophosphorylation [GO:0046777]	cytoplasm [GO:0005737]; nucleus [GO:0005634]; plasma membrane [GO:0005886]	ATP binding [GO:0005524]; calcium-dependent protein serine/threonine kinase activity [GO:0009931]; calcium ion binding [GO:0005509]; calmodulin binding [GO:0005516]; calmodulin-dependent protein kinase activity [GO:0004683]	NA
Unigene_128291	1.7	9.39	5.51	2.46	0.524744	1	NA	NA	NA	NA	NA	NA	NA	NA	NA	NA	NA	NA	NA	NA	NA	NA	NA	NA	NA	NA
Unigene_128295	10.22	50.47	4.94	2.3	0.177277	1	NA	NA	NA	NA	NA	NA	NA	NA	NA	NA	NA	NA	NA	NA	NA	NA	NA	NA	NA	NA
Unigene_118024	18.74	100.95	5.39	2.43	0.10477	1	tr|A0A2P5DWU1|A0A2P5DWU1_PARAD	138	100	27	10.87	19.57	0	0	80	160	80	106	1.8e-08	PanWU01x14_025210	Small subunit of serine palmitoyltransferase-like	GO:0016021; GO:0016740	NA	integral component of membrane [GO:0016021]	transferase activity [GO:0016740]	NA
Unigene_195895	27.26	109.16	4	2	0.168437	1	tr|A0A1U8GP60|A0A1U8GP60_CAPAN	596	85.4	596	71.26	100	78	3	2508	745	2	596	7.4e-288	LOC107868367	putative CCA tRNA nucleotidyltransferase 2 isoform X1	GO:0003723; GO:0006396; GO:0016779	RNA processing [GO:0006396]	NA	nucleotidyltransferase activity [GO:0016779]; RNA binding [GO:0003723]	NA
Unigene_7360	0.85	8.22	9.64	3.27	0.47859	1	tr|A0A2P4NC20|A0A2P4NC20_QUESU	441	37.8	135	81.49	30.61	80	2	34	426	95	229	1.9e-14	CFP56_25563	Udp-n-acetylglucosamine--n-acetylmuramyl-(Pentapeptide) pyrophosphoryl-undecaprenol n-acetylglucosamine transferase	GO:0005975; GO:0016021; GO:0030259; GO:0050511	carbohydrate metabolic process [GO:0005975]; lipid glycosylation [GO:0030259]	integral component of membrane [GO:0016021]	undecaprenyldiphospho-muramoylpentapeptide beta-N-acetylglucosaminyltransferase activity [GO:0050511]	NA
Unigene_7369	1.7	9.39	5.51	2.46	0.524744	1	tr|K4CJ43|K4CJ43_SOLLC	602	98	197	72.16	32.72	4	0	646	56	1	197	9.3e-107	101251308	Uncharacterized protein	GO:0003723; GO:0004519; GO:0008270; GO:0009451; GO:0043231	RNA modification [GO:0009451]	intracellular membrane-bounded organelle [GO:0043231]	endonuclease activity [GO:0004519]; RNA binding [GO:0003723]; zinc ion binding [GO:0008270]	NA
Unigene_495763	5.11	52.82	10.33	3.37	0.0648614	1	tr|A0A2G3CV61|A0A2G3CV61_CAPCH	186	75	36	30.59	19.35	6	1	175	68	95	127	8.9e-06	BC332_07721	Uncharacterized protein	NA	NA	NA	NA	NA
Unigene_24644	1.7	7.04	4.13	2.05	0.652448	1	NA	NA	NA	NA	NA	NA	NA	NA	NA	NA	NA	NA	NA	NA	NA	NA	NA	NA	NA	NA
Unigene_332852	362.08	1529.45	4.22	2.08	0.165515	1	tr|K4CMQ1|K4CMQ1_SOLLC	635	100	531	79.65	83.62	0	0	2	1594	105	635	0	101254412	Uncharacterized protein	GO:0005768; GO:0005794; GO:0005802; GO:0006486; GO:0016021; GO:0042546; GO:0052325; GO:0052636; GO:0080147	cell wall biogenesis [GO:0042546]; cell wall pectin biosynthetic process [GO:0052325]; protein glycosylation [GO:0006486]; root hair cell development [GO:0080147]	endosome [GO:0005768]; Golgi apparatus [GO:0005794]; integral component of membrane [GO:0016021]; trans-Golgi network [GO:0005802]	arabinosyltransferase activity [GO:0052636]	NA
Unigene_394458	1.7	7.04	4.13	2.05	0.652448	1	NA	NA	NA	NA	NA	NA	NA	NA	NA	NA	NA	NA	NA	NA	NA	NA	NA	NA	NA	NA
Unigene_394459	15.33	64.56	4.21	2.07	0.190006	1	tr|K4C4R2|K4C4R2_SOLLC	216	94.4	216	53.29	100	12	0	890	243	1	216	4.4e-113	101245172	Uncharacterized protein	NA	NA	NA	NA	NA
Unigene_446571	122.68	693.71	5.65	2.5	0.0896959	1	tr|A0A0V0I6G7|A0A0V0I6G7_SOLCH	66	54.5	66	10.2	100	30	0	829	1026	1	66	5.1e-10	NA	Putative ovule protein	NA	NA	NA	NA	NA
Unigene_436305	18.74	77.47	4.13	2.05	0.17955	1	NA	NA	NA	NA	NA	NA	NA	NA	NA	NA	NA	NA	NA	NA	NA	NA	NA	NA	NA	NA
Unigene_37051	1.7	9.39	5.51	2.46	0.524744	1	NA	NA	NA	NA	NA	NA	NA	NA	NA	NA	NA	NA	NA	NA	NA	NA	NA	NA	NA	NA
Unigene_37052	8.52	53.99	6.34	2.66	0.121344	1	tr|K4BYD2|K4BYD2_SOLLC	247	90.3	226	63.42	91.5	22	0	300	977	22	247	1.5e-112	101254202	Uncharacterized protein	GO:0005737; GO:0008757; GO:0016021; GO:0032259	methylation [GO:0032259]	cytoplasm [GO:0005737]; integral component of membrane [GO:0016021]	S-adenosylmethionine-dependent methyltransferase activity [GO:0008757]	NA
Unigene_37058	640.66	2609.33	4.07	2.03	0.188378	1	tr|K4BEH6|K4BEH6_SOLLC	1467	89.3	327	46.54	22.29	35	0	2106	1126	932	1258	7.8e-158	101256256	Uncharacterized protein	GO:0000325; GO:0005524; GO:0005774; GO:0016021; GO:0042626; GO:0055085	transmembrane transport [GO:0055085]	integral component of membrane [GO:0016021]; plant-type vacuole [GO:0000325]; vacuolar membrane [GO:0005774]	ATPase activity, coupled to transmembrane movement of substances [GO:0042626]; ATP binding [GO:0005524]	NA
Unigene_154843	0.85	10.56	12.4	3.63	0.372218	1	tr|K4AWX9|K4AWX9_SOLLC	196	76.4	165	59.64	84.18	39	0	135	629	32	196	2.5e-59	101247363	CASP-like protein	GO:0005886; GO:0016021; GO:0051536	NA	integral component of membrane [GO:0016021]; plasma membrane [GO:0005886]	iron-sulfur cluster binding [GO:0051536]	NA
Unigene_464984	3.41	23.48	6.89	2.78	0.239688	1	NA	NA	NA	NA	NA	NA	NA	NA	NA	NA	NA	NA	NA	NA	NA	NA	NA	NA	NA	NA
Unigene_454712	1.7	30.52	17.91	4.16	0.0820996	1	NA	NA	NA	NA	NA	NA	NA	NA	NA	NA	NA	NA	NA	NA	NA	NA	NA	NA	NA	NA
Unigene_454715	6.82	51.65	7.58	2.92	0.099767	1	tr|A0A1S3ZHK1|A0A1S3ZHK1_TOBAC	256	42.9	91	35.36	35.55	34	1	725	453	180	252	3.8e-09	LOC107786924	uncharacterized protein LOC107786924	NA	NA	NA	NA	NA
Unigene_55462	1.7	7.04	4.13	2.05	0.652448	1	tr|Q40137|Q40137_SOLLC	414	39.4	160	99.17	38.65	88	2	4	483	178	328	1.6e-18	PRO1	Gamma-glutamyl phosphate reductase	GO:0004350; GO:0006561; GO:0050661	proline biosynthetic process [GO:0006561]	NA	glutamate-5-semialdehyde dehydrogenase activity [GO:0004350]; NADP binding [GO:0050661]	NA
Unigene_363673	10.22	63.38	6.2	2.63	0.110074	1	tr|K4AY25|K4AY25_SOLLC	434	100	295	96.09	67.97	0	0	37	921	1	295	2.8e-168	NA	Uncharacterized protein	GO:0005524; GO:0006457; GO:0009408; GO:0031072; GO:0046872; GO:0051082	protein folding [GO:0006457]; response to heat [GO:0009408]	NA	ATP binding [GO:0005524]; heat shock protein binding [GO:0031072]; metal ion binding [GO:0046872]; unfolded protein binding [GO:0051082]	NA
Unigene_506831	3.41	18.78	5.51	2.46	0.336109	1	NA	NA	NA	NA	NA	NA	NA	NA	NA	NA	NA	NA	NA	NA	NA	NA	NA	NA	NA	NA
Unigene_506833	1.7	25.82	15.16	3.92	0.120182	1	NA	NA	NA	NA	NA	NA	NA	NA	NA	NA	NA	NA	NA	NA	NA	NA	NA	NA	NA	NA
Unigene_506834	17.04	100.95	5.92	2.57	0.0888935	1	tr|K4CIQ0|K4CIQ0_SOLLC	988	89.5	228	99.85	23.08	24	0	1	684	97	324	8.9e-111	NA	Uncharacterized protein	GO:0005886; GO:0006952; GO:0007165; GO:0043531	defense response [GO:0006952]; signal transduction [GO:0007165]	plasma membrane [GO:0005886]	ADP binding [GO:0043531]	NA
Unigene_506839	29.82	734.79	24.64	4.62	0.00413229	1	tr|K4CXK0|K4CXK0_SOLLC	392	99.6	226	23.84	57.65	1	0	2844	2167	77	302	5.7e-135	NA	Uncharacterized protein	GO:0048544	recognition of pollen [GO:0048544]	NA	NA	NA
Unigene_415792	11.08	1409.72	127.29	6.99	0.000145154	0.476511	sp|P18485|1A12_SOLLC	485	98.9	375	64.95	77.32	3	1	333	1454	94	468	5.7e-215	ACS2 ACC2 PCVV4A	1-aminocyclopropane-1-carboxylate synthase 2 (ACC synthase 2) (EC 4.4.1.14) (Le-ACS2) (ACS-2) (S-adenosyl-L-methionine methylthioadenosine-lyase 2)	GO:0009693; GO:0009835; GO:0016847; GO:0030170	ethylene biosynthetic process [GO:0009693]; fruit ripening [GO:0009835]	NA	1-aminocyclopropane-1-carboxylate synthase activity [GO:0016847]; pyridoxal phosphate binding [GO:0030170]	PATHWAY: Alkene biosynthesis; ethylene biosynthesis via S-adenosyl-L-methionine; ethylene from S-adenosyl-L-methionine: step 1/2.
Unigene_477390	159.31	755.92	4.74	2.25	0.125219	1	tr|K4C472|K4C472_SOLLC	614	99.4	158	99.79	25.73	1	0	1	474	145	302	1.4e-86	NA	Uncharacterized protein	GO:0005545; GO:0030136; GO:0030276; GO:0048268	clathrin coat assembly [GO:0048268]	clathrin-coated vesicle [GO:0030136]	1-phosphatidylinositol binding [GO:0005545]; clathrin binding [GO:0030276]	NA
Unigene_415794	6.82	30.52	4.48	2.16	0.280873	1	NA	NA	NA	NA	NA	NA	NA	NA	NA	NA	NA	NA	NA	NA	NA	NA	NA	NA	NA	NA
Unigene_405521	11.93	153.77	12.89	3.69	0.0166628	1	tr|K4C3R0|K4C3R0_SOLLC	1226	98.6	72	48.32	5.87	1	0	3	218	1155	1226	7.4e-34	NA	Uncharacterized protein	GO:0005886; GO:0006952; GO:0007165; GO:0043531	defense response [GO:0006952]; signal transduction [GO:0007165]	plasma membrane [GO:0005886]	ADP binding [GO:0043531]	NA
Unigene_415798	68.16	766.48	11.25	3.49	0.0228108	1	tr|K4CY97|K4CY97_SOLLC	625	100	58	11.37	9.28	0	0	176	3	56	113	3.7e-24	101268806	Uncharacterized protein	GO:0005516; GO:0006950	response to stress [GO:0006950]	NA	calmodulin binding [GO:0005516]	NA
Unigene_477395	1.7	7.04	4.13	2.05	0.652448	1	NA	NA	NA	NA	NA	NA	NA	NA	NA	NA	NA	NA	NA	NA	NA	NA	NA	NA	NA	NA
Unigene_467123	3.41	14.09	4.13	2.05	0.472874	1	NA	NA	NA	NA	NA	NA	NA	NA	NA	NA	NA	NA	NA	NA	NA	NA	NA	NA	NA	NA
Unigene_73873	1.7	8.22	4.82	2.27	0.584639	1	NA	NA	NA	NA	NA	NA	NA	NA	NA	NA	NA	NA	NA	NA	NA	NA	NA	NA	NA	NA
Unigene_371814	1.7	7.04	4.13	2.05	0.652448	1	tr|A0A2P4HKL1|A0A2P4HKL1_QUESU	411	43.9	114	79.17	27.74	35	1	65	406	73	157	1.3e-14	CFP56_33785	Protein kinase gsk3	GO:0004674; GO:0005524	NA	NA	ATP binding [GO:0005524]; protein serine/threonine kinase activity [GO:0004674]	NA
Unigene_185661	8.52	84.51	9.92	3.31	0.0413914	1	tr|K4D6B1|K4D6B1_SOLLC	364	93.3	134	44.37	36.81	9	0	1	402	135	268	5.9e-62	NA	Uncharacterized protein	GO:0016021; GO:0032977	NA	integral component of membrane [GO:0016021]	membrane insertase activity [GO:0032977]	NA
Unigene_185667	5.96	29.34	4.92	2.3	0.264175	1	tr|K4CIE9|K4CIE9_SOLLC	391	96.4	385	45.01	98.47	14	0	2426	1272	1	385	3.1e-209	101245780	Uncharacterized protein	NA	NA	NA	NA	NA
Unigene_423934	1.7	25.82	15.16	3.92	0.120182	1	tr|A8IH03|A8IH03_CHLRE	405	69	87	64.6	21.48	27	0	269	9	50	136	2.5e-28	PST1 CHLRE_07g331550v5 CHLREDRAFT_188476	Phosphoserine aminotransferase (EC 2.6.1.52)	GO:0004648; GO:0006564; GO:0009570	L-serine biosynthetic process [GO:0006564]	chloroplast stroma [GO:0009570]	O-phospho-L-serine:2-oxoglutarate aminotransferase activity [GO:0004648]	PATHWAY: Amino-acid biosynthesis; L-serine biosynthesis; L-serine from 3-phospho-D-glycerate: step 2/3. {ECO:0000256|RuleBase:RU004505}.
Unigene_485533	1.7	12.91	7.58	2.92	0.374891	1	NA	NA	NA	NA	NA	NA	NA	NA	NA	NA	NA	NA	NA	NA	NA	NA	NA	NA	NA	NA
Unigene_24686	1.7	9.39	5.51	2.46	0.524744	1	NA	NA	NA	NA	NA	NA	NA	NA	NA	NA	NA	NA	NA	NA	NA	NA	NA	NA	NA	NA
Unigene_24687	1.7	7.04	4.13	2.05	0.652448	1	NA	NA	NA	NA	NA	NA	NA	NA	NA	NA	NA	NA	NA	NA	NA	NA	NA	NA	NA	NA
Unigene_14414	1.7	18.78	11.02	3.46	0.218157	1	tr|A0A251TJ24|A0A251TJ24_HELAN	1465	74.3	179	82.87	12.22	46	0	544	8	793	971	5.5e-78	HannXRQ_Chr10g0295121	Putative reverse transcriptase domain-containing protein	GO:0003676; GO:0003964; GO:0008270; GO:0015074	DNA integration [GO:0015074]	NA	nucleic acid binding [GO:0003676]; RNA-directed DNA polymerase activity [GO:0003964]; zinc ion binding [GO:0008270]	NA
Unigene_86286	1.7	9.39	5.51	2.46	0.524744	1	NA	NA	NA	NA	NA	NA	NA	NA	NA	NA	NA	NA	NA	NA	NA	NA	NA	NA	NA	NA
Unigene_76014	1.7	14.09	8.27	3.05	0.334357	1	tr|K4BDJ3|K4BDJ3_SOLLC	766	67.7	99	59.05	12.92	32	0	353	57	668	766	5.5e-25	101246580	Uncharacterized protein	GO:0004672; GO:0005524; GO:0016021	NA	integral component of membrane [GO:0016021]	ATP binding [GO:0005524]; protein kinase activity [GO:0004672]	NA
Unigene_394490	45.15	469.52	10.4	3.38	0.0250457	1	tr|A0A0V0HY20|A0A0V0HY20_SOLCH	145	46.4	112	33.91	77.24	46	3	524	231	16	127	2e-10	NA	Putative ovule protein	GO:0016021	NA	integral component of membrane [GO:0016021]	NA	NA
Unigene_394494	1.7	17.61	10.33	3.37	0.241118	1	NA	NA	NA	NA	NA	NA	NA	NA	NA	NA	NA	NA	NA	NA	NA	NA	NA	NA	NA	NA
Unigene_332899	134.61	734.79	5.46	2.45	0.0964509	1	tr|K4CY97|K4CY97_SOLLC	625	100	149	34.15	23.84	0	0	1308	862	295	443	7.4e-82	101268806	Uncharacterized protein	GO:0005516; GO:0006950	response to stress [GO:0006950]	NA	calmodulin binding [GO:0005516]	NA
Unigene_384226	1.7	44.6	26.18	4.71	0.0298703	1	NA	NA	NA	NA	NA	NA	NA	NA	NA	NA	NA	NA	NA	NA	NA	NA	NA	NA	NA	NA
Unigene_136474	30.67	193.67	6.31	2.66	0.0665808	1	tr|K4CB74|K4CB74_SOLLC	1861	90.7	983	94.04	52.82	91	0	188	3136	1	983	0	101252601	Uncharacterized protein	GO:0009737	response to abscisic acid [GO:0009737]	NA	NA	NA
Unigene_198077	1.7	11.74	6.89	2.78	0.420307	1	NA	NA	NA	NA	NA	NA	NA	NA	NA	NA	NA	NA	NA	NA	NA	NA	NA	NA	NA	NA
Unigene_436345	1.7	9.39	5.51	2.46	0.524744	1	NA	NA	NA	NA	NA	NA	NA	NA	NA	NA	NA	NA	NA	NA	NA	NA	NA	NA	NA	NA
Unigene_436346	1.7	7.04	4.13	2.05	0.652448	1	NA	NA	NA	NA	NA	NA	NA	NA	NA	NA	NA	NA	NA	NA	NA	NA	NA	NA	NA	NA
Unigene_37092	1.7	51.65	30.31	4.92	0.0189169	1	tr|H8ZRY6|H8ZRY6_SOLLC	910	87.3	110	99.4	12.09	14	0	2	331	753	862	1.2e-44	NA	Calmodulin-binding transcription factor SR3L	GO:0003677; GO:0005634	NA	nucleus [GO:0005634]	DNA binding [GO:0003677]	NA
Unigene_436349	28.97	157.29	5.43	2.44	0.0911093	1	tr|K4C6Y0|K4C6Y0_SOLLC	370	88.8	197	54.32	53.24	22	0	498	1088	1	197	4e-97	101261829	Uncharacterized protein	GO:0008375; GO:0016021	NA	integral component of membrane [GO:0016021]	acetylglucosaminyltransferase activity [GO:0008375]	NA
Unigene_94424	1.7	7.04	4.13	2.05	0.652448	1	NA	NA	NA	NA	NA	NA	NA	NA	NA	NA	NA	NA	NA	NA	NA	NA	NA	NA	NA	NA
Unigene_94427	3.41	21.13	6.2	2.63	0.283741	1	NA	NA	NA	NA	NA	NA	NA	NA	NA	NA	NA	NA	NA	NA	NA	NA	NA	NA	NA	NA
Unigene_144610	3.41	35.21	10.33	3.37	0.108976	1	NA	NA	NA	NA	NA	NA	NA	NA	NA	NA	NA	NA	NA	NA	NA	NA	NA	NA	NA	NA
Unigene_144614	1.7	9.39	5.51	2.46	0.524744	1	NA	NA	NA	NA	NA	NA	NA	NA	NA	NA	NA	NA	NA	NA	NA	NA	NA	NA	NA	NA
Unigene_454759	1.7	28.17	16.53	4.05	0.0991207	1	NA	NA	NA	NA	NA	NA	NA	NA	NA	NA	NA	NA	NA	NA	NA	NA	NA	NA	NA	NA
Unigene_45230	1.7	7.04	4.13	2.05	0.652448	1	NA	NA	NA	NA	NA	NA	NA	NA	NA	NA	NA	NA	NA	NA	NA	NA	NA	NA	NA	NA
Unigene_45232	61.34	347.44	5.66	2.5	0.0837475	1	tr|K4BZ47|K4BZ47_SOLLC	1858	99.6	516	79.43	27.77	2	0	1548	1	1	516	5.2e-297	101261518	Uncharacterized protein	GO:0000445; GO:0003729; GO:0006406	mRNA export from nucleus [GO:0006406]	THO complex part of transcription export complex [GO:0000445]	mRNA binding [GO:0003729]	NA
Unigene_506872	1.7	7.04	4.13	2.05	0.652448	1	NA	NA	NA	NA	NA	NA	NA	NA	NA	NA	NA	NA	NA	NA	NA	NA	NA	NA	NA	NA
Unigene_405562	1.7	11.74	6.89	2.78	0.420307	1	NA	NA	NA	NA	NA	NA	NA	NA	NA	NA	NA	NA	NA	NA	NA	NA	NA	NA	NA	NA
Unigene_467161	23.85	110.34	4.63	2.21	0.13174	1	tr|A0A2G3BSH6|A0A2G3BSH6_CAPCH	506	100	26	12.4	5.14	0	0	79	2	396	421	1.5e-08	BC332_21268	Protein phosphatase 2C 7	GO:0004722; GO:0046872	NA	NA	metal ion binding [GO:0046872]; protein serine/threonine phosphatase activity [GO:0004722]	NA
Unigene_405565	3.41	30.52	8.96	3.16	0.147368	1	NA	NA	NA	NA	NA	NA	NA	NA	NA	NA	NA	NA	NA	NA	NA	NA	NA	NA	NA	NA
Unigene_467165	6.82	37.56	5.51	2.46	0.195914	1	NA	NA	NA	NA	NA	NA	NA	NA	NA	NA	NA	NA	NA	NA	NA	NA	NA	NA	NA	NA
Unigene_467167	3.41	16.43	4.82	2.27	0.396944	1	NA	NA	NA	NA	NA	NA	NA	NA	NA	NA	NA	NA	NA	NA	NA	NA	NA	NA	NA	NA
Unigene_209143	1.7	7.04	4.13	2.05	0.652448	1	tr|K4BZN3|K4BZN3_SOLLC	76	88.2	76	47.7	100	9	0	43	270	1	76	2.4e-30	NA	Uncharacterized protein	NA	NA	NA	NA	NA
Unigene_509010	2.56	10.56	4.13	2.05	0.551357	1	NA	NA	NA	NA	NA	NA	NA	NA	NA	NA	NA	NA	NA	NA	NA	NA	NA	NA	NA	NA
Unigene_509015	35.78	251.19	7.02	2.81	0.0535362	1	tr|K4BA05|K4BA05_SOLLC	593	96.1	51	41.13	8.6	2	0	2	154	146	196	1.9e-22	NA	Uncharacterized protein	GO:0003824; GO:0008152	metabolic process [GO:0008152]	NA	catalytic activity [GO:0003824]	NA
Unigene_113830	1.7	11.74	6.89	2.78	0.420307	1	NA	NA	NA	NA	NA	NA	NA	NA	NA	NA	NA	NA	NA	NA	NA	NA	NA	NA	NA	NA
Unigene_175434	1.7	7.04	4.13	2.05	0.652448	1	NA	NA	NA	NA	NA	NA	NA	NA	NA	NA	NA	NA	NA	NA	NA	NA	NA	NA	NA	NA
Unigene_423973	85.19	1416.76	16.63	4.06	0.0114361	1	tr|K4BV20|K4BV20_SOLLC	252	76.6	252	51.39	100	59	0	338	1093	1	252	4.9e-106	101262913	Uncharacterized protein	GO:0000981; GO:0001135; GO:0005634; GO:0006357; GO:0030154; GO:0043565; GO:0044212	cell differentiation [GO:0030154]; regulation of transcription by RNA polymerase II [GO:0006357]	nucleus [GO:0005634]	RNA polymerase II transcription factor activity, sequence-specific DNA binding [GO:0000981]; sequence-specific DNA binding [GO:0043565]; transcription factor activity, RNA polymerase II transcription factor recruiting [GO:0001135]; transcription regulatory region DNA binding [GO:0044212]	NA
Unigene_413700	38.34	188.98	4.93	2.3	0.107346	1	tr|K4C2J7|K4C2J7_SOLLC	723	76	192	36.02	26.56	46	0	91	666	427	618	6.3e-75	NA	Uncharacterized protein	GO:0019538	protein metabolic process [GO:0019538]	NA	NA	NA
Unigene_485574	1.7	14.09	8.27	3.05	0.334357	1	NA	NA	NA	NA	NA	NA	NA	NA	NA	NA	NA	NA	NA	NA	NA	NA	NA	NA	NA	NA
Unigene_413703	1.7	14.09	8.27	3.05	0.334357	1	NA	NA	NA	NA	NA	NA	NA	NA	NA	NA	NA	NA	NA	NA	NA	NA	NA	NA	NA	NA
Unigene_413705	235.99	1047.02	4.44	2.15	0.14582	1	tr|K4B451|K4B451_SOLLC	642	100	642	65.44	100	0	0	699	2624	1	642	0	101248725	Uncharacterized protein	NA	NA	NA	NA	NA
Unigene_14454	1.7	15.26	8.96	3.16	0.298926	1	NA	NA	NA	NA	NA	NA	NA	NA	NA	NA	NA	NA	NA	NA	NA	NA	NA	NA	NA	NA
Unigene_384261	1.7	29.34	17.22	4.11	0.0901472	1	NA	NA	NA	NA	NA	NA	NA	NA	NA	NA	NA	NA	NA	NA	NA	NA	NA	NA	NA	NA
Unigene_384266	1.7	9.39	5.51	2.46	0.524744	1	NA	NA	NA	NA	NA	NA	NA	NA	NA	NA	NA	NA	NA	NA	NA	NA	NA	NA	NA	NA
Unigene_126249	1.7	9.39	5.51	2.46	0.524744	1	tr|K4BUR8|K4BUR8_SOLLC	371	74.4	43	22.95	11.59	11	0	141	13	211	253	3.6e-09	101267520	Uncharacterized protein	GO:0005634	NA	nucleus [GO:0005634]	NA	NA
Unigene_426110	0.85	21.13	24.8	4.63	0.122339	1	NA	NA	NA	NA	NA	NA	NA	NA	NA	NA	NA	NA	NA	NA	NA	NA	NA	NA	NA	NA
Unigene_436387	47.71	280.54	5.88	2.56	0.0766207	1	tr|K4B5I2|K4B5I2_SOLLC	46	70.5	44	30.21	95.65	13	0	70	201	1	44	3.1e-08	NA	Uncharacterized protein	NA	NA	NA	NA	NA
Unigene_426116	1.7	7.04	4.13	2.05	0.652448	1	NA	NA	NA	NA	NA	NA	NA	NA	NA	NA	NA	NA	NA	NA	NA	NA	NA	NA	NA	NA
Unigene_493711	2.56	10.56	4.13	2.05	0.551357	1	NA	NA	NA	NA	NA	NA	NA	NA	NA	NA	NA	NA	NA	NA	NA	NA	NA	NA	NA	NA
Unigene_335076	35.78	164.33	4.59	2.2	0.123599	1	NA	NA	NA	NA	NA	NA	NA	NA	NA	NA	NA	NA	NA	NA	NA	NA	NA	NA	NA	NA
Unigene_319926	8.52	35.21	4.13	2.05	0.277513	1	tr|K4BA02|K4BA02_SOLLC	488	99	101	60.48	20.7	1	0	55	357	1	101	4.2e-49	101266180	Uncharacterized protein	GO:0016021; GO:0016279; GO:0018026	peptidyl-lysine monomethylation [GO:0018026]	integral component of membrane [GO:0016021]	protein-lysine N-methyltransferase activity [GO:0016279]	NA
Unigene_392406	3.41	16.43	4.82	2.27	0.396944	1	NA	NA	NA	NA	NA	NA	NA	NA	NA	NA	NA	NA	NA	NA	NA	NA	NA	NA	NA	NA
Unigene_454791	1.7	9.39	5.51	2.46	0.524744	1	NA	NA	NA	NA	NA	NA	NA	NA	NA	NA	NA	NA	NA	NA	NA	NA	NA	NA	NA	NA
Unigene_444520	1.7	7.04	4.13	2.05	0.652448	1	NA	NA	NA	NA	NA	NA	NA	NA	NA	NA	NA	NA	NA	NA	NA	NA	NA	NA	NA	NA
Unigene_454796	4.26	18.78	4.41	2.14	0.389369	1	NA	NA	NA	NA	NA	NA	NA	NA	NA	NA	NA	NA	NA	NA	NA	NA	NA	NA	NA	NA
Unigene_454797	144.83	770	5.32	2.41	0.101833	1	tr|K4BHA4|K4BHA4_SOLLC	402	98.1	313	44.54	77.86	6	0	1839	901	1	313	4.3e-172	101246321	Uncharacterized protein	GO:0004385; GO:0005829	NA	cytosol [GO:0005829]	guanylate kinase activity [GO:0004385]	NA
Unigene_45270	1.7	9.39	5.51	2.46	0.524744	1	NA	NA	NA	NA	NA	NA	NA	NA	NA	NA	NA	NA	NA	NA	NA	NA	NA	NA	NA	NA
Unigene_157063	10.22	41.08	4.02	2.01	0.259726	1	NA	NA	NA	NA	NA	NA	NA	NA	NA	NA	NA	NA	NA	NA	NA	NA	NA	NA	NA	NA
Unigene_399934	1.7	7.04	4.13	2.05	0.652448	1	NA	NA	NA	NA	NA	NA	NA	NA	NA	NA	NA	NA	NA	NA	NA	NA	NA	NA	NA	NA
Unigene_399935	202.76	821.65	4.05	2.02	0.16671	1	tr|K4AUI8|K4AUI8_SOLLC	188	100	172	30.86	91.49	0	0	1	516	17	188	5.4e-93	NA	Uncharacterized protein	NA	NA	NA	NA	NA
Unigene_615	1.7	9.39	5.51	2.46	0.524744	1	NA	NA	NA	NA	NA	NA	NA	NA	NA	NA	NA	NA	NA	NA	NA	NA	NA	NA	NA	NA
Unigene_462932	8.52	37.56	4.41	2.14	0.248723	1	tr|A0A151SYA0|A0A151SYA0_CAJCA	451	61.4	83	66.76	18.4	32	0	51	299	193	275	1.7e-20	KK1_015193	Retrovirus-related Pol polyprotein from transposon TNT 1-94 (Fragment)	GO:0003676; GO:0015074	DNA integration [GO:0015074]	NA	nucleic acid binding [GO:0003676]	NA
Unigene_209188	1.7	9.39	5.51	2.46	0.524744	1	NA	NA	NA	NA	NA	NA	NA	NA	NA	NA	NA	NA	NA	NA	NA	NA	NA	NA	NA	NA
Unigene_63686	5.11	50.47	9.87	3.3	0.0727811	1	tr|Q940D2|Q940D2_SOLLC	265	98.8	85	40.35	32.08	1	0	558	304	1	85	1.5e-43	543829	SKIP5-like protein	NA	NA	NA	NA	NA
Unigene_204916	1.7	9.39	5.51	2.46	0.524744	1	NA	NA	NA	NA	NA	NA	NA	NA	NA	NA	NA	NA	NA	NA	NA	NA	NA	NA	NA	NA
Unigene_371890	1.7	14.09	8.27	3.05	0.334357	1	NA	NA	NA	NA	NA	NA	NA	NA	NA	NA	NA	NA	NA	NA	NA	NA	NA	NA	NA	NA
Unigene_361620	1.7	14.09	8.27	3.05	0.334357	1	NA	NA	NA	NA	NA	NA	NA	NA	NA	NA	NA	NA	NA	NA	NA	NA	NA	NA	NA	NA
Unigene_361622	782.08	4155.21	5.31	2.41	0.132877	1	tr|K4B504|K4B504_SOLLC	431	77.9	411	33.62	95.36	91	0	90	1322	1	411	2.2e-171	NA	Uncharacterized protein	GO:0003723	NA	NA	RNA binding [GO:0003723]	NA
Unigene_371899	5.11	32.87	6.43	2.68	0.187235	1	tr|A0A1S3XF97|A0A1S3XF97_TOBAC	776	42.6	108	56.45	13.92	44	3	110	433	276	365	6.3e-09	LOC107764446	uncharacterized protein LOC107764446	NA	NA	NA	NA	NA
Unigene_103600	8.52	51.65	6.06	2.6	0.133572	1	tr|K4C7T5|K4C7T5_SOLLC	491	100	103	57.33	20.98	0	0	3	311	34	136	1.5e-52	101250024	Uncharacterized protein	GO:0005768; GO:0005802; GO:0016021; GO:0022857	NA	endosome [GO:0005768]; integral component of membrane [GO:0016021]; trans-Golgi network [GO:0005802]	transmembrane transporter activity [GO:0022857]	NA
Unigene_165203	3.41	93.9	27.56	4.78	0.00680323	1	tr|A0A2G2XFY3|A0A2G2XFY3_CAPBA	1219	46.5	142	51.82	11.65	68	5	737	330	769	908	1.7e-15	CQW23_04891	DNA mismatch repair protein MLH3	GO:0005524; GO:0006298; GO:0007131; GO:0016887; GO:0030983; GO:0032300	mismatch repair [GO:0006298]; reciprocal meiotic recombination [GO:0007131]	mismatch repair complex [GO:0032300]	ATPase activity [GO:0016887]; ATP binding [GO:0005524]; mismatched DNA binding [GO:0030983]	NA
Unigene_103607	1.7	7.04	4.13	2.05	0.652448	1	tr|A0A059A1P2|A0A059A1P2_EUCGR	889	60	55	45.45	6.19	20	1	305	147	98	152	3.9e-09	EUGRSUZ_K01053	26S proteasome non-ATPase regulatory subunit 2 homolog	GO:0008540; GO:0030163; GO:0030234; GO:0042176	protein catabolic process [GO:0030163]; regulation of protein catabolic process [GO:0042176]	proteasome regulatory particle, base subcomplex [GO:0008540]	enzyme regulator activity [GO:0030234]	NA
Unigene_103609	1.7	14.09	8.27	3.05	0.334357	1	NA	NA	NA	NA	NA	NA	NA	NA	NA	NA	NA	NA	NA	NA	NA	NA	NA	NA	NA	NA
Unigene_413741	1.7	39.91	23.42	4.55	0.0412229	1	tr|K4DFL2|K4DFL2_SOLLC	267	85	113	83.91	42.32	17	0	351	13	36	148	3.8e-45	NA	Uncharacterized protein	GO:0003700; GO:0005634; GO:0006351; GO:0006355; GO:0043565; GO:2000032	regulation of secondary shoot formation [GO:2000032]; regulation of transcription, DNA-templated [GO:0006355]; transcription, DNA-templated [GO:0006351]	nucleus [GO:0005634]	DNA binding transcription factor activity [GO:0003700]; sequence-specific DNA binding [GO:0043565]	NA
Unigene_475342	1.7	10.56	6.2	2.63	0.470712	1	NA	NA	NA	NA	NA	NA	NA	NA	NA	NA	NA	NA	NA	NA	NA	NA	NA	NA	NA	NA
Unigene_289196	575.06	2599.94	4.52	2.18	0.158987	1	tr|Q84LR0|Q84LR0_SOLLC	509	95.6	180	55.9	35.36	7	1	114	650	1	180	6.5e-91	544257	Metal transporter	GO:0016021; GO:0046873	NA	integral component of membrane [GO:0016021]	metal ion transmembrane transporter activity [GO:0046873]	NA
Unigene_312436	16.19	120.9	7.47	2.9	0.0539132	1	tr|A0A1S4D8Y4|A0A1S4D8Y4_TOBAC	695	94.6	112	39.25	16.12	6	0	712	377	584	695	2.1e-56	LOC107827325	protein SPA1-RELATED 3-like isoform X2	GO:0004672; GO:0005524	NA	NA	ATP binding [GO:0005524]; protein kinase activity [GO:0004672]	NA
Unigene_126289	1.7	11.74	6.89	2.78	0.420307	1	NA	NA	NA	NA	NA	NA	NA	NA	NA	NA	NA	NA	NA	NA	NA	NA	NA	NA	NA	NA
Unigene_426151	4.26	27	6.34	2.66	0.225885	1	tr|K4CDV8|K4CDV8_SOLLC	100	55.1	98	84.73	98	24	2	32	325	3	80	1.4e-16	NA	Uncharacterized protein	NA	NA	NA	NA	NA
Unigene_426152	3.41	46.95	13.78	3.78	0.0537	1	NA	NA	NA	NA	NA	NA	NA	NA	NA	NA	NA	NA	NA	NA	NA	NA	NA	NA	NA	NA
Unigene_183616	0.85	3.52	4.13	2.05	0.791877	1	NA	NA	NA	NA	NA	NA	NA	NA	NA	NA	NA	NA	NA	NA	NA	NA	NA	NA	NA	NA
Unigene_426155	72.42	406.13	5.61	2.49	0.0865699	1	tr|A0A0V0J0L7|A0A0V0J0L7_SOLCH	2050	92.9	1181	91.27	57.61	84	0	297	3839	1	1181	0	NA	Putative TATA-binding protein-associated factor BTAF1-like	GO:0005524	NA	NA	ATP binding [GO:0005524]	NA
Unigene_493751	42.6	178.42	4.19	2.07	0.145159	1	tr|K4D915|K4D915_SOLLC	69	100	69	14.79	100	0	0	387	593	1	69	3.2e-30	NA	Uncharacterized protein	NA	NA	NA	NA	NA
Unigene_493755	2.56	25.82	10.1	3.34	0.161994	1	NA	NA	NA	NA	NA	NA	NA	NA	NA	NA	NA	NA	NA	NA	NA	NA	NA	NA	NA	NA
Unigene_493756	333.96	1382.72	4.14	2.05	0.169204	1	tr|K4D3J1|K4D3J1_SOLLC	808	100	131	98.99	16.21	0	0	395	3	455	585	7.2e-73	101246391	Uncharacterized protein	GO:0005524; GO:0016787	NA	NA	ATP binding [GO:0005524]; hydrolase activity [GO:0016787]	NA
Unigene_493757	4.26	21.13	4.96	2.31	0.332368	1	NA	NA	NA	NA	NA	NA	NA	NA	NA	NA	NA	NA	NA	NA	NA	NA	NA	NA	NA	NA
Unigene_22634	1.7	9.39	5.51	2.46	0.524744	1	NA	NA	NA	NA	NA	NA	NA	NA	NA	NA	NA	NA	NA	NA	NA	NA	NA	NA	NA	NA
Unigene_392446	8.52	68.08	7.99	3	0.0711224	1	tr|K4CQ94|K4CQ94_SOLLC	751	82.5	418	110.48	55.66	32	4	2	1135	231	647	3.2e-190	101248513	Uncharacterized protein	GO:0003723; GO:0004519; GO:0009451; GO:0043231	RNA modification [GO:0009451]	intracellular membrane-bounded organelle [GO:0043231]	endonuclease activity [GO:0004519]; RNA binding [GO:0003723]	NA
Unigene_392447	11.08	69.25	6.25	2.64	0.101818	1	tr|A0A0V0I3V8|A0A0V0I3V8_SOLCH	61	58.3	60	54.05	98.36	25	0	183	4	1	60	4.3e-10	NA	Putative ovule protein	NA	NA	NA	NA	NA
Unigene_134420	1.7	7.04	4.13	2.05	0.652448	1	NA	NA	NA	NA	NA	NA	NA	NA	NA	NA	NA	NA	NA	NA	NA	NA	NA	NA	NA	NA
Unigene_134422	1.7	7.04	4.13	2.05	0.652448	1	NA	NA	NA	NA	NA	NA	NA	NA	NA	NA	NA	NA	NA	NA	NA	NA	NA	NA	NA	NA
Unigene_444562	34.08	147.9	4.34	2.12	0.138454	1	tr|K4DCW2|K4DCW2_SOLLC	535	100	214	87.47	40	0	0	92	733	15	228	2e-124	NA	Uncharacterized protein	NA	NA	NA	NA	NA
Unigene_444568	2.56	11.74	4.59	2.2	0.498335	1	NA	NA	NA	NA	NA	NA	NA	NA	NA	NA	NA	NA	NA	NA	NA	NA	NA	NA	NA	NA
Unigene_35049	1.7	11.74	6.89	2.78	0.420307	1	NA	NA	NA	NA	NA	NA	NA	NA	NA	NA	NA	NA	NA	NA	NA	NA	NA	NA	NA	NA
Unigene_399979	1.7	15.26	8.96	3.16	0.298926	1	NA	NA	NA	NA	NA	NA	NA	NA	NA	NA	NA	NA	NA	NA	NA	NA	NA	NA	NA	NA
Unigene_389705	5.11	48.13	9.41	3.23	0.0819192	1	tr|A0A0B2Q1K9|A0A0B2Q1K9_GLYSO	181	81.2	32	26.45	17.68	6	0	1	96	7	38	2.7e-05	glysoja_044372	Putative secretory pathway GDP dissociation inhibitor 1	GO:0005092; GO:0005622; GO:0007264; GO:0016021	small GTPase mediated signal transduction [GO:0007264]	integral component of membrane [GO:0016021]; intracellular [GO:0005622]	GDP-dissociation inhibitor activity [GO:0005092]	NA
Unigene_389706	0.85	10.56	12.4	3.63	0.372218	1	NA	NA	NA	NA	NA	NA	NA	NA	NA	NA	NA	NA	NA	NA	NA	NA	NA	NA	NA	NA
Unigene_204951	1.7	9.39	5.51	2.46	0.524744	1	NA	NA	NA	NA	NA	NA	NA	NA	NA	NA	NA	NA	NA	NA	NA	NA	NA	NA	NA	NA
Unigene_53454	8.52	42.26	4.96	2.31	0.20064	1	tr|A4GWX5|A4GWX5_SOLCH	711	97.3	37	13.91	5.2	1	0	687	797	566	602	4.9e-12	ORK28	Ovule receptor-like kinase 28	GO:0004672; GO:0005524; GO:0016021	NA	integral component of membrane [GO:0016021]	ATP binding [GO:0005524]; protein kinase activity [GO:0004672]	NA
Unigene_53455	1.7	16.43	9.64	3.27	0.268	1	tr|K4BAQ3|K4BAQ3_SOLLC	570	87.3	212	83.03	37.19	27	0	639	4	1	212	2.5e-98	101260391	Uncharacterized protein	GO:0004683; GO:0005509; GO:0005516; GO:0005524; GO:0005634; GO:0005737; GO:0005886; GO:0009738; GO:0009931; GO:0018105; GO:0035556; GO:0046777	abscisic acid-activated signaling pathway [GO:0009738]; intracellular signal transduction [GO:0035556]; peptidyl-serine phosphorylation [GO:0018105]; protein autophosphorylation [GO:0046777]	cytoplasm [GO:0005737]; nucleus [GO:0005634]; plasma membrane [GO:0005886]	ATP binding [GO:0005524]; calcium-dependent protein serine/threonine kinase activity [GO:0009931]; calcium ion binding [GO:0005509]; calmodulin binding [GO:0005516]; calmodulin-dependent protein kinase activity [GO:0004683]	NA
Unigene_53457	5.11	28.17	5.51	2.46	0.245969	1	NA	NA	NA	NA	NA	NA	NA	NA	NA	NA	NA	NA	NA	NA	NA	NA	NA	NA	NA	NA
Unigene_509094	1.7	15.26	8.96	3.16	0.298926	1	NA	NA	NA	NA	NA	NA	NA	NA	NA	NA	NA	NA	NA	NA	NA	NA	NA	NA	NA	NA
Unigene_509097	3.41	14.09	4.13	2.05	0.472874	1	tr|F2DUS8|F2DUS8_HORVV	354	84	50	43.48	14.12	8	0	152	3	38	87	9.2e-16	NA	Predicted protein	GO:0001664; GO:0001789; GO:0003924; GO:0005095; GO:0005525; GO:0005789; GO:0005834; GO:0006571; GO:0008219; GO:0009094; GO:0009506; GO:0009738; GO:0009740; GO:0009742; GO:0009749; GO:0009785; GO:0009788; GO:0009789; GO:0009845; GO:0009870; GO:0010027; GO:0010119; GO:0010244; GO:0016247; GO:0031683; GO:0042127; GO:0048639; GO:0072593	abscisic acid-activated signaling pathway [GO:0009738]; blue light signaling pathway [GO:0009785]; brassinosteroid mediated signaling pathway [GO:0009742]; cell death [GO:0008219]; defense response signaling pathway, resistance gene-dependent [GO:0009870]; gibberellic acid mediated signaling pathway [GO:0009740]; G-protein coupled receptor signaling pathway, coupled to S1P second messenger [GO:00…	endoplasmic reticulum membrane [GO:0005789]; heterotrimeric G-protein complex [GO:0005834]; plasmodesma [GO:0009506]	channel regulator activity [GO:0016247]; G-protein beta/gamma-subunit complex binding [GO:0031683]; G-protein coupled receptor binding [GO:0001664]; GTPase activity [GO:0003924]; GTPase inhibitor activity [GO:0005095]; GTP binding [GO:0005525]	NA
Unigene_361669	2.56	16.43	6.43	2.68	0.334884	1	NA	NA	NA	NA	NA	NA	NA	NA	NA	NA	NA	NA	NA	NA	NA	NA	NA	NA	NA	NA
Unigene_103641	1.7	9.39	5.51	2.46	0.524744	1	NA	NA	NA	NA	NA	NA	NA	NA	NA	NA	NA	NA	NA	NA	NA	NA	NA	NA	NA	NA
Unigene_413780	93.71	434.3	4.63	2.21	0.124717	1	tr|M0ZI39|M0ZI39_SOLTU	1059	82.5	126	61.56	11.9	21	1	377	3	1	126	1.5e-45	102580511	Uncharacterized protein	GO:0046872	NA	NA	metal ion binding [GO:0046872]	NA
Unigene_413781	298.18	1576.4	5.29	2.4	0.112663	1	tr|K4BXF0|K4BXF0_SOLLC	721	97.9	721	72.71	100	15	0	2571	409	1	721	0	101263906	Uncharacterized protein	GO:0043531	NA	NA	ADP binding [GO:0043531]	NA
Unigene_475380	1.7	18.78	11.02	3.46	0.218157	1	tr|A0A2P4LQW9|A0A2P4LQW9_QUESU	609	52.1	48	36	7.88	23	0	284	141	105	152	1.5e-06	CFP56_70572	Acyl-coa dehydrogenase apdg	GO:0003995; GO:0020037; GO:0046872; GO:0050660	NA	NA	acyl-CoA dehydrogenase activity [GO:0003995]; flavin adenine dinucleotide binding [GO:0050660]; heme binding [GO:0020037]; metal ion binding [GO:0046872]	NA
Unigene_475382	4.26	25.82	6.06	2.6	0.243766	1	NA	NA	NA	NA	NA	NA	NA	NA	NA	NA	NA	NA	NA	NA	NA	NA	NA	NA	NA	NA
Unigene_413787	6.82	68.08	9.99	3.32	0.0507174	1	tr|K4BPR2|K4BPR2_SOLLC	1105	100	111	58.01	10.05	0	0	2	334	995	1105	9.5e-58	101263015	Uncharacterized protein	GO:0004674; GO:0005524; GO:0016021	NA	integral component of membrane [GO:0016021]	ATP binding [GO:0005524]; protein serine/threonine kinase activity [GO:0004674]	NA
Unigene_475385	10.22	183.11	17.91	4.16	0.00790873	1	tr|M1CDB9|M1CDB9_SOLTU	654	85.7	133	42.18	20.34	19	0	378	776	421	553	7.5e-60	102600417	Uncharacterized protein	GO:0008168	NA	NA	methyltransferase activity [GO:0008168]	NA
Unigene_475387	5.11	25.82	5.05	2.34	0.283522	1	tr|K4BPC8|K4BPC8_SOLLC	524	78.7	47	23.66	8.97	10	0	143	3	7	53	3.3e-13	NA	Uncharacterized protein	GO:0003723; GO:0004519; GO:0009451; GO:0043231	RNA modification [GO:0009451]	intracellular membrane-bounded organelle [GO:0043231]	endonuclease activity [GO:0004519]; RNA binding [GO:0003723]	NA
Unigene_374072	1.7	8.22	4.82	2.27	0.584639	1	NA	NA	NA	NA	NA	NA	NA	NA	NA	NA	NA	NA	NA	NA	NA	NA	NA	NA	NA	NA
Unigene_374074	8.52	39.91	4.68	2.23	0.223215	1	NA	NA	NA	NA	NA	NA	NA	NA	NA	NA	NA	NA	NA	NA	NA	NA	NA	NA	NA	NA
Unigene_374079	1.7	11.74	6.89	2.78	0.420307	1	NA	NA	NA	NA	NA	NA	NA	NA	NA	NA	NA	NA	NA	NA	NA	NA	NA	NA	NA	NA
Unigene_116052	11.93	120.9	10.14	3.34	0.030339	1	tr|K4BQ48|K4BQ48_SOLLC	869	92.7	422	99.84	48.56	31	0	1266	1	422	843	1.6e-222	NA	Serine/threonine-protein kinase	GO:0004674; GO:0005524; GO:0005886; GO:0006468; GO:0016021	protein phosphorylation [GO:0006468]	integral component of membrane [GO:0016021]; plasma membrane [GO:0005886]	ATP binding [GO:0005524]; protein serine/threonine kinase activity [GO:0004674]	NA
Unigene_358924	2.56	11.74	4.59	2.2	0.498335	1	NA	NA	NA	NA	NA	NA	NA	NA	NA	NA	NA	NA	NA	NA	NA	NA	NA	NA	NA	NA
Unigene_358925	1.7	12.91	7.58	2.92	0.374891	1	NA	NA	NA	NA	NA	NA	NA	NA	NA	NA	NA	NA	NA	NA	NA	NA	NA	NA	NA	NA
Unigene_358926	5.11	21.13	4.13	2.05	0.379054	1	tr|K4BKB2|K4BKB2_SOLLC	831	100	107	58.47	12.88	0	0	322	2	32	138	8e-54	NA	Uncharacterized protein	GO:0005524; GO:0016787	NA	NA	ATP binding [GO:0005524]; hydrolase activity [GO:0016787]	NA
Unigene_358929	0.85	23.48	27.56	4.78	0.0977531	1	NA	NA	NA	NA	NA	NA	NA	NA	NA	NA	NA	NA	NA	NA	NA	NA	NA	NA	NA	NA
Unigene_426191	15.33	107.99	7.04	2.82	0.0633837	1	tr|A0A1S4CHG3|A0A1S4CHG3_TOBAC	222	40.6	101	24.51	45.5	57	1	305	607	109	206	3.5e-17	LOC107818881	uncharacterized protein LOC107818881	NA	NA	NA	NA	NA
Unigene_183658	3.41	18.78	5.51	2.46	0.336109	1	tr|K4BF99|K4BF99_SOLLC	412	100	76	22.55	18.45	0	0	782	1009	328	403	3.6e-36	NA	Uncharacterized protein	NA	NA	NA	NA	NA
Unigene_426197	15.33	64.56	4.21	2.07	0.190006	1	tr|K4AXA8|K4AXA8_SOLLC	252	87.9	223	83.62	88.49	27	0	3	671	30	252	8.2e-108	101251614	Uncharacterized protein	GO:0008152; GO:0016787	metabolic process [GO:0008152]	NA	hydrolase activity [GO:0016787]	NA
Unigene_493794	3.41	27	7.92	2.99	0.187284	1	tr|A0A0V0H8P8|A0A0V0H8P8_SOLCH	226	68.5	124	97.64	54.87	39	0	380	9	89	212	6.1e-45	NA	Putative ovule protein (Fragment)	NA	NA	NA	NA	NA
Unigene_421923	3.41	16.43	4.82	2.27	0.396944	1	tr|A0A1D1XE96|A0A1D1XE96_9ARAE	642	81.6	38	37.01	5.92	7	0	191	304	8	45	4e-10	PABPC1 g.67288	Polyadenylate-binding protein (PABP)	GO:0003723; GO:0005737	NA	cytoplasm [GO:0005737]	RNA binding [GO:0003723]	NA
Unigene_493795	1.7	10.56	6.2	2.63	0.470712	1	NA	NA	NA	NA	NA	NA	NA	NA	NA	NA	NA	NA	NA	NA	NA	NA	NA	NA	NA	NA
Unigene_483521	3.41	14.09	4.13	2.05	0.472874	1	tr|A0A142DVI6|A0A142DVI6_SOLTU	230	66	53	44.79	23.04	18	0	259	101	96	148	1.5e-08	NA	Bidirectional sugar transporter SWEET	GO:0005886; GO:0008643; GO:0016021	carbohydrate transport [GO:0008643]	integral component of membrane [GO:0016021]; plasma membrane [GO:0005886]	NA	NA
Unigene_493796	102.23	502.38	4.91	2.3	0.113204	1	tr|K4CBZ2|K4CBZ2_SOLLC	707	86.3	612	86.77	86.56	84	0	3	1838	96	707	5.4e-300	101259264	Uncharacterized protein	GO:0003677; GO:0005634; GO:0046872	NA	nucleus [GO:0005634]	DNA binding [GO:0003677]; metal ion binding [GO:0046872]	NA
Unigene_421925	38.34	228.89	5.97	2.58	0.0739106	1	NA	NA	NA	NA	NA	NA	NA	NA	NA	NA	NA	NA	NA	NA	NA	NA	NA	NA	NA	NA
Unigene_493798	2.56	11.74	4.59	2.2	0.498335	1	NA	NA	NA	NA	NA	NA	NA	NA	NA	NA	NA	NA	NA	NA	NA	NA	NA	NA	NA	NA
Unigene_421929	1.7	28.17	16.53	4.05	0.0991207	1	NA	NA	NA	NA	NA	NA	NA	NA	NA	NA	NA	NA	NA	NA	NA	NA	NA	NA	NA	NA
Unigene_12404	1.7	7.04	4.13	2.05	0.652448	1	NA	NA	NA	NA	NA	NA	NA	NA	NA	NA	NA	NA	NA	NA	NA	NA	NA	NA	NA	NA
Unigene_74004	81.79	377.96	4.62	2.21	0.124056	1	tr|K4B903|K4B903_SOLLC	613	96.4	385	38.73	62.81	14	0	2788	1634	1	385	1.7e-211	101259504	Uncharacterized protein	NA	NA	NA	NA	NA
Unigene_225502	3.41	16.43	4.82	2.27	0.396944	1	NA	NA	NA	NA	NA	NA	NA	NA	NA	NA	NA	NA	NA	NA	NA	NA	NA	NA	NA	NA
Unigene_392487	10.22	44.6	4.36	2.13	0.224304	1	tr|M1C055|M1C055_SOLTU	475	78.6	70	48.17	14.74	15	0	153	362	390	459	3.3e-26	102593881	Uncharacterized protein	NA	NA	NA	NA	NA
Unigene_309737	34.08	197.2	5.79	2.53	0.0788809	1	tr|K4B9V9|K4B9V9_SOLLC	550	100	85	58.62	15.45	0	0	44	298	1	85	1.6e-41	101247683	Uncharacterized protein	GO:0003700; GO:0005634; GO:0006351; GO:0043565	transcription, DNA-templated [GO:0006351]	nucleus [GO:0005634]	DNA binding transcription factor activity [GO:0003700]; sequence-specific DNA binding [GO:0043565]	NA
Unigene_382215	1.7	11.74	6.89	2.78	0.420307	1	NA	NA	NA	NA	NA	NA	NA	NA	NA	NA	NA	NA	NA	NA	NA	NA	NA	NA	NA	NA
Unigene_434339	10.22	42.26	4.13	2.05	0.247236	1	NA	NA	NA	NA	NA	NA	NA	NA	NA	NA	NA	NA	NA	NA	NA	NA	NA	NA	NA	NA
Unigene_35085	1.7	11.74	6.89	2.78	0.420307	1	NA	NA	NA	NA	NA	NA	NA	NA	NA	NA	NA	NA	NA	NA	NA	NA	NA	NA	NA	NA
Unigene_389746	5.11	37.56	7.35	2.88	0.144008	1	NA	NA	NA	NA	NA	NA	NA	NA	NA	NA	NA	NA	NA	NA	NA	NA	NA	NA	NA	NA
Unigene_389747	0.85	9.39	11.02	3.46	0.421369	1	NA	NA	NA	NA	NA	NA	NA	NA	NA	NA	NA	NA	NA	NA	NA	NA	NA	NA	NA	NA
Unigene_152871	11.93	63.38	5.31	2.41	0.137625	1	NA	NA	NA	NA	NA	NA	NA	NA	NA	NA	NA	NA	NA	NA	NA	NA	NA	NA	NA	NA
Unigene_452742	34.08	255.89	7.51	2.91	0.0466975	1	tr|K4CVE4|K4CVE4_SOLLC	316	100	316	61.56	100	0	0	110	1057	1	316	2.5e-185	101260268	Uncharacterized protein	GO:0009056; GO:0016787	catabolic process [GO:0009056]	NA	hydrolase activity [GO:0016787]	NA
Unigene_53491	2.56	10.56	4.13	2.05	0.551357	1	NA	NA	NA	NA	NA	NA	NA	NA	NA	NA	NA	NA	NA	NA	NA	NA	NA	NA	NA	NA
Unigene_452746	81.79	368.57	4.51	2.17	0.129691	1	tr|K4AVW3|K4AVW3_SOLLC	1084	100	80	26.64	7.38	0	0	175	414	1005	1084	2.5e-36	NA	Uncharacterized protein	GO:0005635; GO:0005829; GO:0008565	NA	cytosol [GO:0005829]; nuclear envelope [GO:0005635]	protein transporter activity [GO:0008565]	NA
Unigene_204991	3.41	16.43	4.82	2.27	0.396944	1	NA	NA	NA	NA	NA	NA	NA	NA	NA	NA	NA	NA	NA	NA	NA	NA	NA	NA	NA	NA
Unigene_99949	1.7	9.39	5.51	2.46	0.524744	1	NA	NA	NA	NA	NA	NA	NA	NA	NA	NA	NA	NA	NA	NA	NA	NA	NA	NA	NA	NA
Unigene_103685	5.11	23.48	4.59	2.2	0.327597	1	tr|K4AXJ7|K4AXJ7_SOLLC	1312	100	182	99.64	13.87	0	0	1	546	609	790	1.3e-99	NA	Uncharacterized protein	GO:0000404; GO:0003684; GO:0005524; GO:0006298; GO:0008094; GO:0032300; GO:0043570	maintenance of DNA repeat elements [GO:0043570]; mismatch repair [GO:0006298]	mismatch repair complex [GO:0032300]	ATP binding [GO:0005524]; damaged DNA binding [GO:0003684]; DNA-dependent ATPase activity [GO:0008094]; heteroduplex DNA loop binding [GO:0000404]	NA
Unigene_103688	1.7	22.3	13.09	3.71	0.161987	1	NA	NA	NA	NA	NA	NA	NA	NA	NA	NA	NA	NA	NA	NA	NA	NA	NA	NA	NA	NA
Unigene_165288	15.33	65.73	4.29	2.1	0.183536	1	tr|K4CFY2|K4CFY2_SOLLC	531	83	336	48.86	63.28	57	0	463	1470	1	336	5.5e-164	104648385	Uncharacterized protein	NA	NA	NA	NA	NA
Unigene_155014	50.26	279.36	5.56	2.47	0.0855295	1	tr|K4B1M8|K4B1M8_SOLLC	299	94.6	299	66.1	100	16	0	1203	307	1	299	1.5e-154	101256129	Uncharacterized protein	GO:0003723; GO:0005634; GO:0005737; GO:0006397	mRNA processing [GO:0006397]	cytoplasm [GO:0005737]; nucleus [GO:0005634]	RNA binding [GO:0003723]	NA
Unigene_465150	1.7	39.91	23.42	4.55	0.0412229	1	NA	NA	NA	NA	NA	NA	NA	NA	NA	NA	NA	NA	NA	NA	NA	NA	NA	NA	NA	NA
Unigene_403555	3.41	17.61	5.17	2.37	0.365196	1	NA	NA	NA	NA	NA	NA	NA	NA	NA	NA	NA	NA	NA	NA	NA	NA	NA	NA	NA	NA
Unigene_465156	3.41	25.82	7.58	2.92	0.203239	1	NA	NA	NA	NA	NA	NA	NA	NA	NA	NA	NA	NA	NA	NA	NA	NA	NA	NA	NA	NA
Unigene_403559	5.96	46.95	7.87	2.98	0.105045	1	tr|M1CND2|M1CND2_SOLTU	378	91.6	131	82.74	34.66	11	0	79	471	126	256	1.1e-59	102587550	Uncharacterized protein	NA	NA	NA	NA	NA
Unigene_465158	22.15	131.46	5.94	2.57	0.080198	1	tr|A0A0V0HNV3|A0A0V0HNV3_SOLCH	122	53.4	58	19.98	47.54	27	0	104	277	24	81	1.6e-11	NA	Putative ovule protein	NA	NA	NA	NA	NA
Unigene_61633	5.11	22.3	4.36	2.13	0.352304	1	NA	NA	NA	NA	NA	NA	NA	NA	NA	NA	NA	NA	NA	NA	NA	NA	NA	NA	NA	NA
Unigene_61637	29.82	119.73	4.02	2.01	0.164163	1	tr|K4D3R6|K4D3R6_SOLLC	284	100	230	48.42	80.99	0	0	1317	628	1	230	2.5e-131	101263362	S-acyltransferase (EC 2.3.1.225) (Palmitoyltransferase)	GO:0016021; GO:0019706	NA	integral component of membrane [GO:0016021]	protein-cysteine S-palmitoyltransferase activity [GO:0019706]	NA
Unigene_507001	0.85	19.95	23.42	4.55	0.136429	1	NA	NA	NA	NA	NA	NA	NA	NA	NA	NA	NA	NA	NA	NA	NA	NA	NA	NA	NA	NA
Unigene_358964	11.93	96.25	8.07	3.01	0.0532271	1	NA	NA	NA	NA	NA	NA	NA	NA	NA	NA	NA	NA	NA	NA	NA	NA	NA	NA	NA	NA
Unigene_421967	1.7	7.04	4.13	2.05	0.652448	1	NA	NA	NA	NA	NA	NA	NA	NA	NA	NA	NA	NA	NA	NA	NA	NA	NA	NA	NA	NA
Unigene_483564	1.7	7.04	4.13	2.05	0.652448	1	NA	NA	NA	NA	NA	NA	NA	NA	NA	NA	NA	NA	NA	NA	NA	NA	NA	NA	NA	NA
Unigene_382250	49.41	377.96	7.65	2.94	0.0463063	1	tr|K4BDT0|K4BDT0_SOLLC	1082	92.8	656	86.54	60.63	47	0	1970	3	1	656	0	101267486	Uncharacterized protein	GO:0006999; GO:0017056; GO:0044611	nuclear pore organization [GO:0006999]	nuclear pore inner ring [GO:0044611]	structural constituent of nuclear pore [GO:0017056]	NA
Unigene_382255	1.7	11.74	6.89	2.78	0.420307	1	NA	NA	NA	NA	NA	NA	NA	NA	NA	NA	NA	NA	NA	NA	NA	NA	NA	NA	NA	NA
Unigene_124234	1.7	14.09	8.27	3.05	0.334357	1	NA	NA	NA	NA	NA	NA	NA	NA	NA	NA	NA	NA	NA	NA	NA	NA	NA	NA	NA	NA
Unigene_124235	0.85	4.7	5.51	2.46	0.694223	1	NA	NA	NA	NA	NA	NA	NA	NA	NA	NA	NA	NA	NA	NA	NA	NA	NA	NA	NA	NA
Unigene_434371	1.7	11.74	6.89	2.78	0.420307	1	tr|B4FV18|B4FV18_MAIZE	326	94.5	55	38.28	16.87	3	0	49	213	205	259	1.6e-25	NA	Uncharacterized protein	GO:0009055; GO:0020037; GO:0046872	NA	NA	electron transfer activity [GO:0009055]; heme binding [GO:0020037]; metal ion binding [GO:0046872]	NA
Unigene_434373	20.45	99.77	4.88	2.29	0.124463	1	NA	NA	NA	NA	NA	NA	NA	NA	NA	NA	NA	NA	NA	NA	NA	NA	NA	NA	NA	NA
Unigene_434375	11.93	56.34	4.72	2.24	0.174832	1	tr|K4CNT6|K4CNT6_SOLLC	524	100	42	42	8.02	0	0	2	127	483	524	7.2e-17	101267831	Uncharacterized protein	GO:0005506; GO:0016020; GO:0016021; GO:0016709; GO:0020037; GO:0044550	secondary metabolite biosynthetic process [GO:0044550]	integral component of membrane [GO:0016021]; membrane [GO:0016020]	heme binding [GO:0020037]; iron ion binding [GO:0005506]; oxidoreductase activity, acting on paired donors, with incorporation or reduction of molecular oxygen, NAD(P)H as one donor, and incorporation of one atom of oxygen [GO:0016709]	NA
Unigene_424101	1.7	18.78	11.02	3.46	0.218157	1	NA	NA	NA	NA	NA	NA	NA	NA	NA	NA	NA	NA	NA	NA	NA	NA	NA	NA	NA	NA
Unigene_3303	2.56	52.82	20.67	4.37	0.0274365	1	tr|K4C1A2|K4C1A2_SOLLC	411	90.5	284	89.78	69.1	27	0	97	948	1	284	4.3e-140	101267314	Uncharacterized protein	NA	NA	NA	NA	NA
Unigene_424104	1.7	30.52	17.91	4.16	0.0820996	1	NA	NA	NA	NA	NA	NA	NA	NA	NA	NA	NA	NA	NA	NA	NA	NA	NA	NA	NA	NA
Unigene_491706	6.82	39.91	5.86	2.55	0.174175	1	tr|K4BBD3|K4BBD3_SOLLC	304	99.2	122	46.92	40.13	1	0	413	778	51	172	1.6e-60	101262580	Uncharacterized protein	GO:0009793; GO:0009960	embryo development ending in seed dormancy [GO:0009793]; endosperm development [GO:0009960]	NA	NA	NA
Unigene_491708	3.41	14.09	4.13	2.05	0.472874	1	NA	NA	NA	NA	NA	NA	NA	NA	NA	NA	NA	NA	NA	NA	NA	NA	NA	NA	NA	NA
Unigene_243958	434.49	2177.38	5.01	2.33	0.130025	1	tr|K4AZJ9|K4AZJ9_SOLLC	695	91.5	695	82.09	100	50	1	449	2506	1	695	0	101248715	Beta-amylase (EC 3.2.1.2)	GO:0000272; GO:0003700; GO:0005634; GO:0016161; GO:0048831; GO:0102229	polysaccharide catabolic process [GO:0000272]; regulation of shoot system development [GO:0048831]	nucleus [GO:0005634]	amylopectin maltohydrolase activity [GO:0102229]; beta-amylase activity [GO:0016161]; DNA binding transcription factor activity [GO:0003700]	NA
Unigene_379510	2.56	21.13	8.27	3.05	0.232815	1	NA	NA	NA	NA	NA	NA	NA	NA	NA	NA	NA	NA	NA	NA	NA	NA	NA	NA	NA	NA
Unigene_142640	1.7	7.04	4.13	2.05	0.652448	1	NA	NA	NA	NA	NA	NA	NA	NA	NA	NA	NA	NA	NA	NA	NA	NA	NA	NA	NA	NA
Unigene_452780	3.41	16.43	4.82	2.27	0.396944	1	NA	NA	NA	NA	NA	NA	NA	NA	NA	NA	NA	NA	NA	NA	NA	NA	NA	NA	NA	NA
Unigene_452782	1.7	9.39	5.51	2.46	0.524744	1	tr|A0A0D6QU86|A0A0D6QU86_ARACU	338	99.2	127	99.48	37.57	1	0	381	1	121	247	1.5e-59	NA	Uncharacterized protein	GO:0003677; GO:0004803; GO:0006313	transposition, DNA-mediated [GO:0006313]	NA	DNA binding [GO:0003677]; transposase activity [GO:0004803]	NA
Unigene_452783	5.11	61.04	11.94	3.58	0.0444293	1	NA	NA	NA	NA	NA	NA	NA	NA	NA	NA	NA	NA	NA	NA	NA	NA	NA	NA	NA	NA
Unigene_442514	73.27	390.87	5.33	2.42	0.094972	1	NA	NA	NA	NA	NA	NA	NA	NA	NA	NA	NA	NA	NA	NA	NA	NA	NA	NA	NA	NA
Unigene_442516	8.52	70.43	8.27	3.05	0.0654927	1	NA	NA	NA	NA	NA	NA	NA	NA	NA	NA	NA	NA	NA	NA	NA	NA	NA	NA	NA	NA
Unigene_89717	3.41	23.48	6.89	2.78	0.239688	1	tr|K4CYI5|K4CYI5_SOLLC	254	98.4	63	36.28	24.8	1	0	70	258	1	63	1.8e-31	101255928	Uncharacterized protein	NA	NA	NA	NA	NA
Unigene_341209	72.42	313.4	4.33	2.11	0.138085	1	tr|K4B1M7|K4B1M7_SOLLC	1217	100	139	59.4	11.42	0	0	527	111	1	139	3.3e-68	101255836	Uncharacterized protein	GO:0005618; GO:0005634; GO:0005829; GO:0005886; GO:0009733; GO:0010051; GO:0010228; GO:0010265; GO:0016567	protein ubiquitination [GO:0016567]; response to auxin [GO:0009733]; SCF complex assembly [GO:0010265]; vegetative to reproductive phase transition of meristem [GO:0010228]; xylem and phloem pattern formation [GO:0010051]	cell wall [GO:0005618]; cytosol [GO:0005829]; nucleus [GO:0005634]; plasma membrane [GO:0005886]	NA	NA
Unigene_155051	3.41	14.09	4.13	2.05	0.472874	1	tr|K4D519|K4D519_SOLLC	1869	85.2	244	92.54	13.06	35	1	63	791	315	558	6e-103	101252835	Uncharacterized protein	GO:0003906; GO:0006284; GO:0006306; GO:0006349; GO:0009793; GO:0019104; GO:0043078; GO:0051539	base-excision repair [GO:0006284]; DNA methylation [GO:0006306]; embryo development ending in seed dormancy [GO:0009793]; regulation of gene expression by genetic imprinting [GO:0006349]	polar nucleus [GO:0043078]	4 iron, 4 sulfur cluster binding [GO:0051539]; DNA-(apurinic or apyrimidinic site) endonuclease activity [GO:0003906]; DNA N-glycosylase activity [GO:0019104]	NA
Unigene_397921	1.7	11.74	6.89	2.78	0.420307	1	NA	NA	NA	NA	NA	NA	NA	NA	NA	NA	NA	NA	NA	NA	NA	NA	NA	NA	NA	NA
Unigene_397924	199.35	4859.48	24.38	4.61	0.00866657	1	tr|K4BMN9|K4BMN9_SOLLC	301	100	301	63.1	100	0	0	181	1083	1	301	1.5e-181	101257847	Uncharacterized protein	GO:0000139; GO:0005198; GO:0015031; GO:0030127; GO:0090114; GO:1904263	COPII-coated vesicle budding [GO:0090114]; positive regulation of TORC1 signaling [GO:1904263]; protein transport [GO:0015031]	COPII vesicle coat [GO:0030127]; Golgi membrane [GO:0000139]	structural molecule activity [GO:0005198]	NA
Unigene_403597	3.41	32.87	9.64	3.27	0.126443	1	NA	NA	NA	NA	NA	NA	NA	NA	NA	NA	NA	NA	NA	NA	NA	NA	NA	NA	NA	NA
Unigene_465196	3.41	46.95	13.78	3.78	0.0537	1	tr|K4BY15|K4BY15_SOLLC	214	95.2	63	58.51	29.44	3	0	27	215	49	111	2.3e-24	NA	Uncharacterized protein	GO:0005634	NA	nucleus [GO:0005634]	NA	NA
Unigene_460922	1.7	14.09	8.27	3.05	0.334357	1	NA	NA	NA	NA	NA	NA	NA	NA	NA	NA	NA	NA	NA	NA	NA	NA	NA	NA	NA	NA
Unigene_460925	3.41	18.78	5.51	2.46	0.336109	1	NA	NA	NA	NA	NA	NA	NA	NA	NA	NA	NA	NA	NA	NA	NA	NA	NA	NA	NA	NA
Unigene_460926	1.7	50.47	29.62	4.89	0.0203595	1	NA	NA	NA	NA	NA	NA	NA	NA	NA	NA	NA	NA	NA	NA	NA	NA	NA	NA	NA	NA
Unigene_460929	3.41	21.13	6.2	2.63	0.283741	1	NA	NA	NA	NA	NA	NA	NA	NA	NA	NA	NA	NA	NA	NA	NA	NA	NA	NA	NA	NA
Unigene_51403	0.85	7.04	8.27	3.05	0.54187	1	tr|A0A0R0KW87|A0A0R0KW87_SOYBN	70	67.7	62	60	88.57	20	0	252	67	2	63	3.2e-15	GLYMA_03G244100	Uncharacterized protein (Fragment)	NA	NA	NA	NA	NA
Unigene_507040	13.63	63.38	4.65	2.22	0.166624	1	tr|K4CQW6|K4CQW6_SOLLC	3569	82.5	515	95.78	14.43	63	1	1611	67	1050	1537	1.2e-238	NA	Uncharacterized protein	GO:0016021	NA	integral component of membrane [GO:0016021]	NA	NA
Unigene_111861	10.22	262.93	25.72	4.68	0.0033749	1	tr|K4BR61|K4BR61_SOLLC	437	94.4	270	57.28	61.78	10	1	1146	337	1	265	1.9e-139	101265226	Uncharacterized protein	GO:0004175; GO:0005634; GO:0008234; GO:0016926	protein desumoylation [GO:0016926]	nucleus [GO:0005634]	cysteine-type peptidase activity [GO:0008234]; endopeptidase activity [GO:0004175]	NA
Unigene_111868	13.63	63.38	4.65	2.22	0.166624	1	tr|K4BEG5|K4BEG5_SOLLC	602	86.9	305	59.88	50.66	40	0	1	915	298	602	9.1e-148	101253356	Uncharacterized protein	NA	NA	NA	NA	NA
Unigene_411731	0.85	35.21	41.33	5.37	0.0344478	1	tr|K4BWE9|K4BWE9_SOLLC	444	95.6	45	24.68	10.14	2	0	483	349	271	315	5e-16	101266415	Uncharacterized protein	GO:0008152; GO:0016787	metabolic process [GO:0008152]	NA	hydrolase activity [GO:0016787]	NA
Unigene_411733	6.82	39.91	5.86	2.55	0.174175	1	NA	NA	NA	NA	NA	NA	NA	NA	NA	NA	NA	NA	NA	NA	NA	NA	NA	NA	NA	NA
Unigene_473330	0.85	9.39	11.02	3.46	0.421369	1	NA	NA	NA	NA	NA	NA	NA	NA	NA	NA	NA	NA	NA	NA	NA	NA	NA	NA	NA	NA
Unigene_411734	1.7	8.22	4.82	2.27	0.584639	1	tr|Q9SE38|Q9SE38_MEDSA	1072	62.1	116	99.43	10.82	44	0	1	348	606	721	1.6e-36	carB	ADP-forming, carbamate-phosphorylating (EC 6.3.5.5)	GO:0004088; GO:0005524; GO:0006807; GO:0046872	nitrogen compound metabolic process [GO:0006807]	NA	ATP binding [GO:0005524]; carbamoyl-phosphate synthase (glutamine-hydrolyzing) activity [GO:0004088]; metal ion binding [GO:0046872]	NA
Unigene_473331	315.22	1764.2	5.6	2.48	0.103546	1	tr|K4CF48|K4CF48_SOLLC	432	100	81	57.86	18.75	0	0	245	3	1	81	1.9e-39	101266349	Uncharacterized protein	GO:0003756; GO:0005783; GO:0005788; GO:0006457; GO:0034976; GO:0045454	cell redox homeostasis [GO:0045454]; protein folding [GO:0006457]; response to endoplasmic reticulum stress [GO:0034976]	endoplasmic reticulum [GO:0005783]; endoplasmic reticulum lumen [GO:0005788]	protein disulfide isomerase activity [GO:0003756]	NA
Unigene_74081	6.82	50.47	7.41	2.89	0.105195	1	tr|A0A0V0J1L7|A0A0V0J1L7_SOLCH	1782	99.7	315	59.43	17.68	1	0	2	946	193	507	1e-173	NA	Putative activating signal cointegrator 1 complex subunit 3-like	GO:0003676; GO:0005524	NA	NA	ATP binding [GO:0005524]; nucleic acid binding [GO:0003676]	NA
Unigene_12485	2442.52	10324.6	4.23	2.08	0.21598	1	sp|Q42884|AROC1_SOLLC	440	91.1	440	68.75	100	39	0	240	1559	1	440	2.2e-223	CS1	Chorismate synthase 1, chloroplastic (EC 4.2.3.5) (5-enolpyruvylshikimate-3-phosphate phospholyase 1)	GO:0004107; GO:0005829; GO:0009073; GO:0009423; GO:0009507; GO:0010181	aromatic amino acid family biosynthetic process [GO:0009073]; chorismate biosynthetic process [GO:0009423]	chloroplast [GO:0009507]; cytosol [GO:0005829]	chorismate synthase activity [GO:0004107]; FMN binding [GO:0010181]	PATHWAY: Metabolic intermediate biosynthesis; chorismate biosynthesis; chorismate from D-erythrose 4-phosphate and phosphoenolpyruvate: step 7/7.
Unigene_473337	3.41	22.3	6.54	2.71	0.26066	1	NA	NA	NA	NA	NA	NA	NA	NA	NA	NA	NA	NA	NA	NA	NA	NA	NA	NA	NA	NA
Unigene_287187	32.37	201.89	6.24	2.64	0.0680604	1	tr|K4D519|K4D519_SOLLC	1869	98.7	155	70.67	8.29	2	0	1	465	1240	1394	1.2e-77	101252835	Uncharacterized protein	GO:0003906; GO:0006284; GO:0006306; GO:0006349; GO:0009793; GO:0019104; GO:0043078; GO:0051539	base-excision repair [GO:0006284]; DNA methylation [GO:0006306]; embryo development ending in seed dormancy [GO:0009793]; regulation of gene expression by genetic imprinting [GO:0006349]	polar nucleus [GO:0043078]	4 iron, 4 sulfur cluster binding [GO:0051539]; DNA-(apurinic or apyrimidinic site) endonuclease activity [GO:0003906]; DNA N-glycosylase activity [GO:0019104]	NA
Unigene_382290	11.93	140.85	11.81	3.56	0.0207165	1	tr|K4BVS1|K4BVS1_SOLLC	431	94.1	320	45.85	74.25	9	1	1799	840	1	310	2.3e-165	101246422	Uncharacterized protein	GO:0000455; GO:0003723; GO:0005829; GO:0009982	enzyme-directed rRNA pseudouridine synthesis [GO:0000455]	cytosol [GO:0005829]	pseudouridine synthase activity [GO:0009982]; RNA binding [GO:0003723]	NA
Unigene_215318	1.7	7.04	4.13	2.05	0.652448	1	NA	NA	NA	NA	NA	NA	NA	NA	NA	NA	NA	NA	NA	NA	NA	NA	NA	NA	NA	NA
Unigene_382292	8.52	190.15	22.32	4.48	0.00494875	1	tr|K4C0Y0|K4C0Y0_SOLLC	1097	90.6	191	42.32	17.41	18	0	575	3	129	319	7.1e-96	100736463	Auxin response factor	GO:0003677; GO:0005634; GO:0006351; GO:0006355; GO:0009734	auxin-activated signaling pathway [GO:0009734]; regulation of transcription, DNA-templated [GO:0006355]; transcription, DNA-templated [GO:0006351]	nucleus [GO:0005634]	DNA binding [GO:0003677]	NA
Unigene_310421	3.41	19.95	5.86	2.55	0.308917	1	NA	NA	NA	NA	NA	NA	NA	NA	NA	NA	NA	NA	NA	NA	NA	NA	NA	NA	NA	NA
Unigene_372020	1.7	37.56	22.04	4.46	0.0486124	1	tr|M1ALW6|M1ALW6_SOLTU	407	100	99	59.64	24.32	0	0	201	497	288	386	1.1e-46	102586886	Uncharacterized protein	GO:0016021; GO:0055085	transmembrane transport [GO:0055085]	integral component of membrane [GO:0016021]	NA	NA
Unigene_372023	3.41	16.43	4.82	2.27	0.396944	1	NA	NA	NA	NA	NA	NA	NA	NA	NA	NA	NA	NA	NA	NA	NA	NA	NA	NA	NA	NA
Unigene_382298	9.37	84.51	9.02	3.17	0.0485414	1	NA	NA	NA	NA	NA	NA	NA	NA	NA	NA	NA	NA	NA	NA	NA	NA	NA	NA	NA	NA
Unigene_114003	5.11	115.03	22.5	4.49	0.00722144	1	tr|K4BVQ6|K4BVQ6_SOLLC	341	97.3	148	32.5	43.4	4	0	597	154	194	341	7.3e-80	109120085	Uncharacterized protein	GO:0016788	NA	NA	hydrolase activity, acting on ester bonds [GO:0016788]	NA
Unigene_191875	0.85	4.7	5.51	2.46	0.694223	1	NA	NA	NA	NA	NA	NA	NA	NA	NA	NA	NA	NA	NA	NA	NA	NA	NA	NA	NA	NA
Unigene_181602	1.7	7.04	4.13	2.05	0.652448	1	NA	NA	NA	NA	NA	NA	NA	NA	NA	NA	NA	NA	NA	NA	NA	NA	NA	NA	NA	NA
Unigene_424141	3.41	21.13	6.2	2.63	0.283741	1	NA	NA	NA	NA	NA	NA	NA	NA	NA	NA	NA	NA	NA	NA	NA	NA	NA	NA	NA	NA
Unigene_424144	25.56	110.34	4.32	2.11	0.14812	1	tr|K4B2P4|K4B2P4_SOLLC	2463	100	118	65.8	4.79	0	0	355	2	1859	1976	1.1e-58	NA	Serine/threonine-protein kinase TOR (EC 2.7.11.1)	GO:0004674; GO:0005524; GO:0005634; GO:0006281; GO:0016301; GO:0044877	DNA repair [GO:0006281]	nucleus [GO:0005634]	ATP binding [GO:0005524]; kinase activity [GO:0016301]; protein-containing complex binding [GO:0044877]; protein serine/threonine kinase activity [GO:0004674]	NA
Unigene_424146	8.52	37.56	4.41	2.14	0.248723	1	NA	NA	NA	NA	NA	NA	NA	NA	NA	NA	NA	NA	NA	NA	NA	NA	NA	NA	NA	NA
Unigene_181608	3.41	14.09	4.13	2.05	0.472874	1	NA	NA	NA	NA	NA	NA	NA	NA	NA	NA	NA	NA	NA	NA	NA	NA	NA	NA	NA	NA
Unigene_424149	0.85	5.87	6.89	2.78	0.612012	1	tr|A0A2P6VGY9|A0A2P6VGY9_9CHLO	427	44.2	113	88.74	26.46	59	2	7	339	225	335	1.2e-16	C2E20_3282	Protease Do-like chloroplastic isoform B	GO:0004252	NA	NA	serine-type endopeptidase activity [GO:0004252]	NA
Unigene_30895	15.33	73.95	4.82	2.27	0.145213	1	tr|A0A0V0J0Y0|A0A0V0J0Y0_SOLCH	1694	95.7	932	78.87	55.02	40	0	2833	38	229	1160	0	NA	Putative translational activator GCN1-like	GO:0006417; GO:0019887; GO:0019901; GO:0033554; GO:0033674; GO:0043022	cellular response to stress [GO:0033554]; positive regulation of kinase activity [GO:0033674]; regulation of translation [GO:0006417]	NA	protein kinase binding [GO:0019901]; protein kinase regulator activity [GO:0019887]; ribosome binding [GO:0043022]	NA
Unigene_491747	1.7	11.74	6.89	2.78	0.420307	1	NA	NA	NA	NA	NA	NA	NA	NA	NA	NA	NA	NA	NA	NA	NA	NA	NA	NA	NA	NA
Unigene_491748	6.82	30.52	4.48	2.16	0.280873	1	NA	NA	NA	NA	NA	NA	NA	NA	NA	NA	NA	NA	NA	NA	NA	NA	NA	NA	NA	NA
Unigene_30898	19.59	129.12	6.59	2.72	0.0663918	1	NA	NA	NA	NA	NA	NA	NA	NA	NA	NA	NA	NA	NA	NA	NA	NA	NA	NA	NA	NA
Unigene_92495	23	138.51	6.02	2.59	0.0769625	1	tr|K4B3L2|K4B3L2_SOLLC	1012	91.7	412	99.92	40.71	34	0	2	1237	382	793	3.5e-206	101263645	Uncharacterized protein	GO:0003723	NA	NA	RNA binding [GO:0003723]	NA
Unigene_20625	1.7	11.74	6.89	2.78	0.420307	1	NA	NA	NA	NA	NA	NA	NA	NA	NA	NA	NA	NA	NA	NA	NA	NA	NA	NA	NA	NA
Unigene_82223	40.89	230.06	5.63	2.49	0.0830165	1	tr|K4BF05|K4BF05_SOLLC	452	95.8	452	66.18	100	19	0	1981	626	1	452	1e-247	101260310 AAT2	Alcohol acyl transferase	GO:0005737; GO:0010090; GO:0010143; GO:0016747; GO:0051179	cutin biosynthetic process [GO:0010143]; localization [GO:0051179]; trichome morphogenesis [GO:0010090]	cytoplasm [GO:0005737]	transferase activity, transferring acyl groups other than amino-acyl groups [GO:0016747]	NA
Unigene_379551	6.82	30.52	4.48	2.16	0.280873	1	tr|K4AX27|K4AX27_SOLLC	1165	98.2	57	30.27	4.89	1	0	172	2	3	59	3.6e-25	NA	Uncharacterized protein	NA	NA	NA	NA	NA
Unigene_379555	3.41	14.09	4.13	2.05	0.472874	1	NA	NA	NA	NA	NA	NA	NA	NA	NA	NA	NA	NA	NA	NA	NA	NA	NA	NA	NA	NA
Unigene_379557	1.7	11.74	6.89	2.78	0.420307	1	NA	NA	NA	NA	NA	NA	NA	NA	NA	NA	NA	NA	NA	NA	NA	NA	NA	NA	NA	NA
Unigene_379558	1.7	38.73	22.73	4.51	0.0447481	1	NA	NA	NA	NA	NA	NA	NA	NA	NA	NA	NA	NA	NA	NA	NA	NA	NA	NA	NA	NA
Unigene_194010	1.7	9.39	5.51	2.46	0.524744	1	NA	NA	NA	NA	NA	NA	NA	NA	NA	NA	NA	NA	NA	NA	NA	NA	NA	NA	NA	NA
Unigene_132417	3.41	16.43	4.82	2.27	0.396944	1	NA	NA	NA	NA	NA	NA	NA	NA	NA	NA	NA	NA	NA	NA	NA	NA	NA	NA	NA	NA
Unigene_442559	5.11	88.03	17.22	4.11	0.015828	1	NA	NA	NA	NA	NA	NA	NA	NA	NA	NA	NA	NA	NA	NA	NA	NA	NA	NA	NA	NA
Unigene_89753	1.7	11.74	6.89	2.78	0.420307	1	tr|A0A2G2Z6B6|A0A2G2Z6B6_CAPAN	348	98.8	81	53.41	23.28	1	0	453	211	224	304	2.2e-41	LOC107878911	release factor glutamine methyltransferase	GO:0003676; GO:0008276	NA	NA	nucleic acid binding [GO:0003676]; protein methyltransferase activity [GO:0008276]	NA
Unigene_397960	22.15	102.12	4.61	2.2	0.135785	1	tr|A0A072VES2|A0A072VES2_MEDTR	591	78.9	38	15.24	6.43	3	1	2	100	280	317	3.4e-07	25482250 MTR_1g026830	DEAD-box ATP-dependent RNA helicase	GO:0003676; GO:0004386; GO:0005524	NA	NA	ATP binding [GO:0005524]; helicase activity [GO:0004386]; nucleic acid binding [GO:0003676]	NA
Unigene_397969	1.7	7.04	4.13	2.05	0.652448	1	NA	NA	NA	NA	NA	NA	NA	NA	NA	NA	NA	NA	NA	NA	NA	NA	NA	NA	NA	NA
Unigene_460960	5.11	86.86	16.99	4.09	0.0164593	1	NA	NA	NA	NA	NA	NA	NA	NA	NA	NA	NA	NA	NA	NA	NA	NA	NA	NA	NA	NA
Unigene_460965	11.93	143.2	12.01	3.59	0.0198809	1	tr|K4BED8|K4BED8_SOLLC	325	86.1	101	53.91	31.08	14	0	260	562	138	238	2.6e-39	101247787	Uncharacterized protein	NA	NA	NA	NA	NA
Unigene_460966	1.7	7.04	4.13	2.05	0.652448	1	NA	NA	NA	NA	NA	NA	NA	NA	NA	NA	NA	NA	NA	NA	NA	NA	NA	NA	NA	NA
Unigene_439812	1.7	8.22	4.82	2.27	0.584639	1	NA	NA	NA	NA	NA	NA	NA	NA	NA	NA	NA	NA	NA	NA	NA	NA	NA	NA	NA	NA
Unigene_439816	1.7	7.04	4.13	2.05	0.652448	1	NA	NA	NA	NA	NA	NA	NA	NA	NA	NA	NA	NA	NA	NA	NA	NA	NA	NA	NA	NA
Unigene_51447	2.56	11.74	4.59	2.2	0.498335	1	tr|A0A2N9HNR7|A0A2N9HNR7_FAGSY	1378	71	145	100	10.52	39	1	435	1	556	697	1e-56	FSB_LOCUS43698	Uncharacterized protein	GO:0003676; GO:0004523; GO:0015074	DNA integration [GO:0015074]	NA	nucleic acid binding [GO:0003676]; RNA-DNA hybrid ribonuclease activity [GO:0004523]	NA
Unigene_507080	11.93	63.38	5.31	2.41	0.137625	1	tr|K4C2S1|K4C2S1_SOLLC	171	78.9	171	51.1	100	36	0	660	148	1	171	6.3e-65	NA	Uncharacterized protein	GO:0016021	NA	integral component of membrane [GO:0016021]	NA	NA
Unigene_507082	13.63	138.51	10.16	3.34	0.0280848	1	tr|M1B6X6|M1B6X6_SOLTU	171	84	100	20.04	58.48	15	1	733	1032	72	170	2.8e-40	NA	Uncharacterized protein	GO:0003824; GO:0008152; GO:0016021	metabolic process [GO:0008152]	integral component of membrane [GO:0016021]	catalytic activity [GO:0003824]	NA
Unigene_264548	1.7	8.22	4.82	2.27	0.584639	1	NA	NA	NA	NA	NA	NA	NA	NA	NA	NA	NA	NA	NA	NA	NA	NA	NA	NA	NA	NA
Unigene_507088	0.85	14.09	16.53	4.05	0.251197	1	tr|K4B1N9|K4B1N9_SOLLC	607	98.3	58	38.84	9.56	1	0	446	273	252	309	1.3e-22	NA	Uncharacterized protein	GO:0000266; GO:0003924; GO:0005525; GO:0005737; GO:0008017	mitochondrial fission [GO:0000266]	cytoplasm [GO:0005737]	GTPase activity [GO:0003924]; GTP binding [GO:0005525]; microtubule binding [GO:0008017]	NA
Unigene_502813	5.11	21.13	4.13	2.05	0.379054	1	NA	NA	NA	NA	NA	NA	NA	NA	NA	NA	NA	NA	NA	NA	NA	NA	NA	NA	NA	NA
Unigene_502814	1.7	22.3	13.09	3.71	0.161987	1	NA	NA	NA	NA	NA	NA	NA	NA	NA	NA	NA	NA	NA	NA	NA	NA	NA	NA	NA	NA
Unigene_101639	1.7	9.39	5.51	2.46	0.524744	1	NA	NA	NA	NA	NA	NA	NA	NA	NA	NA	NA	NA	NA	NA	NA	NA	NA	NA	NA	NA
Unigene_163238	35.78	146.72	4.1	2.04	0.1532	1	tr|K4DHQ9|K4DHQ9_SOLLC	691	95.3	343	34.16	49.64	15	1	1311	283	350	691	1.7e-177	101251457	Uncharacterized protein	GO:0005524	NA	NA	ATP binding [GO:0005524]	NA
Unigene_411771	50.26	242.97	4.83	2.27	0.111089	1	tr|M1AC45|M1AC45_SOLTU	134	90.3	134	26.57	100	13	0	570	971	1	134	8.3e-61	NA	Uncharacterized protein	NA	NA	NA	NA	NA
Unigene_411773	1.7	7.04	4.13	2.05	0.652448	1	NA	NA	NA	NA	NA	NA	NA	NA	NA	NA	NA	NA	NA	NA	NA	NA	NA	NA	NA	NA
Unigene_411774	3.41	14.09	4.13	2.05	0.472874	1	NA	NA	NA	NA	NA	NA	NA	NA	NA	NA	NA	NA	NA	NA	NA	NA	NA	NA	NA	NA
Unigene_411777	6.82	46.95	6.89	2.78	0.123802	1	NA	NA	NA	NA	NA	NA	NA	NA	NA	NA	NA	NA	NA	NA	NA	NA	NA	NA	NA	NA
Unigene_473374	0.85	16.43	19.29	4.27	0.193881	1	NA	NA	NA	NA	NA	NA	NA	NA	NA	NA	NA	NA	NA	NA	NA	NA	NA	NA	NA	NA
Unigene_401503	1.7	9.39	5.51	2.46	0.524744	1	NA	NA	NA	NA	NA	NA	NA	NA	NA	NA	NA	NA	NA	NA	NA	NA	NA	NA	NA	NA
Unigene_463101	96.27	465.99	4.84	2.28	0.11571	1	tr|K4D535|K4D535_SOLLC	277	60	60	7.71	21.66	24	0	1857	2036	218	277	5.7e-08	101257624	Uncharacterized protein	GO:0005739; GO:0006412; GO:0043023	translation [GO:0006412]	mitochondrion [GO:0005739]	ribosomal large subunit binding [GO:0043023]	NA
Unigene_473377	0.85	11.74	13.78	3.78	0.327679	1	NA	NA	NA	NA	NA	NA	NA	NA	NA	NA	NA	NA	NA	NA	NA	NA	NA	NA	NA	NA
Unigene_463103	0.85	9.39	11.02	3.46	0.421369	1	NA	NA	NA	NA	NA	NA	NA	NA	NA	NA	NA	NA	NA	NA	NA	NA	NA	NA	NA	NA
Unigene_463104	3.41	29.34	8.61	3.11	0.159443	1	tr|K4CD70|K4CD70_SOLLC	364	70.2	124	99.73	34.07	37	0	373	2	86	209	3.3e-43	NA	Uncharacterized protein	NA	NA	NA	NA	NA
Unigene_473379	420.86	1840.5	4.37	2.13	0.159832	1	tr|K4BWC9|K4BWC9_SOLLC	533	97.3	528	87.71	99.06	14	0	1	1584	6	533	2.6e-295	101262812	Uncharacterized protein	GO:0016021; GO:0022857	NA	integral component of membrane [GO:0016021]	transmembrane transporter activity [GO:0022857]	NA
Unigene_215354	1.7	14.09	8.27	3.05	0.334357	1	NA	NA	NA	NA	NA	NA	NA	NA	NA	NA	NA	NA	NA	NA	NA	NA	NA	NA	NA	NA
Unigene_215358	1.7	7.04	4.13	2.05	0.652448	1	tr|A0A1S4AFE3|A0A1S4AFE3_TOBAC	538	36.9	111	23.82	20.63	68	2	545	216	286	395	9e-09	LOC107797035	4-coumarate--CoA ligase-like 7	GO:0008152; GO:0016021; GO:0016874	metabolic process [GO:0008152]	integral component of membrane [GO:0016021]	ligase activity [GO:0016874]	NA
Unigene_372060	3.41	22.3	6.54	2.71	0.26066	1	NA	NA	NA	NA	NA	NA	NA	NA	NA	NA	NA	NA	NA	NA	NA	NA	NA	NA	NA	NA
Unigene_48701	1.7	7.04	4.13	2.05	0.652448	1	NA	NA	NA	NA	NA	NA	NA	NA	NA	NA	NA	NA	NA	NA	NA	NA	NA	NA	NA	NA
Unigene_48703	258.14	1186.7	4.6	2.2	0.138953	1	tr|K4B9C8|K4B9C8_SOLLC	621	98.4	450	39.49	72.46	7	0	279	1628	1	450	9.5e-254	101255950	Uncharacterized protein	GO:0005516; GO:0006950	response to stress [GO:0006950]	NA	calmodulin binding [GO:0005516]	NA
Unigene_372066	67.3	319.27	4.74	2.25	0.116698	1	tr|A0A0V0HUW6|A0A0V0HUW6_SOLCH	254	77.1	140	58.01	55.12	32	0	304	723	1	140	2.8e-54	NA	Putative PHD finger protein ALFIN-LIKE 4-like	GO:0006355; GO:0042393; GO:0046872	regulation of transcription, DNA-templated [GO:0006355]	NA	histone binding [GO:0042393]; metal ion binding [GO:0046872]	NA
Unigene_282958	5.11	28.17	5.51	2.46	0.245969	1	NA	NA	NA	NA	NA	NA	NA	NA	NA	NA	NA	NA	NA	NA	NA	NA	NA	NA	NA	NA
Unigene_356912	0.85	9.39	11.02	3.46	0.421369	1	NA	NA	NA	NA	NA	NA	NA	NA	NA	NA	NA	NA	NA	NA	NA	NA	NA	NA	NA	NA
Unigene_356913	3.41	79.82	23.42	4.55	0.0113005	1	tr|A0A1S3XPB8|A0A1S3XPB8_TOBAC	404	48.6	183	105.58	45.3	81	2	513	4	70	252	6e-35	LOC107767100	protein MITOFERRINLIKE 1, chloroplastic-like	GO:0016021	NA	integral component of membrane [GO:0016021]	NA	NA
Unigene_424186	10.22	46.95	4.59	2.2	0.203858	1	NA	NA	NA	NA	NA	NA	NA	NA	NA	NA	NA	NA	NA	NA	NA	NA	NA	NA	NA	NA
Unigene_491781	1.7	14.09	8.27	3.05	0.334357	1	NA	NA	NA	NA	NA	NA	NA	NA	NA	NA	NA	NA	NA	NA	NA	NA	NA	NA	NA	NA
Unigene_491783	5.11	23.48	4.59	2.2	0.327597	1	tr|E1ZD89|E1ZD89_CHLVA	2635	40.8	157	87.55	5.96	89	2	475	17	1338	1494	3e-21	CHLNCDRAFT_144896	Uncharacterized protein	GO:0003824; GO:0008152; GO:0016021; GO:0031177	metabolic process [GO:0008152]	integral component of membrane [GO:0016021]	catalytic activity [GO:0003824]; phosphopantetheine binding [GO:0031177]	NA
Unigene_481512	3.41	34.04	9.99	3.32	0.117338	1	tr|K4C3K1|K4C3K1_SOLLC	702	94.3	35	32.41	4.99	2	0	109	213	589	623	1.7e-11	101264126	Uncharacterized protein	GO:0000724; GO:0004842; GO:0005886; GO:0031436; GO:0035066; GO:0035067; GO:0042127; GO:0045717; GO:0045944; GO:0046872; GO:0070531; GO:0071158	double-strand break repair via homologous recombination [GO:0000724]; negative regulation of fatty acid biosynthetic process [GO:0045717]; negative regulation of histone acetylation [GO:0035067]; positive regulation of cell cycle arrest [GO:0071158]; positive regulation of histone acetylation [GO:0035066]; positive regulation of transcription by RNA polymerase II [GO:0045944]; regulation of cell …	BRCA1-A complex [GO:0070531]; BRCA1-BARD1 complex [GO:0031436]; plasma membrane [GO:0005886]	metal ion binding [GO:0046872]; ubiquitin-protein transferase activity [GO:0004842]	NA
Unigene_481514	3.41	16.43	4.82	2.27	0.396944	1	NA	NA	NA	NA	NA	NA	NA	NA	NA	NA	NA	NA	NA	NA	NA	NA	NA	NA	NA	NA
Unigene_20669	8.52	46.95	5.51	2.46	0.163007	1	NA	NA	NA	NA	NA	NA	NA	NA	NA	NA	NA	NA	NA	NA	NA	NA	NA	NA	NA	NA
Unigene_82268	1.7	28.17	16.53	4.05	0.0991207	1	tr|K4D4S5|K4D4S5_SOLLC	852	84.3	413	76.01	48.47	65	0	1630	392	431	843	6.9e-194	NA	Uncharacterized protein	GO:0005886; GO:0006952; GO:0007165; GO:0043531	defense response [GO:0006952]; signal transduction [GO:0007165]	plasma membrane [GO:0005886]	ADP binding [GO:0043531]	NA
Unigene_379591	6.82	65.73	9.64	3.27	0.0554926	1	NA	NA	NA	NA	NA	NA	NA	NA	NA	NA	NA	NA	NA	NA	NA	NA	NA	NA	NA	NA
Unigene_390471	5.96	25.82	4.33	2.11	0.322498	1	NA	NA	NA	NA	NA	NA	NA	NA	NA	NA	NA	NA	NA	NA	NA	NA	NA	NA	NA	NA
Unigene_379595	3.41	14.09	4.13	2.05	0.472874	1	NA	NA	NA	NA	NA	NA	NA	NA	NA	NA	NA	NA	NA	NA	NA	NA	NA	NA	NA	NA
Unigene_379598	56.23	562.24	10	3.32	0.0278505	1	tr|K4B2D3|K4B2D3_SOLLC	147	99.2	123	25.61	83.67	1	0	220	588	25	147	5.2e-60	101245298	Uncharacterized protein	GO:0005509	NA	NA	calcium ion binding [GO:0005509]	NA
Unigene_390478	6.82	43.43	6.37	2.67	0.146496	1	NA	NA	NA	NA	NA	NA	NA	NA	NA	NA	NA	NA	NA	NA	NA	NA	NA	NA	NA	NA
Unigene_369325	7219.36	37538.9	5.2	2.38	0.191304	1	tr|K4BRL8|K4BRL8_SOLLC	413	97.6	332	39.95	80.39	8	0	2223	1228	20	351	1.3e-199	101262304	Uncharacterized protein	GO:0005509; GO:0005783; GO:0006457; GO:0051082	protein folding [GO:0006457]	endoplasmic reticulum [GO:0005783]	calcium ion binding [GO:0005509]; unfolded protein binding [GO:0051082]	NA
Unigene_380209	1.7	14.09	8.27	3.05	0.334357	1	tr|A0A0V0H8V7|A0A0V0H8V7_SOLCH	99	81.4	70	47.95	70.71	11	1	436	227	12	79	4.7e-25	NA	Putative ovule protein	NA	NA	NA	NA	NA
Unigene_132457	1.7	7.04	4.13	2.05	0.652448	1	NA	NA	NA	NA	NA	NA	NA	NA	NA	NA	NA	NA	NA	NA	NA	NA	NA	NA	NA	NA
Unigene_132459	2.56	27	10.56	3.4	0.148283	1	NA	NA	NA	NA	NA	NA	NA	NA	NA	NA	NA	NA	NA	NA	NA	NA	NA	NA	NA	NA
Unigene_432323	1.7	7.04	4.13	2.05	0.652448	1	NA	NA	NA	NA	NA	NA	NA	NA	NA	NA	NA	NA	NA	NA	NA	NA	NA	NA	NA	NA
Unigene_432326	110.75	685.49	6.19	2.63	0.0753534	1	tr|K4BM31|K4BM31_SOLLC	242	100	176	71.45	72.73	0	0	2	529	67	242	9e-93	NA	Uncharacterized protein	GO:0003924; GO:0005525; GO:0005768	NA	endosome [GO:0005768]	GTPase activity [GO:0003924]; GTP binding [GO:0005525]	NA
Unigene_178909	5.96	24.65	4.13	2.05	0.34516	1	NA	NA	NA	NA	NA	NA	NA	NA	NA	NA	NA	NA	NA	NA	NA	NA	NA	NA	NA	NA
Unigene_33076	6.82	77.47	11.37	3.51	0.0361081	1	NA	NA	NA	NA	NA	NA	NA	NA	NA	NA	NA	NA	NA	NA	NA	NA	NA	NA	NA	NA
Unigene_89790	1.7	7.04	4.13	2.05	0.652448	1	NA	NA	NA	NA	NA	NA	NA	NA	NA	NA	NA	NA	NA	NA	NA	NA	NA	NA	NA	NA
Unigene_341281	10.22	50.47	4.94	2.3	0.177277	1	tr|K4CDF4|K4CDF4_SOLLC	1219	100	78	76.72	6.4	0	0	234	1	235	312	2.5e-41	101264027	Coatomer subunit alpha	GO:0000139; GO:0005198; GO:0006886; GO:0006888; GO:0006890; GO:0006891; GO:0030126	ER to Golgi vesicle-mediated transport [GO:0006888]; intracellular protein transport [GO:0006886]; intra-Golgi vesicle-mediated transport [GO:0006891]; retrograde vesicle-mediated transport, Golgi to ER [GO:0006890]	COPI vesicle coat [GO:0030126]; Golgi membrane [GO:0000139]	structural molecule activity [GO:0005198]	NA
Unigene_341283	25.56	138.51	5.42	2.44	0.0936076	1	tr|K4DC52|K4DC52_SOLLC	935	91	67	35.26	7.17	2	1	380	568	31	97	6.8e-24	104644837	Uncharacterized protein	GO:0000977; GO:0003700; GO:0005634; GO:0006357; GO:0046983	regulation of transcription by RNA polymerase II [GO:0006357]	nucleus [GO:0005634]	DNA binding transcription factor activity [GO:0003700]; protein dimerization activity [GO:0046983]; RNA polymerase II regulatory region sequence-specific DNA binding [GO:0000977]	NA
Unigene_89796	1.7	9.39	5.51	2.46	0.524744	1	NA	NA	NA	NA	NA	NA	NA	NA	NA	NA	NA	NA	NA	NA	NA	NA	NA	NA	NA	NA
Unigene_17929	3.41	14.09	4.13	2.05	0.472874	1	tr|K4CRY9|K4CRY9_SOLLC	788	100	81	46.2	10.28	0	0	18	260	708	788	1.8e-39	NA	Uncharacterized protein	GO:0004672; GO:0005524; GO:0005886; GO:0009505; GO:0009506; GO:0016021	NA	integral component of membrane [GO:0016021]; plant-type cell wall [GO:0009505]; plasma membrane [GO:0005886]; plasmodesma [GO:0009506]	ATP binding [GO:0005524]; protein kinase activity [GO:0004672]	NA
Unigene_387733	3.41	23.48	6.89	2.78	0.239688	1	tr|M0ZXX9|M0ZXX9_SOLTU	443	97.8	45	38.14	10.16	1	0	3	137	398	442	3.6e-15	NA	Uncharacterized protein	NA	NA	NA	NA	NA
Unigene_129711	3.41	21.13	6.2	2.63	0.283741	1	NA	NA	NA	NA	NA	NA	NA	NA	NA	NA	NA	NA	NA	NA	NA	NA	NA	NA	NA	NA
Unigene_450735	10.22	82.17	8.04	3.01	0.0601384	1	tr|K4BQY8|K4BQY8_SOLLC	656	100	164	36.15	25	0	0	3	494	493	656	4.1e-91	NA	Uncharacterized protein	GO:0003723; GO:0004519; GO:0009451; GO:0043231	RNA modification [GO:0009451]	intracellular membrane-bounded organelle [GO:0043231]	endonuclease activity [GO:0004519]; RNA binding [GO:0003723]	NA
Unigene_450737	1.7	7.04	4.13	2.05	0.652448	1	NA	NA	NA	NA	NA	NA	NA	NA	NA	NA	NA	NA	NA	NA	NA	NA	NA	NA	NA	NA
Unigene_450738	3.41	23.48	6.89	2.78	0.239688	1	NA	NA	NA	NA	NA	NA	NA	NA	NA	NA	NA	NA	NA	NA	NA	NA	NA	NA	NA	NA
Unigene_41211	1.7	9.39	5.51	2.46	0.524744	1	NA	NA	NA	NA	NA	NA	NA	NA	NA	NA	NA	NA	NA	NA	NA	NA	NA	NA	NA	NA
Unigene_51487	1.7	18.78	11.02	3.46	0.218157	1	NA	NA	NA	NA	NA	NA	NA	NA	NA	NA	NA	NA	NA	NA	NA	NA	NA	NA	NA	NA
Unigene_97932	0.85	4.7	5.51	2.46	0.694223	1	NA	NA	NA	NA	NA	NA	NA	NA	NA	NA	NA	NA	NA	NA	NA	NA	NA	NA	NA	NA
Unigene_502851	56.23	321.62	5.72	2.52	0.0816444	1	tr|B2XVS2|B2XVS2_SOLLC	306	100	26	11.64	8.5	0	0	2	79	4	29	9.9e-06	NA	Jasmonate ZIM-domain protein 3	NA	NA	NA	NA	NA
Unigene_101672	1.7	8.22	4.82	2.27	0.584639	1	NA	NA	NA	NA	NA	NA	NA	NA	NA	NA	NA	NA	NA	NA	NA	NA	NA	NA	NA	NA
Unigene_463142	1.7	21.13	12.4	3.63	0.179163	1	NA	NA	NA	NA	NA	NA	NA	NA	NA	NA	NA	NA	NA	NA	NA	NA	NA	NA	NA	NA
Unigene_463147	4.26	21.13	4.96	2.31	0.332368	1	NA	NA	NA	NA	NA	NA	NA	NA	NA	NA	NA	NA	NA	NA	NA	NA	NA	NA	NA	NA
Unigene_463148	6.82	46.95	6.89	2.78	0.123802	1	tr|K4B675|K4B675_SOLLC	850	100	220	99.7	25.88	0	0	2	661	43	262	2e-128	101256058	Phospholipase D (EC 3.1.4.4)	GO:0004630; GO:0005509; GO:0016020; GO:0016042; GO:0046470; GO:0070290	lipid catabolic process [GO:0016042]; phosphatidylcholine metabolic process [GO:0046470]	membrane [GO:0016020]	calcium ion binding [GO:0005509]; N-acylphosphatidylethanolamine-specific phospholipase D activity [GO:0070290]; phospholipase D activity [GO:0004630]	NA
Unigene_463149	5.11	23.48	4.59	2.2	0.327597	1	NA	NA	NA	NA	NA	NA	NA	NA	NA	NA	NA	NA	NA	NA	NA	NA	NA	NA	NA	NA
Unigene_205123	52.82	280.54	5.31	2.41	0.0934022	1	tr|A0A0V0J1R3|A0A0V0J1R3_SOLCH	1668	92.2	320	63.83	19.18	25	0	1	960	396	715	3.3e-174	NA	Putative PH-interacting protein-like	NA	NA	NA	NA	NA
Unigene_114087	15.33	69.25	4.52	2.18	0.165715	1	tr|M1CU34|M1CU34_SOLTU	499	92.2	499	69.31	100	33	1	2108	630	1	499	2.3e-277	102595923	Uncharacterized protein	GO:0003723; GO:0004652; GO:0005524; GO:0005634; GO:0016021; GO:0031123; GO:0043631; GO:0046872	RNA 3'-end processing [GO:0031123]; RNA polyadenylation [GO:0043631]	integral component of membrane [GO:0016021]; nucleus [GO:0005634]	ATP binding [GO:0005524]; metal ion binding [GO:0046872]; polynucleotide adenylyltransferase activity [GO:0004652]; RNA binding [GO:0003723]	NA
Unigene_356958	1.7	18.78	11.02	3.46	0.218157	1	tr|A0A0V0HC03|A0A0V0HC03_SOLCH	176	50	96	94.12	54.55	45	1	302	15	5	97	1e-13	NA	Putative ovule protein (Fragment)	NA	NA	NA	NA	NA
Unigene_181683	0.85	4.7	5.51	2.46	0.694223	1	NA	NA	NA	NA	NA	NA	NA	NA	NA	NA	NA	NA	NA	NA	NA	NA	NA	NA	NA	NA
Unigene_171411	83.49	566.94	6.79	2.76	0.0615162	1	tr|K4D9C5|K4D9C5_SOLLC	1129	84.1	1105	81.59	97.87	176	0	3319	5	23	1127	0	NA	Uncharacterized protein	GO:0046872	NA	NA	metal ion binding [GO:0046872]	NA
Unigene_181687	22.15	124.42	5.62	2.49	0.0901798	1	tr|Q6L3X6|Q6L3X6_SOLDE	1793	68.7	342	90.72	19.07	87	3	47	1066	1031	1354	2.5e-118	SDM1_47t00010	Polyprotein, putative	GO:0003676; GO:0008270; GO:0015074	DNA integration [GO:0015074]	NA	nucleic acid binding [GO:0003676]; zinc ion binding [GO:0008270]	NA
Unigene_481554	11.93	147.9	12.4	3.63	0.0183487	1	tr|K4B9T8|K4B9T8_SOLLC	548	100	77	46.67	14.05	0	0	3	233	472	548	1.2e-40	101249981	Uncharacterized protein	GO:0005507; GO:0009505; GO:0009506; GO:0016020; GO:0016722	NA	membrane [GO:0016020]; plant-type cell wall [GO:0009505]; plasmodesma [GO:0009506]	copper ion binding [GO:0005507]; oxidoreductase activity, oxidizing metal ions [GO:0016722]	NA
Unigene_481556	1.7	9.39	5.51	2.46	0.524744	1	tr|I0Z4L9|I0Z4L9_COCSC	1037	39.3	122	108.28	11.76	59	5	336	13	36	156	2.5e-05	COCSUDRAFT_46777	p-loop containing nucleoside triphosphate hydrolase protein	GO:0016491; GO:0016787	NA	NA	hydrolase activity [GO:0016787]; oxidoreductase activity [GO:0016491]	NA
Unigene_10431	6.82	30.52	4.48	2.16	0.280873	1	NA	NA	NA	NA	NA	NA	NA	NA	NA	NA	NA	NA	NA	NA	NA	NA	NA	NA	NA	NA
Unigene_481559	1.7	11.74	6.89	2.78	0.420307	1	NA	NA	NA	NA	NA	NA	NA	NA	NA	NA	NA	NA	NA	NA	NA	NA	NA	NA	NA	NA
Unigene_72031	3.41	16.43	4.82	2.27	0.396944	1	NA	NA	NA	NA	NA	NA	NA	NA	NA	NA	NA	NA	NA	NA	NA	NA	NA	NA	NA	NA
Unigene_369361	10.22	45.78	4.48	2.16	0.213787	1	NA	NA	NA	NA	NA	NA	NA	NA	NA	NA	NA	NA	NA	NA	NA	NA	NA	NA	NA	NA
Unigene_380242	5.11	23.48	4.59	2.2	0.327597	1	NA	NA	NA	NA	NA	NA	NA	NA	NA	NA	NA	NA	NA	NA	NA	NA	NA	NA	NA	NA
Unigene_380243	68.16	751.22	11.02	3.46	0.0237156	1	tr|A0A1U8GZN5|A0A1U8GZN5_CAPAN	1049	67.7	665	101.94	63.39	195	2	1936	2	1	665	9.9e-248	LOC107874400	probable LRR receptor-like serine/threonine-protein kinase At3g47570	GO:0004674; GO:0005524; GO:0016021	NA	integral component of membrane [GO:0016021]	ATP binding [GO:0005524]; protein serine/threonine kinase activity [GO:0004674]	NA
Unigene_369368	0.85	11.74	13.78	3.78	0.327679	1	NA	NA	NA	NA	NA	NA	NA	NA	NA	NA	NA	NA	NA	NA	NA	NA	NA	NA	NA	NA
Unigene_380249	1.7	18.78	11.02	3.46	0.218157	1	NA	NA	NA	NA	NA	NA	NA	NA	NA	NA	NA	NA	NA	NA	NA	NA	NA	NA	NA	NA
Unigene_194094	12.78	59.86	4.68	2.23	0.170459	1	tr|M1CEI0|M1CEI0_SOLTU	463	96.4	247	23.21	53.35	8	1	3173	2433	218	463	1.4e-137	NA	Uncharacterized protein	GO:0008270	NA	NA	zinc ion binding [GO:0008270]	NA
Unigene_432362	1.7	23.48	13.78	3.78	0.146437	1	NA	NA	NA	NA	NA	NA	NA	NA	NA	NA	NA	NA	NA	NA	NA	NA	NA	NA	NA	NA
Unigene_432364	0.85	14.09	16.53	4.05	0.251197	1	NA	NA	NA	NA	NA	NA	NA	NA	NA	NA	NA	NA	NA	NA	NA	NA	NA	NA	NA	NA
Unigene_478816	5.11	23.48	4.59	2.2	0.327597	1	tr|A0A0D2S0U0|A0A0D2S0U0_GOSRA	108	74.2	31	26.05	28.7	8	0	333	241	20	50	2.4e-06	B456_012G102700	Uncharacterized protein	GO:0000276; GO:0015078; GO:0015986	ATP synthesis coupled proton transport [GO:0015986]	mitochondrial proton-transporting ATP synthase complex, coupling factor F(o) [GO:0000276]	proton transmembrane transporter activity [GO:0015078]	NA
Unigene_478818	1.7	7.04	4.13	2.05	0.652448	1	NA	NA	NA	NA	NA	NA	NA	NA	NA	NA	NA	NA	NA	NA	NA	NA	NA	NA	NA	NA
Unigene_387770	1.7	7.04	4.13	2.05	0.652448	1	NA	NA	NA	NA	NA	NA	NA	NA	NA	NA	NA	NA	NA	NA	NA	NA	NA	NA	NA	NA
Unigene_387772	1.7	9.39	5.51	2.46	0.524744	1	NA	NA	NA	NA	NA	NA	NA	NA	NA	NA	NA	NA	NA	NA	NA	NA	NA	NA	NA	NA
Unigene_315903	667.92	3249.04	4.86	2.28	0.146388	1	tr|K4CA71|K4CA71_SOLLC	211	100	167	51.38	79.15	0	0	287	787	27	193	6.7e-88	101255209	Uncharacterized protein	GO:0000082; GO:0005634; GO:0005737; GO:0006405; GO:0006511; GO:0006606; GO:0007051; GO:0008536; GO:0043547	G1/S transition of mitotic cell cycle [GO:0000082]; positive regulation of GTPase activity [GO:0043547]; protein import into nucleus [GO:0006606]; RNA export from nucleus [GO:0006405]; spindle organization [GO:0007051]; ubiquitin-dependent protein catabolic process [GO:0006511]	cytoplasm [GO:0005737]; nucleus [GO:0005634]	Ran GTPase binding [GO:0008536]	NA
Unigene_377501	1.7	11.74	6.89	2.78	0.420307	1	NA	NA	NA	NA	NA	NA	NA	NA	NA	NA	NA	NA	NA	NA	NA	NA	NA	NA	NA	NA
Unigene_387776	99.68	531.73	5.33	2.42	0.0975517	1	tr|K4B2F3|K4B2F3_SOLLC	770	86	773	77.51	100.39	62	4	2425	236	1	770	0	101267564	Uncharacterized protein	GO:0008234	NA	NA	cysteine-type peptidase activity [GO:0008234]	NA
Unigene_377502	32.37	194.85	6.02	2.59	0.0731216	1	NA	NA	NA	NA	NA	NA	NA	NA	NA	NA	NA	NA	NA	NA	NA	NA	NA	NA	NA	NA
Unigene_377506	7.67	64.56	8.42	3.07	0.0691177	1	NA	NA	NA	NA	NA	NA	NA	NA	NA	NA	NA	NA	NA	NA	NA	NA	NA	NA	NA	NA
Unigene_377508	6.82	84.51	12.4	3.63	0.028544	1	tr|K4BCQ6|K4BCQ6_SOLLC	471	85.5	484	96.93	102.76	46	1	46	1497	1	460	1.4e-222	101265600	Protein DETOXIFICATION (Multidrug and toxic compound extrusion protein)	GO:0006855; GO:0015238; GO:0015297; GO:0016021	drug transmembrane transport [GO:0006855]	integral component of membrane [GO:0016021]	antiporter activity [GO:0015297]; drug transmembrane transporter activity [GO:0015238]	NA
Unigene_129759	1.7	16.43	9.64	3.27	0.268	1	NA	NA	NA	NA	NA	NA	NA	NA	NA	NA	NA	NA	NA	NA	NA	NA	NA	NA	NA	NA
Unigene_450773	27.26	154.94	5.68	2.51	0.0838069	1	tr|M1BP13|M1BP13_SOLTU	157	100	27	20.35	17.2	0	0	397	317	90	116	4.1e-07	102579159	Uncharacterized protein	GO:0003723	NA	NA	RNA binding [GO:0003723]	NA
Unigene_450774	1.7	12.91	7.58	2.92	0.374891	1	NA	NA	NA	NA	NA	NA	NA	NA	NA	NA	NA	NA	NA	NA	NA	NA	NA	NA	NA	NA
Unigene_440500	0.85	8.22	9.64	3.27	0.47859	1	NA	NA	NA	NA	NA	NA	NA	NA	NA	NA	NA	NA	NA	NA	NA	NA	NA	NA	NA	NA
Unigene_450775	5.11	22.3	4.36	2.13	0.352304	1	NA	NA	NA	NA	NA	NA	NA	NA	NA	NA	NA	NA	NA	NA	NA	NA	NA	NA	NA	NA
Unigene_440501	8.52	61.04	7.16	2.84	0.0920976	1	tr|K4BHQ2|K4BHQ2_SOLLC	394	71.4	42	22.3	10.66	6	1	109	2	338	379	4.3e-10	NA	Uncharacterized protein	GO:0004842; GO:0005634; GO:0006511; GO:0007093	mitotic cell cycle checkpoint [GO:0007093]; ubiquitin-dependent protein catabolic process [GO:0006511]	nucleus [GO:0005634]	ubiquitin-protein transferase activity [GO:0004842]	NA
Unigene_450778	1.7	7.04	4.13	2.05	0.652448	1	NA	NA	NA	NA	NA	NA	NA	NA	NA	NA	NA	NA	NA	NA	NA	NA	NA	NA	NA	NA
Unigene_450779	1.7	7.04	4.13	2.05	0.652448	1	NA	NA	NA	NA	NA	NA	NA	NA	NA	NA	NA	NA	NA	NA	NA	NA	NA	NA	NA	NA
Unigene_440507	3.41	22.3	6.54	2.71	0.26066	1	NA	NA	NA	NA	NA	NA	NA	NA	NA	NA	NA	NA	NA	NA	NA	NA	NA	NA	NA	NA
Unigene_254353	37.49	215.98	5.76	2.53	0.0792879	1	tr|K4CSG3|K4CSG3_SOLLC	195	100	114	83.82	58.46	0	0	1	342	4	117	1.5e-60	NA	Uncharacterized protein	GO:0008134; GO:0016592; GO:0045944	positive regulation of transcription by RNA polymerase II [GO:0045944]	mediator complex [GO:0016592]	transcription factor binding [GO:0008134]	NA
Unigene_97973	0.85	5.87	6.89	2.78	0.612012	1	NA	NA	NA	NA	NA	NA	NA	NA	NA	NA	NA	NA	NA	NA	NA	NA	NA	NA	NA	NA
Unigene_87701	5.11	30.52	5.97	2.58	0.214191	1	tr|A0A1S3XK31|A0A1S3XK31_TOBAC	225	70.4	27	16.43	12	8	0	413	493	16	42	2.8e-05	LOC107765834	cysteine and histidine-rich domain-containing protein RAR1-like isoform X1	NA	NA	NA	NA	NA
Unigene_153041	5.11	25.82	5.05	2.34	0.283522	1	tr|K4CII2|K4CII2_SOLLC	391	92.8	263	71.92	67.26	12	1	52	819	126	388	3e-129	101254508	Uncharacterized protein	GO:0003677	NA	NA	DNA binding [GO:0003677]	NA
Unigene_153044	11.93	79.82	6.69	2.74	0.0828656	1	tr|K4CGH3|K4CGH3_SOLLC	483	87.3	369	95.02	76.4	46	1	1109	3	1	368	2.1e-181	101246359	Uncharacterized protein	GO:0004674; GO:0005524; GO:0005634; GO:0005737; GO:0005886; GO:0035556	intracellular signal transduction [GO:0035556]	cytoplasm [GO:0005737]; nucleus [GO:0005634]; plasma membrane [GO:0005886]	ATP binding [GO:0005524]; protein serine/threonine kinase activity [GO:0004674]	NA
Unigene_395911	1.7	7.04	4.13	2.05	0.652448	1	NA	NA	NA	NA	NA	NA	NA	NA	NA	NA	NA	NA	NA	NA	NA	NA	NA	NA	NA	NA
Unigene_395918	1.7	18.78	11.02	3.46	0.218157	1	NA	NA	NA	NA	NA	NA	NA	NA	NA	NA	NA	NA	NA	NA	NA	NA	NA	NA	NA	NA
Unigene_401582	22.15	91.56	4.13	2.05	0.168509	1	NA	NA	NA	NA	NA	NA	NA	NA	NA	NA	NA	NA	NA	NA	NA	NA	NA	NA	NA	NA
Unigene_463182	1.7	21.13	12.4	3.63	0.179163	1	NA	NA	NA	NA	NA	NA	NA	NA	NA	NA	NA	NA	NA	NA	NA	NA	NA	NA	NA	NA
Unigene_463184	9.37	113.86	12.15	3.6	0.0224871	1	tr|K4BKE8|K4BKE8_SOLLC	1501	100	476	99.72	31.71	0	0	1430	3	642	1117	6.5e-265	NA	Uncharacterized protein	GO:0004674; GO:0005524; GO:0005634; GO:0006281; GO:0016301	DNA repair [GO:0006281]	nucleus [GO:0005634]	ATP binding [GO:0005524]; kinase activity [GO:0016301]; protein serine/threonine kinase activity [GO:0004674]	NA
Unigene_505035	0.85	8.22	9.64	3.27	0.47859	1	tr|A0A1U7YRA6|A0A1U7YRA6_NICSY	893	59.8	112	94.92	12.54	45	0	18	353	687	798	1.4e-32	LOC104247112	uncharacterized protein LOC104247112	GO:0003676; GO:0015074	DNA integration [GO:0015074]	NA	nucleic acid binding [GO:0003676]	NA
Unigene_356998	3.41	18.78	5.51	2.46	0.336109	1	NA	NA	NA	NA	NA	NA	NA	NA	NA	NA	NA	NA	NA	NA	NA	NA	NA	NA	NA	NA
Unigene_481596	7.67	46.95	6.12	2.61	0.143157	1	tr|K4BYL7|K4BYL7_SOLLC	89	71.7	53	22.33	59.55	14	1	358	203	29	81	3.7e-11	NA	Uncharacterized protein	NA	NA	NA	NA	NA
Unigene_10470	1.7	7.04	4.13	2.05	0.652448	1	tr|A0A1J6IP05|A0A1J6IP05_NICAT	654	31	84	51.96	12.84	38	2	270	79	439	522	3.5e-05	ORTH2_1 A4A49_04218	E3 ubiquitin-protein ligase orthrus 2	GO:0005634; GO:0016874; GO:0046872	NA	nucleus [GO:0005634]	ligase activity [GO:0016874]; metal ion binding [GO:0046872]	NA
Unigene_481599	3.41	14.09	4.13	2.05	0.472874	1	NA	NA	NA	NA	NA	NA	NA	NA	NA	NA	NA	NA	NA	NA	NA	NA	NA	NA	NA	NA
Unigene_72072	1.7	9.39	5.51	2.46	0.524744	1	tr|A0A1S4B8Z1|A0A1S4B8Z1_TOBAC	443	65.1	63	40.04	14.22	22	0	340	152	357	419	5.7e-16	LOC107805752	uncharacterized protein LOC107805752	GO:0003676; GO:0015074	DNA integration [GO:0015074]	NA	nucleic acid binding [GO:0003676]	NA
Unigene_213309	3.41	19.95	5.86	2.55	0.308917	1	NA	NA	NA	NA	NA	NA	NA	NA	NA	NA	NA	NA	NA	NA	NA	NA	NA	NA	NA	NA
Unigene_359131	15.33	89.21	5.82	2.54	0.0975161	1	NA	NA	NA	NA	NA	NA	NA	NA	NA	NA	NA	NA	NA	NA	NA	NA	NA	NA	NA	NA
Unigene_370013	5.11	63.38	12.4	3.63	0.0401248	1	tr|K4D5U0|K4D5U0_SOLLC	1208	92.7	205	74.01	16.97	15	0	215	829	276	480	3.3e-104	NA	Uncharacterized protein	GO:0007165; GO:0043531	signal transduction [GO:0007165]	NA	ADP binding [GO:0043531]	NA
Unigene_380288	1.7	16.43	9.64	3.27	0.268	1	NA	NA	NA	NA	NA	NA	NA	NA	NA	NA	NA	NA	NA	NA	NA	NA	NA	NA	NA	NA
Unigene_56927	39.19	184.28	4.7	2.23	0.117348	1	tr|K4B1U0|K4B1U0_SOLLC	442	100	29	13.08	6.56	0	0	215	301	373	401	9.5e-09	101244716	Uncharacterized protein	GO:0016021; GO:0016788; GO:0044255	cellular lipid metabolic process [GO:0044255]	integral component of membrane [GO:0016021]	hydrolase activity, acting on ester bonds [GO:0016788]	NA
Unigene_178980	1.7	7.04	4.13	2.05	0.652448	1	NA	NA	NA	NA	NA	NA	NA	NA	NA	NA	NA	NA	NA	NA	NA	NA	NA	NA	NA	NA
Unigene_178986	1.7	9.39	5.51	2.46	0.524744	1	NA	NA	NA	NA	NA	NA	NA	NA	NA	NA	NA	NA	NA	NA	NA	NA	NA	NA	NA	NA
Unigene_422136	1564.17	7049.77	4.51	2.17	0.187452	1	tr|M1D118|M1D118_SOLTU	987	96.9	987	78.31	100	31	0	154	3114	1	987	0	102588627	Uncharacterized protein	GO:0003924; GO:0005525	NA	NA	GTPase activity [GO:0003924]; GTP binding [GO:0005525]	NA
Unigene_478857	13.63	77.47	5.68	2.51	0.109667	1	tr|M0ZMB5|M0ZMB5_SOLTU	387	84.1	44	22.72	11.37	7	0	388	519	224	267	5e-14	102580342	Uncharacterized protein	GO:0016021	NA	integral component of membrane [GO:0016021]	NA	NA
Unigene_69334	0.85	4.7	5.51	2.46	0.694223	1	NA	NA	NA	NA	NA	NA	NA	NA	NA	NA	NA	NA	NA	NA	NA	NA	NA	NA	NA	NA
Unigene_69337	1.7	7.04	4.13	2.05	0.652448	1	NA	NA	NA	NA	NA	NA	NA	NA	NA	NA	NA	NA	NA	NA	NA	NA	NA	NA	NA	NA
Unigene_377546	960.14	9783.52	10.19	3.35	0.0545736	1	tr|A0A0V0ID28|A0A0V0ID28_SOLCH	553	95.8	498	73.27	90.05	21	0	1917	424	13	510	3.5e-272	NA	Putative glycerol-3-phosphate 2-O-acyltransferase 4-like	GO:0008152; GO:0016021; GO:0016746	metabolic process [GO:0008152]	integral component of membrane [GO:0016021]	transferase activity, transferring acyl groups [GO:0016746]	NA
Unigene_119522	3.41	16.43	4.82	2.27	0.396944	1	tr|K4CHQ0|K4CHQ0_SOLLC	141	99.1	113	57.75	80.14	1	0	15	353	1	113	4.1e-56	NA	Uncharacterized protein	NA	NA	NA	NA	NA
Unigene_119523	1.7	27	15.84	3.99	0.109105	1	tr|A0A0V0ITR3|A0A0V0ITR3_SOLCH	573	99.3	137	77.69	23.91	1	0	3	413	252	388	1.3e-72	NA	Putative leucine-rich repeat receptor-like protein kinase-like	GO:0004672; GO:0005524; GO:0016021	NA	integral component of membrane [GO:0016021]	ATP binding [GO:0005524]; protein kinase activity [GO:0004672]	NA
Unigene_119527	3.41	14.09	4.13	2.05	0.472874	1	NA	NA	NA	NA	NA	NA	NA	NA	NA	NA	NA	NA	NA	NA	NA	NA	NA	NA	NA	NA
Unigene_119529	11.93	57.52	4.82	2.27	0.167837	1	tr|Q66MH7|Q66MH7_SOLLC	354	87.6	371	84.7	104.8	29	1	1218	106	1	354	3.9e-179	LeMKK3 543947	MAPKK	GO:0004674; GO:0004708; GO:0005524; GO:0005737; GO:0007112; GO:0007346; GO:0009524; GO:0010311; GO:0023014; GO:0031098; GO:0032147	activation of protein kinase activity [GO:0032147]; lateral root formation [GO:0010311]; male meiosis cytokinesis [GO:0007112]; regulation of mitotic cell cycle [GO:0007346]; signal transduction by protein phosphorylation [GO:0023014]; stress-activated protein kinase signaling cascade [GO:0031098]	cytoplasm [GO:0005737]; phragmoplast [GO:0009524]	ATP binding [GO:0005524]; MAP kinase kinase activity [GO:0004708]; protein serine/threonine kinase activity [GO:0004674]	NA
Unigene_429662	23	103.29	4.49	2.17	0.141369	1	tr|K4BDZ3|K4BDZ3_SOLLC	300	86.8	159	39.07	53	21	0	480	956	1	159	5.5e-71	101265202	Uncharacterized protein	GO:0016021	NA	integral component of membrane [GO:0016021]	NA	NA
Unigene_440542	5.11	30.52	5.97	2.58	0.214191	1	NA	NA	NA	NA	NA	NA	NA	NA	NA	NA	NA	NA	NA	NA	NA	NA	NA	NA	NA	NA
Unigene_440544	10.22	110.34	10.79	3.43	0.0286665	1	NA	NA	NA	NA	NA	NA	NA	NA	NA	NA	NA	NA	NA	NA	NA	NA	NA	NA	NA	NA
Unigene_440545	1.7	11.74	6.89	2.78	0.420307	1	NA	NA	NA	NA	NA	NA	NA	NA	NA	NA	NA	NA	NA	NA	NA	NA	NA	NA	NA	NA
Unigene_440548	5.11	59.86	11.71	3.55	0.0467971	1	NA	NA	NA	NA	NA	NA	NA	NA	NA	NA	NA	NA	NA	NA	NA	NA	NA	NA	NA	NA
Unigene_41295	3.41	30.52	8.96	3.16	0.147368	1	tr|K4B8Y7|K4B8Y7_SOLLC	353	95.8	354	75.64	100.28	14	1	1199	138	1	353	1e-201	NA	Sulfotransferase (EC 2.8.2.-)	GO:0008146	NA	NA	sulfotransferase activity [GO:0008146]	NA
Unigene_395954	194.24	820.48	4.22	2.08	0.155127	1	tr|K4BB69|K4BB69_SOLLC	558	100	185	33.58	33.15	0	0	1651	1097	374	558	3.7e-102	101251944	U2 snRNP auxiliary factor large subunit	GO:0000243; GO:0006397; GO:0008187; GO:0008380; GO:0016607; GO:0030628; GO:0071004; GO:0089701	mRNA processing [GO:0006397]; RNA splicing [GO:0008380]	commitment complex [GO:0000243]; nuclear speck [GO:0016607]; U2AF [GO:0089701]; U2-type prespliceosome [GO:0071004]	poly-pyrimidine tract binding [GO:0008187]; pre-mRNA 3'-splice site binding [GO:0030628]	NA
Unigene_395956	13.63	70.43	5.17	2.37	0.134397	1	NA	NA	NA	NA	NA	NA	NA	NA	NA	NA	NA	NA	NA	NA	NA	NA	NA	NA	NA	NA
Unigene_395958	1.7	25.82	15.16	3.92	0.120182	1	NA	NA	NA	NA	NA	NA	NA	NA	NA	NA	NA	NA	NA	NA	NA	NA	NA	NA	NA	NA
Unigene_199532	1.7	32.87	19.29	4.27	0.0684507	1	tr|K4AZY2|K4AZY2_SOLLC	285	86.7	248	38.61	87.02	33	0	1366	623	29	276	3e-116	NA	Uncharacterized protein	GO:0004144; GO:0005886; GO:0016021; GO:0019432; GO:0047196	triglyceride biosynthetic process [GO:0019432]	integral component of membrane [GO:0016021]; plasma membrane [GO:0005886]	diacylglycerol O-acyltransferase activity [GO:0004144]; long-chain-alcohol O-fatty-acyltransferase activity [GO:0047196]	NA
Unigene_199536	1.7	9.39	5.51	2.46	0.524744	1	tr|A0A1Y5I4W2|A0A1Y5I4W2_OSTTA	448	39	177	113.22	39.51	86	2	468	4	17	193	1.3e-25	BE221DRAFT_82695	Glutamate--tRNA ligase 1 (Fragment)	GO:0000049; GO:0004818; GO:0005524; GO:0005737; GO:0006424; GO:0008270	glutamyl-tRNA aminoacylation [GO:0006424]	cytoplasm [GO:0005737]	ATP binding [GO:0005524]; glutamate-tRNA ligase activity [GO:0004818]; tRNA binding [GO:0000049]; zinc ion binding [GO:0008270]	NA
Unigene_437803	1.7	53.99	31.69	4.99	0.0163872	1	tr|Q7XA28|Q7XA28_SOLBU	558	66.4	140	50.79	25.09	47	0	745	326	1	140	1.1e-49	SBB1_14t00006	Zinc knuckle family protein	GO:0003676; GO:0008270	NA	NA	nucleic acid binding [GO:0003676]; zinc ion binding [GO:0008270]	NA
Unigene_437807	3.41	50.47	14.81	3.89	0.0440211	1	tr|K4BB92|K4BB92_SOLLC	2403	100	130	54.47	5.41	0	0	390	1	412	541	5e-64	NA	Uncharacterized protein	NA	NA	NA	NA	NA
Unigene_499409	6.82	32.87	4.82	2.27	0.248741	1	tr|A0A1S4BZC4|A0A1S4BZC4_TOBAC	612	52.2	134	98.29	21.9	58	1	397	14	457	590	1.3e-32	LOC107813500	uncharacterized protein LOC107813500	NA	NA	NA	NA	NA
Unigene_38558	1.7	9.39	5.51	2.46	0.524744	1	NA	NA	NA	NA	NA	NA	NA	NA	NA	NA	NA	NA	NA	NA	NA	NA	NA	NA	NA	NA
Unigene_505079	10.22	44.6	4.36	2.13	0.224304	1	tr|K4BW24|K4BW24_SOLLC	1053	100	208	68.65	19.75	0	0	909	286	10	217	1.9e-116	NA	Uncharacterized protein	GO:0016441; GO:0055087; GO:0070478	nuclear-transcribed mRNA catabolic process, 3'-5' exonucleolytic nonsense-mediated decay [GO:0070478]; posttranscriptional gene silencing [GO:0016441]	Ski complex [GO:0055087]	NA	NA
Unigene_500804	1.7	9.39	5.51	2.46	0.524744	1	NA	NA	NA	NA	NA	NA	NA	NA	NA	NA	NA	NA	NA	NA	NA	NA	NA	NA	NA	NA
Unigene_171493	1.7	9.39	5.51	2.46	0.524744	1	NA	NA	NA	NA	NA	NA	NA	NA	NA	NA	NA	NA	NA	NA	NA	NA	NA	NA	NA	NA
Unigene_500805	1.7	23.48	13.78	3.78	0.146437	1	NA	NA	NA	NA	NA	NA	NA	NA	NA	NA	NA	NA	NA	NA	NA	NA	NA	NA	NA	NA
Unigene_161223	1.7	14.09	8.27	3.05	0.334357	1	NA	NA	NA	NA	NA	NA	NA	NA	NA	NA	NA	NA	NA	NA	NA	NA	NA	NA	NA	NA
Unigene_370050	756.53	3244.35	4.29	2.1	0.179369	1	tr|K4CRS1|K4CRS1_SOLLC	808	97.8	808	62.86	100	18	0	3635	1212	1	808	0	101250435	Uncharacterized protein	GO:0003723; GO:0008420; GO:0016591; GO:0070940	dephosphorylation of RNA polymerase II C-terminal domain [GO:0070940]	DNA-directed RNA polymerase II, holoenzyme [GO:0016591]	CTD phosphatase activity [GO:0008420]; RNA binding [GO:0003723]	NA
Unigene_370054	5.11	21.13	4.13	2.05	0.379054	1	tr|D8UMX5|D8UMX5_VOLCA	364	60	115	100	31.59	46	0	345	1	40	154	2.3e-30	VOLCADRAFT_101522	Uncharacterized protein (Fragment)	GO:0000271; GO:0016616; GO:0016628; GO:0051287	polysaccharide biosynthetic process [GO:0000271]	NA	NAD binding [GO:0051287]; oxidoreductase activity, acting on the CH-CH group of donors, NAD or NADP as acceptor [GO:0016628]; oxidoreductase activity, acting on the CH-OH group of donors, NAD or NADP as acceptor [GO:0016616]	NA
Unigene_370055	1.7	11.74	6.89	2.78	0.420307	1	NA	NA	NA	NA	NA	NA	NA	NA	NA	NA	NA	NA	NA	NA	NA	NA	NA	NA	NA	NA
Unigene_359177	1375.04	7823.3	5.69	2.51	0.133787	1	tr|A0A0V0IZT4|A0A0V0IZT4_SOLCH	1505	94.8	1466	85.88	97.41	76	0	58	4455	1	1466	0	NA	Putative ABC transporter C family member 3-like	GO:0005524; GO:0016021; GO:0042626	NA	integral component of membrane [GO:0016021]	ATPase activity, coupled to transmembrane movement of substances [GO:0042626]; ATP binding [GO:0005524]	NA
Unigene_359178	22.15	99.77	4.5	2.17	0.142275	1	tr|K4CRD2|K4CRD2_SOLLC	832	100	68	50.62	8.17	0	0	206	3	667	734	3.7e-32	LecRK Solyc09g011060.2.1	Clade IV lectin receptor kinase	GO:0004672; GO:0005524; GO:0016021; GO:0030246	NA	integral component of membrane [GO:0016021]	ATP binding [GO:0005524]; carbohydrate binding [GO:0030246]; protein kinase activity [GO:0004672]	NA
Unigene_513211	6.82	35.21	5.17	2.37	0.220625	1	NA	NA	NA	NA	NA	NA	NA	NA	NA	NA	NA	NA	NA	NA	NA	NA	NA	NA	NA	NA
Unigene_513212	51.97	212.46	4.09	2.03	0.150975	1	tr|K4DGL8|K4DGL8_SOLLC	569	84.9	245	66.16	43.06	37	0	132	866	1	245	2.6e-112	101249442	Uncharacterized protein	GO:0000784; GO:0003691; GO:0031627	telomeric loop formation [GO:0031627]	nuclear chromosome, telomeric region [GO:0000784]	double-stranded telomeric DNA binding [GO:0003691]	NA
Unigene_513216	21.3	91.56	4.3	2.1	0.158258	1	NA	NA	NA	NA	NA	NA	NA	NA	NA	NA	NA	NA	NA	NA	NA	NA	NA	NA	NA	NA
Unigene_422170	6.82	39.91	5.86	2.55	0.174175	1	tr|M1B039|M1B039_SOLTU	869	86.8	53	18.82	6.1	7	0	168	326	817	869	8.6e-23	NA	Uncharacterized protein	GO:0043531	NA	NA	ADP binding [GO:0043531]	NA
Unigene_478897	17.04	77.47	4.55	2.18	0.155272	1	tr|K4B403|K4B403_SOLLC	420	93.5	245	34.85	58.33	16	0	1929	1195	11	255	1.4e-127	101262868	Uncharacterized protein	GO:0005737; GO:0008318; GO:0018342; GO:1990234	protein prenylation [GO:0018342]	cytoplasm [GO:0005737]; transferase complex [GO:1990234]	protein prenyltransferase activity [GO:0008318]	NA
Unigene_468625	1.7	10.56	6.2	2.63	0.470712	1	NA	NA	NA	NA	NA	NA	NA	NA	NA	NA	NA	NA	NA	NA	NA	NA	NA	NA	NA	NA
Unigene_80251	1.7	68.08	39.96	5.32	0.00762136	1	tr|K4CFL0|K4CFL0_SOLLC	1047	97.6	123	86.82	11.75	3	0	370	2	60	182	4.3e-63	NA	Uncharacterized protein	GO:0004674; GO:0005524; GO:0005886; GO:0006468; GO:0016021; GO:0030247; GO:0048544	protein phosphorylation [GO:0006468]; recognition of pollen [GO:0048544]	integral component of membrane [GO:0016021]; plasma membrane [GO:0005886]	ATP binding [GO:0005524]; polysaccharide binding [GO:0030247]; protein serine/threonine kinase activity [GO:0004674]	NA
Unigene_377581	1.7	11.74	6.89	2.78	0.420307	1	NA	NA	NA	NA	NA	NA	NA	NA	NA	NA	NA	NA	NA	NA	NA	NA	NA	NA	NA	NA
Unigene_377583	1.7	18.78	11.02	3.46	0.218157	1	NA	NA	NA	NA	NA	NA	NA	NA	NA	NA	NA	NA	NA	NA	NA	NA	NA	NA	NA	NA
Unigene_367311	5.11	39.91	7.81	2.96	0.126576	1	NA	NA	NA	NA	NA	NA	NA	NA	NA	NA	NA	NA	NA	NA	NA	NA	NA	NA	NA	NA
Unigene_377588	22.15	198.37	8.96	3.16	0.0328303	1	tr|K4BCQ2|K4BCQ2_SOLLC	677	97.7	257	38.21	37.96	0	1	773	3	1	251	7.8e-139	NA	Uncharacterized protein	GO:0005634; GO:0046982	NA	nucleus [GO:0005634]	protein heterodimerization activity [GO:0046982]	NA
Unigene_119560	49.41	285.23	5.77	2.53	0.0795289	1	tr|A0A0V0III7|A0A0V0III7_SOLCH	606	94.6	535	79.26	88.28	29	0	1793	189	1	535	4.5e-296	NA	Putative ovule protein (Fragment)	NA	NA	NA	NA	NA
Unigene_130446	3.41	23.48	6.89	2.78	0.239688	1	tr|K4BLT7|K4BLT7_SOLLC	166	93	142	51.76	85.54	10	0	29	454	1	142	2.7e-77	101250202	RBR-type E3 ubiquitin transferase (EC 2.3.2.31)	GO:0000151; GO:0000209; GO:0005737; GO:0031624; GO:0032436; GO:0046872; GO:0061630	positive regulation of proteasomal ubiquitin-dependent protein catabolic process [GO:0032436]; protein polyubiquitination [GO:0000209]	cytoplasm [GO:0005737]; ubiquitin ligase complex [GO:0000151]	metal ion binding [GO:0046872]; ubiquitin conjugating enzyme binding [GO:0031624]; ubiquitin protein ligase activity [GO:0061630]	NA
Unigene_440582	8.52	56.34	6.61	2.73	0.110468	1	NA	NA	NA	NA	NA	NA	NA	NA	NA	NA	NA	NA	NA	NA	NA	NA	NA	NA	NA	NA
Unigene_419431	1.7	25.82	15.16	3.92	0.120182	1	tr|K4BL39|K4BL39_SOLLC	730	77.6	58	51.18	7.95	13	0	2	175	236	293	8.5e-14	101256961	Diacylglycerol kinase (DAG kinase) (EC 2.7.1.107)	GO:0003951; GO:0004143; GO:0005524; GO:0005622; GO:0007205; GO:0016021; GO:0035556	intracellular signal transduction [GO:0035556]; protein kinase C-activating G-protein coupled receptor signaling pathway [GO:0007205]	integral component of membrane [GO:0016021]; intracellular [GO:0005622]	ATP binding [GO:0005524]; diacylglycerol kinase activity [GO:0004143]; NAD+ kinase activity [GO:0003951]	NA
Unigene_430313	23.85	145.55	6.1	2.61	0.0741697	1	NA	NA	NA	NA	NA	NA	NA	NA	NA	NA	NA	NA	NA	NA	NA	NA	NA	NA	NA	NA
Unigene_31061	45.15	183.11	4.06	2.02	0.153607	1	tr|A0A0V0INI6|A0A0V0INI6_SOLCH	269	91	188	36.22	69.89	15	2	1433	876	8	195	1.9e-92	NA	Putative pre-mRNA-splicing factor SF2-like	GO:0003723	NA	NA	RNA binding [GO:0003723]	NA
Unigene_430317	1.7	21.13	12.4	3.63	0.179163	1	NA	NA	NA	NA	NA	NA	NA	NA	NA	NA	NA	NA	NA	NA	NA	NA	NA	NA	NA	NA
Unigene_430319	3.41	31.69	9.3	3.22	0.136401	1	tr|A0A2G2Y1U5|A0A2G2Y1U5_CAPAN	611	100	22	13.02	3.6	0	0	68	3	184	205	3.7e-05	LOC107839819	uncharacterized protein LOC107839819	NA	NA	NA	NA	NA
Unigene_77514	3.41	18.78	5.51	2.46	0.336109	1	NA	NA	NA	NA	NA	NA	NA	NA	NA	NA	NA	NA	NA	NA	NA	NA	NA	NA	NA	NA
Unigene_77515	37.49	204.24	5.45	2.45	0.0884735	1	tr|K4BPW0|K4BPW0_SOLLC	444	92.6	258	58.33	58.11	1	1	1123	350	1	240	1.4e-133	101266210	Uncharacterized protein	GO:0009651; GO:0010226; GO:0071011	response to lithium ion [GO:0010226]; response to salt stress [GO:0009651]	precatalytic spliceosome [GO:0071011]	NA	NA
Unigene_395990	0.85	4.7	5.51	2.46	0.694223	1	NA	NA	NA	NA	NA	NA	NA	NA	NA	NA	NA	NA	NA	NA	NA	NA	NA	NA	NA	NA
Unigene_395994	0.85	7.04	8.27	3.05	0.54187	1	NA	NA	NA	NA	NA	NA	NA	NA	NA	NA	NA	NA	NA	NA	NA	NA	NA	NA	NA	NA
Unigene_395998	6.82	65.73	9.64	3.27	0.0554926	1	NA	NA	NA	NA	NA	NA	NA	NA	NA	NA	NA	NA	NA	NA	NA	NA	NA	NA	NA	NA
Unigene_385726	2.56	10.56	4.13	2.05	0.551357	1	NA	NA	NA	NA	NA	NA	NA	NA	NA	NA	NA	NA	NA	NA	NA	NA	NA	NA	NA	NA
Unigene_189304	8.52	35.21	4.13	2.05	0.277513	1	tr|A0A1U8HDW3|A0A1U8HDW3_CAPAN	398	82.5	297	72.2	74.62	42	1	3	893	112	398	4.5e-129	LOC107878894	serine/threonine-protein phosphatase 4 regulatory subunit 3-like isoform X3	NA	NA	NA	NA	NA
Unigene_127708	115.86	572.81	4.94	2.31	0.113211	1	tr|A0A0V0IX19|A0A0V0IX19_SOLCH	824	88.7	735	88.88	89.2	78	1	292	2481	1	735	0	NA	Putative dynamin-related protein 3A-like	GO:0003924; GO:0005525	NA	NA	GTPase activity [GO:0003924]; GTP binding [GO:0005525]	NA
Unigene_189309	5.11	27	5.28	2.4	0.263977	1	tr|M1ATG8|M1ATG8_SOLTU	60	100	60	26.95	100	0	0	558	379	1	60	2.9e-26	102582925	Uncharacterized protein	GO:0003735; GO:0005840; GO:0006412	translation [GO:0006412]	ribosome [GO:0005840]	structural constituent of ribosome [GO:0003735]	NA
Unigene_499442	1.7	19.95	11.71	3.55	0.197851	1	NA	NA	NA	NA	NA	NA	NA	NA	NA	NA	NA	NA	NA	NA	NA	NA	NA	NA	NA	NA
Unigene_437846	1.7	37.56	22.04	4.46	0.0486124	1	NA	NA	NA	NA	NA	NA	NA	NA	NA	NA	NA	NA	NA	NA	NA	NA	NA	NA	NA	NA
Unigene_200971	1.7	7.04	4.13	2.05	0.652448	1	NA	NA	NA	NA	NA	NA	NA	NA	NA	NA	NA	NA	NA	NA	NA	NA	NA	NA	NA	NA
Unigene_499446	1.7	7.04	4.13	2.05	0.652448	1	NA	NA	NA	NA	NA	NA	NA	NA	NA	NA	NA	NA	NA	NA	NA	NA	NA	NA	NA	NA
Unigene_28329	1.7	9.39	5.51	2.46	0.524744	1	NA	NA	NA	NA	NA	NA	NA	NA	NA	NA	NA	NA	NA	NA	NA	NA	NA	NA	NA	NA
Unigene_398132	3.41	21.13	6.2	2.63	0.283741	1	NA	NA	NA	NA	NA	NA	NA	NA	NA	NA	NA	NA	NA	NA	NA	NA	NA	NA	NA	NA
Unigene_336539	3.41	18.78	5.51	2.46	0.336109	1	NA	NA	NA	NA	NA	NA	NA	NA	NA	NA	NA	NA	NA	NA	NA	NA	NA	NA	NA	NA
Unigene_398137	5.11	24.65	4.82	2.27	0.304699	1	NA	NA	NA	NA	NA	NA	NA	NA	NA	NA	NA	NA	NA	NA	NA	NA	NA	NA	NA	NA
Unigene_500848	3.41	16.43	4.82	2.27	0.396944	1	tr|K4BK17|K4BK17_SOLLC	675	100	131	99.24	19.41	0	0	395	3	102	232	5.3e-68	101262201	Uncharacterized protein	GO:0004674; GO:0005524; GO:0005886; GO:0006468; GO:0016021	protein phosphorylation [GO:0006468]	integral component of membrane [GO:0016021]; plasma membrane [GO:0005886]	ATP binding [GO:0005524]; protein serine/threonine kinase activity [GO:0004674]	NA
Unigene_461138	1.7	29.34	17.22	4.11	0.0901472	1	NA	NA	NA	NA	NA	NA	NA	NA	NA	NA	NA	NA	NA	NA	NA	NA	NA	NA	NA	NA
Unigene_213381	157.61	674.93	4.28	2.1	0.148886	1	tr|K4CGV3|K4CGV3_SOLLC	589	82.7	589	44.81	100	102	0	3921	2155	1	589	5.2e-264	101263533	Uncharacterized protein	GO:0005432; GO:0005509; GO:0016021; GO:0055074	calcium ion homeostasis [GO:0055074]	integral component of membrane [GO:0016021]	calcium:sodium antiporter activity [GO:0005432]; calcium ion binding [GO:0005509]	NA
Unigene_213384	3.41	14.09	4.13	2.05	0.472874	1	NA	NA	NA	NA	NA	NA	NA	NA	NA	NA	NA	NA	NA	NA	NA	NA	NA	NA	NA	NA
Unigene_213388	1.7	7.04	4.13	2.05	0.652448	1	NA	NA	NA	NA	NA	NA	NA	NA	NA	NA	NA	NA	NA	NA	NA	NA	NA	NA	NA	NA
Unigene_370090	1.7	7.04	4.13	2.05	0.652448	1	NA	NA	NA	NA	NA	NA	NA	NA	NA	NA	NA	NA	NA	NA	NA	NA	NA	NA	NA	NA
Unigene_513253	3.41	35.21	10.33	3.37	0.108976	1	tr|K4DH62|K4DH62_SOLLC	607	86.1	166	61.41	27.35	23	0	500	3	13	178	2.1e-74	NA	Uncharacterized protein	GO:0003723; GO:0004652; GO:0005524; GO:0005634; GO:0006378; GO:0046872	mRNA polyadenylation [GO:0006378]	nucleus [GO:0005634]	ATP binding [GO:0005524]; metal ion binding [GO:0046872]; polynucleotide adenylyltransferase activity [GO:0004652]; RNA binding [GO:0003723]	NA
Unigene_513254	7.67	61.04	7.96	2.99	0.0791669	1	tr|K4CUL3|K4CUL3_SOLLC	420	100	151	26.17	35.95	0	0	1647	1195	1	151	1.9e-80	101245289	Uncharacterized protein	NA	NA	NA	NA	NA
Unigene_168798	1.7	7.04	4.13	2.05	0.652448	1	NA	NA	NA	NA	NA	NA	NA	NA	NA	NA	NA	NA	NA	NA	NA	NA	NA	NA	NA	NA
Unigene_168799	0.85	4.7	5.51	2.46	0.694223	1	NA	NA	NA	NA	NA	NA	NA	NA	NA	NA	NA	NA	NA	NA	NA	NA	NA	NA	NA	NA
Unigene_158529	1.7	9.39	5.51	2.46	0.524744	1	NA	NA	NA	NA	NA	NA	NA	NA	NA	NA	NA	NA	NA	NA	NA	NA	NA	NA	NA	NA
Unigene_468662	1.7	16.43	9.64	3.27	0.268	1	NA	NA	NA	NA	NA	NA	NA	NA	NA	NA	NA	NA	NA	NA	NA	NA	NA	NA	NA	NA
Unigene_468664	1.7	8.22	4.82	2.27	0.584639	1	NA	NA	NA	NA	NA	NA	NA	NA	NA	NA	NA	NA	NA	NA	NA	NA	NA	NA	NA	NA
Unigene_468665	2.56	23.48	9.19	3.2	0.193747	1	NA	NA	NA	NA	NA	NA	NA	NA	NA	NA	NA	NA	NA	NA	NA	NA	NA	NA	NA	NA
Unigene_293390	34.08	205.41	6.03	2.59	0.0727009	1	tr|K4CLT5|K4CLT5_SOLLC	809	56.9	51	38.25	6.3	22	0	87	239	463	513	5e-05	NA	Uncharacterized protein	GO:0003755	NA	NA	peptidyl-prolyl cis-trans isomerase activity [GO:0003755]	NA
Unigene_59140	26.41	123.25	4.67	2.22	0.125893	1	tr|K4C7V3|K4C7V3_SOLLC	950	80.4	322	65.67	33.89	58	2	2	958	487	806	2.4e-137	NA	Uncharacterized protein	GO:0005737; GO:0017196	N-terminal peptidyl-methionine acetylation [GO:0017196]	cytoplasm [GO:0005737]	NA	NA
Unigene_59145	1.7	7.04	4.13	2.05	0.652448	1	NA	NA	NA	NA	NA	NA	NA	NA	NA	NA	NA	NA	NA	NA	NA	NA	NA	NA	NA	NA
Unigene_293399	109.9	705.45	6.42	2.68	0.0704537	1	tr|A0A0V0ISZ4|A0A0V0ISZ4_SOLCH	512	81.5	65	39.96	12.7	12	0	483	289	444	508	1e-23	NA	Carboxypeptidase (EC 3.4.16.-)	GO:0004185	NA	NA	serine-type carboxypeptidase activity [GO:0004185]	NA
Unigene_367352	0.85	16.43	19.29	4.27	0.193881	1	NA	NA	NA	NA	NA	NA	NA	NA	NA	NA	NA	NA	NA	NA	NA	NA	NA	NA	NA	NA
Unigene_367356	2.56	21.13	8.27	3.05	0.232815	1	NA	NA	NA	NA	NA	NA	NA	NA	NA	NA	NA	NA	NA	NA	NA	NA	NA	NA	NA	NA
Unigene_367358	1.7	7.04	4.13	2.05	0.652448	1	NA	NA	NA	NA	NA	NA	NA	NA	NA	NA	NA	NA	NA	NA	NA	NA	NA	NA	NA	NA
Unigene_192081	230.02	1685.56	7.33	2.87	0.0624519	1	tr|K4D933|K4D933_SOLLC	938	82.1	246	84.44	26.23	44	0	2	739	116	361	5.8e-99	NA	Uncharacterized protein	GO:0003677; GO:0046872	NA	NA	DNA binding [GO:0003677]; metal ion binding [GO:0046872]	NA
Unigene_130486	1.7	29.34	17.22	4.11	0.0901472	1	NA	NA	NA	NA	NA	NA	NA	NA	NA	NA	NA	NA	NA	NA	NA	NA	NA	NA	NA	NA
Unigene_120213	0.85	14.09	16.53	4.05	0.251197	1	tr|K4D6V0|K4D6V0_SOLLC	579	97.5	320	46.74	55.27	8	0	2020	1061	87	406	1.9e-185	NA	Uncharacterized protein	NA	NA	NA	NA	NA
Unigene_419470	3.41	14.09	4.13	2.05	0.472874	1	NA	NA	NA	NA	NA	NA	NA	NA	NA	NA	NA	NA	NA	NA	NA	NA	NA	NA	NA	NA
Unigene_419471	3.41	18.78	5.51	2.46	0.336109	1	NA	NA	NA	NA	NA	NA	NA	NA	NA	NA	NA	NA	NA	NA	NA	NA	NA	NA	NA	NA
Unigene_419476	15.33	88.03	5.74	2.52	0.100387	1	tr|K4CGH2|K4CGH2_SOLLC	473	100	26	10.03	5.5	0	0	3	80	443	468	3e-06	101246644	Uncharacterized protein	GO:0003756; GO:0005789; GO:0006464; GO:0015035; GO:0016021; GO:0016671; GO:0034975; GO:0051604	cellular protein modification process [GO:0006464]; protein folding in endoplasmic reticulum [GO:0034975]; protein maturation [GO:0051604]	endoplasmic reticulum membrane [GO:0005789]; integral component of membrane [GO:0016021]	oxidoreductase activity, acting on a sulfur group of donors, disulfide as acceptor [GO:0016671]; protein disulfide isomerase activity [GO:0003756]; protein disulfide oxidoreductase activity [GO:0015035]	NA
Unigene_409202	1.7	11.74	6.89	2.78	0.420307	1	NA	NA	NA	NA	NA	NA	NA	NA	NA	NA	NA	NA	NA	NA	NA	NA	NA	NA	NA	NA
Unigene_419478	1.7	16.43	9.64	3.27	0.268	1	tr|A0A0V0GLP4|A0A0V0GLP4_SOLCH	79	68.6	70	50.72	88.61	22	0	295	86	10	79	2.9e-16	NA	Putative ovule protein	NA	NA	NA	NA	NA
Unigene_419479	3.41	18.78	5.51	2.46	0.336109	1	tr|K4BL02|K4BL02_SOLLC	1092	84	75	49.34	6.87	12	0	149	373	1	75	9e-27	101257254	Uncharacterized protein	GO:0051513	regulation of monopolar cell growth [GO:0051513]	NA	NA	NA
Unigene_409209	5.11	39.91	7.81	2.96	0.126576	1	NA	NA	NA	NA	NA	NA	NA	NA	NA	NA	NA	NA	NA	NA	NA	NA	NA	NA	NA	NA
Unigene_15950	1.7	7.04	4.13	2.05	0.652448	1	NA	NA	NA	NA	NA	NA	NA	NA	NA	NA	NA	NA	NA	NA	NA	NA	NA	NA	NA	NA
Unigene_318164	5.11	21.13	4.13	2.05	0.379054	1	NA	NA	NA	NA	NA	NA	NA	NA	NA	NA	NA	NA	NA	NA	NA	NA	NA	NA	NA	NA
Unigene_77557	3.41	16.43	4.82	2.27	0.396944	1	NA	NA	NA	NA	NA	NA	NA	NA	NA	NA	NA	NA	NA	NA	NA	NA	NA	NA	NA	NA
Unigene_385768	8.52	41.08	4.82	2.27	0.211582	1	tr|K4BUE0|K4BUE0_SOLLC	575	98.5	136	22.2	23.65	2	0	1267	860	364	499	1e-73	NA	Uncharacterized protein	GO:0004856; GO:0005737; GO:0005997	xylulose metabolic process [GO:0005997]	cytoplasm [GO:0005737]	xylulokinase activity [GO:0004856]	NA
Unigene_127745	3.41	16.43	4.82	2.27	0.396944	1	tr|A0A1S3Z6R6|A0A1S3Z6R6_TOBAC	473	40.5	148	67.48	31.29	87	1	444	4	1	148	1.8e-28	LOC107783572	uncharacterized protein LOC107783572	NA	NA	NA	NA	NA
Unigene_127749	1.7	7.04	4.13	2.05	0.652448	1	NA	NA	NA	NA	NA	NA	NA	NA	NA	NA	NA	NA	NA	NA	NA	NA	NA	NA	NA	NA
Unigene_427614	3.41	16.43	4.82	2.27	0.396944	1	NA	NA	NA	NA	NA	NA	NA	NA	NA	NA	NA	NA	NA	NA	NA	NA	NA	NA	NA	NA
Unigene_437889	1.7	15.26	8.96	3.16	0.298926	1	NA	NA	NA	NA	NA	NA	NA	NA	NA	NA	NA	NA	NA	NA	NA	NA	NA	NA	NA	NA
Unigene_427615	4.26	28.17	6.61	2.73	0.209479	1	tr|K4AVC5|K4AVC5_SOLLC	254	63.1	111	59.25	43.7	40	1	425	96	2	112	6.7e-32	NA	Uncharacterized protein	NA	NA	NA	NA	NA
Unigene_489219	1.7	16.43	9.64	3.27	0.268	1	NA	NA	NA	NA	NA	NA	NA	NA	NA	NA	NA	NA	NA	NA	NA	NA	NA	NA	NA	NA
Unigene_500882	1.7	9.39	5.51	2.46	0.524744	1	tr|S8DBX2|S8DBX2_9LAMI	481	48.8	82	66.13	17.05	42	0	2	247	19	100	1.3e-15	M569_14551	Glucose-1-phosphate adenylyltransferase (EC 2.7.7.27) (ADP-glucose pyrophosphorylase) (Fragment)	GO:0005524; GO:0005978; GO:0008878; GO:0009507; GO:0019252	glycogen biosynthetic process [GO:0005978]; starch biosynthetic process [GO:0019252]	chloroplast [GO:0009507]	ATP binding [GO:0005524]; glucose-1-phosphate adenylyltransferase activity [GO:0008878]	PATHWAY: Glycan biosynthesis; starch biosynthesis. {ECO:0000256|RuleBase:RU362093}.
Unigene_95968	23.85	127.94	5.36	2.42	0.09728	1	tr|K4D290|K4D290_SOLLC	482	85.8	513	74.96	106.43	39	2	1908	370	1	479	5.3e-252	101244134	Uncharacterized protein	GO:0000030; GO:0005783; GO:0006486	protein glycosylation [GO:0006486]	endoplasmic reticulum [GO:0005783]	mannosyltransferase activity [GO:0000030]	NA
Unigene_398175	0.85	18.78	22.04	4.46	0.152396	1	NA	NA	NA	NA	NA	NA	NA	NA	NA	NA	NA	NA	NA	NA	NA	NA	NA	NA	NA	NA
Unigene_500886	0.85	16.43	19.29	4.27	0.193881	1	NA	NA	NA	NA	NA	NA	NA	NA	NA	NA	NA	NA	NA	NA	NA	NA	NA	NA	NA	NA
Unigene_151035	11.08	59.86	5.41	2.43	0.139586	1	tr|K4D8E9|K4D8E9_SOLLC	436	87.4	294	70.39	67.43	31	1	1193	312	149	436	4.4e-148	101252842	Uncharacterized protein	GO:0008483; GO:0009058; GO:0009862; GO:0010150; GO:0030170; GO:0042742	biosynthetic process [GO:0009058]; defense response to bacterium [GO:0042742]; leaf senescence [GO:0010150]; systemic acquired resistance, salicylic acid mediated signaling pathway [GO:0009862]	NA	pyridoxal phosphate binding [GO:0030170]; transaminase activity [GO:0008483]	NA
Unigene_393904	0.85	35.21	41.33	5.37	0.0344478	1	tr|M1BF95|M1BF95_SOLTU	267	64.7	119	77.44	44.57	42	0	104	460	27	145	8.8e-38	NA	Uncharacterized protein	NA	NA	NA	NA	NA
Unigene_461173	574.21	2828.83	4.93	2.3	0.139848	1	tr|K4D348|K4D348_SOLLC	1122	90.5	960	72	85.56	91	0	82	2961	1	960	0	101266987	Uncharacterized protein	GO:0006511; GO:0016579; GO:0036459	protein deubiquitination [GO:0016579]; ubiquitin-dependent protein catabolic process [GO:0006511]	NA	thiol-dependent ubiquitinyl hydrolase activity [GO:0036459]	NA
Unigene_461174	575.06	2456.74	4.27	2.09	0.17293	1	tr|Q4U1I5|Q4U1I5_SOLLC	332	100	332	69.21	100	0	0	206	1201	1	332	1.8e-193	CCR1 100125904	Cinnamoyl-CoA reductase (EC 1.2.1.44)	GO:0016621; GO:0050662	NA	NA	cinnamoyl-CoA reductase activity [GO:0016621]; coenzyme binding [GO:0050662]	NA
Unigene_461176	3.41	16.43	4.82	2.27	0.396944	1	tr|A0A1D1ZYK3|A0A1D1ZYK3_AUXPR	872	62.5	40	15.29	4.59	15	0	5	124	305	344	5.2e-06	g.100085	Uncharacterized protein (Fragment)	NA	NA	NA	NA	NA
Unigene_461179	1.7	7.04	4.13	2.05	0.652448	1	NA	NA	NA	NA	NA	NA	NA	NA	NA	NA	NA	NA	NA	NA	NA	NA	NA	NA	NA	NA
Unigene_203157	260.69	1084.58	4.16	2.06	0.163552	1	tr|K4CAV8|K4CAV8_SOLLC	1251	99.6	477	99.72	38.13	2	0	1434	4	603	1079	4.5e-274	101246936	Uncharacterized protein	GO:0005524; GO:0005634	NA	nucleus [GO:0005634]	ATP binding [GO:0005524]	NA
Unigene_513295	3.41	14.09	4.13	2.05	0.472874	1	NA	NA	NA	NA	NA	NA	NA	NA	NA	NA	NA	NA	NA	NA	NA	NA	NA	NA	NA	NA
Unigene_513297	4.26	63.38	14.88	3.9	0.0309959	1	NA	NA	NA	NA	NA	NA	NA	NA	NA	NA	NA	NA	NA	NA	NA	NA	NA	NA	NA	NA
Unigene_344719	1076.86	4481.52	4.16	2.06	0.19787	1	NA	NA	NA	NA	NA	NA	NA	NA	NA	NA	NA	NA	NA	NA	NA	NA	NA	NA	NA	NA
Unigene_158566	2.56	14.09	5.51	2.46	0.407073	1	tr|A0A1D1Z8D1|A0A1D1Z8D1_9ARAE	299	67.1	85	75	28.43	26	2	339	85	158	240	4.4e-26	Cp1_7 g.118416	Cathepsin L (Fragment)	GO:0008234	NA	NA	cysteine-type peptidase activity [GO:0008234]	NA
Unigene_458431	2.56	14.09	5.51	2.46	0.407073	1	NA	NA	NA	NA	NA	NA	NA	NA	NA	NA	NA	NA	NA	NA	NA	NA	NA	NA	NA	NA
Unigene_59180	251.32	1049.37	4.18	2.06	0.162008	1	tr|K4CC86|K4CC86_SOLLC	512	91.8	306	71.22	59.77	24	1	4	918	1	306	1.9e-154	101251394	Uncharacterized protein	GO:0005506; GO:0016020; GO:0016021; GO:0016709; GO:0020037; GO:0042343; GO:0044550; GO:0098542	defense response to other organism [GO:0098542]; indole glucosinolate metabolic process [GO:0042343]; secondary metabolite biosynthetic process [GO:0044550]	integral component of membrane [GO:0016021]; membrane [GO:0016020]	heme binding [GO:0020037]; iron ion binding [GO:0005506]; oxidoreductase activity, acting on paired donors, with incorporation or reduction of molecular oxygen, NAD(P)H as one donor, and incorporation of one atom of oxygen [GO:0016709]	NA
Unigene_70063	1.7	7.04	4.13	2.05	0.652448	1	NA	NA	NA	NA	NA	NA	NA	NA	NA	NA	NA	NA	NA	NA	NA	NA	NA	NA	NA	NA
Unigene_458439	3.41	17.61	5.17	2.37	0.365196	1	NA	NA	NA	NA	NA	NA	NA	NA	NA	NA	NA	NA	NA	NA	NA	NA	NA	NA	NA	NA
Unigene_54910	20.45	125.6	6.14	2.62	0.076343	1	tr|K4BP13|K4BP13_SOLLC	654	96	618	69.57	94.5	25	0	2414	561	37	654	0	NA	Uncharacterized protein	GO:0003723; GO:0004519; GO:0009451; GO:0043231	RNA modification [GO:0009451]	intracellular membrane-bounded organelle [GO:0043231]	endonuclease activity [GO:0004519]; RNA binding [GO:0003723]	NA
Unigene_54915	1.7	7.04	4.13	2.05	0.652448	1	NA	NA	NA	NA	NA	NA	NA	NA	NA	NA	NA	NA	NA	NA	NA	NA	NA	NA	NA	NA
Unigene_357122	7.67	64.56	8.42	3.07	0.0691177	1	NA	NA	NA	NA	NA	NA	NA	NA	NA	NA	NA	NA	NA	NA	NA	NA	NA	NA	NA	NA
Unigene_109371	37.49	178.42	4.76	2.25	0.11498	1	tr|K4BXQ4|K4BXQ4_SOLLC	325	98.8	249	99.6	76.62	3	0	2	748	57	305	3e-136	101258066	Uncharacterized protein	GO:0046983	NA	NA	protein dimerization activity [GO:0046983]	NA
Unigene_357129	1.7	18.78	11.02	3.46	0.218157	1	NA	NA	NA	NA	NA	NA	NA	NA	NA	NA	NA	NA	NA	NA	NA	NA	NA	NA	NA	NA
Unigene_109376	3.41	16.43	4.82	2.27	0.396944	1	NA	NA	NA	NA	NA	NA	NA	NA	NA	NA	NA	NA	NA	NA	NA	NA	NA	NA	NA	NA
Unigene_430391	6.82	83.34	12.23	3.61	0.0296517	1	tr|A0A2G2W2S6|A0A2G2W2S6_CAPBA	414	39.1	174	49.06	42.03	90	8	488	979	247	414	1.2e-18	CQW23_18379	Uncharacterized protein	NA	NA	NA	NA	NA
Unigene_420121	3.41	14.09	4.13	2.05	0.472874	1	NA	NA	NA	NA	NA	NA	NA	NA	NA	NA	NA	NA	NA	NA	NA	NA	NA	NA	NA	NA
Unigene_409243	5.11	23.48	4.59	2.2	0.327597	1	NA	NA	NA	NA	NA	NA	NA	NA	NA	NA	NA	NA	NA	NA	NA	NA	NA	NA	NA	NA
Unigene_166706	4.26	21.13	4.96	2.31	0.332368	1	NA	NA	NA	NA	NA	NA	NA	NA	NA	NA	NA	NA	NA	NA	NA	NA	NA	NA	NA	NA
Unigene_409245	8.52	66.91	7.85	2.97	0.0741666	1	tr|K4BKE8|K4BKE8_SOLLC	1501	100	270	97.83	17.99	0	0	3	812	371	640	4.4e-157	NA	Uncharacterized protein	GO:0004674; GO:0005524; GO:0005634; GO:0006281; GO:0016301	DNA repair [GO:0006281]	nucleus [GO:0005634]	ATP binding [GO:0005524]; kinase activity [GO:0016301]; protein serine/threonine kinase activity [GO:0004674]	NA
Unigene_77596	3.41	18.78	5.51	2.46	0.336109	1	tr|K4C175|K4C175_SOLLC	1223	80.3	142	99.77	11.61	28	0	2	427	827	968	1.2e-57	NA	Uncharacterized protein	GO:0005886; GO:0006952; GO:0007165; GO:0043531	defense response [GO:0006952]; signal transduction [GO:0007165]	plasma membrane [GO:0005886]	ADP binding [GO:0043531]	NA
Unigene_218821	1.7	18.78	11.02	3.46	0.218157	1	NA	NA	NA	NA	NA	NA	NA	NA	NA	NA	NA	NA	NA	NA	NA	NA	NA	NA	NA	NA
Unigene_77599	128.64	598.63	4.65	2.22	0.126985	1	tr|K4BEX4|K4BEX4_SOLLC	2196	82.7	908	91.35	41.35	157	0	2981	258	1289	2196	0	101258924	Uncharacterized protein	NA	NA	NA	NA	NA
Unigene_67327	5.11	23.48	4.59	2.2	0.327597	1	tr|A0A2K3PQM6|A0A2K3PQM6_TRIPR	955	43.3	90	54.22	9.42	40	4	426	166	529	610	6.4e-10	L195_g014321	Calcium-transporting ATPase plasma membrane-type-like protein (Fragment)	GO:0005388; GO:0005524; GO:0016021	NA	integral component of membrane [GO:0016021]	ATP binding [GO:0005524]; calcium-transporting ATPase activity [GO:0005388]	NA
Unigene_375530	3.41	91.56	26.87	4.75	0.00736469	1	tr|A0A0V0H1Y7|A0A0V0H1Y7_SOLCH	68	87.8	41	13.46	60.29	5	0	858	736	1	41	2.8e-11	NA	Putative ovule protein	NA	NA	NA	NA	NA
Unigene_375532	22.15	115.03	5.19	2.38	0.106361	1	tr|A0A0V0GMW6|A0A0V0GMW6_SOLCH	81	75	48	11.9	59.26	12	0	2	145	5	52	9.8e-12	NA	Putative ovule protein	NA	NA	NA	NA	NA
Unigene_375535	3.41	14.09	4.13	2.05	0.472874	1	NA	NA	NA	NA	NA	NA	NA	NA	NA	NA	NA	NA	NA	NA	NA	NA	NA	NA	NA	NA
Unigene_189385	371.45	1921.49	5.17	2.37	0.120651	1	tr|A0A1U8DRD5|A0A1U8DRD5_CAPAN	1180	92.6	1180	84.63	100	86	1	4139	600	2	1180	0	LOC107838856	DNA-directed RNA polymerase subunit beta (EC 2.7.7.6)	GO:0003677; GO:0003899; GO:0005634; GO:0006351; GO:0032549	transcription, DNA-templated [GO:0006351]	nucleus [GO:0005634]	DNA binding [GO:0003677]; DNA-directed 5'-3' RNA polymerase activity [GO:0003899]; ribonucleoside binding [GO:0032549]	NA
Unigene_179113	1.7	16.43	9.64	3.27	0.268	1	NA	NA	NA	NA	NA	NA	NA	NA	NA	NA	NA	NA	NA	NA	NA	NA	NA	NA	NA	NA
Unigene_179117	10.22	69.25	6.77	2.76	0.0901499	1	tr|K4CWN6|K4CWN6_SOLLC	2714	94	1116	100	41.12	67	0	1	3348	324	1439	0	101247370	Uncharacterized protein	GO:0005634; GO:0009793; GO:0010305; GO:0048364	embryo development ending in seed dormancy [GO:0009793]; leaf vascular tissue pattern formation [GO:0010305]; root development [GO:0048364]	nucleus [GO:0005634]	NA	NA
Unigene_6850	8.52	35.21	4.13	2.05	0.277513	1	tr|K4DH63|K4DH63_SOLLC	722	92.1	705	71.89	97.65	56	0	2335	221	13	717	0	101268174	Uncharacterized protein	NA	NA	NA	NA	NA
Unigene_6852	1.7	9.39	5.51	2.46	0.524744	1	NA	NA	NA	NA	NA	NA	NA	NA	NA	NA	NA	NA	NA	NA	NA	NA	NA	NA	NA	NA
Unigene_6855	3.41	14.09	4.13	2.05	0.472874	1	NA	NA	NA	NA	NA	NA	NA	NA	NA	NA	NA	NA	NA	NA	NA	NA	NA	NA	NA	NA
Unigene_489255	1.7	14.09	8.27	3.05	0.334357	1	NA	NA	NA	NA	NA	NA	NA	NA	NA	NA	NA	NA	NA	NA	NA	NA	NA	NA	NA	NA
Unigene_427659	3.41	28.17	8.27	3.05	0.172717	1	tr|A0A1D5WGP9|A0A1D5WGP9_WHEAT	400	53.6	151	79.2	37.75	68	2	448	2	44	194	3.3e-34	NA	Uncharacterized protein	GO:0004151; GO:0009507; GO:0019856	pyrimidine nucleobase biosynthetic process [GO:0019856]	chloroplast [GO:0009507]	dihydroorotase activity [GO:0004151]	NA
Unigene_489259	1.7	16.43	9.64	3.27	0.268	1	tr|T1N9S1|T1N9S1_TRIUA	389	61.6	73	65.37	18.77	28	0	219	1	4	76	1.7e-19	NA	Uncharacterized protein	GO:0016491	NA	NA	oxidoreductase activity [GO:0016491]	NA
Unigene_151075	6.82	93.9	13.78	3.78	0.0213665	1	tr|K4DC65|K4DC65_SOLLC	1042	69.5	489	94.77	46.93	119	4	1	1380	215	702	2.4e-180	NA	Uncharacterized protein	GO:0016021	NA	integral component of membrane [GO:0016021]	NA	NA
Unigene_393941	6.82	56.34	8.27	3.05	0.0812775	1	tr|M1A478|M1A478_SOLTU	337	66.2	74	51.63	21.96	19	1	282	61	84	151	5.9e-20	NA	Uncharacterized protein	GO:0003924; GO:0005525	NA	NA	GTPase activity [GO:0003924]; GTP binding [GO:0005525]	NA
Unigene_151079	5.11	28.17	5.51	2.46	0.245969	1	NA	NA	NA	NA	NA	NA	NA	NA	NA	NA	NA	NA	NA	NA	NA	NA	NA	NA	NA	NA
Unigene_393948	1.7	27	15.84	3.99	0.109105	1	tr|A0A1U7UWH6|A0A1U7UWH6_NICSY	585	71.2	212	79.2	36.24	20	3	152	781	1	173	4.3e-72	LOC104210034	putative clathrin assembly protein At5g57200 isoform X1	GO:0005545; GO:0030136; GO:0030276; GO:0048268	clathrin coat assembly [GO:0048268]	clathrin-coated vesicle [GO:0030136]	1-phosphatidylinositol binding [GO:0005545]; clathrin binding [GO:0030276]	NA
Unigene_135923	1.7	25.82	15.16	3.92	0.120182	1	NA	NA	NA	NA	NA	NA	NA	NA	NA	NA	NA	NA	NA	NA	NA	NA	NA	NA	NA	NA
Unigene_135925	1.7	7.04	4.13	2.05	0.652448	1	NA	NA	NA	NA	NA	NA	NA	NA	NA	NA	NA	NA	NA	NA	NA	NA	NA	NA	NA	NA
Unigene_203194	1.7	11.74	6.89	2.78	0.420307	1	NA	NA	NA	NA	NA	NA	NA	NA	NA	NA	NA	NA	NA	NA	NA	NA	NA	NA	NA	NA
Unigene_503062	10.22	188.98	18.49	4.21	0.00732259	1	tr|K4DGF4|K4DGF4_SOLLC	386	99.6	229	57.63	59.33	1	0	75	761	118	346	8.7e-130	NA	Uncharacterized protein	NA	NA	NA	NA	NA
Unigene_503067	3.41	30.52	8.96	3.16	0.147368	1	NA	NA	NA	NA	NA	NA	NA	NA	NA	NA	NA	NA	NA	NA	NA	NA	NA	NA	NA	NA
Unigene_503068	21.3	85.69	4.02	2.01	0.179979	1	tr|A0A2G3AFJ4|A0A2G3AFJ4_CAPAN	448	75.9	54	45.76	12.05	13	0	147	308	372	425	3e-14	T459_00845	AT-hook motif nuclear-localized protein 8	NA	NA	NA	NA	NA
Unigene_458470	1.7	7.04	4.13	2.05	0.652448	1	tr|A0A087GJZ9|A0A087GJZ9_ARAAL	571	54	50	44.38	8.76	22	1	158	307	445	493	1.2e-07	AALP_AA7G231400	Uncharacterized protein	GO:0004672; GO:0005524	NA	NA	ATP binding [GO:0005524]; protein kinase activity [GO:0004672]	NA
Unigene_448203	1.7	14.09	8.27	3.05	0.334357	1	NA	NA	NA	NA	NA	NA	NA	NA	NA	NA	NA	NA	NA	NA	NA	NA	NA	NA	NA	NA
Unigene_357161	1.7	41.08	24.11	4.59	0.0380004	1	NA	NA	NA	NA	NA	NA	NA	NA	NA	NA	NA	NA	NA	NA	NA	NA	NA	NA	NA	NA
Unigene_511201	5.11	23.48	4.59	2.2	0.327597	1	tr|A0A2G2WWW9|A0A2G2WWW9_CAPBA	573	90	30	27.95	5.24	3	0	232	321	189	218	1.1e-07	CQW23_09484	Benzoate--CoA ligase, peroxisomal	GO:0008152; GO:0016874	metabolic process [GO:0008152]	NA	ligase activity [GO:0016874]	NA
Unigene_511207	1.7	9.39	5.51	2.46	0.524744	1	NA	NA	NA	NA	NA	NA	NA	NA	NA	NA	NA	NA	NA	NA	NA	NA	NA	NA	NA	NA
Unigene_409281	6.82	29.34	4.31	2.11	0.298671	1	NA	NA	NA	NA	NA	NA	NA	NA	NA	NA	NA	NA	NA	NA	NA	NA	NA	NA	NA	NA
Unigene_420163	1.7	7.04	4.13	2.05	0.652448	1	NA	NA	NA	NA	NA	NA	NA	NA	NA	NA	NA	NA	NA	NA	NA	NA	NA	NA	NA	NA
Unigene_409284	32.37	169.03	5.22	2.38	0.0971996	1	tr|K4BPE4|K4BPE4_SOLLC	249	100	68	48.34	27.31	0	0	274	71	182	249	1.9e-31	NA	Uncharacterized protein	NA	NA	NA	NA	NA
Unigene_409285	1.7	14.09	8.27	3.05	0.334357	1	NA	NA	NA	NA	NA	NA	NA	NA	NA	NA	NA	NA	NA	NA	NA	NA	NA	NA	NA	NA
Unigene_409289	2.56	21.13	8.27	3.05	0.232815	1	tr|A0A0V0I1Q5|A0A0V0I1Q5_SOLCH	114	65.2	89	48.72	78.07	31	0	281	547	1	89	5.7e-28	NA	Putative ovule protein	NA	NA	NA	NA	NA
Unigene_476882	3.41	25.82	7.58	2.92	0.203239	1	NA	NA	NA	NA	NA	NA	NA	NA	NA	NA	NA	NA	NA	NA	NA	NA	NA	NA	NA	NA
Unigene_476886	3.41	21.13	6.2	2.63	0.283741	1	tr|Q949K0|Q949K0_SOLLC	1310	90.7	172	99.42	13.13	16	0	3	518	338	509	6.3e-77	NA	Putative centromere protein	NA	NA	NA	NA	NA
Unigene_476888	1368.22	5750.39	4.2	2.07	0.202083	1	tr|A0A0V0IX61|A0A0V0IX61_SOLCH	410	93.4	412	40.16	100.49	25	1	1620	385	1	410	1.2e-215	NA	Putative RNA-binding protein 39-like	GO:0003723; GO:0005634; GO:0006397	mRNA processing [GO:0006397]	nucleus [GO:0005634]	RNA binding [GO:0003723]	NA
Unigene_476889	8.52	110.34	12.95	3.7	0.0204907	1	NA	NA	NA	NA	NA	NA	NA	NA	NA	NA	NA	NA	NA	NA	NA	NA	NA	NA	NA	NA
Unigene_67367	599.77	5024.99	8.38	3.07	0.0641661	1	tr|K4D3E4|K4D3E4_SOLLC	358	99.7	358	64.93	100	1	0	1457	384	1	358	1.2e-201	101262466	Fructose-bisphosphate aldolase (EC 4.1.2.13)	GO:0004332; GO:0006096	glycolytic process [GO:0006096]	NA	fructose-bisphosphate aldolase activity [GO:0004332]	PATHWAY: Carbohydrate degradation; glycolysis; D-glyceraldehyde 3-phosphate and glycerone phosphate from D-glucose: step 4/4. {ECO:0000256|SAAS:SAAS00336717}.
Unigene_218869	3.41	14.09	4.13	2.05	0.472874	1	NA	NA	NA	NA	NA	NA	NA	NA	NA	NA	NA	NA	NA	NA	NA	NA	NA	NA	NA	NA
Unigene_365303	178.91	759.44	4.24	2.09	0.15274	1	tr|K4AX73|K4AX73_SOLLC	983	99.2	990	84.69	100.71	1	1	3490	521	1	983	0	NA	Uncharacterized protein	NA	NA	NA	NA	NA
Unigene_365307	1.7	7.04	4.13	2.05	0.652448	1	NA	NA	NA	NA	NA	NA	NA	NA	NA	NA	NA	NA	NA	NA	NA	NA	NA	NA	NA	NA
Unigene_179157	1.7	7.04	4.13	2.05	0.652448	1	NA	NA	NA	NA	NA	NA	NA	NA	NA	NA	NA	NA	NA	NA	NA	NA	NA	NA	NA	NA
Unigene_179158	1.7	18.78	11.02	3.46	0.218157	1	NA	NA	NA	NA	NA	NA	NA	NA	NA	NA	NA	NA	NA	NA	NA	NA	NA	NA	NA	NA
Unigene_427691	3.41	17.61	5.17	2.37	0.365196	1	NA	NA	NA	NA	NA	NA	NA	NA	NA	NA	NA	NA	NA	NA	NA	NA	NA	NA	NA	NA
Unigene_427695	1.7	7.04	4.13	2.05	0.652448	1	NA	NA	NA	NA	NA	NA	NA	NA	NA	NA	NA	NA	NA	NA	NA	NA	NA	NA	NA	NA
Unigene_489292	1.7	18.78	11.02	3.46	0.218157	1	NA	NA	NA	NA	NA	NA	NA	NA	NA	NA	NA	NA	NA	NA	NA	NA	NA	NA	NA	NA
Unigene_427696	3.41	72.77	21.36	4.42	0.0150259	1	NA	NA	NA	NA	NA	NA	NA	NA	NA	NA	NA	NA	NA	NA	NA	NA	NA	NA	NA	NA
Unigene_417427	1.7	25.82	15.16	3.92	0.120182	1	tr|A0A0V0GTI0|A0A0V0GTI0_SOLCH	178	90.9	44	24.67	24.72	4	0	69	200	7	50	7.8e-14	NA	Putative ovule protein (Fragment)	NA	NA	NA	NA	NA
Unigene_417428	1.7	11.74	6.89	2.78	0.420307	1	NA	NA	NA	NA	NA	NA	NA	NA	NA	NA	NA	NA	NA	NA	NA	NA	NA	NA	NA	NA
Unigene_479025	1.7	16.43	9.64	3.27	0.268	1	tr|M1DPT0|M1DPT0_SOLTU	217	70.2	57	28.5	26.27	17	0	2	172	161	217	1.3e-12	NA	Uncharacterized protein	NA	NA	NA	NA	NA
Unigene_18175	1.7	7.04	4.13	2.05	0.652448	1	NA	NA	NA	NA	NA	NA	NA	NA	NA	NA	NA	NA	NA	NA	NA	NA	NA	NA	NA	NA
Unigene_85772	0.85	36.39	42.71	5.42	0.0313841	1	NA	NA	NA	NA	NA	NA	NA	NA	NA	NA	NA	NA	NA	NA	NA	NA	NA	NA	NA	NA
Unigene_383710	1.7	21.13	12.4	3.63	0.179163	1	NA	NA	NA	NA	NA	NA	NA	NA	NA	NA	NA	NA	NA	NA	NA	NA	NA	NA	NA	NA
Unigene_393986	3.41	31.69	9.3	3.22	0.136401	1	NA	NA	NA	NA	NA	NA	NA	NA	NA	NA	NA	NA	NA	NA	NA	NA	NA	NA	NA	NA
Unigene_383713	39.19	185.46	4.73	2.24	0.115937	1	NA	NA	NA	NA	NA	NA	NA	NA	NA	NA	NA	NA	NA	NA	NA	NA	NA	NA	NA	NA
Unigene_393988	1.7	7.04	4.13	2.05	0.652448	1	tr|K4BLY7|K4BLY7_SOLLC	162	100	93	83.53	57.41	0	0	281	3	1	93	4.5e-44	NA	Uncharacterized protein	GO:0019538	protein metabolic process [GO:0019538]	NA	NA	NA
Unigene_393989	3.41	28.17	8.27	3.05	0.172717	1	NA	NA	NA	NA	NA	NA	NA	NA	NA	NA	NA	NA	NA	NA	NA	NA	NA	NA	NA	NA
Unigene_135962	1.7	7.04	4.13	2.05	0.652448	1	NA	NA	NA	NA	NA	NA	NA	NA	NA	NA	NA	NA	NA	NA	NA	NA	NA	NA	NA	NA
Unigene_197562	93.71	543.46	5.8	2.54	0.0833602	1	tr|A0A2G2YXE6|A0A2G2YXE6_CAPAN	2236	91	2167	99.71	96.91	168	4	6519	97	72	2236	0	T459_21717	Uncharacterized protein	GO:0016021	NA	integral component of membrane [GO:0016021]	NA	NA
Unigene_9033	0.85	4.7	5.51	2.46	0.694223	1	NA	NA	NA	NA	NA	NA	NA	NA	NA	NA	NA	NA	NA	NA	NA	NA	NA	NA	NA	NA
Unigene_497434	3.41	18.78	5.51	2.46	0.336109	1	NA	NA	NA	NA	NA	NA	NA	NA	NA	NA	NA	NA	NA	NA	NA	NA	NA	NA	NA	NA
Unigene_36587	2.56	21.13	8.27	3.05	0.232815	1	NA	NA	NA	NA	NA	NA	NA	NA	NA	NA	NA	NA	NA	NA	NA	NA	NA	NA	NA	NA
Unigene_93912	0.85	5.87	6.89	2.78	0.612012	1	NA	NA	NA	NA	NA	NA	NA	NA	NA	NA	NA	NA	NA	NA	NA	NA	NA	NA	NA	NA
Unigene_396120	3.41	18.78	5.51	2.46	0.336109	1	NA	NA	NA	NA	NA	NA	NA	NA	NA	NA	NA	NA	NA	NA	NA	NA	NA	NA	NA	NA
Unigene_396122	15.33	84.51	5.51	2.46	0.109689	1	tr|K4BPS6|K4BPS6_SOLLC	374	100	181	74.08	48.4	0	0	545	3	1	181	8.3e-107	NA	Uncharacterized protein	GO:0016021; GO:0043161; GO:0061630	proteasome-mediated ubiquitin-dependent protein catabolic process [GO:0043161]	integral component of membrane [GO:0016021]	ubiquitin protein ligase activity [GO:0061630]	NA
Unigene_138102	1.7	7.04	4.13	2.05	0.652448	1	NA	NA	NA	NA	NA	NA	NA	NA	NA	NA	NA	NA	NA	NA	NA	NA	NA	NA	NA	NA
Unigene_448242	20.45	90.38	4.42	2.14	0.15204	1	tr|K4BMQ2|K4BMQ2_SOLLC	1140	79.3	217	92.08	19.04	45	0	652	2	1	217	3.2e-87	101259141	Uncharacterized protein	NA	NA	NA	NA	NA
Unigene_448243	23.85	156.11	6.54	2.71	0.0639026	1	NA	NA	NA	NA	NA	NA	NA	NA	NA	NA	NA	NA	NA	NA	NA	NA	NA	NA	NA	NA
Unigene_448249	1.7	9.39	5.51	2.46	0.524744	1	NA	NA	NA	NA	NA	NA	NA	NA	NA	NA	NA	NA	NA	NA	NA	NA	NA	NA	NA	NA
Unigene_201101	1.7	7.04	4.13	2.05	0.652448	1	tr|A0A2I0WHF0|A0A2I0WHF0_9ASPA	332	46.6	73	61.17	21.99	28	2	348	163	258	330	5.6e-08	MA16_Dca019454	Ubiquitin thioesterase otubain-like	NA	NA	NA	NA	NA
Unigene_54995	1.7	7.04	4.13	2.05	0.652448	1	NA	NA	NA	NA	NA	NA	NA	NA	NA	NA	NA	NA	NA	NA	NA	NA	NA	NA	NA	NA
Unigene_511247	1.7	14.09	8.27	3.05	0.334357	1	NA	NA	NA	NA	NA	NA	NA	NA	NA	NA	NA	NA	NA	NA	NA	NA	NA	NA	NA	NA
Unigene_110065	1.7	9.39	5.51	2.46	0.524744	1	NA	NA	NA	NA	NA	NA	NA	NA	NA	NA	NA	NA	NA	NA	NA	NA	NA	NA	NA	NA
Unigene_166787	1.7	7.04	4.13	2.05	0.652448	1	NA	NA	NA	NA	NA	NA	NA	NA	NA	NA	NA	NA	NA	NA	NA	NA	NA	NA	NA	NA
Unigene_466657	1.7	7.04	4.13	2.05	0.652448	1	NA	NA	NA	NA	NA	NA	NA	NA	NA	NA	NA	NA	NA	NA	NA	NA	NA	NA	NA	NA
Unigene_291387	330.55	1361.59	4.12	2.04	0.170381	1	tr|O65917|O65917_SOLLC	545	96.7	542	61.57	99.45	18	0	2094	469	4	545	6.1e-301	543548	Dehydroquinate dehydratase/shikimate:NADP oxidoreductase (EC 1.1.1.25) (EC 4.2.1.10)	GO:0003855; GO:0004764; GO:0009423; GO:0009570; GO:0019632; GO:0050661	chorismate biosynthetic process [GO:0009423]; shikimate metabolic process [GO:0019632]	chloroplast stroma [GO:0009570]	3-dehydroquinate dehydratase activity [GO:0003855]; NADP binding [GO:0050661]; shikimate 3-dehydrogenase (NADP+) activity [GO:0004764]	NA
Unigene_57137	1.7	14.09	8.27	3.05	0.334357	1	NA	NA	NA	NA	NA	NA	NA	NA	NA	NA	NA	NA	NA	NA	NA	NA	NA	NA	NA	NA
Unigene_365340	1.7	14.09	8.27	3.05	0.334357	1	tr|A0A0D2IXU8|A0A0D2IXU8_9CHLO	224	32.5	166	91.38	74.11	105	2	545	66	35	199	4.1e-18	MNEG_15216	Dihydrolipoamide dehydrogenase (EC 1.8.1.4)	GO:0004148; GO:0005623; GO:0045454; GO:0050660	cell redox homeostasis [GO:0045454]	cell [GO:0005623]	dihydrolipoyl dehydrogenase activity [GO:0004148]; flavin adenine dinucleotide binding [GO:0050660]	NA
Unigene_365347	3.41	16.43	4.82	2.27	0.396944	1	NA	NA	NA	NA	NA	NA	NA	NA	NA	NA	NA	NA	NA	NA	NA	NA	NA	NA	NA	NA
Unigene_365349	2.56	46.95	18.37	4.2	0.0388414	1	NA	NA	NA	NA	NA	NA	NA	NA	NA	NA	NA	NA	NA	NA	NA	NA	NA	NA	NA	NA
Unigene_508504	5.96	25.82	4.33	2.11	0.322498	1	NA	NA	NA	NA	NA	NA	NA	NA	NA	NA	NA	NA	NA	NA	NA	NA	NA	NA	NA	NA
Unigene_179196	1.7	7.04	4.13	2.05	0.652448	1	NA	NA	NA	NA	NA	NA	NA	NA	NA	NA	NA	NA	NA	NA	NA	NA	NA	NA	NA	NA
Unigene_190079	1.7	16.43	9.64	3.27	0.268	1	NA	NA	NA	NA	NA	NA	NA	NA	NA	NA	NA	NA	NA	NA	NA	NA	NA	NA	NA	NA
Unigene_417460	1.7	11.74	6.89	2.78	0.420307	1	NA	NA	NA	NA	NA	NA	NA	NA	NA	NA	NA	NA	NA	NA	NA	NA	NA	NA	NA	NA
Unigene_417461	3.41	30.52	8.96	3.16	0.147368	1	NA	NA	NA	NA	NA	NA	NA	NA	NA	NA	NA	NA	NA	NA	NA	NA	NA	NA	NA	NA
Unigene_174925	1.7	14.09	8.27	3.05	0.334357	1	tr|M1C6V5|M1C6V5_SOLTU	363	98.2	57	41.91	15.7	1	0	2	172	307	363	2e-25	NA	Uncharacterized protein	GO:0016757	NA	NA	transferase activity, transferring glycosyl groups [GO:0016757]	NA
Unigene_479063	3.41	16.43	4.82	2.27	0.396944	1	NA	NA	NA	NA	NA	NA	NA	NA	NA	NA	NA	NA	NA	NA	NA	NA	NA	NA	NA	NA
Unigene_13941	3.41	14.09	4.13	2.05	0.472874	1	tr|K4CVN3|K4CVN3_SOLLC	467	100	70	55.85	14.99	0	0	166	375	152	221	8.8e-28	101253936	Uncharacterized protein	NA	NA	NA	NA	NA
Unigene_75540	2.56	14.09	5.51	2.46	0.407073	1	NA	NA	NA	NA	NA	NA	NA	NA	NA	NA	NA	NA	NA	NA	NA	NA	NA	NA	NA	NA
Unigene_383750	1.7	9.39	5.51	2.46	0.524744	1	NA	NA	NA	NA	NA	NA	NA	NA	NA	NA	NA	NA	NA	NA	NA	NA	NA	NA	NA	NA
Unigene_383756	1.7	14.09	8.27	3.05	0.334357	1	tr|A0A1S4DAL1|A0A1S4DAL1_TOBAC	402	82.4	159	86.73	39.55	28	0	493	17	24	182	4.4e-68	LOC107827731	uncharacterized protein LOC107827731 isoform X3	NA	NA	NA	NA	NA
Unigene_9078	3.41	36.39	10.68	3.42	0.101281	1	tr|A0A0V0J0B5|A0A0V0J0B5_SOLCH	1802	92.1	177	56.37	9.82	14	0	531	1	1	177	5e-88	NA	Putative anaphase-promoting complex subunit 1-like	GO:0005680	NA	anaphase-promoting complex [GO:0005680]	NA	NA
Unigene_435872	1.7	15.26	8.96	3.16	0.298926	1	NA	NA	NA	NA	NA	NA	NA	NA	NA	NA	NA	NA	NA	NA	NA	NA	NA	NA	NA	NA
Unigene_425600	1.7	18.78	11.02	3.46	0.218157	1	NA	NA	NA	NA	NA	NA	NA	NA	NA	NA	NA	NA	NA	NA	NA	NA	NA	NA	NA	NA
Unigene_435875	1.7	9.39	5.51	2.46	0.524744	1	NA	NA	NA	NA	NA	NA	NA	NA	NA	NA	NA	NA	NA	NA	NA	NA	NA	NA	NA	NA
Unigene_497472	6.82	42.26	6.2	2.63	0.15512	1	NA	NA	NA	NA	NA	NA	NA	NA	NA	NA	NA	NA	NA	NA	NA	NA	NA	NA	NA	NA
Unigene_435876	1.7	19.95	11.71	3.55	0.197851	1	tr|K4CI41|K4CI41_SOLLC	731	81.2	80	67.04	10.94	15	0	247	8	1	80	1e-25	NA	Uncharacterized protein	GO:0005886; GO:0006952; GO:0007165; GO:0043531	defense response [GO:0006952]; signal transduction [GO:0007165]	plasma membrane [GO:0005886]	ADP binding [GO:0043531]	NA
Unigene_487200	8.52	53.99	6.34	2.66	0.121344	1	NA	NA	NA	NA	NA	NA	NA	NA	NA	NA	NA	NA	NA	NA	NA	NA	NA	NA	NA	NA
Unigene_435879	1.7	9.39	5.51	2.46	0.524744	1	NA	NA	NA	NA	NA	NA	NA	NA	NA	NA	NA	NA	NA	NA	NA	NA	NA	NA	NA	NA
Unigene_487201	0.85	4.7	5.51	2.46	0.694223	1	NA	NA	NA	NA	NA	NA	NA	NA	NA	NA	NA	NA	NA	NA	NA	NA	NA	NA	NA	NA
Unigene_487202	6.82	58.69	8.61	3.11	0.0736343	1	tr|S8E965|S8E965_9LAMI	477	48.3	458	83.12	96.02	110	10	1360	209	62	466	2.3e-96	MLO M569_05755	MLO-like protein	GO:0005516; GO:0006952; GO:0009607; GO:0016021	defense response [GO:0006952]; response to biotic stimulus [GO:0009607]	integral component of membrane [GO:0016021]	calmodulin binding [GO:0005516]	NA
Unigene_487205	3.41	17.61	5.17	2.37	0.365196	1	NA	NA	NA	NA	NA	NA	NA	NA	NA	NA	NA	NA	NA	NA	NA	NA	NA	NA	NA	NA
Unigene_425609	2.56	32.87	12.86	3.68	0.0968941	1	tr|K4ATD5|K4ATD5_SOLLC	368	100	60	58.25	16.3	0	0	130	309	1	60	2.3e-26	101247742	Uncharacterized protein	GO:0000290; GO:0000932; GO:0003729; GO:0008047; GO:0030234; GO:0031087	deadenylation-dependent decapping of nuclear-transcribed mRNA [GO:0000290]; deadenylation-independent decapping of nuclear-transcribed mRNA [GO:0031087]	P-body [GO:0000932]	enzyme activator activity [GO:0008047]; enzyme regulator activity [GO:0030234]; mRNA binding [GO:0003729]	NA
Unigene_396160	3.41	16.43	4.82	2.27	0.396944	1	NA	NA	NA	NA	NA	NA	NA	NA	NA	NA	NA	NA	NA	NA	NA	NA	NA	NA	NA	NA
Unigene_396161	1.7	9.39	5.51	2.46	0.524744	1	NA	NA	NA	NA	NA	NA	NA	NA	NA	NA	NA	NA	NA	NA	NA	NA	NA	NA	NA	NA
Unigene_93958	13.63	77.47	5.68	2.51	0.109667	1	tr|Q76B43|Q76B43_SOLTU	390	89.5	390	66.67	100	41	0	1620	451	1	390	4.8e-193	PPS3 102589610	Uncharacterized protein PPS3	NA	NA	NA	NA	NA
Unigene_396169	42.6	198.37	4.66	2.22	0.11912	1	NA	NA	NA	NA	NA	NA	NA	NA	NA	NA	NA	NA	NA	NA	NA	NA	NA	NA	NA	NA
Unigene_448285	816.16	4170.47	5.11	2.35	0.141673	1	tr|K4B6G8|K4B6G8_SOLLC	399	96.2	371	48.79	92.98	14	0	856	1968	29	399	3.6e-209	NA	Uncharacterized protein	GO:0004842; GO:0010305; GO:0010928; GO:0031146; GO:0060776	leaf vascular tissue pattern formation [GO:0010305]; regulation of auxin mediated signaling pathway [GO:0010928]; SCF-dependent proteasomal ubiquitin-dependent protein catabolic process [GO:0031146]; simple leaf morphogenesis [GO:0060776]	NA	ubiquitin-protein transferase activity [GO:0004842]	NA
Unigene_448289	3.41	16.43	4.82	2.27	0.396944	1	NA	NA	NA	NA	NA	NA	NA	NA	NA	NA	NA	NA	NA	NA	NA	NA	NA	NA	NA	NA
Unigene_438018	1.7	31.69	18.6	4.22	0.0748942	1	NA	NA	NA	NA	NA	NA	NA	NA	NA	NA	NA	NA	NA	NA	NA	NA	NA	NA	NA	NA
Unigene_44764	5.11	30.52	5.97	2.58	0.214191	1	NA	NA	NA	NA	NA	NA	NA	NA	NA	NA	NA	NA	NA	NA	NA	NA	NA	NA	NA	NA
Unigene_511280	5.11	41.08	8.04	3.01	0.118738	1	tr|E7EC27|E7EC27_SOLLC	280	100	63	41.54	22.5	0	0	265	453	1	63	8.1e-28	100529106 PIP2;4	Aquaporin (Plasmamembrane intrinsic protein 24)	GO:0005887; GO:0015250; GO:0034220	ion transmembrane transport [GO:0034220]	integral component of plasma membrane [GO:0005887]	water channel activity [GO:0015250]	NA
Unigene_511286	5.11	39.91	7.81	2.96	0.126576	1	NA	NA	NA	NA	NA	NA	NA	NA	NA	NA	NA	NA	NA	NA	NA	NA	NA	NA	NA	NA
Unigene_511287	63.9	852.17	13.34	3.74	0.0162055	1	tr|K4CJF1|K4CJF1_SOLLC	1121	94.1	222	37.06	19.8	13	0	1	666	894	1115	1.3e-116	NA	Uncharacterized protein	GO:0016021	NA	integral component of membrane [GO:0016021]	NA	NA
Unigene_511288	6.82	29.34	4.31	2.11	0.298671	1	NA	NA	NA	NA	NA	NA	NA	NA	NA	NA	NA	NA	NA	NA	NA	NA	NA	NA	NA	NA
Unigene_501018	21.3	86.86	4.08	2.03	0.175337	1	tr|K4BRE5|K4BRE5_SOLLC	105	65.8	73	38.62	69.52	22	1	17	226	33	105	4.7e-17	NA	Uncharacterized protein	NA	NA	NA	NA	NA
Unigene_342708	1543.72	6317.33	4.09	2.03	0.212825	1	tr|K4C7K0|K4C7K0_SOLLC	940	89.4	940	63.97	100	100	0	3283	464	1	940	0	101268581	Uncharacterized protein	GO:0000785; GO:0005634; GO:0006281; GO:0007064	DNA repair [GO:0006281]; mitotic sister chromatid cohesion [GO:0007064]	chromatin [GO:0000785]; nucleus [GO:0005634]	NA	NA
Unigene_466694	5.96	41.08	6.89	2.78	0.141268	1	tr|A0A2P6P1D0|A0A2P6P1D0_ROSCH	51	64.4	45	23.73	88.24	16	0	146	280	7	51	3.1e-08	RchiOBHm_CPg0502681	Uncharacterized protein	GO:0009507	NA	chloroplast [GO:0009507]	NA	NA
Unigene_466696	24.71	112.68	4.56	2.19	0.134121	1	tr|A0A0V0HXF6|A0A0V0HXF6_SOLCH	349	93.5	184	46.66	52.72	12	0	921	370	143	326	6.1e-91	NA	Putative hydroxyphenylpyruvate reductase-like	GO:0016616; GO:0051287	NA	NA	NAD binding [GO:0051287]; oxidoreductase activity, acting on the CH-OH group of donors, NAD or NADP as acceptor [GO:0016616]	NA
Unigene_466698	3.41	16.43	4.82	2.27	0.396944	1	tr|T1MTH6|T1MTH6_TRIUA	541	69.9	113	99.12	20.89	32	1	2	340	93	203	4.5e-39	NA	CTP synthase (EC 6.3.4.2) (UTP--ammonia ligase)	GO:0003883; GO:0005524; GO:0006541; GO:0044210	'de novo' CTP biosynthetic process [GO:0044210]; glutamine metabolic process [GO:0006541]	NA	ATP binding [GO:0005524]; CTP synthase activity [GO:0003883]	PATHWAY: Pyrimidine metabolism; CTP biosynthesis via de novo pathway; CTP from UDP: step 2/2. {ECO:0000256|RuleBase:RU810713}.
Unigene_456429	1.7	14.09	8.27	3.05	0.334357	1	tr|A0A0V0ITC1|A0A0V0ITC1_SOLCH	659	84.8	125	99.73	18.97	19	0	376	2	440	564	3e-52	NA	Putative ovule protein (Fragment)	NA	NA	NA	NA	NA
Unigene_208677	0.85	5.87	6.89	2.78	0.612012	1	NA	NA	NA	NA	NA	NA	NA	NA	NA	NA	NA	NA	NA	NA	NA	NA	NA	NA	NA	NA
Unigene_365384	1.7	11.74	6.89	2.78	0.420307	1	NA	NA	NA	NA	NA	NA	NA	NA	NA	NA	NA	NA	NA	NA	NA	NA	NA	NA	NA	NA
Unigene_365389	1.7	14.09	8.27	3.05	0.334357	1	NA	NA	NA	NA	NA	NA	NA	NA	NA	NA	NA	NA	NA	NA	NA	NA	NA	NA	NA	NA
Unigene_174964	1.7	15.26	8.96	3.16	0.298926	1	NA	NA	NA	NA	NA	NA	NA	NA	NA	NA	NA	NA	NA	NA	NA	NA	NA	NA	NA	NA
Unigene_407232	1.7	23.48	13.78	3.78	0.146437	1	NA	NA	NA	NA	NA	NA	NA	NA	NA	NA	NA	NA	NA	NA	NA	NA	NA	NA	NA	NA
Unigene_407233	303.29	1799.42	5.93	2.57	0.0935239	1	tr|K4AZ63|K4AZ63_SOLLC	686	95.8	667	73.14	97.23	28	0	2313	313	20	686	0	101250736	Uncharacterized protein	GO:0004674; GO:0005524; GO:0005886; GO:0016021	NA	integral component of membrane [GO:0016021]; plasma membrane [GO:0005886]	ATP binding [GO:0005524]; protein serine/threonine kinase activity [GO:0004674]	NA
Unigene_407236	1.7	7.04	4.13	2.05	0.652448	1	NA	NA	NA	NA	NA	NA	NA	NA	NA	NA	NA	NA	NA	NA	NA	NA	NA	NA	NA	NA
Unigene_407238	2.56	11.74	4.59	2.2	0.498335	1	tr|Q6L408|Q6L408_SOLDE	1355	68.9	61	36.31	4.5	19	0	111	293	681	741	1e-15	SDM1_44t00009	Polyprotein, putative	GO:0003676; GO:0015074	DNA integration [GO:0015074]	NA	nucleic acid binding [GO:0003676]	NA
Unigene_474833	1.7	10.56	6.2	2.63	0.470712	1	NA	NA	NA	NA	NA	NA	NA	NA	NA	NA	NA	NA	NA	NA	NA	NA	NA	NA	NA	NA
Unigene_474836	1.7	15.26	8.96	3.16	0.298926	1	NA	NA	NA	NA	NA	NA	NA	NA	NA	NA	NA	NA	NA	NA	NA	NA	NA	NA	NA	NA
Unigene_474838	1.7	7.04	4.13	2.05	0.652448	1	NA	NA	NA	NA	NA	NA	NA	NA	NA	NA	NA	NA	NA	NA	NA	NA	NA	NA	NA	NA
Unigene_75584	45.15	212.46	4.71	2.23	0.116707	1	tr|A0A0V0IYV3|A0A0V0IYV3_SOLCH	1061	99.7	289	56.23	27.24	1	0	1	867	404	692	2.1e-160	NA	Phospholipid-transporting ATPase (EC 3.6.3.1)	GO:0000287; GO:0004012; GO:0005524; GO:0016021	NA	integral component of membrane [GO:0016021]	ATP binding [GO:0005524]; magnesium ion binding [GO:0000287]; phospholipid-translocating ATPase activity [GO:0004012]	NA
Unigene_65310	126.09	516.47	4.1	2.03	0.15774	1	tr|M0ZLD2|M0ZLD2_SOLTU	516	93.6	486	68.74	94.19	31	0	222	1679	1	486	2.6e-262	102599526	Uncharacterized protein	NA	NA	NA	NA	NA
Unigene_75588	40.89	178.42	4.36	2.13	0.134854	1	tr|A0A0V0I9Q1|A0A0V0I9Q1_SOLCH	423	81	427	59.72	100.95	68	5	39	1292	1	423	3.4e-185	NA	Putative ovule protein	GO:0003735; GO:0005840; GO:0006412	translation [GO:0006412]	ribosome [GO:0005840]	structural constituent of ribosome [GO:0003735]	NA
Unigene_216817	3.41	25.82	7.58	2.92	0.203239	1	tr|K4D9Y7|K4D9Y7_SOLLC	1260	92.8	276	93.88	21.9	20	0	881	54	983	1258	2.4e-137	NA	Uncharacterized protein	GO:0005524; GO:0016021; GO:0042626	NA	integral component of membrane [GO:0016021]	ATPase activity, coupled to transmembrane movement of substances [GO:0042626]; ATP binding [GO:0005524]	NA
Unigene_373520	1.7	18.78	11.02	3.46	0.218157	1	tr|A0A0V0IFV0|A0A0V0IFV0_SOLCH	494	94.7	114	69.8	23.08	6	0	481	140	376	489	1.9e-59	NA	Putative ultraviolet-B receptor UVR8-like	NA	NA	NA	NA	NA
Unigene_383795	1.7	10.56	6.2	2.63	0.470712	1	NA	NA	NA	NA	NA	NA	NA	NA	NA	NA	NA	NA	NA	NA	NA	NA	NA	NA	NA	NA
Unigene_383797	115.01	471.86	4.1	2.04	0.156302	1	tr|K4CWW0|K4CWW0_SOLLC	864	100	513	62.77	59.38	0	0	2047	509	8	520	7.2e-304	101268032	DNA topoisomerase (EC 5.99.1.2)	GO:0003677; GO:0003916; GO:0003917; GO:0005634; GO:0006265	DNA topological change [GO:0006265]	nucleus [GO:0005634]	DNA binding [GO:0003677]; DNA topoisomerase activity [GO:0003916]; DNA topoisomerase type I activity [GO:0003917]	NA
Unigene_373524	6.82	35.21	5.17	2.37	0.220625	1	NA	NA	NA	NA	NA	NA	NA	NA	NA	NA	NA	NA	NA	NA	NA	NA	NA	NA	NA	NA
Unigene_373526	80.08	415.52	5.19	2.38	0.100656	1	tr|K4BU52|K4BU52_SOLLC	863	92.6	418	65.45	48.44	31	0	1673	420	446	863	2.1e-197	101245542	Uncharacterized protein	GO:0005096; GO:0005737; GO:0005938; GO:0007165; GO:0009846; GO:0009860; GO:0009865; GO:0016324; GO:0017048; GO:0035024; GO:0043087; GO:0070382; GO:0090406; GO:0090630	activation of GTPase activity [GO:0090630]; negative regulation of Rho protein signal transduction [GO:0035024]; pollen germination [GO:0009846]; pollen tube adhesion [GO:0009865]; pollen tube growth [GO:0009860]; regulation of GTPase activity [GO:0043087]; signal transduction [GO:0007165]	apical plasma membrane [GO:0016324]; cell cortex [GO:0005938]; cytoplasm [GO:0005737]; exocytic vesicle [GO:0070382]; pollen tube [GO:0090406]	GTPase activator activity [GO:0005096]; Rho GTPase binding [GO:0017048]	NA
Unigene_125771	1.7	16.43	9.64	3.27	0.268	1	NA	NA	NA	NA	NA	NA	NA	NA	NA	NA	NA	NA	NA	NA	NA	NA	NA	NA	NA	NA
Unigene_125774	1.7	8.22	4.82	2.27	0.584639	1	tr|B9TBM8|B9TBM8_RICCO	166	32.1	84	72.83	50.6	49	1	11	262	84	159	1e-06	RCOM_0426230	Flagellar basal-body rod protein flgG, putative (Fragment)	NA	NA	NA	NA	NA
Unigene_187377	6.82	30.52	4.48	2.16	0.280873	1	tr|K4CGB7|K4CGB7_SOLLC	511	100	117	98.87	22.9	0	0	354	4	145	261	9.7e-61	101258079	Citrate synthase (EC 2.3.3.16)	GO:0006099; GO:0046912	tricarboxylic acid cycle [GO:0006099]	NA	transferase activity, transferring acyl groups, acyl groups converted into alkyl on transfer [GO:0046912]	NA
Unigene_4841	1.7	11.74	6.89	2.78	0.420307	1	tr|N1QTL6|N1QTL6_AEGTA	242	73.5	68	48.23	28.1	18	0	220	423	1	68	3.7e-22	F775_25574	30S ribosomal protein S2	GO:0003735; GO:0006412; GO:0015935	translation [GO:0006412]	small ribosomal subunit [GO:0015935]	structural constituent of ribosome [GO:0003735]	NA
Unigene_487241	11.93	63.38	5.31	2.41	0.137625	1	tr|K4B7P6|K4B7P6_SOLLC	1041	99.2	131	98.99	12.58	1	0	4	396	65	195	5.8e-70	NA	Uncharacterized protein	GO:0002161; GO:0004823; GO:0004832; GO:0005524; GO:0005737; GO:0006429; GO:0006438	leucyl-tRNA aminoacylation [GO:0006429]; valyl-tRNA aminoacylation [GO:0006438]	cytoplasm [GO:0005737]	aminoacyl-tRNA editing activity [GO:0002161]; ATP binding [GO:0005524]; leucine-tRNA ligase activity [GO:0004823]; valine-tRNA ligase activity [GO:0004832]	NA
Unigene_487244	1.7	9.39	5.51	2.46	0.524744	1	NA	NA	NA	NA	NA	NA	NA	NA	NA	NA	NA	NA	NA	NA	NA	NA	NA	NA	NA	NA
Unigene_487246	5.11	28.17	5.51	2.46	0.245969	1	tr|A0A1J6JGD3|A0A1J6JGD3_NICAT	153	62.7	110	67.62	71.9	41	0	140	469	43	152	4.8e-34	A4A49_63063	Uncharacterized protein (Fragment)	NA	NA	NA	NA	NA
Unigene_93994	0.85	7.04	8.27	3.05	0.54187	1	NA	NA	NA	NA	NA	NA	NA	NA	NA	NA	NA	NA	NA	NA	NA	NA	NA	NA	NA	NA
Unigene_93996	23	293.45	12.76	3.67	0.0153304	1	tr|M1A646|M1A646_SOLTU	678	89.7	604	73.51	89.09	62	0	2431	620	1	604	0	NA	Uncharacterized protein	GO:0004672; GO:0005524; GO:0046872	NA	NA	ATP binding [GO:0005524]; metal ion binding [GO:0046872]; protein kinase activity [GO:0004672]	NA
Unigene_93997	1.7	29.34	17.22	4.11	0.0901472	1	tr|M1BP54|M1BP54_SOLTU	595	72.4	87	29.1	14.62	19	1	418	678	514	595	4.7e-27	102580408	Uncharacterized protein	NA	NA	NA	NA	NA
Unigene_93998	3.41	22.3	6.54	2.71	0.26066	1	NA	NA	NA	NA	NA	NA	NA	NA	NA	NA	NA	NA	NA	NA	NA	NA	NA	NA	NA	NA
Unigene_138185	1.7	9.39	5.51	2.46	0.524744	1	NA	NA	NA	NA	NA	NA	NA	NA	NA	NA	NA	NA	NA	NA	NA	NA	NA	NA	NA	NA
Unigene_391932	1.7	61.04	35.82	5.16	0.0109657	1	NA	NA	NA	NA	NA	NA	NA	NA	NA	NA	NA	NA	NA	NA	NA	NA	NA	NA	NA	NA
Unigene_391934	5.11	37.56	7.35	2.88	0.144008	1	NA	NA	NA	NA	NA	NA	NA	NA	NA	NA	NA	NA	NA	NA	NA	NA	NA	NA	NA	NA
Unigene_391936	3.41	14.09	4.13	2.05	0.472874	1	tr|A0A0V0I548|A0A0V0I548_SOLCH	83	79.5	83	81.37	100	17	0	257	9	1	83	1.2e-30	NA	Putative ovule protein	GO:0003677; GO:0003700; GO:0005634; GO:0006351	transcription, DNA-templated [GO:0006351]	nucleus [GO:0005634]	DNA binding [GO:0003677]; DNA binding transcription factor activity [GO:0003700]	NA
Unigene_133914	69.86	1896.84	27.15	4.76	0.00444756	1	tr|K4B8D8|K4B8D8_SOLLC	365	92.1	393	79.55	107.67	3	1	1387	209	1	365	1.5e-208	101260894	Uncharacterized protein	GO:0016788	NA	NA	hydrolase activity, acting on ester bonds [GO:0016788]	NA
Unigene_438052	686.67	19797.1	28.83	4.85	0.0116574	1	tr|A0A2G3DCM9|A0A2G3DCM9_CAPCH	216	94.7	38	7.48	17.59	2	0	1336	1223	1	38	2.6e-09	BC332_00829	Uncharacterized protein	NA	NA	NA	NA	NA
Unigene_438053	1.7	14.09	8.27	3.05	0.334357	1	tr|A0A1U7UU01|A0A1U7UU01_NICSY	943	73.8	42	39.5	4.45	11	0	43	168	313	354	4.5e-09	LOC104212045	probable polyribonucleotide nucleotidyltransferase 1, chloroplastic	GO:0003723; GO:0004654; GO:0006402	mRNA catabolic process [GO:0006402]	NA	polyribonucleotide nucleotidyltransferase activity [GO:0004654]; RNA binding [GO:0003723]	NA
Unigene_195515	1.7	11.74	6.89	2.78	0.420307	1	NA	NA	NA	NA	NA	NA	NA	NA	NA	NA	NA	NA	NA	NA	NA	NA	NA	NA	NA	NA
Unigene_195517	6.82	53.99	7.92	2.99	0.0899247	1	NA	NA	NA	NA	NA	NA	NA	NA	NA	NA	NA	NA	NA	NA	NA	NA	NA	NA	NA	NA
Unigene_438057	3.41	21.13	6.2	2.63	0.283741	1	tr|A9U6S5|A9U6S5_PHYPA	804	63.5	126	99.47	15.67	46	0	3	380	120	245	1.7e-39	PHYPADRAFT_103483	Predicted protein (Fragment)	GO:0005524; GO:0016887	NA	NA	ATPase activity [GO:0016887]; ATP binding [GO:0005524]	NA
Unigene_201181	3.41	30.52	8.96	3.16	0.147368	1	tr|K4BVB4|K4BVB4_SOLLC	251	98.7	154	31.45	61.35	2	0	675	1136	98	251	6e-80	NA	Uncharacterized protein	NA	NA	NA	NA	NA
Unigene_438059	13.63	163.16	11.97	3.58	0.0189094	1	tr|K4C4U8|K4C4U8_SOLLC	149	93.2	59	20.16	39.6	4	0	596	420	1	59	4.1e-20	NA	Uncharacterized protein	NA	NA	NA	NA	NA
Unigene_501052	1.7	25.82	15.16	3.92	0.120182	1	NA	NA	NA	NA	NA	NA	NA	NA	NA	NA	NA	NA	NA	NA	NA	NA	NA	NA	NA	NA
Unigene_501054	3.41	18.78	5.51	2.46	0.336109	1	NA	NA	NA	NA	NA	NA	NA	NA	NA	NA	NA	NA	NA	NA	NA	NA	NA	NA	NA	NA
Unigene_342741	80.08	598.63	7.48	2.9	0.0510986	1	tr|K4ATV2|K4ATV2_SOLLC	1005	100	263	99.62	26.17	0	0	790	2	251	513	1.7e-150	NA	Phospholipid-transporting ATPase (EC 3.6.3.1)	GO:0000139; GO:0000287; GO:0004012; GO:0005524; GO:0005802; GO:0005886; GO:0016021; GO:0048194	Golgi vesicle budding [GO:0048194]	Golgi membrane [GO:0000139]; integral component of membrane [GO:0016021]; plasma membrane [GO:0005886]; trans-Golgi network [GO:0005802]	ATP binding [GO:0005524]; magnesium ion binding [GO:0000287]; phospholipid-translocating ATPase activity [GO:0004012]	NA
Unigene_342748	2.56	11.74	4.59	2.2	0.498335	1	NA	NA	NA	NA	NA	NA	NA	NA	NA	NA	NA	NA	NA	NA	NA	NA	NA	NA	NA	NA
Unigene_146323	42.6	258.23	6.06	2.6	0.0718735	1	tr|K4DGY7|K4DGY7_SOLLC	889	85.8	901	78.94	101.35	103	1	279	2981	14	889	0	101259925	Uncharacterized protein	GO:0004672; GO:0005524; GO:0016021	NA	integral component of membrane [GO:0016021]	ATP binding [GO:0005524]; protein kinase activity [GO:0004672]	NA
Unigene_52941	1.7	7.04	4.13	2.05	0.652448	1	NA	NA	NA	NA	NA	NA	NA	NA	NA	NA	NA	NA	NA	NA	NA	NA	NA	NA	NA	NA
Unigene_508580	1.7	21.13	12.4	3.63	0.179163	1	NA	NA	NA	NA	NA	NA	NA	NA	NA	NA	NA	NA	NA	NA	NA	NA	NA	NA	NA	NA
Unigene_407271	1.7	9.39	5.51	2.46	0.524744	1	NA	NA	NA	NA	NA	NA	NA	NA	NA	NA	NA	NA	NA	NA	NA	NA	NA	NA	NA	NA
Unigene_474873	39.19	170.2	4.34	2.12	0.136389	1	tr|K4CTL5|K4CTL5_SOLLC	132	100	38	7.16	28.79	0	0	381	268	1	38	2.2e-11	NA	Uncharacterized protein	NA	NA	NA	NA	NA
Unigene_474876	7.67	37.56	4.9	2.29	0.222252	1	tr|A0A1S8ACQ2|A0A1S8ACQ2_CITLI	47	67.4	46	34.67	97.87	15	0	165	302	2	47	1e-10	NA	Uncharacterized protein (Fragment)	NA	NA	NA	NA	NA
Unigene_474879	1.7	9.39	5.51	2.46	0.524744	1	NA	NA	NA	NA	NA	NA	NA	NA	NA	NA	NA	NA	NA	NA	NA	NA	NA	NA	NA	NA
Unigene_464608	3.41	41.08	12.06	3.59	0.0759733	1	NA	NA	NA	NA	NA	NA	NA	NA	NA	NA	NA	NA	NA	NA	NA	NA	NA	NA	NA	NA
Unigene_373561	8.52	42.26	4.96	2.31	0.20064	1	NA	NA	NA	NA	NA	NA	NA	NA	NA	NA	NA	NA	NA	NA	NA	NA	NA	NA	NA	NA
Unigene_373565	5.11	23.48	4.59	2.2	0.327597	1	NA	NA	NA	NA	NA	NA	NA	NA	NA	NA	NA	NA	NA	NA	NA	NA	NA	NA	NA	NA
Unigene_373567	5.11	23.48	4.59	2.2	0.327597	1	NA	NA	NA	NA	NA	NA	NA	NA	NA	NA	NA	NA	NA	NA	NA	NA	NA	NA	NA	NA
Unigene_4883	137.16	970.72	7.08	2.82	0.0607809	1	tr|K4B988|K4B988_SOLLC	2023	91.7	1701	91.73	84.08	141	0	5106	4	15	1715	0	101263666	Uncharacterized protein	GO:0000776; GO:0000922; GO:0007051; GO:0030951; GO:0046785; GO:0051010	establishment or maintenance of microtubule cytoskeleton polarity [GO:0030951]; microtubule polymerization [GO:0046785]; spindle organization [GO:0007051]	kinetochore [GO:0000776]; spindle pole [GO:0000922]	microtubule plus-end binding [GO:0051010]	NA
Unigene_425683	1.7	10.56	6.2	2.63	0.470712	1	NA	NA	NA	NA	NA	NA	NA	NA	NA	NA	NA	NA	NA	NA	NA	NA	NA	NA	NA	NA
Unigene_487281	18.74	214.8	11.46	3.52	0.0194412	1	tr|K4B6H5|K4B6H5_SOLLC	497	97.9	471	85.27	94.77	10	0	2	1414	27	497	7.1e-255	101247786	Uncharacterized protein	GO:0005351; GO:0005355; GO:0016021; GO:0046323	glucose import [GO:0046323]	integral component of membrane [GO:0016021]	carbohydrate:proton symporter activity [GO:0005351]; glucose transmembrane transporter activity [GO:0005355]	NA
Unigene_415410	0.85	16.43	19.29	4.27	0.193881	1	tr|A0A068VH25|A0A068VH25_COFCA	79	86.4	44	28.27	55.7	6	0	207	338	3	46	5.3e-14	GSCOC_T00009972001	Protein kish	GO:0016021	NA	integral component of membrane [GO:0016021]	NA	NA
Unigene_487283	0.85	9.39	11.02	3.46	0.421369	1	NA	NA	NA	NA	NA	NA	NA	NA	NA	NA	NA	NA	NA	NA	NA	NA	NA	NA	NA	NA
Unigene_415412	6.82	62.21	9.13	3.19	0.0637654	1	tr|A0A0V0IYM0|A0A0V0IYM0_SOLCH	917	92.4	158	66.67	17.23	12	0	476	3	651	808	6.6e-77	NA	Putative ATP-dependent DNA helicase srs2-like	GO:0003677; GO:0004003; GO:0005524	NA	NA	ATP binding [GO:0005524]; ATP-dependent DNA helicase activity [GO:0004003]; DNA binding [GO:0003677]	NA
Unigene_487285	3.41	14.09	4.13	2.05	0.472874	1	NA	NA	NA	NA	NA	NA	NA	NA	NA	NA	NA	NA	NA	NA	NA	NA	NA	NA	NA	NA
Unigene_415414	85.19	1489.54	17.48	4.13	0.0104357	1	tr|A0A1J6I0H3|A0A1J6I0H3_NICAT	828	54.8	241	29.94	29.11	98	3	2098	1397	1	237	2.5e-59	A4A49_01494	Putative disease resistance protein	GO:0043531	NA	NA	ADP binding [GO:0043531]	NA
Unigene_487286	10.22	44.6	4.36	2.13	0.224304	1	tr|K4AZ70|K4AZ70_SOLLC	525	100	188	82.34	35.81	0	0	3	566	320	507	1.7e-101	NA	Uncharacterized protein	GO:0006904	vesicle docking involved in exocytosis [GO:0006904]	NA	NA	NA
Unigene_477012	5.11	21.13	4.13	2.05	0.379054	1	tr|A0A0V0IRG5|A0A0V0IRG5_SOLCH	593	56.4	78	51.66	13.15	32	1	421	188	359	434	1e-14	NA	Putative ovule protein (Fragment)	NA	NA	NA	NA	NA
Unigene_415416	1.7	25.82	15.16	3.92	0.120182	1	NA	NA	NA	NA	NA	NA	NA	NA	NA	NA	NA	NA	NA	NA	NA	NA	NA	NA	NA	NA
Unigene_16169	0.85	9.39	11.02	3.46	0.421369	1	NA	NA	NA	NA	NA	NA	NA	NA	NA	NA	NA	NA	NA	NA	NA	NA	NA	NA	NA	NA
Unigene_83765	8.52	35.21	4.13	2.05	0.277513	1	NA	NA	NA	NA	NA	NA	NA	NA	NA	NA	NA	NA	NA	NA	NA	NA	NA	NA	NA	NA
Unigene_391971	17.04	225.37	13.23	3.73	0.0142693	1	tr|M1D7E8|M1D7E8_SOLTU	188	75.4	167	33.2	88.83	34	2	726	247	22	188	5.2e-63	NA	Uncharacterized protein	NA	NA	NA	NA	NA
Unigene_391972	1.7	7.04	4.13	2.05	0.652448	1	NA	NA	NA	NA	NA	NA	NA	NA	NA	NA	NA	NA	NA	NA	NA	NA	NA	NA	NA	NA
Unigene_391975	8.52	42.26	4.96	2.31	0.20064	1	tr|K4C5V4|K4C5V4_SOLLC	593	100	70	54.83	11.8	0	0	1	210	524	593	3.2e-33	100301919 PLC5	Phosphoinositide phospholipase C (EC 3.1.4.11)	GO:0004435; GO:0005622; GO:0016042; GO:0035556	intracellular signal transduction [GO:0035556]; lipid catabolic process [GO:0016042]	intracellular [GO:0005622]	phosphatidylinositol phospholipase C activity [GO:0004435]	NA
Unigene_391978	2.56	11.74	4.59	2.2	0.498335	1	NA	NA	NA	NA	NA	NA	NA	NA	NA	NA	NA	NA	NA	NA	NA	NA	NA	NA	NA	NA
Unigene_381708	5.11	193.67	37.89	5.24	0.00170391	1	tr|K4B4T8|K4B4T8_SOLLC	52	72.1	43	8.37	82.69	12	0	1184	1056	10	52	1.2e-06	NA	Uncharacterized protein	NA	NA	NA	NA	NA
Unigene_133951	1.7	7.04	4.13	2.05	0.652448	1	tr|K4DB07|K4DB07_SOLLC	634	81.3	91	51.51	14.35	17	0	1	273	544	634	1.2e-33	101260696	Exocyst subunit Exo70 family protein	GO:0000145; GO:0006887	exocytosis [GO:0006887]	exocyst [GO:0000145]	NA	NA
Unigene_133959	1.7	7.04	4.13	2.05	0.652448	1	NA	NA	NA	NA	NA	NA	NA	NA	NA	NA	NA	NA	NA	NA	NA	NA	NA	NA	NA	NA
Unigene_438095	3.41	63.38	18.6	4.22	0.0228081	1	NA	NA	NA	NA	NA	NA	NA	NA	NA	NA	NA	NA	NA	NA	NA	NA	NA	NA	NA	NA
Unigene_7021	13.63	76.3	5.6	2.48	0.113359	1	tr|K4CBQ8|K4CBQ8_SOLLC	857	94.4	286	68.59	33.37	16	0	392	1249	1	286	5e-144	101266237	Uncharacterized protein	NA	NA	NA	NA	NA
Unigene_7024	3.41	44.6	13.09	3.71	0.0615607	1	tr|A0A0V0IMN2|A0A0V0IMN2_SOLCH	603	88.2	212	63.86	35.16	25	0	24	659	392	603	1.8e-104	NA	Uncharacterized protein	NA	NA	NA	NA	NA
Unigene_7027	5.11	25.82	5.05	2.34	0.283522	1	tr|A0A1S4BHM3|A0A1S4BHM3_TOBAC	266	78.2	101	72.49	37.97	22	0	417	115	155	255	4.2e-39	LOC107808360	AP-5 complex subunit mu-like	GO:0015031; GO:0016020	protein transport [GO:0015031]	membrane [GO:0016020]	NA	NA
Unigene_495421	15.33	117.38	7.65	2.94	0.0522244	1	tr|K4D5R6|K4D5R6_SOLLC	2871	92.2	268	99.63	9.33	21	0	2	805	484	751	1.3e-145	101265700	Uncharacterized protein	GO:0007165; GO:0043531	signal transduction [GO:0007165]	NA	ADP binding [GO:0043531]	NA
Unigene_433827	5.11	30.52	5.97	2.58	0.214191	1	tr|K4B196|K4B196_SOLLC	1077	67.5	40	28.85	3.71	13	0	406	287	296	335	3.6e-06	101251929	Uncharacterized protein	GO:0008152; GO:0009534; GO:0009570; GO:0010196; GO:0016787; GO:0042651; GO:0045454	cell redox homeostasis [GO:0045454]; metabolic process [GO:0008152]; nonphotochemical quenching [GO:0010196]	chloroplast stroma [GO:0009570]; chloroplast thylakoid [GO:0009534]; thylakoid membrane [GO:0042651]	hydrolase activity [GO:0016787]	NA
Unigene_501090	6.82	28.17	4.13	2.05	0.317803	1	NA	NA	NA	NA	NA	NA	NA	NA	NA	NA	NA	NA	NA	NA	NA	NA	NA	NA	NA	NA
Unigene_501093	1.7	15.26	8.96	3.16	0.298926	1	NA	NA	NA	NA	NA	NA	NA	NA	NA	NA	NA	NA	NA	NA	NA	NA	NA	NA	NA	NA
Unigene_91902	5.11	28.17	5.51	2.46	0.245969	1	tr|K4CZF2|K4CZF2_SOLLC	312	98.2	112	45.04	35.9	2	0	245	580	1	112	1.8e-56	101256136	Uncharacterized protein	GO:0004439; GO:0004725; GO:0008138	NA	NA	phosphatidylinositol-4,5-bisphosphate 5-phosphatase activity [GO:0004439]; protein tyrosine/serine/threonine phosphatase activity [GO:0008138]; protein tyrosine phosphatase activity [GO:0004725]	NA
Unigene_146360	1.7	7.04	4.13	2.05	0.652448	1	NA	NA	NA	NA	NA	NA	NA	NA	NA	NA	NA	NA	NA	NA	NA	NA	NA	NA	NA	NA
Unigene_394119	5.96	31.69	5.31	2.41	0.23227	1	NA	NA	NA	NA	NA	NA	NA	NA	NA	NA	NA	NA	NA	NA	NA	NA	NA	NA	NA	NA
Unigene_52982	3.41	14.09	4.13	2.05	0.472874	1	NA	NA	NA	NA	NA	NA	NA	NA	NA	NA	NA	NA	NA	NA	NA	NA	NA	NA	NA	NA
Unigene_42718	20.45	188.98	9.24	3.21	0.0309758	1	tr|K4CWQ5|K4CWQ5_SOLLC	848	96.5	256	47.29	30.19	9	0	857	1624	298	553	1.2e-142	101246181	Uncharacterized protein	GO:0005886; GO:0006952; GO:0007165; GO:0043531	defense response [GO:0006952]; signal transduction [GO:0007165]	plasma membrane [GO:0005886]	ADP binding [GO:0043531]	NA
Unigene_464643	1.7	11.74	6.89	2.78	0.420307	1	NA	NA	NA	NA	NA	NA	NA	NA	NA	NA	NA	NA	NA	NA	NA	NA	NA	NA	NA	NA
Unigene_464645	1.7	29.34	17.22	4.11	0.0901472	1	NA	NA	NA	NA	NA	NA	NA	NA	NA	NA	NA	NA	NA	NA	NA	NA	NA	NA	NA	NA
Unigene_65391	2.56	19.95	7.81	2.96	0.255159	1	tr|A0A117NIK0|A0A117NIK0_PICGL	115	81.5	27	18.04	23.48	5	0	219	139	69	95	9.5e-05	ABT39_MTgene3245	Uncharacterized protein	GO:0005739	NA	mitochondrion [GO:0005739]	NA	NA
Unigene_55121	1.7	10.56	6.2	2.63	0.470712	1	tr|K4CUD0|K4CUD0_SOLLC	464	98.8	168	80.13	36.21	2	0	515	12	172	339	3.7e-95	101253933	Uncharacterized protein	GO:0005794; GO:0016021; GO:0016413; GO:0071554	cell wall organization or biogenesis [GO:0071554]	Golgi apparatus [GO:0005794]; integral component of membrane [GO:0016021]	O-acetyltransferase activity [GO:0016413]	NA
Unigene_65396	1.7	9.39	5.51	2.46	0.524744	1	tr|K4BTD2|K4BTD2_SOLLC	331	95.2	84	65.8	25.38	1	1	253	2	81	161	4.1e-33	NA	WAT1-related protein	GO:0005886; GO:0016021; GO:0022857	NA	integral component of membrane [GO:0016021]; plasma membrane [GO:0005886]	transmembrane transporter activity [GO:0022857]	NA
Unigene_216899	1.7	9.39	5.51	2.46	0.524744	1	NA	NA	NA	NA	NA	NA	NA	NA	NA	NA	NA	NA	NA	NA	NA	NA	NA	NA	NA	NA
Unigene_55127	2.56	10.56	4.13	2.05	0.551357	1	NA	NA	NA	NA	NA	NA	NA	NA	NA	NA	NA	NA	NA	NA	NA	NA	NA	NA	NA	NA
Unigene_363330	1.7	17.61	10.33	3.37	0.241118	1	NA	NA	NA	NA	NA	NA	NA	NA	NA	NA	NA	NA	NA	NA	NA	NA	NA	NA	NA	NA
Unigene_363331	1.7	18.78	11.02	3.46	0.218157	1	tr|A0A1S4CI58|A0A1S4CI58_TOBAC	875	74.4	78	74.76	8.91	19	1	312	82	665	742	2e-25	LOC107819304	serine/threonine-protein kinase EDR1-like isoform X2	GO:0004672; GO:0005524	NA	NA	ATP binding [GO:0005524]; protein kinase activity [GO:0004672]	NA
Unigene_105313	1.7	7.04	4.13	2.05	0.652448	1	NA	NA	NA	NA	NA	NA	NA	NA	NA	NA	NA	NA	NA	NA	NA	NA	NA	NA	NA	NA
Unigene_105315	25.56	275.84	10.79	3.43	0.0218962	1	tr|K4CD27|K4CD27_SOLLC	225	93.2	103	18.25	45.78	7	0	1237	929	36	138	3.9e-51	NA	Uncharacterized protein	GO:0009229; GO:0016791; GO:0042131	thiamine diphosphate biosynthetic process [GO:0009229]	NA	phosphatase activity [GO:0016791]; thiamine phosphate phosphatase activity [GO:0042131]	NA
Unigene_415454	1.7	11.74	6.89	2.78	0.420307	1	NA	NA	NA	NA	NA	NA	NA	NA	NA	NA	NA	NA	NA	NA	NA	NA	NA	NA	NA	NA
Unigene_477053	1.7	7.04	4.13	2.05	0.652448	1	tr|A8HSS0|A8HSS0_CHLRE	729	40.7	118	106.31	16.19	58	2	333	1	214	326	3.4e-15	THO3 CHLREDRAFT_187947	Oligopeptidase A	GO:0004222; GO:0005829; GO:0006465; GO:0046872	signal peptide processing [GO:0006465]	cytosol [GO:0005829]	metal ion binding [GO:0046872]; metalloendopeptidase activity [GO:0004222]	NA
Unigene_415457	150.79	867.43	5.75	2.52	0.089083	1	tr|K4CW11|K4CW11_SOLLC	152	91.5	129	24.22	84.87	11	0	785	1171	1	129	5.2e-61	101248048	CASP-like protein	GO:0005886; GO:0016021	NA	integral component of membrane [GO:0016021]; plasma membrane [GO:0005886]	NA	NA
Unigene_477054	0.85	9.39	11.02	3.46	0.421369	1	NA	NA	NA	NA	NA	NA	NA	NA	NA	NA	NA	NA	NA	NA	NA	NA	NA	NA	NA	NA
Unigene_477055	109.05	437.82	4.01	2.01	0.161582	1	NA	NA	NA	NA	NA	NA	NA	NA	NA	NA	NA	NA	NA	NA	NA	NA	NA	NA	NA	NA
Unigene_477059	1.7	117.38	68.89	6.11	0.00121096	1	tr|A0A2G3BK37|A0A2G3BK37_CAPCH	168	70.8	48	10.26	28.57	14	0	975	1118	96	143	1.6e-10	BC332_23346	Uncharacterized protein	NA	NA	NA	NA	NA
Unigene_219035	1.7	11.74	6.89	2.78	0.420307	1	tr|A0A0V0HJV6|A0A0V0HJV6_SOLCH	185	66.1	59	47.71	31.89	20	0	195	371	124	182	3.2e-14	NA	Putative ovule protein	NA	NA	NA	NA	NA
Unigene_11939	1.7	7.04	4.13	2.05	0.652448	1	NA	NA	NA	NA	NA	NA	NA	NA	NA	NA	NA	NA	NA	NA	NA	NA	NA	NA	NA	NA
Unigene_381740	0.85	9.39	11.02	3.46	0.421369	1	NA	NA	NA	NA	NA	NA	NA	NA	NA	NA	NA	NA	NA	NA	NA	NA	NA	NA	NA	NA
Unigene_381743	3.41	27	7.92	2.99	0.187284	1	tr|K4C3J9|K4C3J9_SOLLC	511	100	77	39.83	15.07	0	0	580	350	435	511	2.5e-37	101264728	Uncharacterized protein	GO:0003723; GO:0004519; GO:0005774; GO:0009451; GO:0043231	RNA modification [GO:0009451]	intracellular membrane-bounded organelle [GO:0043231]; vacuolar membrane [GO:0005774]	endonuclease activity [GO:0004519]; RNA binding [GO:0003723]	NA
Unigene_123723	1.7	7.04	4.13	2.05	0.652448	1	tr|K4C5N2|K4C5N2_SOLLC	416	96.2	209	60.87	50.24	8	0	3	629	167	375	2e-106	101261034	Uncharacterized protein	NA	NA	NA	NA	NA
Unigene_133998	1.7	41.08	24.11	4.59	0.0380004	1	tr|K4CIQ9|K4CIQ9_SOLLC	58	91.4	35	15.79	60.34	3	0	79	183	1	35	6.6e-10	NA	Uncharacterized protein	NA	NA	NA	NA	NA
Unigene_185322	1.7	7.04	4.13	2.05	0.652448	1	NA	NA	NA	NA	NA	NA	NA	NA	NA	NA	NA	NA	NA	NA	NA	NA	NA	NA	NA	NA
Unigene_185324	15.33	70.43	4.59	2.2	0.160263	1	tr|A0A2G2YRK7|A0A2G2YRK7_CAPAN	148	80.4	143	42.69	96.62	28	0	818	390	6	148	4.4e-66	T459_23172	Uncharacterized protein	GO:0016021	NA	integral component of membrane [GO:0016021]	NA	NA
Unigene_433860	1.7	23.48	13.78	3.78	0.146437	1	tr|A0A1S4D5K0|A0A1S4D5K0_TOBAC	410	96.2	26	22.81	6.34	1	0	80	3	158	183	1.3e-06	LOC107826219	isovaleryl-CoA dehydrogenase, mitochondrial-like	GO:0003995; GO:0050660	NA	NA	acyl-CoA dehydrogenase activity [GO:0003995]; flavin adenine dinucleotide binding [GO:0050660]	NA
Unigene_433862	11.08	57.52	5.19	2.38	0.151641	1	NA	NA	NA	NA	NA	NA	NA	NA	NA	NA	NA	NA	NA	NA	NA	NA	NA	NA	NA	NA
Unigene_495461	5.11	32.87	6.43	2.68	0.187235	1	NA	NA	NA	NA	NA	NA	NA	NA	NA	NA	NA	NA	NA	NA	NA	NA	NA	NA	NA	NA
Unigene_24348	1.7	7.04	4.13	2.05	0.652448	1	NA	NA	NA	NA	NA	NA	NA	NA	NA	NA	NA	NA	NA	NA	NA	NA	NA	NA	NA	NA
Unigene_299046	74.12	416.69	5.62	2.49	0.0863662	1	tr|K4DAT9|K4DAT9_SOLLC	699	84	181	79.62	25.89	29	0	682	140	349	529	1.8e-71	NA	Uncharacterized protein	GO:0000462; GO:0005730; GO:0032040	maturation of SSU-rRNA from tricistronic rRNA transcript (SSU-rRNA, 5.8S rRNA, LSU-rRNA) [GO:0000462]	nucleolus [GO:0005730]; small-subunit processome [GO:0032040]	NA	NA
Unigene_394152	5.11	29.34	5.74	2.52	0.229403	1	NA	NA	NA	NA	NA	NA	NA	NA	NA	NA	NA	NA	NA	NA	NA	NA	NA	NA	NA	NA
Unigene_394153	3.41	23.48	6.89	2.78	0.239688	1	tr|B9TFL0|B9TFL0_RICCO	400	66.9	127	69.27	31.75	42	0	384	4	1	127	8.9e-37	RCOM_1854880	Uncharacterized protein (Fragment)	GO:0016021; GO:0022857	NA	integral component of membrane [GO:0016021]	transmembrane transporter activity [GO:0022857]	NA
Unigene_91948	1.7	7.04	4.13	2.05	0.652448	1	tr|E1ZK07|E1ZK07_CHLVA	555	49	100	50.85	18.02	51	0	228	527	1	100	1.9e-21	CHLNCDRAFT_6829	Uncharacterized protein (Fragment)	GO:0005044; GO:0016020	NA	membrane [GO:0016020]	scavenger receptor activity [GO:0005044]	NA
Unigene_394156	9.37	65.73	7.01	2.81	0.0891851	1	NA	NA	NA	NA	NA	NA	NA	NA	NA	NA	NA	NA	NA	NA	NA	NA	NA	NA	NA	NA
Unigene_136132	5.11	21.13	4.13	2.05	0.379054	1	tr|M1D646|M1D646_SOLTU	126	100	97	20.12	76.98	0	0	793	1083	30	126	3.4e-51	102579602	Uncharacterized protein	GO:0004601; GO:0006979; GO:0020037	response to oxidative stress [GO:0006979]	NA	heme binding [GO:0020037]; peroxidase activity [GO:0004601]	NA
Unigene_136135	1.7	86.86	50.98	5.67	0.0033333	1	tr|K4BXW8|K4BXW8_SOLLC	616	94.7	339	71.32	55.03	18	0	2	1018	278	616	7.8e-194	NA	Uncharacterized protein	GO:0005737; GO:0008757; GO:0032259	methylation [GO:0032259]	cytoplasm [GO:0005737]	S-adenosylmethionine-dependent methyltransferase activity [GO:0008757]	NA
Unigene_446272	138.01	1948.49	14.12	3.82	0.0176626	1	tr|K4C4H1|K4C4H1_SOLLC	398	100	398	58.59	100	0	0	1825	632	1	398	2.8e-229	101255003	Uncharacterized protein	NA	NA	NA	NA	NA
Unigene_446276	8.52	42.26	4.96	2.31	0.20064	1	tr|M1AD07|M1AD07_SOLTU	455	93.8	48	18.53	10.55	3	0	572	715	1	48	5e-17	NA	Uncharacterized protein	GO:0016021; GO:0055085	transmembrane transport [GO:0055085]	integral component of membrane [GO:0016021]	NA	NA
Unigene_446279	29.82	260.58	8.74	3.13	0.0341363	1	tr|A0A0V0H8Z9|A0A0V0H8Z9_SOLCH	163	56.3	103	72.88	63.19	45	0	14	322	56	158	9.3e-26	NA	Putative ovule protein	NA	NA	NA	NA	NA
Unigene_42753	1.7	11.74	6.89	2.78	0.420307	1	NA	NA	NA	NA	NA	NA	NA	NA	NA	NA	NA	NA	NA	NA	NA	NA	NA	NA	NA	NA
Unigene_42754	80.93	400.26	4.95	2.31	0.109846	1	tr|K4D4J3|K4D4J3_SOLLC	448	97.3	448	75.8	100	12	0	80	1423	1	448	2.2e-254	101246300	Uncharacterized protein	GO:0005634; GO:0006334; GO:0033186; GO:0042393	nucleosome assembly [GO:0006334]	CAF-1 complex [GO:0033186]; nucleus [GO:0005634]	histone binding [GO:0042393]	NA
Unigene_154542	1.7	7.04	4.13	2.05	0.652448	1	tr|C1FJ74|C1FJ74_MICCC	324	59.6	57	40.71	17.59	23	0	75	245	268	324	9.5e-15	MICPUN_63089	NADH-cytochrome b5 reductase (EC 1.6.2.2)	GO:0004128; GO:0016021	NA	integral component of membrane [GO:0016021]	cytochrome-b5 reductase activity, acting on NAD(P)H [GO:0004128]	NA
Unigene_154547	1.7	7.04	4.13	2.05	0.652448	1	NA	NA	NA	NA	NA	NA	NA	NA	NA	NA	NA	NA	NA	NA	NA	NA	NA	NA	NA	NA
Unigene_464680	1.7	9.39	5.51	2.46	0.524744	1	NA	NA	NA	NA	NA	NA	NA	NA	NA	NA	NA	NA	NA	NA	NA	NA	NA	NA	NA	NA
Unigene_464683	17.04	83.34	4.89	2.29	0.13384	1	NA	NA	NA	NA	NA	NA	NA	NA	NA	NA	NA	NA	NA	NA	NA	NA	NA	NA	NA	NA
Unigene_454412	1.7	11.74	6.89	2.78	0.420307	1	NA	NA	NA	NA	NA	NA	NA	NA	NA	NA	NA	NA	NA	NA	NA	NA	NA	NA	NA	NA
Unigene_55160	36.63	152.59	4.17	2.06	0.148379	1	tr|A0A0V0IMA4|A0A0V0IMA4_SOLCH	603	86.8	417	53.42	69.15	49	1	2294	1044	1	411	1e-206	NA	Putative phosphoinositide phosphatase SAC8-like	GO:0052866	NA	NA	phosphatidylinositol phosphate phosphatase activity [GO:0052866]	NA
Unigene_454419	24.71	109.16	4.42	2.14	0.142853	1	tr|K4D3L0|K4D3L0_SOLLC	329	98.1	310	65.59	94.22	6	0	1031	102	20	329	3.9e-177	101249874	Peroxidase (EC 1.11.1.7)	GO:0004601; GO:0005576; GO:0006979; GO:0009505; GO:0009506; GO:0009664; GO:0020037; GO:0042744; GO:0046872	hydrogen peroxide catabolic process [GO:0042744]; plant-type cell wall organization [GO:0009664]; response to oxidative stress [GO:0006979]	extracellular region [GO:0005576]; plant-type cell wall [GO:0009505]; plasmodesma [GO:0009506]	heme binding [GO:0020037]; metal ion binding [GO:0046872]; peroxidase activity [GO:0004601]	NA
Unigene_363378	10.22	56.34	5.51	2.46	0.141824	1	tr|A0A1S4CSW1|A0A1S4CSW1_TOBAC	2268	39	205	85.89	9.04	109	3	703	104	303	496	1.4e-34	LOC107822176	THO complex subunit 2-like	NA	NA	NA	NA	NA
Unigene_506531	3.41	14.09	4.13	2.05	0.472874	1	tr|A0A250WZ03|A0A250WZ03_9CHLO	258	41.2	114	90	44.19	66	1	8	349	36	148	1.7e-18	CEUSTIGMA_g3516.t1	Uncharacterized protein	GO:0004834	NA	NA	tryptophan synthase activity [GO:0004834]	NA
Unigene_506534	97.97	436.65	4.46	2.16	0.133999	1	tr|A0A140GMU3|A0A140GMU3_SOLLC	854	100	66	30	7.73	0	0	660	463	789	854	2.3e-31	NA	Cf-like protein	GO:0016021	NA	integral component of membrane [GO:0016021]	NA	NA
Unigene_506535	1.7	18.78	11.02	3.46	0.218157	1	NA	NA	NA	NA	NA	NA	NA	NA	NA	NA	NA	NA	NA	NA	NA	NA	NA	NA	NA	NA
Unigene_506536	9.37	42.26	4.51	2.17	0.223841	1	NA	NA	NA	NA	NA	NA	NA	NA	NA	NA	NA	NA	NA	NA	NA	NA	NA	NA	NA	NA
Unigene_415490	6.82	39.91	5.86	2.55	0.174175	1	NA	NA	NA	NA	NA	NA	NA	NA	NA	NA	NA	NA	NA	NA	NA	NA	NA	NA	NA	NA
Unigene_415492	17.04	97.42	5.72	2.52	0.0960744	1	tr|K4B8E0|K4B8E0_SOLLC	127	100	127	37.43	100	0	0	333	713	1	127	1.1e-67	NA	Uncharacterized protein	NA	NA	NA	NA	NA
Unigene_415495	1.7	41.08	24.11	4.59	0.0380004	1	NA	NA	NA	NA	NA	NA	NA	NA	NA	NA	NA	NA	NA	NA	NA	NA	NA	NA	NA	NA
Unigene_477092	5.11	46.95	9.19	3.2	0.0870049	1	NA	NA	NA	NA	NA	NA	NA	NA	NA	NA	NA	NA	NA	NA	NA	NA	NA	NA	NA	NA
Unigene_477095	1.7	18.78	11.02	3.46	0.218157	1	NA	NA	NA	NA	NA	NA	NA	NA	NA	NA	NA	NA	NA	NA	NA	NA	NA	NA	NA	NA
Unigene_477097	1.7	9.39	5.51	2.46	0.524744	1	NA	NA	NA	NA	NA	NA	NA	NA	NA	NA	NA	NA	NA	NA	NA	NA	NA	NA	NA	NA
Unigene_472824	5.11	24.65	4.82	2.27	0.304699	1	NA	NA	NA	NA	NA	NA	NA	NA	NA	NA	NA	NA	NA	NA	NA	NA	NA	NA	NA	NA
Unigene_472825	76.67	397.91	5.19	2.38	0.100252	1	tr|K4BSH7|K4BSH7_SOLLC	1058	100	289	61.23	27.32	0	0	1182	316	23	311	2.2e-164	101247906	Uncharacterized protein	GO:0004672; GO:0005524; GO:0005829; GO:0005886; GO:0016021	NA	cytosol [GO:0005829]; integral component of membrane [GO:0016021]; plasma membrane [GO:0005886]	ATP binding [GO:0005524]; protein kinase activity [GO:0004672]	NA
Unigene_371515	1.7	12.91	7.58	2.92	0.374891	1	NA	NA	NA	NA	NA	NA	NA	NA	NA	NA	NA	NA	NA	NA	NA	NA	NA	NA	NA	NA
Unigene_371518	8.52	63.38	7.44	2.9	0.0843369	1	tr|K4BNI5|K4BNI5_SOLLC	581	79.2	53	34.57	9.12	11	0	208	50	1	53	4.2e-16	101250791	Uncharacterized protein	GO:0016021; GO:0022857	NA	integral component of membrane [GO:0016021]	transmembrane transporter activity [GO:0022857]	NA
Unigene_123765	1.7	11.74	6.89	2.78	0.420307	1	NA	NA	NA	NA	NA	NA	NA	NA	NA	NA	NA	NA	NA	NA	NA	NA	NA	NA	NA	NA
Unigene_123766	1.7	11.74	6.89	2.78	0.420307	1	NA	NA	NA	NA	NA	NA	NA	NA	NA	NA	NA	NA	NA	NA	NA	NA	NA	NA	NA	NA
Unigene_423631	1.7	14.09	8.27	3.05	0.334357	1	tr|A0A2G3BAR5|A0A2G3BAR5_CAPCH	368	40.8	49	38.58	13.32	29	0	149	3	248	296	6.2e-05	BC332_28818	Uncharacterized protein	GO:0016491	NA	NA	oxidoreductase activity [GO:0016491]	NA
Unigene_423632	63.9	368.57	5.77	2.53	0.0812538	1	tr|K4BE75|K4BE75_SOLLC	591	84.4	128	76.19	21.66	20	0	76	459	1	128	2.4e-49	NA	Uncharacterized protein	GO:0000398; GO:0005684; GO:0005686; GO:0005689; GO:0071011; GO:0071013	mRNA splicing, via spliceosome [GO:0000398]	catalytic step 2 spliceosome [GO:0071013]; precatalytic spliceosome [GO:0071011]; U12-type spliceosomal complex [GO:0005689]; U2 snRNP [GO:0005686]; U2-type spliceosomal complex [GO:0005684]	NA	NA
Unigene_423634	665.37	3175.1	4.77	2.25	0.150444	1	tr|K4AVY9|K4AVY9_SOLLC	874	93.4	874	79.38	100	58	0	3016	395	1	874	0	101264457	Uncharacterized protein	GO:0009570; GO:0009658; GO:0046872; GO:1900871	chloroplast mRNA modification [GO:1900871]; chloroplast organization [GO:0009658]	chloroplast stroma [GO:0009570]	metal ion binding [GO:0046872]	NA
Unigene_423636	20.45	91.56	4.48	2.16	0.148179	1	tr|K4BGV6|K4BGV6_SOLLC	66	60.6	66	21.15	100	26	0	601	404	1	66	4.4e-12	NA	Uncharacterized protein	GO:0016021	NA	integral component of membrane [GO:0016021]	NA	NA
Unigene_423639	4.26	21.13	4.96	2.31	0.332368	1	NA	NA	NA	NA	NA	NA	NA	NA	NA	NA	NA	NA	NA	NA	NA	NA	NA	NA	NA	NA
Unigene_485236	0.85	7.04	8.27	3.05	0.54187	1	tr|A0A061RBJ5|A0A061RBJ5_9CHLO	221	39.8	98	91.3	44.34	53	1	28	321	34	125	4.9e-11	RPLF TSPGSL018_6587	Large subunit ribosomal protein L6	GO:0003735; GO:0005840; GO:0006412; GO:0019843	translation [GO:0006412]	ribosome [GO:0005840]	rRNA binding [GO:0019843]; structural constituent of ribosome [GO:0003735]	NA
Unigene_485239	8.52	37.56	4.41	2.14	0.248723	1	tr|A0A2G3BK95|A0A2G3BK95_CAPCH	294	100	22	15.46	7.48	0	0	67	2	1	22	1.8e-05	BC332_23377	Uncharacterized protein	GO:0008152; GO:0016787	metabolic process [GO:0008152]	NA	hydrolase activity [GO:0016787]	NA
Unigene_14116	5.96	58.69	9.84	3.3	0.0610826	1	tr|K4D1U5|K4D1U5_SOLLC	879	96	450	40.82	51.19	18	0	2991	1642	1	450	8.6e-252	NA	Uncharacterized protein	GO:0003677; GO:0005634; GO:0006351; GO:0006355; GO:0008270	regulation of transcription, DNA-templated [GO:0006355]; transcription, DNA-templated [GO:0006351]	nucleus [GO:0005634]	DNA binding [GO:0003677]; zinc ion binding [GO:0008270]	NA
Unigene_394193	10.22	44.6	4.36	2.13	0.224304	1	tr|A0A2G2V538|A0A2G2V538_CAPBA	272	43.3	120	61.96	44.12	53	2	47	403	6	111	2.2e-17	CQW23_32297	Vacuolar protein sorting-associated protein 22-like protein 1	NA	NA	NA	NA	NA
Unigene_394195	1.7	28.17	16.53	4.05	0.0991207	1	NA	NA	NA	NA	NA	NA	NA	NA	NA	NA	NA	NA	NA	NA	NA	NA	NA	NA	NA	NA
Unigene_394196	1.7	16.43	9.64	3.27	0.268	1	NA	NA	NA	NA	NA	NA	NA	NA	NA	NA	NA	NA	NA	NA	NA	NA	NA	NA	NA	NA
Unigene_394198	15.33	136.16	8.88	3.15	0.0368241	1	NA	NA	NA	NA	NA	NA	NA	NA	NA	NA	NA	NA	NA	NA	NA	NA	NA	NA	NA	NA
Unigene_131901	3.41	28.17	8.27	3.05	0.172717	1	tr|M1BY17|M1BY17_SOLTU	341	85	40	12.78	11.73	6	0	472	591	302	341	8.1e-14	102599183	Uncharacterized protein	NA	NA	NA	NA	NA
Unigene_193500	1.7	21.13	12.4	3.63	0.179163	1	NA	NA	NA	NA	NA	NA	NA	NA	NA	NA	NA	NA	NA	NA	NA	NA	NA	NA	NA	NA
Unigene_436041	3.41	25.82	7.58	2.92	0.203239	1	tr|A0A1Y1HT34|A0A1Y1HT34_KLENI	173	45.7	92	52.27	53.18	50	0	5	280	77	168	1.2e-14	KFL_000910010	Uncharacterized protein	GO:0006979	response to oxidative stress [GO:0006979]	NA	NA	NA
Unigene_436042	6.82	44.6	6.54	2.71	0.138425	1	tr|K4C6C1|K4C6C1_SOLLC	43	100	26	16.12	60.47	0	0	480	403	9	34	4.2e-06	NA	Uncharacterized protein	NA	NA	NA	NA	NA
Unigene_436043	1.7	9.39	5.51	2.46	0.524744	1	NA	NA	NA	NA	NA	NA	NA	NA	NA	NA	NA	NA	NA	NA	NA	NA	NA	NA	NA	NA
Unigene_42794	1.7	7.04	4.13	2.05	0.652448	1	NA	NA	NA	NA	NA	NA	NA	NA	NA	NA	NA	NA	NA	NA	NA	NA	NA	NA	NA	NA
Unigene_32527	6.82	35.21	5.17	2.37	0.220625	1	tr|K4D3F0|K4D3F0_SOLLC	1824	95.1	371	85.88	20.34	4	1	1072	2	1	371	2.6e-188	101263652	Uncharacterized protein	GO:0003824; GO:0006284; GO:0051539	base-excision repair [GO:0006284]	NA	4 iron, 4 sulfur cluster binding [GO:0051539]; catalytic activity [GO:0003824]	NA
Unigene_454458	277.73	1780.64	6.41	2.68	0.0810171	1	tr|K4CFZ0|K4CFZ0_SOLLC	231	100	231	49.78	100	0	0	1039	347	1	231	8.3e-140	101260246	Uncharacterized protein	GO:0003677; GO:0005634; GO:0005829	NA	cytosol [GO:0005829]; nucleus [GO:0005634]	DNA binding [GO:0003677]	NA
Unigene_454459	1.7	14.09	8.27	3.05	0.334357	1	tr|K8EUS3|K8EUS3_9CHLO	151	40.7	54	34.03	35.76	32	0	474	313	98	151	8.3e-07	Bathy04g03240	PREDICTED: similar to Zinc finger protein 271 (Zinc finger protein 7) (HZF7) (Zinc finger protein ZNFphex133) (Epstein-Barr virus-induced zinc finger protein) (ZNF-EB) (CT-ZFP48) (Zinc finger protein)	GO:0003676	NA	NA	nucleic acid binding [GO:0003676]	NA
Unigene_506576	1.7	37.56	22.04	4.46	0.0486124	1	NA	NA	NA	NA	NA	NA	NA	NA	NA	NA	NA	NA	NA	NA	NA	NA	NA	NA	NA	NA
Unigene_506579	5.11	31.69	6.2	2.63	0.200193	1	NA	NA	NA	NA	NA	NA	NA	NA	NA	NA	NA	NA	NA	NA	NA	NA	NA	NA	NA	NA
Unigene_172992	1.7	16.43	9.64	3.27	0.268	1	NA	NA	NA	NA	NA	NA	NA	NA	NA	NA	NA	NA	NA	NA	NA	NA	NA	NA	NA	NA
Unigene_162725	1.7	9.39	5.51	2.46	0.524744	1	tr|A0A0V0HM88|A0A0V0HM88_SOLCH	107	47.3	74	56.35	69.16	39	0	106	327	28	101	5.4e-12	NA	Putative ovule protein	NA	NA	NA	NA	NA
Unigene_405267	1.7	32.87	19.29	4.27	0.0684507	1	NA	NA	NA	NA	NA	NA	NA	NA	NA	NA	NA	NA	NA	NA	NA	NA	NA	NA	NA	NA
Unigene_63349	3.41	14.09	4.13	2.05	0.472874	1	tr|A0A1S4C8E5|A0A1S4C8E5_TOBAC	319	44.9	243	82.47	76.18	130	2	3	719	65	307	2.4e-60	LOC107816073	uncharacterized protein LOC107816073	NA	NA	NA	NA	NA
Unigene_214847	426.82	1910.93	4.48	2.16	0.154438	1	tr|M0ZWY9|M0ZWY9_SOLTU	509	72.5	520	78.51	102.16	128	5	105	1652	1	509	8.7e-183	102603989	Uncharacterized protein	NA	NA	NA	NA	NA
Unigene_371550	37.49	291.1	7.77	2.96	0.0438354	1	tr|K4CQW6|K4CQW6_SOLLC	3569	100	955	94.59	26.76	0	0	2867	3	46	1000	0	NA	Uncharacterized protein	GO:0016021	NA	integral component of membrane [GO:0016021]	NA	NA
Unigene_371554	89.45	440.17	4.92	2.3	0.111729	1	tr|K4B841|K4B841_SOLLC	411	68.7	313	42.64	76.16	78	6	43	954	110	411	9.8e-119	NA	Uncharacterized protein	NA	NA	NA	NA	NA
Unigene_514712	14.48	69.25	4.78	2.26	0.15231	1	tr|K4BYR4|K4BYR4_SOLLC	344	94.3	230	85.08	66.86	13	0	722	33	1	230	4.2e-120	101244665	Uncharacterized protein	NA	NA	NA	NA	NA
Unigene_514716	1.7	11.74	6.89	2.78	0.420307	1	NA	NA	NA	NA	NA	NA	NA	NA	NA	NA	NA	NA	NA	NA	NA	NA	NA	NA	NA	NA
Unigene_423671	3.41	14.09	4.13	2.05	0.472874	1	NA	NA	NA	NA	NA	NA	NA	NA	NA	NA	NA	NA	NA	NA	NA	NA	NA	NA	NA	NA
Unigene_423672	1.7	18.78	11.02	3.46	0.218157	1	NA	NA	NA	NA	NA	NA	NA	NA	NA	NA	NA	NA	NA	NA	NA	NA	NA	NA	NA	NA
Unigene_485271	1.7	11.74	6.89	2.78	0.420307	1	NA	NA	NA	NA	NA	NA	NA	NA	NA	NA	NA	NA	NA	NA	NA	NA	NA	NA	NA	NA
Unigene_413400	3.41	16.43	4.82	2.27	0.396944	1	tr|A0A1D1Z3W6|A0A1D1Z3W6_9ARAE	456	97.4	39	25	8.55	1	0	160	276	105	143	2.8e-15	TBB1_5 g.69555	Tubulin beta chain (Fragment)	GO:0003924; GO:0005200; GO:0005525; GO:0005874; GO:0007017	microtubule-based process [GO:0007017]	microtubule [GO:0005874]	GTPase activity [GO:0003924]; GTP binding [GO:0005525]; structural constituent of cytoskeleton [GO:0005200]	NA
Unigene_485273	63.04	412	6.54	2.71	0.0642284	1	tr|K4DFN9|K4DFN9_SOLLC	1801	96.9	795	99.92	44.14	25	0	2385	1	591	1385	0	101263796	Uncharacterized protein	GO:0000285; GO:0005524; GO:0005829; GO:0010008; GO:0042147; GO:0046854; GO:0046872	phosphatidylinositol phosphorylation [GO:0046854]; retrograde transport, endosome to Golgi [GO:0042147]	cytosol [GO:0005829]; endosome membrane [GO:0010008]	1-phosphatidylinositol-3-phosphate 5-kinase activity [GO:0000285]; ATP binding [GO:0005524]; metal ion binding [GO:0046872]	NA
Unigene_2878	32.37	146.72	4.53	2.18	0.128273	1	tr|K4CFR5|K4CFR5_SOLLC	415	76.9	385	69.49	92.77	89	0	1594	440	1	385	1.4e-154	101266047	Reticulon-like protein	GO:0005789; GO:0016021	NA	endoplasmic reticulum membrane [GO:0005789]; integral component of membrane [GO:0016021]	NA	NA
Unigene_475001	3.41	27	7.92	2.99	0.187284	1	NA	NA	NA	NA	NA	NA	NA	NA	NA	NA	NA	NA	NA	NA	NA	NA	NA	NA	NA	NA
Unigene_485277	3.41	23.48	6.89	2.78	0.239688	1	NA	NA	NA	NA	NA	NA	NA	NA	NA	NA	NA	NA	NA	NA	NA	NA	NA	NA	NA	NA
Unigene_485278	6.82	65.73	9.64	3.27	0.0554926	1	tr|A0A1U7UU55|A0A1U7UU55_NICSY	234	62.5	96	41.38	41.03	36	0	513	226	139	234	2.1e-30	LOC104210521	uncharacterized protein LOC104210521 isoform X3	NA	NA	NA	NA	NA
Unigene_14159	1.7	11.74	6.89	2.78	0.420307	1	sp|P41152|HSF30_SOLPE	351	92.6	326	50.96	92.88	24	0	1767	790	13	338	1e-164	HSF30	Heat shock factor protein HSF30 (Heat shock transcription factor 30) (HSTF 30) (Heat stress transcription factor)	GO:0003700; GO:0005634; GO:0006351; GO:0043565	transcription, DNA-templated [GO:0006351]	nucleus [GO:0005634]	DNA binding transcription factor activity [GO:0003700]; sequence-specific DNA binding [GO:0043565]	NA
Unigene_81754	13.63	65.73	4.82	2.27	0.154899	1	tr|K4BKQ0|K4BKQ0_SOLLC	532	96.9	424	77.42	79.7	13	0	1274	3	58	481	2.5e-236	NA	Uncharacterized protein	GO:0005516; GO:0006950	response to stress [GO:0006950]	NA	calmodulin binding [GO:0005516]	NA
Unigene_81755	46	214.8	4.67	2.22	0.118385	1	tr|A0A0V0IYT9|A0A0V0IYT9_SOLCH	988	88	183	62.1	18.52	22	0	3	551	806	988	4.4e-86	NA	Putative epidermal growth factor receptor substrate 15-like 1-like	GO:0005509	NA	NA	calcium ion binding [GO:0005509]	NA
Unigene_368811	22.15	105.64	4.77	2.25	0.126772	1	NA	NA	NA	NA	NA	NA	NA	NA	NA	NA	NA	NA	NA	NA	NA	NA	NA	NA	NA	NA
Unigene_368818	293.07	1921.49	6.56	2.71	0.0788482	1	tr|K4CFZ5|K4CFZ5_SOLLC	791	95.4	367	67.63	46.4	17	0	1	1101	414	780	1e-197	101259169	Uncharacterized protein	GO:0004675; GO:0005524; GO:0005886; GO:0006468; GO:0007166; GO:0016021	cell surface receptor signaling pathway [GO:0007166]; protein phosphorylation [GO:0006468]	integral component of membrane [GO:0016021]; plasma membrane [GO:0005886]	ATP binding [GO:0005524]; transmembrane receptor protein serine/threonine kinase activity [GO:0004675]	NA
Unigene_193540	10.22	55.17	5.4	2.43	0.148166	1	tr|K4C2N7|K4C2N7_SOLLC	994	81	632	70.91	63.58	64	3	1	1878	150	731	4.4e-291	NA	Uncharacterized protein	GO:0008033; GO:0016740	tRNA processing [GO:0008033]	NA	transferase activity [GO:0016740]	NA
Unigene_436086	6.82	37.56	5.51	2.46	0.195914	1	tr|A0A1S4BGA8|A0A1S4BGA8_TOBAC	744	96.6	29	27.97	3.9	1	0	225	311	249	277	2.4e-07	LOC107807954	cullin-1-like isoform X1	GO:0006511; GO:0031461; GO:0031625	ubiquitin-dependent protein catabolic process [GO:0006511]	cullin-RING ubiquitin ligase complex [GO:0031461]	ubiquitin protein ligase binding [GO:0031625]	NA
Unigene_436087	1.7	23.48	13.78	3.78	0.146437	1	NA	NA	NA	NA	NA	NA	NA	NA	NA	NA	NA	NA	NA	NA	NA	NA	NA	NA	NA	NA
Unigene_431810	3.41	18.78	5.51	2.46	0.336109	1	NA	NA	NA	NA	NA	NA	NA	NA	NA	NA	NA	NA	NA	NA	NA	NA	NA	NA	NA	NA
Unigene_431813	6.82	30.52	4.48	2.16	0.280873	1	NA	NA	NA	NA	NA	NA	NA	NA	NA	NA	NA	NA	NA	NA	NA	NA	NA	NA	NA	NA
Unigene_431814	30.67	144.38	4.71	2.23	0.120091	1	tr|K4AZ75|K4AZ75_SOLLC	709	86.2	485	67.33	68.41	52	4	1	1410	13	497	1.4e-226	101253129	ATP-dependent DNA helicase 2 subunit KU80 (EC 3.6.4.12)	GO:0000723; GO:0000784; GO:0003684; GO:0004003; GO:0005524; GO:0006303; GO:0006310; GO:0042162; GO:0043564	DNA recombination [GO:0006310]; double-strand break repair via nonhomologous end joining [GO:0006303]; telomere maintenance [GO:0000723]	Ku70:Ku80 complex [GO:0043564]; nuclear chromosome, telomeric region [GO:0000784]	ATP binding [GO:0005524]; ATP-dependent DNA helicase activity [GO:0004003]; damaged DNA binding [GO:0003684]; telomeric DNA binding [GO:0042162]	NA
Unigene_431818	607.44	3831.24	6.31	2.66	0.0979412	1	tr|K4B158|K4B158_SOLLC	549	100	351	32.5	63.93	0	0	2956	1904	1	351	1.5e-200	NA	Uncharacterized protein	GO:0005516; GO:0006950	response to stress [GO:0006950]	NA	calmodulin binding [GO:0005516]	NA
Unigene_32565	1.7	9.39	5.51	2.46	0.524744	1	NA	NA	NA	NA	NA	NA	NA	NA	NA	NA	NA	NA	NA	NA	NA	NA	NA	NA	NA	NA
Unigene_392106	1.7	11.74	6.89	2.78	0.420307	1	tr|A0A150G0H3|A0A150G0H3_GONPE	108	45.6	57	52.94	52.78	31	0	295	125	12	68	4.3e-07	GPECTOR_93g622	Uncharacterized protein	NA	NA	NA	NA	NA
Unigene_392107	1.7	7.04	4.13	2.05	0.652448	1	NA	NA	NA	NA	NA	NA	NA	NA	NA	NA	NA	NA	NA	NA	NA	NA	NA	NA	NA	NA
Unigene_144351	586.14	2632.81	4.49	2.17	0.161013	1	tr|A0A0V0ICG0|A0A0V0ICG0_SOLCH	530	93	528	76.41	99.62	37	0	313	1896	1	528	2.4e-292	NA	Putative E3 ubiquitin-protein ligase HERC4-like	GO:0016874	NA	NA	ligase activity [GO:0016874]	NA
Unigene_454496	5.11	28.17	5.51	2.46	0.245969	1	NA	NA	NA	NA	NA	NA	NA	NA	NA	NA	NA	NA	NA	NA	NA	NA	NA	NA	NA	NA
Unigene_444224	50.26	341.57	6.8	2.76	0.0582981	1	tr|K4BVM7|K4BVM7_SOLLC	328	81.2	144	30.7	43.9	27	0	707	1138	176	319	5.2e-57	NA	Uncharacterized protein	NA	NA	NA	NA	NA
Unigene_40701	22.15	100.95	4.56	2.19	0.13898	1	tr|K4BTE2|K4BTE2_SOLLC	237	85.7	237	63.94	100	34	0	203	913	1	237	1.4e-110	NA	Uncharacterized protein	NA	NA	NA	NA	NA
Unigene_29829	1.7	7.04	4.13	2.05	0.652448	1	NA	NA	NA	NA	NA	NA	NA	NA	NA	NA	NA	NA	NA	NA	NA	NA	NA	NA	NA	NA
Unigene_63384	1.7	18.78	11.02	3.46	0.218157	1	tr|A0A0V0I0U4|A0A0V0I0U4_SOLCH	438	83.1	267	69.11	60.96	19	1	314	1114	166	406	3.2e-121	NA	Putative ovule protein	GO:0005639	NA	integral component of nuclear inner membrane [GO:0005639]	NA	NA
Unigene_204610	3.41	18.78	5.51	2.46	0.336109	1	NA	NA	NA	NA	NA	NA	NA	NA	NA	NA	NA	NA	NA	NA	NA	NA	NA	NA	NA	NA
Unigene_214889	1.7	9.39	5.51	2.46	0.524744	1	NA	NA	NA	NA	NA	NA	NA	NA	NA	NA	NA	NA	NA	NA	NA	NA	NA	NA	NA	NA
Unigene_371592	3.41	44.6	13.09	3.71	0.0615607	1	NA	NA	NA	NA	NA	NA	NA	NA	NA	NA	NA	NA	NA	NA	NA	NA	NA	NA	NA	NA
Unigene_361321	1.7	7.04	4.13	2.05	0.652448	1	NA	NA	NA	NA	NA	NA	NA	NA	NA	NA	NA	NA	NA	NA	NA	NA	NA	NA	NA	NA
Unigene_361327	1.7	14.09	8.27	3.05	0.334357	1	tr|A0A151QKT7|A0A151QKT7_CAJCA	188	42.9	98	92.74	52.13	55	1	315	22	6	102	1.1e-15	KK1_049819	Glutaminyl-tRNA synthetase (EC 6.1.1.18) (Fragment)	GO:0004819; GO:0005524; GO:0005737; GO:0006418	tRNA aminoacylation for protein translation [GO:0006418]	cytoplasm [GO:0005737]	ATP binding [GO:0005524]; glutamine-tRNA ligase activity [GO:0004819]	NA
Unigene_103304	3.41	51.65	15.16	3.92	0.0412722	1	tr|K4CDJ2|K4CDJ2_SOLLC	873	98.1	154	87.83	17.64	3	0	65	526	6	159	6.9e-79	101268409	Uncharacterized protein	GO:0002151; GO:0031011; GO:0071339	NA	Ino80 complex [GO:0031011]; MLL1 complex [GO:0071339]	G-quadruplex RNA binding [GO:0002151]	NA
Unigene_413442	104.79	2273.63	21.7	4.44	0.00766662	1	tr|K4BNG7|K4BNG7_SOLLC	275	100	275	51.18	100	0	0	1190	366	1	275	2.4e-162	101248665	Uncharacterized protein	GO:0003677; GO:0005634; GO:0006351; GO:0006355	regulation of transcription, DNA-templated [GO:0006355]; transcription, DNA-templated [GO:0006351]	nucleus [GO:0005634]	DNA binding [GO:0003677]	NA
Unigene_413447	5.11	23.48	4.59	2.2	0.327597	1	NA	NA	NA	NA	NA	NA	NA	NA	NA	NA	NA	NA	NA	NA	NA	NA	NA	NA	NA	NA
Unigene_170909	1.7	27	15.84	3.99	0.109105	1	NA	NA	NA	NA	NA	NA	NA	NA	NA	NA	NA	NA	NA	NA	NA	NA	NA	NA	NA	NA
Unigene_14193	1.7	10.56	6.2	2.63	0.470712	1	NA	NA	NA	NA	NA	NA	NA	NA	NA	NA	NA	NA	NA	NA	NA	NA	NA	NA	NA	NA
Unigene_227297	598.92	9513.55	15.88	3.99	0.025228	1	tr|K4BDI2|K4BDI2_SOLLC	449	90.4	477	71.12	106.24	18	1	1748	318	1	449	3.6e-245	101248631	Uncharacterized protein	GO:0003333; GO:0005886; GO:0015171; GO:0016021	amino acid transmembrane transport [GO:0003333]	integral component of membrane [GO:0016021]; plasma membrane [GO:0005886]	amino acid transmembrane transporter activity [GO:0015171]	NA
Unigene_71526	0.85	4.7	5.51	2.46	0.694223	1	tr|A0A1Y5I581|A0A1Y5I581_OSTTA	338	49.4	81	79.15	23.96	41	0	246	4	111	191	3.8e-13	BE221DRAFT_83334	Oxidoreductase	GO:0016491	NA	NA	oxidoreductase activity [GO:0016491]	NA
Unigene_312137	88.6	733.62	8.28	3.05	0.04269	1	tr|K4BB52|K4BB52_SOLLC	485	82.6	459	70.43	94.64	80	0	142	1518	1	459	2.3e-204	NA	Uncharacterized protein	GO:0016021	NA	integral component of membrane [GO:0016021]	NA	NA
Unigene_71529	1.7	14.09	8.27	3.05	0.334357	1	tr|Q84V20|Q84V20_SOLLC	583	100	284	99.53	48.71	0	0	855	4	79	362	4.9e-175	lin7	Beta-fructofuranosidase	GO:0004553; GO:0005975	carbohydrate metabolic process [GO:0005975]	NA	hydrolase activity, hydrolyzing O-glycosyl compounds [GO:0004553]	NA
Unigene_368850	6.82	46.95	6.89	2.78	0.123802	1	NA	NA	NA	NA	NA	NA	NA	NA	NA	NA	NA	NA	NA	NA	NA	NA	NA	NA	NA	NA
Unigene_368855	1.7	30.52	17.91	4.16	0.0820996	1	tr|K4CH91|K4CH91_SOLLC	1173	98.5	68	26.36	5.8	1	0	444	241	1	68	1.9e-29	NA	Uncharacterized protein	NA	NA	NA	NA	NA
Unigene_368857	1.7	7.04	4.13	2.05	0.652448	1	tr|K4CF44|K4CF44_SOLLC	264	96.9	65	62.5	24.62	2	0	2	196	52	116	2e-30	101267250	Uncharacterized protein	GO:0004725; GO:0005634; GO:0008138; GO:0043407	negative regulation of MAP kinase activity [GO:0043407]	nucleus [GO:0005634]	protein tyrosine/serine/threonine phosphatase activity [GO:0008138]; protein tyrosine phosphatase activity [GO:0004725]	NA
Unigene_131982	46	212.46	4.62	2.21	0.120835	1	tr|M0ZSU7|M0ZSU7_SOLTU	803	76.3	634	74.76	78.95	150	0	1	1902	170	803	2.8e-258	NA	Uncharacterized protein	GO:0003723; GO:0006396	RNA processing [GO:0006396]	NA	RNA binding [GO:0003723]	NA
Unigene_121712	13.63	63.38	4.65	2.22	0.166624	1	tr|K4DDZ1|K4DDZ1_SOLLC	877	92.2	694	85.75	79.13	54	0	346	2427	1	694	0	101250092	Uncharacterized protein	GO:0003723; GO:0046872	NA	NA	metal ion binding [GO:0046872]; RNA binding [GO:0003723]	NA
Unigene_193589	0.85	17.61	20.67	4.37	0.171379	1	NA	NA	NA	NA	NA	NA	NA	NA	NA	NA	NA	NA	NA	NA	NA	NA	NA	NA	NA	NA
Unigene_5054	6.82	31.69	4.65	2.22	0.264262	1	tr|K4B7A3|K4B7A3_SOLLC	383	97.9	141	30.61	36.81	3	0	2	424	240	380	1.4e-70	NA	Uncharacterized protein	NA	NA	NA	NA	NA
Unigene_431852	1.7	30.52	17.91	4.16	0.0820996	1	NA	NA	NA	NA	NA	NA	NA	NA	NA	NA	NA	NA	NA	NA	NA	NA	NA	NA	NA	NA
Unigene_431853	54.52	392.05	7.19	2.85	0.052737	1	NA	NA	NA	NA	NA	NA	NA	NA	NA	NA	NA	NA	NA	NA	NA	NA	NA	NA	NA	NA
Unigene_493451	6.82	28.17	4.13	2.05	0.317803	1	NA	NA	NA	NA	NA	NA	NA	NA	NA	NA	NA	NA	NA	NA	NA	NA	NA	NA	NA	NA
Unigene_431856	1.7	25.82	15.16	3.92	0.120182	1	NA	NA	NA	NA	NA	NA	NA	NA	NA	NA	NA	NA	NA	NA	NA	NA	NA	NA	NA	NA
Unigene_431857	1.7	29.34	17.22	4.11	0.0901472	1	tr|A0A291LRG6|A0A291LRG6_9ROSI	75	84.4	32	26.16	42.67	5	0	53	148	32	63	2.6e-08	orf56	Uncharacterized protein	GO:0009536	NA	plastid [GO:0009536]	NA	NA
Unigene_493456	0.85	19.95	23.42	4.55	0.136429	1	NA	NA	NA	NA	NA	NA	NA	NA	NA	NA	NA	NA	NA	NA	NA	NA	NA	NA	NA	NA
Unigene_493459	8.52	206.59	24.25	4.6	0.00403983	1	NA	NA	NA	NA	NA	NA	NA	NA	NA	NA	NA	NA	NA	NA	NA	NA	NA	NA	NA	NA
Unigene_22337	5.11	21.13	4.13	2.05	0.379054	1	NA	NA	NA	NA	NA	NA	NA	NA	NA	NA	NA	NA	NA	NA	NA	NA	NA	NA	NA	NA
Unigene_392144	25.56	219.5	8.59	3.1	0.035482	1	tr|A0A0V0HUL7|A0A0V0HUL7_SOLCH	285	95.4	131	38.16	45.96	6	0	117	509	1	131	5.3e-67	NA	Putative rRNA-processing protein UTP23-like	GO:0032040	NA	small-subunit processome [GO:0032040]	NA	NA
Unigene_392145	5.11	35.21	6.89	2.78	0.164057	1	tr|K4BTJ2|K4BTJ2_SOLLC	240	100	28	18.42	11.67	0	0	373	456	166	193	3.6e-07	101257656	Uncharacterized protein	GO:0005773; GO:0016021	NA	integral component of membrane [GO:0016021]; vacuole [GO:0005773]	NA	NA
Unigene_144398	8.52	72.77	8.54	3.09	0.0604159	1	NA	NA	NA	NA	NA	NA	NA	NA	NA	NA	NA	NA	NA	NA	NA	NA	NA	NA	NA	NA
Unigene_134124	3.41	16.43	4.82	2.27	0.396944	1	NA	NA	NA	NA	NA	NA	NA	NA	NA	NA	NA	NA	NA	NA	NA	NA	NA	NA	NA	NA
Unigene_29866	3.41	21.13	6.2	2.63	0.283741	1	tr|A0A1D1Y1X7|A0A1D1Y1X7_9ARAE	180	91.1	79	62.53	43.89	7	0	240	4	4	82	5.7e-35	Arf6 g.30398	ADP-ribosylation factor 6	GO:0005525; GO:0005622	NA	intracellular [GO:0005622]	GTP binding [GO:0005525]	NA
Unigene_399670	13.63	72.77	5.34	2.42	0.125431	1	NA	NA	NA	NA	NA	NA	NA	NA	NA	NA	NA	NA	NA	NA	NA	NA	NA	NA	NA	NA
Unigene_389402	3.41	21.13	6.2	2.63	0.283741	1	NA	NA	NA	NA	NA	NA	NA	NA	NA	NA	NA	NA	NA	NA	NA	NA	NA	NA	NA	NA
Unigene_399677	2.56	16.43	6.43	2.68	0.334884	1	tr|M1BDW7|M1BDW7_SOLTU	167	91.3	46	28.4	27.54	4	0	123	260	14	59	1.2e-16	NA	Uncharacterized protein	NA	NA	NA	NA	NA
Unigene_399678	0.85	7.04	8.27	3.05	0.54187	1	NA	NA	NA	NA	NA	NA	NA	NA	NA	NA	NA	NA	NA	NA	NA	NA	NA	NA	NA	NA
Unigene_152535	3.41	14.09	4.13	2.05	0.472874	1	NA	NA	NA	NA	NA	NA	NA	NA	NA	NA	NA	NA	NA	NA	NA	NA	NA	NA	NA	NA
Unigene_462671	3.41	28.17	8.27	3.05	0.172717	1	tr|M1CUB8|M1CUB8_SOLTU	236	53.6	56	29.73	23.73	23	2	373	534	1	55	3.2e-05	NA	Uncharacterized protein	GO:0030247	NA	NA	polysaccharide binding [GO:0030247]	NA
Unigene_462672	1.7	9.39	5.51	2.46	0.524744	1	NA	NA	NA	NA	NA	NA	NA	NA	NA	NA	NA	NA	NA	NA	NA	NA	NA	NA	NA	NA
Unigene_462675	1.7	21.13	12.4	3.63	0.179163	1	NA	NA	NA	NA	NA	NA	NA	NA	NA	NA	NA	NA	NA	NA	NA	NA	NA	NA	NA	NA
Unigene_462678	1.7	61.04	35.82	5.16	0.0109657	1	tr|A0A0V0GSC3|A0A0V0GSC3_SOLCH	65	78	41	20.81	63.08	9	0	2	124	4	44	3.4e-10	NA	Putative ovule protein	NA	NA	NA	NA	NA
Unigene_462679	1.7	14.09	8.27	3.05	0.334357	1	tr|A0A1D5W2E2|A0A1D5W2E2_WHEAT	537	78.4	111	80.83	20.67	23	1	2	331	173	283	7.9e-38	NA	Uncharacterized protein	GO:0003676; GO:0008270	NA	NA	nucleic acid binding [GO:0003676]; zinc ion binding [GO:0008270]	NA
Unigene_452407	3.41	16.43	4.82	2.27	0.396944	1	NA	NA	NA	NA	NA	NA	NA	NA	NA	NA	NA	NA	NA	NA	NA	NA	NA	NA	NA	NA
Unigene_53153	1.7	11.74	6.89	2.78	0.420307	1	NA	NA	NA	NA	NA	NA	NA	NA	NA	NA	NA	NA	NA	NA	NA	NA	NA	NA	NA	NA
Unigene_452409	5.11	24.65	4.82	2.27	0.304699	1	NA	NA	NA	NA	NA	NA	NA	NA	NA	NA	NA	NA	NA	NA	NA	NA	NA	NA	NA	NA
Unigene_53154	3.41	16.43	4.82	2.27	0.396944	1	tr|K4BS26|K4BS26_SOLLC	363	80.6	93	76.65	25.62	18	0	280	2	1	93	1.9e-35	101245452	Uncharacterized protein	GO:0016788	NA	NA	hydrolase activity, acting on ester bonds [GO:0016788]	NA
Unigene_266259	3.41	18.78	5.51	2.46	0.336109	1	tr|M0ZQ31|M0ZQ31_SOLTU	107	87.1	31	26.8	28.97	4	0	345	253	77	107	1.1e-08	102597085	Uncharacterized protein	NA	NA	NA	NA	NA
Unigene_361361	8.52	44.6	5.24	2.39	0.180669	1	NA	NA	NA	NA	NA	NA	NA	NA	NA	NA	NA	NA	NA	NA	NA	NA	NA	NA	NA	NA
Unigene_361363	0.85	14.09	16.53	4.05	0.251197	1	NA	NA	NA	NA	NA	NA	NA	NA	NA	NA	NA	NA	NA	NA	NA	NA	NA	NA	NA	NA
Unigene_361368	6.82	30.52	4.48	2.16	0.280873	1	NA	NA	NA	NA	NA	NA	NA	NA	NA	NA	NA	NA	NA	NA	NA	NA	NA	NA	NA	NA
Unigene_99604	1.7	7.04	4.13	2.05	0.652448	1	tr|A0A1D1YVQ8|A0A1D1YVQ8_9ARAE	492	50	54	49.69	10.98	27	0	79	240	335	388	5.1e-08	PMPCB g.31142	Mitochondrial-processing peptidase subunit beta (Fragment)	GO:0004222; GO:0006627; GO:0017087; GO:0046872	protein processing involved in protein targeting to mitochondrion [GO:0006627]	mitochondrial processing peptidase complex [GO:0017087]	metal ion binding [GO:0046872]; metalloendopeptidase activity [GO:0004222]	NA
Unigene_361369	1.7	11.74	6.89	2.78	0.420307	1	NA	NA	NA	NA	NA	NA	NA	NA	NA	NA	NA	NA	NA	NA	NA	NA	NA	NA	NA	NA
Unigene_504524	155.05	1005.94	6.49	2.7	0.072282	1	tr|K4BNR3|K4BNR3_SOLLC	908	90.2	823	96.56	90.64	81	0	88	2556	1	823	0	101245450	Uncharacterized protein	NA	NA	NA	NA	NA
Unigene_504529	1.7	8.22	4.82	2.27	0.584639	1	NA	NA	NA	NA	NA	NA	NA	NA	NA	NA	NA	NA	NA	NA	NA	NA	NA	NA	NA	NA
Unigene_413480	3.41	69.25	20.32	4.34	0.0174791	1	NA	NA	NA	NA	NA	NA	NA	NA	NA	NA	NA	NA	NA	NA	NA	NA	NA	NA	NA	NA
Unigene_413483	11.08	98.6	8.9	3.15	0.0440323	1	tr|K4CD40|K4CD40_SOLLC	461	100	142	66.05	30.8	0	0	1	426	320	461	2.4e-81	101268485	Uncharacterized protein	GO:0005737; GO:0016021	NA	cytoplasm [GO:0005737]; integral component of membrane [GO:0016021]	NA	NA
Unigene_475082	5.11	64.56	12.63	3.66	0.038168	1	tr|K4D818|K4D818_SOLLC	950	100	194	36.88	20.42	0	0	86	667	76	269	2.6e-113	NA	Non-lysosomal glucosylceramidase (NLGase) (EC 3.2.1.45)	GO:0004348; GO:0006680; GO:0016020	glucosylceramide catabolic process [GO:0006680]	membrane [GO:0016020]	glucosylceramidase activity [GO:0004348]	NA
Unigene_403211	15.33	288.75	18.83	4.23	0.00657877	1	tr|K4D510|K4D510_SOLLC	443	95.3	322	91.22	72.69	15	0	94	1059	1	322	2.2e-172	101250182	Glycosyltransferase (EC 2.4.1.-)	GO:0008152; GO:0043231; GO:0080043; GO:0080044	metabolic process [GO:0008152]	intracellular membrane-bounded organelle [GO:0043231]	quercetin 3-O-glucosyltransferase activity [GO:0080043]; quercetin 7-O-glucosyltransferase activity [GO:0080044]	NA
Unigene_413487	297.33	1219.57	4.1	2.04	0.169578	1	tr|K4CPE6|K4CPE6_SOLLC	379	100	379	26.89	100	0	0	4082	2946	1	379	4.1e-222	100736536	Mitogen-activated protein kinase (EC 2.7.11.24)	GO:0004707; GO:0005524; GO:0005634; GO:0005737; GO:0010468	regulation of gene expression [GO:0010468]	cytoplasm [GO:0005737]; nucleus [GO:0005634]	ATP binding [GO:0005524]; MAP kinase activity [GO:0004707]	NA
Unigene_413488	4.26	25.82	6.06	2.6	0.243766	1	NA	NA	NA	NA	NA	NA	NA	NA	NA	NA	NA	NA	NA	NA	NA	NA	NA	NA	NA	NA
Unigene_403214	11.93	84.51	7.09	2.82	0.0725696	1	tr|A0A0V0HMJ7|A0A0V0HMJ7_SOLCH	189	85	40	11.86	21.16	6	0	121	2	119	158	1.5e-10	NA	Putative cyclic phosphodiesterase-like	GO:0004112	NA	NA	cyclic-nucleotide phosphodiesterase activity [GO:0004112]	NA
Unigene_368891	18.74	130.29	6.95	2.8	0.0598583	1	tr|F8QR42|F8QR42_SOLLC	725	79.5	229	84.19	31.59	14	1	108	695	1	229	2e-93	NA	Putative peptide:N-glycanase (EC 3.5.1.52)	GO:0000224	NA	NA	peptide-N4-(N-acetyl-beta-glucosaminyl)asparagine amidase activity [GO:0000224]	NA
Unigene_358620	80.08	566.94	7.08	2.82	0.0566213	1	tr|K4AVY8|K4AVY8_SOLLC	713	75.8	730	86.46	102.38	63	8	347	2533	1	617	8.5e-292	101248706	Uncharacterized protein	GO:0005452; GO:0005887; GO:0008509; GO:0051453; GO:0098656	anion transmembrane transport [GO:0098656]; regulation of intracellular pH [GO:0051453]	integral component of plasma membrane [GO:0005887]	anion transmembrane transporter activity [GO:0008509]; inorganic anion exchanger activity [GO:0005452]	NA
Unigene_358622	5.11	92.73	18.14	4.18	0.0135978	1	tr|A0A1U7YPD3|A0A1U7YPD3_NICSY	181	70.7	41	10.64	22.65	12	0	126	4	2	42	3.7e-08	LOC104246584	Peptidylprolyl isomerase (EC 5.2.1.8)	GO:0003755	NA	NA	peptidyl-prolyl cis-trans isomerase activity [GO:0003755]	NA
Unigene_358628	3.41	16.43	4.82	2.27	0.396944	1	NA	NA	NA	NA	NA	NA	NA	NA	NA	NA	NA	NA	NA	NA	NA	NA	NA	NA	NA	NA
Unigene_121757	13.63	66.91	4.91	2.3	0.149424	1	tr|K4CD14|K4CD14_SOLLC	137	83.6	73	28.63	53.28	12	0	464	682	14	86	1.2e-26	NA	Uncharacterized protein	NA	NA	NA	NA	NA
Unigene_431892	13.63	79.82	5.86	2.55	0.102735	1	NA	NA	NA	NA	NA	NA	NA	NA	NA	NA	NA	NA	NA	NA	NA	NA	NA	NA	NA	NA
Unigene_431894	3.41	16.43	4.82	2.27	0.396944	1	NA	NA	NA	NA	NA	NA	NA	NA	NA	NA	NA	NA	NA	NA	NA	NA	NA	NA	NA	NA
Unigene_421620	301.59	1529.45	5.07	2.34	0.120765	1	NA	NA	NA	NA	NA	NA	NA	NA	NA	NA	NA	NA	NA	NA	NA	NA	NA	NA	NA	NA
Unigene_421622	3.41	21.13	6.2	2.63	0.283741	1	NA	NA	NA	NA	NA	NA	NA	NA	NA	NA	NA	NA	NA	NA	NA	NA	NA	NA	NA	NA
Unigene_493494	3.41	18.78	5.51	2.46	0.336109	1	NA	NA	NA	NA	NA	NA	NA	NA	NA	NA	NA	NA	NA	NA	NA	NA	NA	NA	NA	NA
Unigene_483220	3.41	14.09	4.13	2.05	0.472874	1	NA	NA	NA	NA	NA	NA	NA	NA	NA	NA	NA	NA	NA	NA	NA	NA	NA	NA	NA	NA
Unigene_493497	13.63	119.73	8.78	3.13	0.0399848	1	tr|K4B3R3|K4B3R3_SOLLC	264	98.4	254	68.59	96.21	4	0	1110	349	1	254	3.9e-140	101265874	Uncharacterized protein	NA	NA	NA	NA	NA
Unigene_421626	51.97	234.76	4.52	2.18	0.125962	1	tr|K4CC79|K4CC79_SOLLC	787	99.6	240	66.06	30.5	1	0	721	2	494	733	2.1e-146	101249741	Uncharacterized protein	GO:0005983; GO:0010021; GO:0010368; GO:0019156	amylopectin biosynthetic process [GO:0010021]; starch catabolic process [GO:0005983]	chloroplast isoamylase complex [GO:0010368]	isoamylase activity [GO:0019156]	NA
Unigene_483223	3.41	46.95	13.78	3.78	0.0537	1	NA	NA	NA	NA	NA	NA	NA	NA	NA	NA	NA	NA	NA	NA	NA	NA	NA	NA	NA	NA
Unigene_421627	40.89	355.66	8.7	3.12	0.0352624	1	NA	NA	NA	NA	NA	NA	NA	NA	NA	NA	NA	NA	NA	NA	NA	NA	NA	NA	NA	NA
Unigene_421629	12.78	64.56	5.05	2.34	0.146359	1	tr|K4BEP5|K4BEP5_SOLLC	446	88.9	90	74.18	20.18	10	0	12	281	1	90	6.2e-39	101263285	Uncharacterized protein	GO:0007623	circadian rhythm [GO:0007623]	NA	NA	NA
Unigene_22376	1.7	7.04	4.13	2.05	0.652448	1	NA	NA	NA	NA	NA	NA	NA	NA	NA	NA	NA	NA	NA	NA	NA	NA	NA	NA	NA	NA
Unigene_12107	1.7	14.09	8.27	3.05	0.334357	1	tr|A0A2H3XHL9|A0A2H3XHL9_PHODC	339	44.3	106	85.95	31.27	53	2	52	369	140	239	9.3e-14	LOC103702909	Pectate lyase (EC 4.2.2.2)	GO:0030570; GO:0045490; GO:0046872	pectin catabolic process [GO:0045490]	NA	metal ion binding [GO:0046872]; pectate lyase activity [GO:0030570]	PATHWAY: Glycan metabolism; pectin degradation; 2-dehydro-3-deoxy-D-gluconate from pectin: step 2/5. {ECO:0000256|RuleBase:RU361123}.
Unigene_392180	1.7	16.43	9.64	3.27	0.268	1	NA	NA	NA	NA	NA	NA	NA	NA	NA	NA	NA	NA	NA	NA	NA	NA	NA	NA	NA	NA
Unigene_392188	3.41	14.09	4.13	2.05	0.472874	1	tr|B9TA05|B9TA05_RICCO	465	54.6	130	101.3	27.96	54	2	385	2	29	155	3.9e-31	RCOM_0398870	Dead box ATP-dependent RNA helicase, putative (Fragment)	GO:0003676; GO:0004386; GO:0005524	NA	NA	ATP binding [GO:0005524]; helicase activity [GO:0004386]; nucleic acid binding [GO:0003676]	NA
Unigene_392189	11.93	56.34	4.72	2.24	0.174832	1	NA	NA	NA	NA	NA	NA	NA	NA	NA	NA	NA	NA	NA	NA	NA	NA	NA	NA	NA	NA
Unigene_134160	1.7	11.74	6.89	2.78	0.420307	1	NA	NA	NA	NA	NA	NA	NA	NA	NA	NA	NA	NA	NA	NA	NA	NA	NA	NA	NA	NA
Unigene_40781	1.7	11.74	6.89	2.78	0.420307	1	NA	NA	NA	NA	NA	NA	NA	NA	NA	NA	NA	NA	NA	NA	NA	NA	NA	NA	NA	NA
Unigene_40787	1.7	9.39	5.51	2.46	0.524744	1	tr|H8ZRU1|H8ZRU1_SOLLC	1037	98.4	187	55.33	18.03	3	0	562	2	285	471	6.8e-99	NA	Calmodulin-binding transcription factor SR1L	GO:0003677; GO:0005634	NA	nucleus [GO:0005634]	DNA binding [GO:0003677]	NA
Unigene_40789	1.7	7.04	4.13	2.05	0.652448	1	NA	NA	NA	NA	NA	NA	NA	NA	NA	NA	NA	NA	NA	NA	NA	NA	NA	NA	NA	NA
Unigene_92113	37.49	201.89	5.39	2.43	0.0904955	1	tr|K4BLK2|K4BLK2_SOLLC	160	93.3	135	42.86	84.38	1	1	3	407	34	160	4.9e-59	101245340	Vesicle transport protein	GO:0015031; GO:0016020; GO:0016021; GO:0016192	protein transport [GO:0015031]; vesicle-mediated transport [GO:0016192]	integral component of membrane [GO:0016021]; membrane [GO:0016020]	NA	NA
Unigene_92115	1.7	7.04	4.13	2.05	0.652448	1	NA	NA	NA	NA	NA	NA	NA	NA	NA	NA	NA	NA	NA	NA	NA	NA	NA	NA	NA	NA
Unigene_389441	1.7	11.74	6.89	2.78	0.420307	1	NA	NA	NA	NA	NA	NA	NA	NA	NA	NA	NA	NA	NA	NA	NA	NA	NA	NA	NA	NA
Unigene_389442	1.7	16.43	9.64	3.27	0.268	1	tr|E1Z9R5|E1Z9R5_CHLVA	266	34.7	144	82.13	54.14	93	1	65	496	7	149	6.6e-13	CHLNCDRAFT_34782	Uncharacterized protein	GO:0016491	NA	NA	oxidoreductase activity [GO:0016491]	NA
Unigene_389449	3.41	14.09	4.13	2.05	0.472874	1	tr|K4D564|K4D564_SOLLC	732	100	60	41.1	8.2	0	0	353	174	490	549	1.2e-31	NA	Uncharacterized protein	GO:0005507; GO:0016021; GO:0016722	NA	integral component of membrane [GO:0016021]	copper ion binding [GO:0005507]; oxidoreductase activity, oxidizing metal ions [GO:0016722]	NA
Unigene_142302	1.7	7.04	4.13	2.05	0.652448	1	NA	NA	NA	NA	NA	NA	NA	NA	NA	NA	NA	NA	NA	NA	NA	NA	NA	NA	NA	NA
Unigene_53191	0.85	4.7	5.51	2.46	0.694223	1	NA	NA	NA	NA	NA	NA	NA	NA	NA	NA	NA	NA	NA	NA	NA	NA	NA	NA	NA	NA
Unigene_204695	30.67	231.24	7.54	2.91	0.0462864	1	tr|K4BTV4|K4BTV4_SOLLC	685	98	352	99.81	51.39	7	0	3	1058	82	433	7.8e-199	101254992	Uncharacterized protein	GO:0003723; GO:0004519; GO:0009451; GO:0043231	RNA modification [GO:0009451]	intracellular membrane-bounded organelle [GO:0043231]	endonuclease activity [GO:0004519]; RNA binding [GO:0003723]	NA
Unigene_103380	1.7	10.56	6.2	2.63	0.470712	1	NA	NA	NA	NA	NA	NA	NA	NA	NA	NA	NA	NA	NA	NA	NA	NA	NA	NA	NA	NA
Unigene_149832	149.94	826.35	5.51	2.46	0.0959868	1	tr|K4C3Z5|K4C3Z5_SOLLC	778	93.8	778	82.1	100	48	0	2743	410	1	778	0	101266728	Uncharacterized protein	GO:0000938; GO:0005829; GO:0007030; GO:0016021; GO:0032456; GO:0042147; GO:0048193; GO:1990745	endocytic recycling [GO:0032456]; Golgi organization [GO:0007030]; Golgi vesicle transport [GO:0048193]; retrograde transport, endosome to Golgi [GO:0042147]	cytosol [GO:0005829]; EARP complex [GO:1990745]; GARP complex [GO:0000938]; integral component of membrane [GO:0016021]	NA	NA
Unigene_170987	117.57	669.06	5.69	2.51	0.0882745	1	tr|K4AZM8|K4AZM8_SOLLC	1125	96.8	1125	83.21	100	36	0	3804	430	1	1125	0	101246379	Uncharacterized protein	GO:0000139; GO:0005829; GO:0006886; GO:0017112; GO:0017137; GO:0034066; GO:0042147	intracellular protein transport [GO:0006886]; retrograde transport, endosome to Golgi [GO:0042147]	cytosol [GO:0005829]; Golgi membrane [GO:0000139]; RIC1-RGP1 guanyl-nucleotide exchange factor complex [GO:0034066]	Rab GTPase binding [GO:0017137]; Rab guanyl-nucleotide exchange factor activity [GO:0017112]	NA
Unigene_403257	5.96	58.69	9.84	3.3	0.0610826	1	NA	NA	NA	NA	NA	NA	NA	NA	NA	NA	NA	NA	NA	NA	NA	NA	NA	NA	NA	NA
Unigene_459970	0.85	11.74	13.78	3.78	0.327679	1	NA	NA	NA	NA	NA	NA	NA	NA	NA	NA	NA	NA	NA	NA	NA	NA	NA	NA	NA	NA
Unigene_470850	16.19	173.72	10.73	3.42	0.023189	1	tr|K4B9M0|K4B9M0_SOLLC	666	91.5	318	90	47.75	27	0	106	1059	58	375	2.7e-167	101264991	Uncharacterized protein	GO:0004674; GO:0005524; GO:0005886; GO:0006468; GO:0016021	protein phosphorylation [GO:0006468]	integral component of membrane [GO:0016021]; plasma membrane [GO:0005886]	ATP binding [GO:0005524]; protein serine/threonine kinase activity [GO:0004674]	NA
Unigene_459973	1.7	14.09	8.27	3.05	0.334357	1	tr|A0A2H5NDV0|A0A2H5NDV0_CITUN	902	41.9	148	88.98	16.41	50	5	494	72	723	841	2.4e-17	CUMW_036160	Uncharacterized protein	GO:0003677; GO:0005634; GO:0008289	NA	nucleus [GO:0005634]	DNA binding [GO:0003677]; lipid binding [GO:0008289]	NA
Unigene_470855	3.41	45.78	13.43	3.75	0.0574738	1	tr|A0A0V0I1H1|A0A0V0I1H1_SOLCH	462	56.5	184	89.32	39.83	77	2	618	76	140	323	3.4e-45	NA	Putative ovule protein (Fragment)	NA	NA	NA	NA	NA
Unigene_449702	3.41	16.43	4.82	2.27	0.396944	1	NA	NA	NA	NA	NA	NA	NA	NA	NA	NA	NA	NA	NA	NA	NA	NA	NA	NA	NA	NA
Unigene_459977	3.41	28.17	8.27	3.05	0.172717	1	NA	NA	NA	NA	NA	NA	NA	NA	NA	NA	NA	NA	NA	NA	NA	NA	NA	NA	NA	NA
Unigene_470857	1.7	23.48	13.78	3.78	0.146437	1	NA	NA	NA	NA	NA	NA	NA	NA	NA	NA	NA	NA	NA	NA	NA	NA	NA	NA	NA	NA
Unigene_449703	2.56	11.74	4.59	2.2	0.498335	1	NA	NA	NA	NA	NA	NA	NA	NA	NA	NA	NA	NA	NA	NA	NA	NA	NA	NA	NA	NA
Unigene_449706	1.7	8.22	4.82	2.27	0.584639	1	tr|B9TG05|B9TG05_RICCO	291	43.3	157	114.04	53.95	68	2	4	411	56	212	2.5e-23	RCOM_1782890	Alkaline protease secretion protein aprE, putative	GO:0008233; GO:0008565; GO:0009306; GO:0016021	protein secretion [GO:0009306]	integral component of membrane [GO:0016021]	peptidase activity [GO:0008233]; protein transporter activity [GO:0008565]	NA
Unigene_449708	8.52	35.21	4.13	2.05	0.277513	1	NA	NA	NA	NA	NA	NA	NA	NA	NA	NA	NA	NA	NA	NA	NA	NA	NA	NA	NA	NA
Unigene_449709	27.26	176.07	6.46	2.69	0.0643145	1	tr|K4DHS9|K4DHS9_SOLLC	223	96.6	29	4.47	13	1	0	1854	1940	37	65	6.2e-08	NA	Uncharacterized protein	GO:0005525; GO:0005622	NA	intracellular [GO:0005622]	GTP binding [GO:0005525]	NA
Unigene_61336	10.22	146.72	14.35	3.84	0.0137648	1	tr|K4BCG5|K4BCG5_SOLLC	1275	88.1	522	89.38	40.94	62	0	1568	3	311	832	1.2e-263	NA	Uncharacterized protein	NA	NA	NA	NA	NA
Unigene_212837	1.7	7.04	4.13	2.05	0.652448	1	NA	NA	NA	NA	NA	NA	NA	NA	NA	NA	NA	NA	NA	NA	NA	NA	NA	NA	NA	NA
Unigene_512701	351	1561.14	4.45	2.15	0.152064	1	tr|K4CXQ9|K4CXQ9_SOLLC	85	82.9	76	5.94	89.41	13	0	3838	3611	10	85	1.8e-27	NA	Uncharacterized protein	NA	NA	NA	NA	NA
Unigene_512703	13.63	184.28	13.52	3.76	0.0141568	1	tr|K4C7C0|K4C7C0_SOLLC	75	97.3	75	33.33	100	2	0	328	104	1	75	8.6e-34	NA	Uncharacterized protein	NA	NA	NA	NA	NA
Unigene_512704	6.82	106.81	15.67	3.97	0.0149271	1	tr|A0A1D1YYY9|A0A1D1YYY9_9ARAE	462	78	255	76.35	55.19	39	2	54	818	1	238	1.6e-108	Ef1alpha48D_1 g.101221	Elongation factor 1-alpha	GO:0003746; GO:0003924; GO:0005525; GO:0005737	NA	cytoplasm [GO:0005737]	GTPase activity [GO:0003924]; GTP binding [GO:0005525]; translation elongation factor activity [GO:0003746]	NA
Unigene_183394	14.48	85.69	5.92	2.56	0.096943	1	tr|K4BTI8|K4BTI8_SOLLC	485	98.9	355	70.95	73.2	4	0	1067	3	92	446	5e-215	101256583	Uncharacterized protein	GO:0004181; GO:0004185; GO:0005615; GO:0006518; GO:0008270; GO:0010008; GO:0016021; GO:0016485	peptide metabolic process [GO:0006518]; protein processing [GO:0016485]	endosome membrane [GO:0010008]; extracellular space [GO:0005615]; integral component of membrane [GO:0016021]	metallocarboxypeptidase activity [GO:0004181]; serine-type carboxypeptidase activity [GO:0004185]; zinc ion binding [GO:0008270]	NA
Unigene_512709	8.52	154.94	18.19	4.18	0.00831579	1	tr|K4D5T8|K4D5T8_SOLLC	356	100	53	40.98	14.89	0	0	379	221	304	356	4.4e-22	101259903	Uncharacterized protein	GO:0008270; GO:0016491	NA	NA	oxidoreductase activity [GO:0016491]; zinc ion binding [GO:0008270]	NA
Unigene_421665	1.7	7.04	4.13	2.05	0.652448	1	NA	NA	NA	NA	NA	NA	NA	NA	NA	NA	NA	NA	NA	NA	NA	NA	NA	NA	NA	NA
Unigene_421666	1.7	7.04	4.13	2.05	0.652448	1	tr|A0A059LP57|A0A059LP57_9CHLO	571	47.9	73	68.65	12.78	38	0	3	221	274	346	6.3e-11	H632_c486p0	DEAD/DEAH box helicase	GO:0003676; GO:0004386; GO:0005524	NA	NA	ATP binding [GO:0005524]; helicase activity [GO:0004386]; nucleic acid binding [GO:0003676]	NA
Unigene_483263	3.41	18.78	5.51	2.46	0.336109	1	NA	NA	NA	NA	NA	NA	NA	NA	NA	NA	NA	NA	NA	NA	NA	NA	NA	NA	NA	NA
Unigene_483264	3.41	16.43	4.82	2.27	0.396944	1	NA	NA	NA	NA	NA	NA	NA	NA	NA	NA	NA	NA	NA	NA	NA	NA	NA	NA	NA	NA
Unigene_483265	3.41	18.78	5.51	2.46	0.336109	1	tr|M1DNC4|M1DNC4_SOLTU	178	73.8	65	49.24	36.52	17	0	396	202	39	103	2e-22	NA	Uncharacterized protein	GO:0003676; GO:0004523	NA	NA	nucleic acid binding [GO:0003676]; RNA-DNA hybrid ribonuclease activity [GO:0004523]	NA
Unigene_292848	46.86	630.32	13.45	3.75	0.0150691	1	tr|A0A0V0GKN2|A0A0V0GKN2_SOLCH	135	50	100	82.42	74.07	32	3	109	363	3	99	1.6e-13	NA	Putative ovule protein (Fragment)	NA	NA	NA	NA	NA
Unigene_366808	1.7	17.61	10.33	3.37	0.241118	1	NA	NA	NA	NA	NA	NA	NA	NA	NA	NA	NA	NA	NA	NA	NA	NA	NA	NA	NA	NA
Unigene_434070	1.7	7.04	4.13	2.05	0.652448	1	NA	NA	NA	NA	NA	NA	NA	NA	NA	NA	NA	NA	NA	NA	NA	NA	NA	NA	NA	NA
Unigene_434072	18.74	111.51	5.95	2.57	0.0845153	1	tr|K4CGQ1|K4CGQ1_SOLLC	364	96.8	31	10.08	8.52	1	0	831	923	301	331	4.2e-07	NA	Uncharacterized protein	GO:0009706; GO:0016021	NA	chloroplast inner membrane [GO:0009706]; integral component of membrane [GO:0016021]	NA	NA
Unigene_434077	23.85	97.42	4.08	2.03	0.168335	1	NA	NA	NA	NA	NA	NA	NA	NA	NA	NA	NA	NA	NA	NA	NA	NA	NA	NA	NA	NA
Unigene_434079	1.7	9.39	5.51	2.46	0.524744	1	NA	NA	NA	NA	NA	NA	NA	NA	NA	NA	NA	NA	NA	NA	NA	NA	NA	NA	NA	NA
Unigene_3009	8.52	65.73	7.72	2.95	0.0773765	1	tr|K4D849|K4D849_SOLLC	593	98.6	415	100	69.98	6	0	1245	1	95	509	2e-233	101268640	Uncharacterized protein	GO:0016021; GO:0022857	NA	integral component of membrane [GO:0016021]	transmembrane transporter activity [GO:0022857]	NA
Unigene_491405	8.52	65.73	7.72	2.95	0.0773765	1	NA	NA	NA	NA	NA	NA	NA	NA	NA	NA	NA	NA	NA	NA	NA	NA	NA	NA	NA	NA
Unigene_92154	5.11	115.03	22.5	4.49	0.00722144	1	NA	NA	NA	NA	NA	NA	NA	NA	NA	NA	NA	NA	NA	NA	NA	NA	NA	NA	NA	NA
Unigene_19678	181.46	917.9	5.06	2.34	0.113776	1	tr|M1C676|M1C676_SOLTU	1552	93.9	1573	91.83	101.35	75	1	170	4888	1	1552	0	102588012	Uncharacterized protein	GO:0004672; GO:0005524; GO:0009555; GO:0009846; GO:0010008; GO:0048015	phosphatidylinositol-mediated signaling [GO:0048015]; pollen development [GO:0009555]; pollen germination [GO:0009846]	endosome membrane [GO:0010008]	ATP binding [GO:0005524]; protein kinase activity [GO:0004672]	NA
Unigene_317610	48.56	292.27	6.02	2.59	0.0733648	1	tr|K4B0V1|K4B0V1_SOLLC	424	100	336	78.81	79.25	0	0	271	1278	1	336	1.9e-191	101244037	Uncharacterized protein	GO:0000407; GO:0005783; GO:0006887; GO:0007029; GO:0007030; GO:0016020; GO:0016021	endoplasmic reticulum organization [GO:0007029]; exocytosis [GO:0006887]; Golgi organization [GO:0007030]	endoplasmic reticulum [GO:0005783]; integral component of membrane [GO:0016021]; membrane [GO:0016020]; phagophore assembly site [GO:0000407]	NA	NA
Unigene_379210	0.85	28.17	33.07	5.05	0.0631054	1	NA	NA	NA	NA	NA	NA	NA	NA	NA	NA	NA	NA	NA	NA	NA	NA	NA	NA	NA	NA
Unigene_452483	1.7	21.13	12.4	3.63	0.179163	1	NA	NA	NA	NA	NA	NA	NA	NA	NA	NA	NA	NA	NA	NA	NA	NA	NA	NA	NA	NA
Unigene_442211	1.7	11.74	6.89	2.78	0.420307	1	tr|V4U1H5|V4U1H5_9ROSI	428	56.5	69	53.21	16.12	27	1	121	318	105	173	1.1e-12	CICLE_v10020253mg	Uncharacterized protein	GO:0003824; GO:0006596	polyamine biosynthetic process [GO:0006596]	NA	catalytic activity [GO:0003824]	NA
Unigene_442216	1.7	7.04	4.13	2.05	0.652448	1	NA	NA	NA	NA	NA	NA	NA	NA	NA	NA	NA	NA	NA	NA	NA	NA	NA	NA	NA	NA
Unigene_442219	1.7	9.39	5.51	2.46	0.524744	1	tr|A9U7A8|A9U7A8_PHYPA	469	54.8	93	85.06	19.83	42	0	327	49	377	469	1.9e-18	PHYPADRAFT_103796	Predicted protein	GO:0016021	NA	integral component of membrane [GO:0016021]	NA	NA
Unigene_498932	6.82	51.65	7.58	2.92	0.099767	1	NA	NA	NA	NA	NA	NA	NA	NA	NA	NA	NA	NA	NA	NA	NA	NA	NA	NA	NA	NA
Unigene_397622	1.7	37.56	22.04	4.46	0.0486124	1	tr|A0A1D1Z3X0|A0A1D1Z3X0_9ARAE	477	84.9	119	99.72	24.95	18	0	1	357	98	216	3.9e-49	HSP7D_0 g.44938	Heat shock protein cognate 4 (Fragment)	GO:0005524	NA	NA	ATP binding [GO:0005524]	NA
Unigene_397625	9.37	42.26	4.51	2.17	0.223841	1	NA	NA	NA	NA	NA	NA	NA	NA	NA	NA	NA	NA	NA	NA	NA	NA	NA	NA	NA	NA
Unigene_403296	5.11	32.87	6.43	2.68	0.187235	1	NA	NA	NA	NA	NA	NA	NA	NA	NA	NA	NA	NA	NA	NA	NA	NA	NA	NA	NA	NA
Unigene_470890	1.7	16.43	9.64	3.27	0.268	1	tr|A4S0A5|A4S0A5_OSTLU	385	33.8	139	74.07	36.1	85	3	2	406	124	259	6.6e-11	OSTLU_35232	tRNA (adenine(58)-N(1))-methyltransferase (EC 2.1.1.220)	GO:0016429; GO:0031515	NA	tRNA (m1A) methyltransferase complex [GO:0031515]	tRNA (adenine-N1-)-methyltransferase activity [GO:0016429]	NA
Unigene_470893	6.82	93.9	13.78	3.78	0.0213665	1	tr|K4B153|K4B153_SOLLC	574	94.6	221	82.77	38.5	12	0	14	676	1	221	4.2e-120	101266166	Uncharacterized protein	GO:0005739; GO:0007005	mitochondrion organization [GO:0007005]	mitochondrion [GO:0005739]	NA	NA
Unigene_449741	5.11	32.87	6.43	2.68	0.187235	1	tr|M1BAY9|M1BAY9_SOLTU	784	89.6	48	45.28	6.12	5	0	1	144	737	784	3.3e-15	102604222	Uncharacterized protein	GO:0005524	NA	NA	ATP binding [GO:0005524]	NA
Unigene_470898	1.7	15.26	8.96	3.16	0.298926	1	NA	NA	NA	NA	NA	NA	NA	NA	NA	NA	NA	NA	NA	NA	NA	NA	NA	NA	NA	NA
Unigene_449747	6.82	32.87	4.82	2.27	0.248741	1	NA	NA	NA	NA	NA	NA	NA	NA	NA	NA	NA	NA	NA	NA	NA	NA	NA	NA	NA	NA
Unigene_460627	0.85	16.43	19.29	4.27	0.193881	1	NA	NA	NA	NA	NA	NA	NA	NA	NA	NA	NA	NA	NA	NA	NA	NA	NA	NA	NA	NA
Unigene_212872	1.7	7.04	4.13	2.05	0.652448	1	NA	NA	NA	NA	NA	NA	NA	NA	NA	NA	NA	NA	NA	NA	NA	NA	NA	NA	NA	NA
Unigene_51100	1.7	14.09	8.27	3.05	0.334357	1	tr|K4AWR2|K4AWR2_SOLLC	1430	97.3	110	99.1	7.69	3	0	1	330	863	972	9.2e-53	NA	Uncharacterized protein	GO:0006281; GO:0007095; GO:0009506; GO:0070182	DNA repair [GO:0006281]; mitotic G2 DNA damage checkpoint [GO:0007095]	plasmodesma [GO:0009506]	DNA polymerase binding [GO:0070182]	NA
Unigene_61377	13.63	110.34	8.09	3.02	0.0486612	1	tr|O50021|O50021_SOLPI	866	90.1	121	75.47	13.97	12	0	366	4	679	799	1.8e-57	Hcr9-9D	Hcr9-9D	GO:0016021	NA	integral component of membrane [GO:0016021]	NA	NA
Unigene_202600	1.7	7.04	4.13	2.05	0.652448	1	tr|A0A2J7ZTQ0|A0A2J7ZTQ0_9CHLO	189	52.2	46	31.51	24.34	22	0	230	93	6	51	2.4e-05	TSOC_010264	Uncharacterized protein	NA	NA	NA	NA	NA
Unigene_512741	11.93	48.13	4.03	2.01	0.235208	1	NA	NA	NA	NA	NA	NA	NA	NA	NA	NA	NA	NA	NA	NA	NA	NA	NA	NA	NA	NA
Unigene_111563	1.7	7.04	4.13	2.05	0.652448	1	NA	NA	NA	NA	NA	NA	NA	NA	NA	NA	NA	NA	NA	NA	NA	NA	NA	NA	NA	NA
Unigene_411431	3.41	17.61	5.17	2.37	0.365196	1	NA	NA	NA	NA	NA	NA	NA	NA	NA	NA	NA	NA	NA	NA	NA	NA	NA	NA	NA	NA
Unigene_411435	260.69	1542.36	5.92	2.56	0.0916356	1	tr|K4CVK1|K4CVK1_SOLLC	362	100	84	30.25	23.2	0	0	2	253	279	362	4.5e-40	NA	Uncharacterized protein	NA	NA	NA	NA	NA
Unigene_411436	1906.65	10180.3	5.34	2.42	0.153708	1	tr|B6D1Q3|B6D1Q3_SOLLC	296	95.3	296	51.84	100	14	0	252	1139	1	296	5.7e-167	SlNAM1 100301926 NAM1	Nam-like protein 1	GO:0003677; GO:0005634; GO:0006351; GO:0006355	regulation of transcription, DNA-templated [GO:0006355]; transcription, DNA-templated [GO:0006351]	nucleus [GO:0005634]	DNA binding [GO:0003677]	NA
Unigene_58630	1.7	7.04	4.13	2.05	0.652448	1	NA	NA	NA	NA	NA	NA	NA	NA	NA	NA	NA	NA	NA	NA	NA	NA	NA	NA	NA	NA
Unigene_58634	1.7	9.39	5.51	2.46	0.524744	1	NA	NA	NA	NA	NA	NA	NA	NA	NA	NA	NA	NA	NA	NA	NA	NA	NA	NA	NA	NA
Unigene_366847	11.08	102.12	9.22	3.2	0.0403486	1	tr|K4BUD4|K4BUD4_SOLLC	243	95.4	109	24.77	44.86	5	0	267	593	28	136	1.9e-53	101249637	Uncharacterized protein	GO:0006351; GO:0043565	transcription, DNA-templated [GO:0006351]	NA	sequence-specific DNA binding [GO:0043565]	NA
Unigene_366848	1.7	23.48	13.78	3.78	0.146437	1	NA	NA	NA	NA	NA	NA	NA	NA	NA	NA	NA	NA	NA	NA	NA	NA	NA	NA	NA	NA
Unigene_108820	1.7	7.04	4.13	2.05	0.652448	1	tr|A9U854|A9U854_PHYPA	262	37.4	99	82.96	37.79	62	0	62	358	88	186	1.4e-11	PHYPADRAFT_104232	Predicted protein	GO:0003824; GO:0046872	NA	NA	catalytic activity [GO:0003824]; metal ion binding [GO:0046872]	NA
Unigene_108822	1.7	9.39	5.51	2.46	0.524744	1	NA	NA	NA	NA	NA	NA	NA	NA	NA	NA	NA	NA	NA	NA	NA	NA	NA	NA	NA	NA
Unigene_191576	1.7	11.74	6.89	2.78	0.420307	1	NA	NA	NA	NA	NA	NA	NA	NA	NA	NA	NA	NA	NA	NA	NA	NA	NA	NA	NA	NA
Unigene_491441	1.7	17.61	10.33	3.37	0.241118	1	NA	NA	NA	NA	NA	NA	NA	NA	NA	NA	NA	NA	NA	NA	NA	NA	NA	NA	NA	NA
Unigene_30590	5.96	31.69	5.31	2.41	0.23227	1	NA	NA	NA	NA	NA	NA	NA	NA	NA	NA	NA	NA	NA	NA	NA	NA	NA	NA	NA	NA
Unigene_418966	3.41	14.09	4.13	2.05	0.472874	1	tr|A0A078GWK6|A0A078GWK6_BRANA	315	45.7	70	44.97	22.22	33	1	256	465	54	118	3.3e-08	BnaC05g29150D GSBRNA2T00044396001	BnaC05g29150D protein	GO:0015267; GO:0016021	NA	integral component of membrane [GO:0016021]	channel activity [GO:0015267]	NA
Unigene_491444	34.08	502.38	14.74	3.88	0.0119329	1	tr|A0A0V0HGU4|A0A0V0HGU4_SOLCH	281	89.5	285	81.35	101.42	23	3	995	150	1	281	6.9e-147	NA	Putative glucuronoxylan 4-O-methyltransferase 2-like	GO:0008168; GO:0016021; GO:0045492	xylan biosynthetic process [GO:0045492]	integral component of membrane [GO:0016021]	methyltransferase activity [GO:0008168]	NA
Unigene_491445	4.26	19.95	4.68	2.23	0.359754	1	tr|M1BW62|M1BW62_SOLTU	913	88.2	85	83.61	9.31	10	0	292	38	108	192	5.1e-34	102587398	Uncharacterized protein	GO:0043531	NA	NA	ADP binding [GO:0043531]	NA
Unigene_92192	5.96	32.87	5.51	2.46	0.217979	1	tr|D9IVB5|D9IVB5_SOLLC	930	93	158	45.14	16.99	11	0	577	1050	1	158	9.5e-80	ARF5	Auxin response factor	GO:0005634; GO:0006351; GO:0006355; GO:0009734; GO:0009908; GO:0009942; GO:0010305; GO:0016020; GO:0042802; GO:0044212; GO:0048364; GO:0048507	auxin-activated signaling pathway [GO:0009734]; flower development [GO:0009908]; leaf vascular tissue pattern formation [GO:0010305]; longitudinal axis specification [GO:0009942]; meristem development [GO:0048507]; regulation of transcription, DNA-templated [GO:0006355]; root development [GO:0048364]; transcription, DNA-templated [GO:0006351]	membrane [GO:0016020]; nucleus [GO:0005634]	identical protein binding [GO:0042802]; transcription regulatory region DNA binding [GO:0044212]	NA
Unigene_92195	3.41	30.52	8.96	3.16	0.147368	1	tr|K4DH18|K4DH18_SOLLC	544	100	145	99.54	26.65	0	0	2	436	163	307	8.8e-80	101252861	Uncharacterized protein	GO:0005507; GO:0009505; GO:0009506; GO:0016722	NA	plant-type cell wall [GO:0009505]; plasmodesma [GO:0009506]	copper ion binding [GO:0005507]; oxidoreductase activity, oxidizing metal ions [GO:0016722]	NA
Unigene_30598	1.7	7.04	4.13	2.05	0.652448	1	NA	NA	NA	NA	NA	NA	NA	NA	NA	NA	NA	NA	NA	NA	NA	NA	NA	NA	NA	NA
Unigene_20325	1.7	7.04	4.13	2.05	0.652448	1	NA	NA	NA	NA	NA	NA	NA	NA	NA	NA	NA	NA	NA	NA	NA	NA	NA	NA	NA	NA
Unigene_379251	3.41	22.3	6.54	2.71	0.26066	1	NA	NA	NA	NA	NA	NA	NA	NA	NA	NA	NA	NA	NA	NA	NA	NA	NA	NA	NA	NA
Unigene_390135	15.33	71.6	4.67	2.22	0.155035	1	tr|A0A0V0IJW3|A0A0V0IJW3_SOLCH	492	100	28	8.43	5.69	0	0	913	996	403	430	4.3e-05	NA	Putative peptidyl-prolyl cis-trans isomerase CWC27-like	GO:0003755; GO:0006457	protein folding [GO:0006457]	NA	peptidyl-prolyl cis-trans isomerase activity [GO:0003755]	NA
Unigene_379256	1.7	16.43	9.64	3.27	0.268	1	NA	NA	NA	NA	NA	NA	NA	NA	NA	NA	NA	NA	NA	NA	NA	NA	NA	NA	NA	NA
Unigene_142386	1.7	9.39	5.51	2.46	0.524744	1	NA	NA	NA	NA	NA	NA	NA	NA	NA	NA	NA	NA	NA	NA	NA	NA	NA	NA	NA	NA
Unigene_132116	13.63	70.43	5.17	2.37	0.134397	1	tr|O81136|O81136_SOLLC	1255	78.2	491	107.99	39.12	70	1	1364	3	46	536	1.6e-204	Mi-1.1	Plant resistance protein	GO:0043531	NA	NA	ADP binding [GO:0043531]	NA
Unigene_132119	5.11	42.26	8.27	3.05	0.111445	1	tr|A0A2G3BSD7|A0A2G3BSD7_CAPCH	489	96.8	31	18.24	6.34	1	0	461	369	459	489	1.8e-07	BC332_21261	Peptidyl-prolyl cis-trans isomerase CYP57	GO:0003755; GO:0006457	protein folding [GO:0006457]	NA	peptidyl-prolyl cis-trans isomerase activity [GO:0003755]	NA
Unigene_442251	1.7	21.13	12.4	3.63	0.179163	1	tr|A0A1S4D040|A0A1S4D040_TOBAC	583	38.1	118	97.25	20.24	73	0	357	4	379	496	2.7e-18	LOC107824491	glyoxysomal fatty acid beta-oxidation multifunctional protein MFP-a-like	GO:0003857; GO:0006631; GO:0016021	fatty acid metabolic process [GO:0006631]	integral component of membrane [GO:0016021]	3-hydroxyacyl-CoA dehydrogenase activity [GO:0003857]	NA
Unigene_188834	1.7	14.09	8.27	3.05	0.334357	1	tr|A0A0V0IN30|A0A0V0IN30_SOLCH	302	92	87	60.28	28.81	7	0	172	432	67	153	2.5e-42	NA	Putative ovule protein	GO:0000055; GO:0000056; GO:0005622; GO:0017056	ribosomal large subunit export from nucleus [GO:0000055]; ribosomal small subunit export from nucleus [GO:0000056]	intracellular [GO:0005622]	structural constituent of nuclear pore [GO:0017056]	NA
Unigene_442254	0.85	9.39	11.02	3.46	0.421369	1	NA	NA	NA	NA	NA	NA	NA	NA	NA	NA	NA	NA	NA	NA	NA	NA	NA	NA	NA	NA
Unigene_442255	5.11	28.17	5.51	2.46	0.245969	1	tr|K4BM71|K4BM71_SOLLC	962	100	97	71.67	10.08	0	0	1	291	47	143	4.4e-49	101263097	Kinesin-like protein	GO:0003777; GO:0005524; GO:0005871; GO:0005874; GO:0007018; GO:0008017; GO:0016887	microtubule-based movement [GO:0007018]	kinesin complex [GO:0005871]; microtubule [GO:0005874]	ATPase activity [GO:0016887]; ATP binding [GO:0005524]; microtubule binding [GO:0008017]; microtubule motor activity [GO:0003777]	NA
Unigene_442258	216.39	982.46	4.54	2.18	0.139108	1	tr|K4CPG0|K4CPG0_SOLLC	1464	96.2	447	65.8	30.53	17	0	79	1419	1018	1464	1.3e-242	NA	Uncharacterized protein	GO:0005829	NA	cytosol [GO:0005829]	NA	NA
Unigene_488700	1.7	11.74	6.89	2.78	0.420307	1	NA	NA	NA	NA	NA	NA	NA	NA	NA	NA	NA	NA	NA	NA	NA	NA	NA	NA	NA	NA
Unigene_498978	1.7	14.09	8.27	3.05	0.334357	1	NA	NA	NA	NA	NA	NA	NA	NA	NA	NA	NA	NA	NA	NA	NA	NA	NA	NA	NA	NA
Unigene_498979	1.7	7.04	4.13	2.05	0.652448	1	tr|M1BH23|M1BH23_SOLTU	358	80.8	52	50.81	14.53	10	0	152	307	66	117	2.6e-17	NA	Uncharacterized protein	NA	NA	NA	NA	NA
Unigene_488708	3.41	25.82	7.58	2.92	0.203239	1	NA	NA	NA	NA	NA	NA	NA	NA	NA	NA	NA	NA	NA	NA	NA	NA	NA	NA	NA	NA
Unigene_488709	3.41	14.09	4.13	2.05	0.472874	1	NA	NA	NA	NA	NA	NA	NA	NA	NA	NA	NA	NA	NA	NA	NA	NA	NA	NA	NA	NA
Unigene_89459	57.08	272.32	4.77	2.25	0.114358	1	tr|K4D4K0|K4D4K0_SOLLC	493	98.6	353	52.58	71.6	5	0	1380	322	141	493	1e-202	101247485	Uncharacterized protein	GO:0005737; GO:0006004; GO:0016021; GO:0016757	fucose metabolic process [GO:0006004]	cytoplasm [GO:0005737]; integral component of membrane [GO:0016021]	transferase activity, transferring glycosyl groups [GO:0016757]	NA
Unigene_139645	3.41	35.21	10.33	3.37	0.108976	1	tr|A0A2G3DGK5|A0A2G3DGK5_CAPCH	662	57.6	59	17.9	8.91	16	1	454	305	357	415	1.1e-05	BC332_02231	Sister chromatid cohesion 1 protein 4	GO:0000228	NA	nuclear chromosome [GO:0000228]	NA	NA
Unigene_150527	3.41	18.78	5.51	2.46	0.336109	1	tr|K4B1Y4|K4B1Y4_SOLLC	625	88	50	18.27	8	6	0	323	472	7	56	1.8e-17	NA	Uncharacterized protein	GO:0003723; GO:0004519; GO:0008270; GO:0009451; GO:0043231	RNA modification [GO:0009451]	intracellular membrane-bounded organelle [GO:0043231]	endonuclease activity [GO:0004519]; RNA binding [GO:0003723]; zinc ion binding [GO:0008270]	NA
Unigene_460662	3.41	21.13	6.2	2.63	0.283741	1	NA	NA	NA	NA	NA	NA	NA	NA	NA	NA	NA	NA	NA	NA	NA	NA	NA	NA	NA	NA
Unigene_460667	1.7	9.39	5.51	2.46	0.524744	1	NA	NA	NA	NA	NA	NA	NA	NA	NA	NA	NA	NA	NA	NA	NA	NA	NA	NA	NA	NA
Unigene_460668	13.63	83.34	6.11	2.61	0.0933596	1	tr|K4DFW5|K4DFW5_SOLLC	805	84.2	342	71.15	42.48	54	0	77	1102	1	342	3.5e-157	101259722	Uncharacterized protein	GO:0003676; GO:0004004; GO:0005524; GO:0005730; GO:0005737; GO:0010501	RNA secondary structure unwinding [GO:0010501]	cytoplasm [GO:0005737]; nucleolus [GO:0005730]	ATP binding [GO:0005524]; ATP-dependent RNA helicase activity [GO:0004004]; nucleic acid binding [GO:0003676]	NA
Unigene_460669	1.7	14.09	8.27	3.05	0.334357	1	NA	NA	NA	NA	NA	NA	NA	NA	NA	NA	NA	NA	NA	NA	NA	NA	NA	NA	NA	NA
Unigene_202643	22.15	91.56	4.13	2.05	0.168509	1	tr|K4AY44|K4AY44_SOLLC	607	98.5	406	53.14	66.89	6	0	5	1222	1	406	1.9e-226	101263844	Uncharacterized protein	GO:0003735; GO:0003983; GO:0005737; GO:0005840; GO:0005977; GO:0006011; GO:0006412	glycogen metabolic process [GO:0005977]; translation [GO:0006412]; UDP-glucose metabolic process [GO:0006011]	cytoplasm [GO:0005737]; ribosome [GO:0005840]	structural constituent of ribosome [GO:0003735]; UTP:glucose-1-phosphate uridylyltransferase activity [GO:0003983]	NA
Unigene_202646	110.75	558.72	5.04	2.33	0.108802	1	tr|A0A0V0IGM8|A0A0V0IGM8_SOLCH	560	89.6	560	80.69	100	57	1	212	1888	1	560	1.4e-287	NA	Putative tubulin-folding cofactor E-like	NA	NA	NA	NA	NA
Unigene_512782	8.52	78.64	9.23	3.21	0.049752	1	NA	NA	NA	NA	NA	NA	NA	NA	NA	NA	NA	NA	NA	NA	NA	NA	NA	NA	NA	NA
Unigene_512783	238.54	1159.7	4.86	2.28	0.125555	1	tr|K4BWA1|K4BWA1_SOLLC	779	95	562	89.3	72.14	28	0	1887	202	218	779	3.5e-306	101255394	Potassium transporter	GO:0005886; GO:0015079; GO:0016021	NA	integral component of membrane [GO:0016021]; plasma membrane [GO:0005886]	potassium ion transmembrane transporter activity [GO:0015079]	NA
Unigene_512787	5.11	42.26	8.27	3.05	0.111445	1	tr|K4B524|K4B524_SOLLC	689	96.3	27	11.76	3.92	1	0	688	608	325	351	3.7e-08	101263950	Uncharacterized protein	GO:0003723; GO:0046872	NA	NA	metal ion binding [GO:0046872]; RNA binding [GO:0003723]	NA
Unigene_512788	1.7	21.13	12.4	3.63	0.179163	1	NA	NA	NA	NA	NA	NA	NA	NA	NA	NA	NA	NA	NA	NA	NA	NA	NA	NA	NA	NA
Unigene_502514	3.41	49.3	14.47	3.85	0.0469955	1	NA	NA	NA	NA	NA	NA	NA	NA	NA	NA	NA	NA	NA	NA	NA	NA	NA	NA	NA	NA
Unigene_502515	5.11	58.69	11.48	3.52	0.0493236	1	tr|K4BGJ1|K4BGJ1_SOLLC	1979	100	60	26.32	3.03	0	0	504	683	1	60	6.3e-24	NA	Uncharacterized protein	GO:0000462; GO:0000466; GO:0003723; GO:0005730; GO:0005886; GO:0006397; GO:0009553; GO:0032040	embryo sac development [GO:0009553]; maturation of 5.8S rRNA from tricistronic rRNA transcript (SSU-rRNA, 5.8S rRNA, LSU-rRNA) [GO:0000466]; maturation of SSU-rRNA from tricistronic rRNA transcript (SSU-rRNA, 5.8S rRNA, LSU-rRNA) [GO:0000462]; mRNA processing [GO:0006397]	nucleolus [GO:0005730]; plasma membrane [GO:0005886]; small-subunit processome [GO:0032040]	RNA binding [GO:0003723]	NA
Unigene_411473	17.04	77.47	4.55	2.18	0.155272	1	NA	NA	NA	NA	NA	NA	NA	NA	NA	NA	NA	NA	NA	NA	NA	NA	NA	NA	NA	NA
Unigene_473074	3.41	32.87	9.64	3.27	0.126443	1	NA	NA	NA	NA	NA	NA	NA	NA	NA	NA	NA	NA	NA	NA	NA	NA	NA	NA	NA	NA
Unigene_473076	12.78	82.17	6.43	2.68	0.086752	1	NA	NA	NA	NA	NA	NA	NA	NA	NA	NA	NA	NA	NA	NA	NA	NA	NA	NA	NA	NA
Unigene_473077	23.85	187.81	7.87	2.98	0.0429985	1	tr|K4CQT8|K4CQT8_SOLLC	837	87.2	164	71.82	19.59	21	0	194	685	1	164	1.3e-74	NA	Uncharacterized protein	GO:0004674; GO:0005524; GO:0005622; GO:0035556	intracellular signal transduction [GO:0035556]	intracellular [GO:0005622]	ATP binding [GO:0005524]; protein serine/threonine kinase activity [GO:0004674]	NA
Unigene_473079	1.7	14.09	8.27	3.05	0.334357	1	NA	NA	NA	NA	NA	NA	NA	NA	NA	NA	NA	NA	NA	NA	NA	NA	NA	NA	NA	NA
Unigene_401208	2.56	29.34	11.48	3.52	0.124567	1	NA	NA	NA	NA	NA	NA	NA	NA	NA	NA	NA	NA	NA	NA	NA	NA	NA	NA	NA	NA
Unigene_457922	3.41	14.09	4.13	2.05	0.472874	1	tr|K4B1L1|K4B1L1_SOLLC	1239	100	115	99.42	9.28	0	0	3	347	12	126	1.2e-58	NA	Uncharacterized protein	GO:0007165; GO:0043531	signal transduction [GO:0007165]	NA	ADP binding [GO:0043531]	NA
Unigene_457924	4.26	18.78	4.41	2.14	0.389369	1	NA	NA	NA	NA	NA	NA	NA	NA	NA	NA	NA	NA	NA	NA	NA	NA	NA	NA	NA	NA
Unigene_457925	8.52	58.69	6.89	2.78	0.100766	1	NA	NA	NA	NA	NA	NA	NA	NA	NA	NA	NA	NA	NA	NA	NA	NA	NA	NA	NA	NA
Unigene_457926	11.93	49.3	4.13	2.05	0.225176	1	tr|K4AXW4|K4AXW4_SOLLC	801	88.6	228	99.42	28.46	0	1	686	3	194	395	1.4e-111	NA	Uncharacterized protein	GO:0005829; GO:0006152; GO:0008477; GO:0016021	purine nucleoside catabolic process [GO:0006152]	cytosol [GO:0005829]; integral component of membrane [GO:0016021]	purine nucleosidase activity [GO:0008477]	NA
Unigene_457927	15.33	77.47	5.05	2.34	0.131917	1	tr|A0A1S3ZWF9|A0A1S3ZWF9_TOBAC	799	38.7	331	61.11	41.43	182	6	564	1520	84	405	2.1e-54	LOC107791253	uncharacterized protein LOC107791253	GO:0003676; GO:0015074	DNA integration [GO:0015074]	NA	nucleic acid binding [GO:0003676]	NA
Unigene_366882	0.85	32.87	38.58	5.27	0.0417764	1	NA	NA	NA	NA	NA	NA	NA	NA	NA	NA	NA	NA	NA	NA	NA	NA	NA	NA	NA	NA
Unigene_491483	5.11	23.48	4.59	2.2	0.327597	1	NA	NA	NA	NA	NA	NA	NA	NA	NA	NA	NA	NA	NA	NA	NA	NA	NA	NA	NA	NA
Unigene_481210	5.11	25.82	5.05	2.34	0.283522	1	NA	NA	NA	NA	NA	NA	NA	NA	NA	NA	NA	NA	NA	NA	NA	NA	NA	NA	NA	NA
Unigene_491485	3.41	29.34	8.61	3.11	0.159443	1	tr|K4D260|K4D260_SOLLC	566	100	257	99.48	45.41	0	0	2	772	264	520	4.8e-145	NA	Uncharacterized protein	NA	NA	NA	NA	NA
Unigene_408734	3.41	23.48	6.89	2.78	0.239688	1	NA	NA	NA	NA	NA	NA	NA	NA	NA	NA	NA	NA	NA	NA	NA	NA	NA	NA	NA	NA
Unigene_491486	3.41	21.13	6.2	2.63	0.283741	1	NA	NA	NA	NA	NA	NA	NA	NA	NA	NA	NA	NA	NA	NA	NA	NA	NA	NA	NA	NA
Unigene_491487	30.67	185.46	6.05	2.6	0.0727316	1	tr|M1DY74|M1DY74_SOLTU	171	71.7	113	35.02	66.08	32	0	488	826	58	170	3.4e-39	NA	Uncharacterized protein	NA	NA	NA	NA	NA
Unigene_408736	17.04	84.51	4.96	2.31	0.130021	1	tr|A0A1W6DZY8|A0A1W6DZY8_VITVI	220	100	26	25.74	11.82	0	0	226	303	8	33	1.5e-06	NA	CO4 (Fragment)	GO:0016021; GO:0022857	NA	integral component of membrane [GO:0016021]	transmembrane transporter activity [GO:0022857]	NA
Unigene_481217	11.93	82.17	6.89	2.78	0.0774967	1	tr|A0A2G2VJS7|A0A2G2VJS7_CAPBA	915	60	35	12.85	3.83	14	0	2	106	881	915	3.5e-05	CQW23_29554	Uncharacterized protein	NA	NA	NA	NA	NA
Unigene_379294	1.7	32.87	19.29	4.27	0.0684507	1	tr|K4ASY3|K4ASY3_SOLLC	1018	100	98	59.76	9.63	0	0	198	491	1	98	8.2e-50	101259070	Uncharacterized protein	GO:0003723; GO:0004519; GO:0008270; GO:0009451; GO:0043231	RNA modification [GO:0009451]	intracellular membrane-bounded organelle [GO:0043231]	endonuclease activity [GO:0004519]; RNA binding [GO:0003723]; zinc ion binding [GO:0008270]	NA
Unigene_379296	37.49	204.24	5.45	2.45	0.0884735	1	tr|K4BJ22|K4BJ22_SOLLC	1702	100	149	98.46	8.75	0	0	3	449	454	602	4.5e-79	101259922	Clathrin heavy chain	GO:0005198; GO:0006886; GO:0016192; GO:0030130; GO:0030132; GO:0032051; GO:0048268; GO:0071439	clathrin coat assembly [GO:0048268]; intracellular protein transport [GO:0006886]; vesicle-mediated transport [GO:0016192]	clathrin coat of coated pit [GO:0030132]; clathrin coat of trans-Golgi network vesicle [GO:0030130]; clathrin complex [GO:0071439]	clathrin light chain binding [GO:0032051]; structural molecule activity [GO:0005198]	NA
Unigene_390177	1311.99	7845.6	5.98	2.58	0.123856	1	tr|K4CA36|K4CA36_SOLLC	598	98	598	65.57	100	12	0	2644	851	1	598	0	101260057	Uncharacterized protein	GO:0005886; GO:0008422; GO:0009251	glucan catabolic process [GO:0009251]	plasma membrane [GO:0005886]	beta-glucosidase activity [GO:0008422]	NA
Unigene_132150	1.7	7.04	4.13	2.05	0.652448	1	NA	NA	NA	NA	NA	NA	NA	NA	NA	NA	NA	NA	NA	NA	NA	NA	NA	NA	NA	NA
Unigene_132157	10.22	75.12	7.35	2.88	0.0745732	1	tr|A0A0V0IM43|A0A0V0IM43_SOLCH	338	86.8	174	80.31	51.48	23	0	2	523	155	328	2.8e-82	NA	Putative ovule protein (Fragment)	NA	NA	NA	NA	NA
Unigene_188872	1.7	9.39	5.51	2.46	0.524744	1	tr|K4ASZ1|K4ASZ1_SOLLC	357	89.1	350	67.57	98.04	37	1	71	1117	1	350	1.7e-178	101252015	Uncharacterized protein	NA	NA	NA	NA	NA
Unigene_442290	11.93	103.29	8.66	3.11	0.0448092	1	tr|K4C6L8|K4C6L8_SOLLC	1447	90.2	164	70.19	11.33	16	0	53	544	547	710	1.4e-74	101250313	Uncharacterized protein	GO:0000785; GO:0005634; GO:0006281; GO:0007064	DNA repair [GO:0006281]; mitotic sister chromatid cohesion [GO:0007064]	chromatin [GO:0000785]; nucleus [GO:0005634]	NA	NA
Unigene_442291	1.7	9.39	5.51	2.46	0.524744	1	NA	NA	NA	NA	NA	NA	NA	NA	NA	NA	NA	NA	NA	NA	NA	NA	NA	NA	NA	NA
Unigene_178601	0.85	4.7	5.51	2.46	0.694223	1	tr|A0A0V0GSN6|A0A0V0GSN6_SOLCH	65	89.5	38	36.66	58.46	4	0	186	299	1	38	2.1e-11	NA	Putative ovule protein	NA	NA	NA	NA	NA
Unigene_442295	10.22	136.16	13.32	3.74	0.0166704	1	tr|K4BC48|K4BC48_SOLLC	167	100	75	18.06	44.91	0	0	378	602	20	94	1.4e-37	NA	Uncharacterized protein	GO:0003883; GO:0006221	pyrimidine nucleotide biosynthetic process [GO:0006221]	NA	CTP synthase activity [GO:0003883]	NA
Unigene_442296	6.82	32.87	4.82	2.27	0.248741	1	tr|K4B8E8|K4B8E8_SOLLC	400	99.2	121	98.11	30.25	1	0	7	369	76	196	2.6e-64	NA	Uncharacterized protein	GO:0016021; GO:0016788	NA	integral component of membrane [GO:0016021]	hydrolase activity, acting on ester bonds [GO:0016788]	NA
Unigene_442297	35.78	187.81	5.25	2.39	0.0953983	1	NA	NA	NA	NA	NA	NA	NA	NA	NA	NA	NA	NA	NA	NA	NA	NA	NA	NA	NA	NA
Unigene_442298	10.22	45.78	4.48	2.16	0.213787	1	NA	NA	NA	NA	NA	NA	NA	NA	NA	NA	NA	NA	NA	NA	NA	NA	NA	NA	NA	NA
Unigene_488740	3.41	17.61	5.17	2.37	0.365196	1	NA	NA	NA	NA	NA	NA	NA	NA	NA	NA	NA	NA	NA	NA	NA	NA	NA	NA	NA	NA
Unigene_488741	3.41	24.65	7.23	2.85	0.220673	1	NA	NA	NA	NA	NA	NA	NA	NA	NA	NA	NA	NA	NA	NA	NA	NA	NA	NA	NA	NA
Unigene_89494	24.71	119.73	4.85	2.28	0.118713	1	tr|A0A2G3B9L6|A0A2G3B9L6_CAPCH	416	72.7	454	75.84	109.13	86	5	199	1560	1	416	1.5e-165	BC332_28383	Probable magnesium transporter	GO:0005769; GO:0005886; GO:0015095; GO:0016021	NA	early endosome [GO:0005769]; integral component of membrane [GO:0016021]; plasma membrane [GO:0005886]	magnesium ion transmembrane transporter activity [GO:0015095]	NA
Unigene_89499	1.7	16.43	9.64	3.27	0.268	1	NA	NA	NA	NA	NA	NA	NA	NA	NA	NA	NA	NA	NA	NA	NA	NA	NA	NA	NA	NA
Unigene_387433	138.01	576.33	4.18	2.06	0.1537	1	tr|A0A0K9Q7A6|A0A0K9Q7A6_SPIOL	76	73.3	75	56.25	98.68	20	0	2	226	1	75	4.8e-24	SOVF_212770	Uncharacterized protein (Fragment)	NA	NA	NA	NA	NA
Unigene_387435	80.93	380.31	4.7	2.23	0.120346	1	tr|K4B3H8|K4B3H8_SOLLC	881	90	390	61.71	44.27	39	0	1171	2	1	390	1.4e-193	101267167	Uncharacterized protein	GO:0004672; GO:0005524; GO:0016021	NA	integral component of membrane [GO:0016021]	ATP binding [GO:0005524]; protein kinase activity [GO:0004672]	NA
Unigene_387438	3.41	35.21	10.33	3.37	0.108976	1	NA	NA	NA	NA	NA	NA	NA	NA	NA	NA	NA	NA	NA	NA	NA	NA	NA	NA	NA	NA
Unigene_150566	1.7	21.13	12.4	3.63	0.179163	1	tr|M1CUW0|M1CUW0_SOLTU	187	94	83	27.91	44.39	5	0	891	643	44	126	3.8e-37	102583261	Uncharacterized protein	GO:0005737; GO:0006364; GO:0008168	rRNA processing [GO:0006364]	cytoplasm [GO:0005737]	methyltransferase activity [GO:0008168]	NA
Unigene_139687	1.7	16.43	9.64	3.27	0.268	1	tr|K4CSJ0|K4CSJ0_SOLLC	314	58	50	48.08	15.92	21	0	151	2	19	68	1.1e-07	NA	Uncharacterized protein	NA	NA	NA	NA	NA
Unigene_129415	56.23	287.58	5.11	2.35	0.100547	1	tr|K4B7I7|K4B7I7_SOLLC	794	96.9	776	71.63	97.73	24	0	3030	703	1	776	0	NA	Uncharacterized protein	GO:0003700; GO:0005634; GO:0008270; GO:0009585; GO:0010018; GO:0042753; GO:0045893	far-red light signaling pathway [GO:0010018]; positive regulation of circadian rhythm [GO:0042753]; positive regulation of transcription, DNA-templated [GO:0045893]; red, far-red light phototransduction [GO:0009585]	nucleus [GO:0005634]	DNA binding transcription factor activity [GO:0003700]; zinc ion binding [GO:0008270]	NA
Unigene_450433	1.7	19.95	11.71	3.55	0.197851	1	NA	NA	NA	NA	NA	NA	NA	NA	NA	NA	NA	NA	NA	NA	NA	NA	NA	NA	NA	NA
Unigene_439555	3.41	18.78	5.51	2.46	0.336109	1	NA	NA	NA	NA	NA	NA	NA	NA	NA	NA	NA	NA	NA	NA	NA	NA	NA	NA	NA	NA
Unigene_450436	1.7	18.78	11.02	3.46	0.218157	1	tr|A0A2I0AV96|A0A2I0AV96_9ASPA	951	68.3	41	34.65	4.31	13	0	196	74	31	71	5.8e-05	AXF42_Ash016485	Retrovirus-related Pol polyprotein from transposon TNT 1-94 (EC 3.1.13.-)	GO:0003676; GO:0015074; GO:0016787	DNA integration [GO:0015074]	NA	hydrolase activity [GO:0016787]; nucleic acid binding [GO:0003676]	NA
Unigene_439558	0.85	10.56	12.4	3.63	0.372218	1	NA	NA	NA	NA	NA	NA	NA	NA	NA	NA	NA	NA	NA	NA	NA	NA	NA	NA	NA	NA
Unigene_202685	1.7	7.04	4.13	2.05	0.652448	1	NA	NA	NA	NA	NA	NA	NA	NA	NA	NA	NA	NA	NA	NA	NA	NA	NA	NA	NA	NA
Unigene_401247	69.01	383.83	5.56	2.48	0.0875173	1	NA	NA	NA	NA	NA	NA	NA	NA	NA	NA	NA	NA	NA	NA	NA	NA	NA	NA	NA	NA
Unigene_215091	1.7	7.04	4.13	2.05	0.652448	1	tr|A0A087SJV3|A0A087SJV3_AUXPR	481	33.9	168	107.01	34.93	95	3	1	456	74	241	6.1e-18	F751_3645	Aldehyde dehydrogenase family 2 member B4, mitochondrial (Fragment)	GO:0016620	NA	NA	oxidoreductase activity, acting on the aldehyde or oxo group of donors, NAD or NADP as acceptor [GO:0016620]	NA
Unigene_215099	6.82	100.95	14.81	3.89	0.0174769	1	tr|K4BTJ4|K4BTJ4_SOLLC	228	67.6	71	56.05	31.14	23	0	378	166	72	142	1.4e-17	101258252	Uncharacterized protein	GO:0003700; GO:0005634; GO:0006351; GO:0043565	transcription, DNA-templated [GO:0006351]	nucleus [GO:0005634]	DNA binding transcription factor activity [GO:0003700]; sequence-specific DNA binding [GO:0043565]	NA
Unigene_282690	5.11	37.56	7.35	2.88	0.144008	1	tr|K4CMG9|K4CMG9_SOLLC	1268	78.8	132	99.5	10.41	0	1	398	3	856	959	3.6e-48	NA	Uncharacterized protein	GO:0005524	NA	NA	ATP binding [GO:0005524]	NA
Unigene_171118	1.7	21.13	12.4	3.63	0.179163	1	tr|A0A1D1Y8S7|A0A1D1Y8S7_9ARAE	231	83.7	172	95.73	74.46	28	0	538	23	60	231	2.3e-77	RpL10A_2 g.155518	Ribosomal protein (Fragment)	GO:0003723; GO:0003735; GO:0006412; GO:0015934	translation [GO:0006412]	large ribosomal subunit [GO:0015934]	RNA binding [GO:0003723]; structural constituent of ribosome [GO:0003735]	NA
Unigene_408770	3.41	22.3	6.54	2.71	0.26066	1	NA	NA	NA	NA	NA	NA	NA	NA	NA	NA	NA	NA	NA	NA	NA	NA	NA	NA	NA	NA
Unigene_408775	15.33	103.29	6.74	2.75	0.0701934	1	NA	NA	NA	NA	NA	NA	NA	NA	NA	NA	NA	NA	NA	NA	NA	NA	NA	NA	NA	NA
Unigene_408779	6.82	44.6	6.54	2.71	0.138425	1	tr|A0A0V0GGN9|A0A0V0GGN9_SOLCH	79	70.3	64	23.94	81.01	14	1	536	727	17	75	2.8e-15	NA	Putative ovule protein (Fragment)	NA	NA	NA	NA	NA
Unigene_279951	1.7	16.43	9.64	3.27	0.268	1	NA	NA	NA	NA	NA	NA	NA	NA	NA	NA	NA	NA	NA	NA	NA	NA	NA	NA	NA	NA
Unigene_369063	5.11	73.95	14.47	3.85	0.0261472	1	tr|A0A0V0GIF4|A0A0V0GIF4_SOLCH	86	75	40	15.87	46.51	10	0	131	12	1	40	1.3e-09	NA	Putative ovule protein (Fragment)	NA	NA	NA	NA	NA
Unigene_369064	433.64	2733.75	6.3	2.66	0.0908489	1	tr|K4B9I0|K4B9I0_SOLLC	857	93	626	61.31	73.05	44	0	58	1935	1	626	0	101263787	Serine/threonine-protein kinase	GO:0004674; GO:0005524; GO:0005886; GO:0006468; GO:0016021; GO:0031625; GO:0048544	protein phosphorylation [GO:0006468]; recognition of pollen [GO:0048544]	integral component of membrane [GO:0016021]; plasma membrane [GO:0005886]	ATP binding [GO:0005524]; protein serine/threonine kinase activity [GO:0004674]; ubiquitin protein ligase binding [GO:0031625]	NA
Unigene_132191	0.85	4.7	5.51	2.46	0.694223	1	NA	NA	NA	NA	NA	NA	NA	NA	NA	NA	NA	NA	NA	NA	NA	NA	NA	NA	NA	NA
Unigene_369068	1.7	16.43	9.64	3.27	0.268	1	tr|B9S3P9|B9S3P9_RICCO	627	41.1	56	51.85	8.93	33	0	85	252	220	275	1.8e-05	RCOM_1553260	Long-chain-fatty-acid CoA ligase, putative (EC 6.2.1.3)	GO:0004467; GO:0102391	NA	NA	decanoate-CoA ligase activity [GO:0102391]; long-chain fatty acid-CoA ligase activity [GO:0004467]	NA
Unigene_178640	1.7	30.52	17.91	4.16	0.0820996	1	tr|K4CJ70|K4CJ70_SOLLC	533	93.5	461	56.54	86.49	30	0	1445	63	72	532	4.8e-268	104648643	Uncharacterized protein	GO:0004791; GO:0005737; GO:0016021	NA	cytoplasm [GO:0005737]; integral component of membrane [GO:0016021]	thioredoxin-disulfide reductase activity [GO:0004791]	NA
Unigene_432062	1.7	9.39	5.51	2.46	0.524744	1	NA	NA	NA	NA	NA	NA	NA	NA	NA	NA	NA	NA	NA	NA	NA	NA	NA	NA	NA	NA
Unigene_432063	23.85	123.25	5.17	2.37	0.105126	1	NA	NA	NA	NA	NA	NA	NA	NA	NA	NA	NA	NA	NA	NA	NA	NA	NA	NA	NA	NA
Unigene_432064	17.04	72.77	4.27	2.09	0.175676	1	tr|M1D2C1|M1D2C1_SOLTU	84	82.5	40	35.5	47.62	7	0	218	337	1	40	7.4e-10	102582607	Uncharacterized protein	GO:0003676	NA	NA	nucleic acid binding [GO:0003676]	NA
Unigene_432067	1.7	11.74	6.89	2.78	0.420307	1	NA	NA	NA	NA	NA	NA	NA	NA	NA	NA	NA	NA	NA	NA	NA	NA	NA	NA	NA	NA
Unigene_488781	11.93	51.65	4.33	2.11	0.206642	1	tr|K4D1K6|K4D1K6_SOLLC	585	100	63	34.12	10.77	0	0	554	366	292	354	2.6e-28	101258504	Uncharacterized protein	GO:0000266; GO:0003924; GO:0005525; GO:0005737; GO:0008017	mitochondrial fission [GO:0000266]	cytoplasm [GO:0005737]	GTPase activity [GO:0003924]; GTP binding [GO:0005525]; microtubule binding [GO:0008017]	NA
Unigene_416911	4.26	17.61	4.13	2.05	0.421113	1	NA	NA	NA	NA	NA	NA	NA	NA	NA	NA	NA	NA	NA	NA	NA	NA	NA	NA	NA	NA
Unigene_478510	5.11	42.26	8.27	3.05	0.111445	1	NA	NA	NA	NA	NA	NA	NA	NA	NA	NA	NA	NA	NA	NA	NA	NA	NA	NA	NA	NA
Unigene_488785	17.89	152.59	8.53	3.09	0.038239	1	NA	NA	NA	NA	NA	NA	NA	NA	NA	NA	NA	NA	NA	NA	NA	NA	NA	NA	NA	NA
Unigene_416914	65.6	282.88	4.31	2.11	0.138166	1	tr|K4C4K9|K4C4K9_SOLLC	100	98.6	73	13.9	73	1	0	516	734	1	73	8.8e-37	NA	Uncharacterized protein	GO:0003700; GO:0005634; GO:0043565; GO:0044212; GO:0045893	positive regulation of transcription, DNA-templated [GO:0045893]	nucleus [GO:0005634]	DNA binding transcription factor activity [GO:0003700]; sequence-specific DNA binding [GO:0043565]; transcription regulatory region DNA binding [GO:0044212]	NA
Unigene_416915	5224.11	91203.3	17.46	4.13	0.0447247	1	sp|P27056|NLTP1_SOLLC	114	89.4	104	74.46	91.23	11	0	312	1	1	104	1.7e-43	TSW12	Non-specific lipid-transfer protein 1 (LTP 1)	GO:0006869; GO:0008289; GO:0016020	lipid transport [GO:0006869]	membrane [GO:0016020]	lipid binding [GO:0008289]	NA
Unigene_488787	1.7	11.74	6.89	2.78	0.420307	1	NA	NA	NA	NA	NA	NA	NA	NA	NA	NA	NA	NA	NA	NA	NA	NA	NA	NA	NA	NA
Unigene_416916	2.56	21.13	8.27	3.05	0.232815	1	NA	NA	NA	NA	NA	NA	NA	NA	NA	NA	NA	NA	NA	NA	NA	NA	NA	NA	NA	NA
Unigene_387470	1.7	14.09	8.27	3.05	0.334357	1	NA	NA	NA	NA	NA	NA	NA	NA	NA	NA	NA	NA	NA	NA	NA	NA	NA	NA	NA	NA
Unigene_387471	1761.82	8116.74	4.61	2.2	0.185072	1	tr|K4C227|K4C227_SOLLC	573	97.7	573	71.21	100	13	0	411	2129	1	573	2e-306	101263320	Uncharacterized protein	GO:0005524; GO:0005739; GO:0005829; GO:0006458; GO:0042026; GO:0044183; GO:0045041; GO:0051082; GO:0061077	'de novo' protein folding [GO:0006458]; chaperone-mediated protein folding [GO:0061077]; protein import into mitochondrial intermembrane space [GO:0045041]; protein refolding [GO:0042026]	cytosol [GO:0005829]; mitochondrion [GO:0005739]	ATP binding [GO:0005524]; protein binding involved in protein folding [GO:0044183]; unfolded protein binding [GO:0051082]	NA
Unigene_377207	6.82	53.99	7.92	2.99	0.0899247	1	NA	NA	NA	NA	NA	NA	NA	NA	NA	NA	NA	NA	NA	NA	NA	NA	NA	NA	NA	NA
Unigene_377209	1.7	14.09	8.27	3.05	0.334357	1	NA	NA	NA	NA	NA	NA	NA	NA	NA	NA	NA	NA	NA	NA	NA	NA	NA	NA	NA	NA
Unigene_140333	8.52	83.34	9.78	3.29	0.042909	1	tr|M1BAZ8|M1BAZ8_SOLTU	490	80.7	83	35.47	16.94	16	0	251	3	1	83	1e-29	102605222	Uncharacterized protein	GO:0016491	NA	NA	oxidoreductase activity [GO:0016491]	NA
Unigene_439591	15.33	124.42	8.11	3.02	0.0455535	1	tr|K4C767|K4C767_SOLLC	700	99.5	194	70.29	27.71	1	0	158	739	441	634	1.1e-110	101260543	Uncharacterized protein	GO:0004675; GO:0005524; GO:0005886; GO:0006468; GO:0007166; GO:0016021	cell surface receptor signaling pathway [GO:0007166]; protein phosphorylation [GO:0006468]	integral component of membrane [GO:0016021]; plasma membrane [GO:0005886]	ATP binding [GO:0005524]; transmembrane receptor protein serine/threonine kinase activity [GO:0004675]	NA
Unigene_450472	1.7	37.56	22.04	4.46	0.0486124	1	tr|A0A2N9I1D1|A0A2N9I1D1_FAGSY	615	58.1	62	38.43	10.08	26	0	5	190	535	596	1.6e-10	FSB_LOCUS45726	Uncharacterized protein	NA	NA	NA	NA	NA
Unigene_429320	1.7	14.09	8.27	3.05	0.334357	1	NA	NA	NA	NA	NA	NA	NA	NA	NA	NA	NA	NA	NA	NA	NA	NA	NA	NA	NA	NA
Unigene_450476	1.7	9.39	5.51	2.46	0.524744	1	NA	NA	NA	NA	NA	NA	NA	NA	NA	NA	NA	NA	NA	NA	NA	NA	NA	NA	NA	NA
Unigene_440206	1.7	11.74	6.89	2.78	0.420307	1	NA	NA	NA	NA	NA	NA	NA	NA	NA	NA	NA	NA	NA	NA	NA	NA	NA	NA	NA	NA
Unigene_8527	1.7	7.04	4.13	2.05	0.652448	1	tr|T1N258|T1N258_TRIUA	427	62.1	203	99.67	47.54	77	0	1	609	64	266	2e-69	NA	Uncharacterized protein	GO:0008483; GO:0030170; GO:0033014; GO:0042286	tetrapyrrole biosynthetic process [GO:0033014]	NA	glutamate-1-semialdehyde 2,1-aminomutase activity [GO:0042286]; pyridoxal phosphate binding [GO:0030170]; transaminase activity [GO:0008483]	NA
Unigene_429326	2.56	14.09	5.51	2.46	0.407073	1	tr|A0A151UHL0|A0A151UHL0_CAJCA	235	60.6	109	99.39	46.38	43	0	327	1	64	172	2.2e-30	KK1_050236	Threonyl-tRNA synthetase (EC 6.1.1.3) (Fragment)	GO:0004829; GO:0005524; GO:0005737; GO:0006435	threonyl-tRNA aminoacylation [GO:0006435]	cytoplasm [GO:0005737]	ATP binding [GO:0005524]; threonine-tRNA ligase activity [GO:0004829]	NA
Unigene_440207	1.7	11.74	6.89	2.78	0.420307	1	tr|A0A0V0IVB9|A0A0V0IVB9_SOLCH	535	100	107	79.06	20	0	0	405	85	333	439	2.2e-56	NA	Putative phospholipase D delta-like	GO:0003824	NA	NA	catalytic activity [GO:0003824]	NA
Unigene_496920	5.96	24.65	4.13	2.05	0.34516	1	NA	NA	NA	NA	NA	NA	NA	NA	NA	NA	NA	NA	NA	NA	NA	NA	NA	NA	NA	NA
Unigene_97674	1.7	11.74	6.89	2.78	0.420307	1	tr|A0A1S3Z1Q4|A0A1S3Z1Q4_TOBAC	621	31.6	98	51.4	15.78	64	1	118	411	453	547	5.8e-07	LOC107782047	Peptidylprolyl isomerase (EC 5.2.1.8)	GO:0003755; GO:0030154; GO:0042761; GO:0099402	cell differentiation [GO:0030154]; plant organ development [GO:0099402]; very long-chain fatty acid biosynthetic process [GO:0042761]	NA	peptidyl-prolyl cis-trans isomerase activity [GO:0003755]	NA
Unigene_87401	3.41	16.43	4.82	2.27	0.396944	1	tr|A0A0V0IKK1|A0A0V0IKK1_SOLCH	643	98.3	117	60.41	18.2	2	0	351	1	1	117	3.5e-60	NA	Kinesin-like protein (Fragment)	GO:0003777; GO:0005524; GO:0005874; GO:0007018; GO:0008017	microtubule-based movement [GO:0007018]	microtubule [GO:0005874]	ATP binding [GO:0005524]; microtubule binding [GO:0008017]; microtubule motor activity [GO:0003777]	NA
Unigene_502596	0.85	8.22	9.64	3.27	0.47859	1	NA	NA	NA	NA	NA	NA	NA	NA	NA	NA	NA	NA	NA	NA	NA	NA	NA	NA	NA	NA
Unigene_502599	3.41	16.43	4.82	2.27	0.396944	1	NA	NA	NA	NA	NA	NA	NA	NA	NA	NA	NA	NA	NA	NA	NA	NA	NA	NA	NA	NA
Unigene_395612	1.7	7.04	4.13	2.05	0.652448	1	tr|K4BPR1|K4BPR1_SOLLC	1049	100	55	44.84	5.24	0	0	166	2	149	203	2e-24	NA	Uncharacterized protein	GO:0004672; GO:0005524; GO:0016021	NA	integral component of membrane [GO:0016021]	ATP binding [GO:0005524]; protein kinase activity [GO:0004672]	NA
Unigene_395616	1.7	7.04	4.13	2.05	0.652448	1	NA	NA	NA	NA	NA	NA	NA	NA	NA	NA	NA	NA	NA	NA	NA	NA	NA	NA	NA	NA
Unigene_395617	1.7	9.39	5.51	2.46	0.524744	1	NA	NA	NA	NA	NA	NA	NA	NA	NA	NA	NA	NA	NA	NA	NA	NA	NA	NA	NA	NA
Unigene_401283	6.82	167.85	24.63	4.62	0.00432986	1	tr|A0A1D1YHK1|A0A1D1YHK1_9ARAE	332	83.9	186	71.26	56.02	30	0	1	558	147	332	1.4e-83	Gapdh2 g.46939	Glyceraldehyde-3-phosphate dehydrogenase (EC 1.2.1.-)	GO:0006006; GO:0016620; GO:0050661; GO:0051287	glucose metabolic process [GO:0006006]	NA	NAD binding [GO:0051287]; NADP binding [GO:0050661]; oxidoreductase activity, acting on the aldehyde or oxo group of donors, NAD or NADP as acceptor [GO:0016620]	NA
Unigene_447731	1.7	16.43	9.64	3.27	0.268	1	NA	NA	NA	NA	NA	NA	NA	NA	NA	NA	NA	NA	NA	NA	NA	NA	NA	NA	NA	NA
Unigene_447738	3.41	18.78	5.51	2.46	0.336109	1	NA	NA	NA	NA	NA	NA	NA	NA	NA	NA	NA	NA	NA	NA	NA	NA	NA	NA	NA	NA
Unigene_48487	17.89	143.2	8	3	0.0442072	1	tr|K4B3C2|K4B3C2_SOLLC	3719	95.7	1019	70.8	27.4	44	0	4317	1261	2701	3719	0	NA	Uncharacterized protein	GO:0000184; GO:0004674; GO:0005524; GO:0005634; GO:0006281; GO:0016301	DNA repair [GO:0006281]; nuclear-transcribed mRNA catabolic process, nonsense-mediated decay [GO:0000184]	nucleus [GO:0005634]	ATP binding [GO:0005524]; kinase activity [GO:0016301]; protein serine/threonine kinase activity [GO:0004674]	NA
Unigene_48488	3.41	14.09	4.13	2.05	0.472874	1	tr|A0A2G3AQ18|A0A2G3AQ18_CAPCH	175	74.4	39	33.05	22.29	10	0	167	51	1	39	4.7e-07	BC332_34748	Uncharacterized protein	GO:0003777; GO:0007018	microtubule-based movement [GO:0007018]	NA	microtubule motor activity [GO:0003777]	NA
Unigene_210869	2.56	14.09	5.51	2.46	0.407073	1	NA	NA	NA	NA	NA	NA	NA	NA	NA	NA	NA	NA	NA	NA	NA	NA	NA	NA	NA	NA
Unigene_272467	88.6	570.46	6.44	2.69	0.0683716	1	tr|K4CHG0|K4CHG0_SOLLC	588	88.1	446	99.7	75.85	32	1	67	1341	26	471	1.6e-220	101268295	Imidazole glycerol phosphate synthase hisHF [Includes: Glutamine amidotransferase (EC 2.4.2.-); Cyclase (EC 4.1.3.-)]	GO:0000105; GO:0000107; GO:0006541; GO:0009570; GO:0016833	glutamine metabolic process [GO:0006541]; histidine biosynthetic process [GO:0000105]	chloroplast stroma [GO:0009570]	imidazoleglycerol-phosphate synthase activity [GO:0000107]; oxo-acid-lyase activity [GO:0016833]	PATHWAY: Amino-acid biosynthesis; L-histidine biosynthesis; L-histidine from 5-phospho-alpha-D-ribose 1-diphosphate: step 5/9. {ECO:0000256|PIRNR:PIRNR036936}.
Unigene_356694	1.7	9.39	5.51	2.46	0.524744	1	NA	NA	NA	NA	NA	NA	NA	NA	NA	NA	NA	NA	NA	NA	NA	NA	NA	NA	NA	NA
Unigene_356699	8.52	86.86	10.2	3.35	0.0385597	1	tr|K4B0Y2|K4B0Y2_SOLLC	850	86.7	196	78.61	23.06	26	0	641	54	1	196	1.6e-89	NA	ATP-dependent DNA helicase (EC 3.6.4.12)	GO:0000724; GO:0003677; GO:0005524; GO:0005634; GO:0005694; GO:0005737; GO:0009378; GO:0043140	double-strand break repair via homologous recombination [GO:0000724]	chromosome [GO:0005694]; cytoplasm [GO:0005737]; nucleus [GO:0005634]	ATP binding [GO:0005524]; ATP-dependent 3'-5' DNA helicase activity [GO:0043140]; DNA binding [GO:0003677]; four-way junction helicase activity [GO:0009378]	NA
Unigene_481292	1.7	16.43	9.64	3.27	0.268	1	NA	NA	NA	NA	NA	NA	NA	NA	NA	NA	NA	NA	NA	NA	NA	NA	NA	NA	NA	NA
Unigene_471024	5.11	25.82	5.05	2.34	0.283522	1	NA	NA	NA	NA	NA	NA	NA	NA	NA	NA	NA	NA	NA	NA	NA	NA	NA	NA	NA	NA
Unigene_10176	3.41	18.78	5.51	2.46	0.336109	1	tr|A0A2R6XS10|A0A2R6XS10_MARPO	316	93.9	49	26.73	15.51	3	0	352	498	95	143	1.1e-18	MARPO_0004s0109	Uncharacterized protein	NA	NA	NA	NA	NA
Unigene_290870	1.7	9.39	5.51	2.46	0.524744	1	NA	NA	NA	NA	NA	NA	NA	NA	NA	NA	NA	NA	NA	NA	NA	NA	NA	NA	NA	NA
Unigene_66895	5.11	80.99	15.84	3.99	0.0201585	1	tr|M1ASF8|M1ASF8_SOLTU	575	89.1	375	33.26	65.22	41	0	1963	3087	1	375	4.1e-193	NA	Uncharacterized protein	NA	NA	NA	NA	NA
Unigene_364839	66.45	360.35	5.42	2.44	0.0913951	1	tr|K4CP98|K4CP98_SOLLC	1839	96.7	1347	90.5	73.25	45	0	4042	2	1	1347	0	101259658	Uncharacterized protein	GO:0003677; GO:0005634; GO:0046872	NA	nucleus [GO:0005634]	DNA binding [GO:0003677]; metal ion binding [GO:0046872]	NA
Unigene_178680	1.7	7.04	4.13	2.05	0.652448	1	NA	NA	NA	NA	NA	NA	NA	NA	NA	NA	NA	NA	NA	NA	NA	NA	NA	NA	NA	NA
Unigene_1031	0.85	11.74	13.78	3.78	0.327679	1	tr|M1DR95|M1DR95_SOLTU	169	43.5	92	64.64	54.44	46	2	259	2	1	92	6.1e-09	NA	Uncharacterized protein	NA	NA	NA	NA	NA
Unigene_416950	11.93	58.69	4.92	2.3	0.161183	1	tr|A0A1S3YS74|A0A1S3YS74_TOBAC	1100	52.1	71	40.19	6.45	26	2	196	2	648	716	6.4e-08	LOC107779080	LOW QUALITY PROTEIN: DNA mismatch repair protein MLH3-like	GO:0005524; GO:0006298; GO:0007131; GO:0016887; GO:0030983; GO:0032300	mismatch repair [GO:0006298]; reciprocal meiotic recombination [GO:0007131]	mismatch repair complex [GO:0032300]	ATPase activity [GO:0016887]; ATP binding [GO:0005524]; mismatched DNA binding [GO:0030983]	NA
Unigene_416952	1.7	14.09	8.27	3.05	0.334357	1	tr|A0A2G2WFY5|A0A2G2WFY5_CAPBA	1184	75.2	133	89.46	11.23	30	1	402	4	1	130	4.5e-47	CQW23_18104	Putative LRR receptor-like serine/threonine-protein kinase	GO:0003676; GO:0004672; GO:0005524; GO:0015074; GO:0016021	DNA integration [GO:0015074]	integral component of membrane [GO:0016021]	ATP binding [GO:0005524]; nucleic acid binding [GO:0003676]; protein kinase activity [GO:0004672]	NA
Unigene_416955	1.7	35.21	20.67	4.37	0.0575335	1	tr|K4B1E0|K4B1E0_SOLLC	621	100	157	90.58	25.28	0	0	2	472	403	559	6.8e-87	101250261	Uncharacterized protein	GO:0000278; GO:0004674; GO:0005524; GO:0005634; GO:0005737; GO:0035402; GO:0035556; GO:0072354	intracellular signal transduction [GO:0035556]; mitotic cell cycle [GO:0000278]	cytoplasm [GO:0005737]; nucleus [GO:0005634]	ATP binding [GO:0005524]; histone kinase activity (H3-T11 specific) [GO:0035402]; histone kinase activity (H3-T3 specific) [GO:0072354]; protein serine/threonine kinase activity [GO:0004674]	NA
Unigene_90182	3.41	14.09	4.13	2.05	0.472874	1	NA	NA	NA	NA	NA	NA	NA	NA	NA	NA	NA	NA	NA	NA	NA	NA	NA	NA	NA	NA
Unigene_140371	1.7	16.43	9.64	3.27	0.268	1	NA	NA	NA	NA	NA	NA	NA	NA	NA	NA	NA	NA	NA	NA	NA	NA	NA	NA	NA	NA
Unigene_377249	50.26	320.44	6.38	2.67	0.0658911	1	tr|A0A1U7W924|A0A1U7W924_NICSY	253	41.1	282	47.08	111.46	133	3	432	1277	2	250	7.9e-50	LOC104226252	uncharacterized protein LOC104226252	GO:0003676; GO:0008270	NA	NA	nucleic acid binding [GO:0003676]; zinc ion binding [GO:0008270]	NA
Unigene_119224	5.11	31.69	6.2	2.63	0.200193	1	NA	NA	NA	NA	NA	NA	NA	NA	NA	NA	NA	NA	NA	NA	NA	NA	NA	NA	NA	NA
Unigene_8560	1.7	7.04	4.13	2.05	0.652448	1	NA	NA	NA	NA	NA	NA	NA	NA	NA	NA	NA	NA	NA	NA	NA	NA	NA	NA	NA	NA
Unigene_429362	1.7	9.39	5.51	2.46	0.524744	1	NA	NA	NA	NA	NA	NA	NA	NA	NA	NA	NA	NA	NA	NA	NA	NA	NA	NA	NA	NA
Unigene_440245	1.7	14.09	8.27	3.05	0.334357	1	tr|A0A0V0GPS1|A0A0V0GPS1_SOLCH	112	68.4	38	29.61	33.93	12	0	309	196	61	98	1.7e-05	NA	Putative ovule protein (Fragment)	GO:0016021	NA	integral component of membrane [GO:0016021]	NA	NA
Unigene_429367	13.63	63.38	4.65	2.22	0.166624	1	tr|K4AY98|K4AY98_SOLLC	298	89.2	111	70.55	37.25	12	0	471	139	188	298	1.1e-56	101262756	Uncharacterized protein	GO:0003676	NA	NA	nucleic acid binding [GO:0003676]	NA
Unigene_440249	1.7	17.61	10.33	3.37	0.241118	1	NA	NA	NA	NA	NA	NA	NA	NA	NA	NA	NA	NA	NA	NA	NA	NA	NA	NA	NA	NA
Unigene_496960	1.7	30.52	17.91	4.16	0.0820996	1	NA	NA	NA	NA	NA	NA	NA	NA	NA	NA	NA	NA	NA	NA	NA	NA	NA	NA	NA	NA
Unigene_496963	1.7	11.74	6.89	2.78	0.420307	1	NA	NA	NA	NA	NA	NA	NA	NA	NA	NA	NA	NA	NA	NA	NA	NA	NA	NA	NA	NA
Unigene_496968	500.09	2527.17	5.05	2.34	0.131393	1	tr|K4B3K4|K4B3K4_SOLLC	460	82.3	423	39.15	91.96	75	0	1707	439	1	423	5.7e-192	NA	Uncharacterized protein	NA	NA	NA	NA	NA
Unigene_87445	28.11	118.55	4.22	2.08	0.151394	1	tr|K4BNZ2|K4BNZ2_SOLLC	723	85.9	538	105.08	74.41	46	2	1534	2	183	717	8e-261	NA	Uncharacterized protein	NA	NA	NA	NA	NA
Unigene_395654	1.7	16.43	9.64	3.27	0.268	1	NA	NA	NA	NA	NA	NA	NA	NA	NA	NA	NA	NA	NA	NA	NA	NA	NA	NA	NA	NA
Unigene_395656	5.96	38.73	6.5	2.7	0.159633	1	tr|A0A0V0H0Z8|A0A0V0H0Z8_SOLCH	88	69	42	10.66	47.73	13	0	187	312	42	83	1.2e-09	NA	Putative ovule protein	NA	NA	NA	NA	NA
Unigene_447772	18.74	122.07	6.51	2.7	0.0692275	1	tr|K4CMA7|K4CMA7_SOLLC	204	99.1	106	23.95	51.96	1	0	845	1162	99	204	2.2e-49	NA	Uncharacterized protein	GO:0005783; GO:0005886; GO:0010155	regulation of proton transport [GO:0010155]	endoplasmic reticulum [GO:0005783]; plasma membrane [GO:0005886]	NA	NA
Unigene_437502	3.41	28.17	8.27	3.05	0.172717	1	NA	NA	NA	NA	NA	NA	NA	NA	NA	NA	NA	NA	NA	NA	NA	NA	NA	NA	NA	NA
Unigene_437503	5.11	44.6	8.73	3.13	0.0983448	1	tr|K4CXQ8|K4CXQ8_SOLLC	964	97.9	48	27.64	4.98	1	0	145	2	353	400	1.4e-20	101261166	Uncharacterized protein	GO:0005829; GO:0006099; GO:0008964; GO:0009507; GO:0015977; GO:0048046; GO:0048366	carbon fixation [GO:0015977]; leaf development [GO:0048366]; tricarboxylic acid cycle [GO:0006099]	apoplast [GO:0048046]; chloroplast [GO:0009507]; cytosol [GO:0005829]	phosphoenolpyruvate carboxylase activity [GO:0008964]	NA
Unigene_499104	11.93	59.86	5.02	2.33	0.154853	1	tr|A0A2G3DDN0|A0A2G3DDN0_CAPCH	1948	100	27	13.04	1.39	0	0	81	1	1300	1326	7.5e-08	BC332_01179	Callose synthase 3	GO:0000148; GO:0003843; GO:0006075; GO:0016021	(1->3)-beta-D-glucan biosynthetic process [GO:0006075]	1,3-beta-D-glucan synthase complex [GO:0000148]; integral component of membrane [GO:0016021]	1,3-beta-D-glucan synthase activity [GO:0003843]	NA
Unigene_38253	4.26	24.65	5.79	2.53	0.263217	1	NA	NA	NA	NA	NA	NA	NA	NA	NA	NA	NA	NA	NA	NA	NA	NA	NA	NA	NA	NA
Unigene_510770	287.96	1281.78	4.45	2.15	0.148277	1	tr|K4CFS5|K4CFS5_SOLLC	512	84.2	507	80.43	99.02	80	0	1891	371	6	512	2.3e-233	101248496	Uncharacterized protein	NA	NA	NA	NA	NA
Unigene_171190	49.41	210.11	4.25	2.09	0.140626	1	tr|A0A2I0WTW5|A0A2I0WTW5_9ASPA	420	66.8	289	63.8	68.81	75	2	2	868	115	382	1.1e-107	NAK MA16_Dca000427	Putative serine/threonine-protein kinase NAK	GO:0004674; GO:0005524	NA	NA	ATP binding [GO:0005524]; protein serine/threonine kinase activity [GO:0004674]	NA
Unigene_500501	1.7	9.39	5.51	2.46	0.524744	1	NA	NA	NA	NA	NA	NA	NA	NA	NA	NA	NA	NA	NA	NA	NA	NA	NA	NA	NA	NA
Unigene_510778	226.62	1136.23	5.01	2.33	0.118529	1	tr|K4D451|K4D451_SOLLC	711	96.3	299	99.78	42.05	11	0	899	3	411	709	1.4e-161	101243656	Phenylalanine ammonia-lyase (EC 4.3.1.24)	GO:0005737; GO:0006559; GO:0009800; GO:0045548	cinnamic acid biosynthetic process [GO:0009800]; L-phenylalanine catabolic process [GO:0006559]	cytoplasm [GO:0005737]	phenylalanine ammonia-lyase activity [GO:0045548]	PATHWAY: Phenylpropanoid metabolism; trans-cinnamate biosynthesis; trans-cinnamate from L-phenylalanine: step 1/1. {ECO:0000256|RuleBase:RU003955}.
Unigene_500506	6.82	55.17	8.09	3.02	0.0854654	1	NA	NA	NA	NA	NA	NA	NA	NA	NA	NA	NA	NA	NA	NA	NA	NA	NA	NA	NA	NA
Unigene_500508	8.52	79.82	9.37	3.23	0.0479163	1	NA	NA	NA	NA	NA	NA	NA	NA	NA	NA	NA	NA	NA	NA	NA	NA	NA	NA	NA	NA
Unigene_171198	3.41	14.09	4.13	2.05	0.472874	1	NA	NA	NA	NA	NA	NA	NA	NA	NA	NA	NA	NA	NA	NA	NA	NA	NA	NA	NA	NA
Unigene_471064	22.15	145.55	6.57	2.72	0.0644126	1	tr|E5L4Q7|E5L4Q7_SOLLC	1290	88.8	196	62.49	15.19	22	0	349	936	1	196	8.5e-96	sitiens	ABA aldehyde oxidase	GO:0005506; GO:0009055; GO:0016614; GO:0050660; GO:0051537	NA	NA	2 iron, 2 sulfur cluster binding [GO:0051537]; electron transfer activity [GO:0009055]; flavin adenine dinucleotide binding [GO:0050660]; iron ion binding [GO:0005506]; oxidoreductase activity, acting on CH-OH group of donors [GO:0016614]	NA
[truncated: 40,429 more rows]

## Sheet: Down Regulated
Title: Understanding salt tolerance mechanism using transcriptome profiling and de novo assembly of wild tomato Solanum chilense Authors: SP Kashyap 1, 2, HC Prasanna 1, 3*, Nishi Kumari 2, Pallavi Mishra 1 and B Singh 1 Author’s affiliations: 1 Division of Crop Improvement and Biotechnology, Indian Institute of Vegetable Research, Indian Council of Agricultural Research, Varanasi-221 305, Uttar …
Table S11 List of differentially expressed genes (DEGs) in DVRT-1_Treated vs Control.
Unigene_ID	baseMeanA	baseMeanB	foldChange	log2FoldChange	P-value	Q_value	Subject_ID	Subject_length	%Identity	Alignment_length	Query_coverage	Subject_coverage	No.Of_mismatches	No.Of_gaps	Query_start	Query_end	Subject_start	Subject_end	E-value	Gene_names	Protein_names	Gene_ontology_IDs	Gene_ontology_(BP)	Gene_ontology_(CC)	Gene_ontology_(MF)	Pathway
Unigene_299649	67.3	16.43	0.24	-2.03	0.198897	1	NA	NA	NA	NA	NA	NA	NA	NA	NA	NA	NA	NA	NA	NA	NA	NA	NA	NA	NA	NA
Unigene_198339	18.74	2.35	0.13	-3	0.284193	1	tr|K8EJH4|K8EJH4_9CHLO	214	34.4	93	43.12	43.46	61	0	350	628	25	117	1.5e-11	Bathy10g02910	PREDICTED: similar to Zinc finger protein 271 (Zinc finger protein 7) (HZF7) (Zinc finger protein ZNFphex133) (Epstein-Barr virus-induced zinc finger protein) (ZNF-EB) (CT-ZFP48) (Zinc finger protein)	GO:0003676	NA	NA	nucleic acid binding [GO:0003676]	NA
Unigene_37350	53.67	2.35	0.04	-4.51	0.0285234	1	NA	NA	NA	NA	NA	NA	NA	NA	NA	NA	NA	NA	NA	NA	NA	NA	NA	NA	NA	NA
Unigene_261338	52.82	7.04	0.13	-2.91	0.10551	1	NA	NA	NA	NA	NA	NA	NA	NA	NA	NA	NA	NA	NA	NA	NA	NA	NA	NA	NA	NA
Unigene_170294	10.22	2.35	0.23	-2.12	0.567405	1	NA	NA	NA	NA	NA	NA	NA	NA	NA	NA	NA	NA	NA	NA	NA	NA	NA	NA	NA	NA
Unigene_268860	13.63	2.35	0.17	-2.54	0.425691	1	NA	NA	NA	NA	NA	NA	NA	NA	NA	NA	NA	NA	NA	NA	NA	NA	NA	NA	NA	NA
Unigene_268861	13.63	2.35	0.17	-2.54	0.425691	1	NA	NA	NA	NA	NA	NA	NA	NA	NA	NA	NA	NA	NA	NA	NA	NA	NA	NA	NA	NA
Unigene_268863	23.85	2.35	0.1	-3.35	0.193214	1	NA	NA	NA	NA	NA	NA	NA	NA	NA	NA	NA	NA	NA	NA	NA	NA	NA	NA	NA	NA
Unigene_268864	17.04	2.35	0.14	-2.86	0.322926	1	NA	NA	NA	NA	NA	NA	NA	NA	NA	NA	NA	NA	NA	NA	NA	NA	NA	NA	NA	NA
Unigene_353708	47.71	9.39	0.2	-2.35	0.1854	1	NA	NA	NA	NA	NA	NA	NA	NA	NA	NA	NA	NA	NA	NA	NA	NA	NA	NA	NA	NA
Unigene_105959	13.63	2.35	0.17	-2.54	0.425691	1	NA	NA	NA	NA	NA	NA	NA	NA	NA	NA	NA	NA	NA	NA	NA	NA	NA	NA	NA	NA
Unigene_292150	30.67	7.04	0.23	-2.12	0.29772	1	tr|A0A0V0IFL1|A0A0V0IFL1_SOLCH	430	53.7	54	33.47	12.56	25	0	476	315	275	328	2.6e-08	NA	Putative F-box/FBD/LRR-repeat protein-like	NA	NA	NA	NA	NA
Unigene_230555	14.48	1.17	0.08	-3.63	0.298524	1	NA	NA	NA	NA	NA	NA	NA	NA	NA	NA	NA	NA	NA	NA	NA	NA	NA	NA	NA	NA
Unigene_230556	40.89	2.35	0.06	-4.12	0.0605636	1	NA	NA	NA	NA	NA	NA	NA	NA	NA	NA	NA	NA	NA	NA	NA	NA	NA	NA	NA	NA
Unigene_219677	33.23	8.22	0.25	-2.02	0.303369	1	NA	NA	NA	NA	NA	NA	NA	NA	NA	NA	NA	NA	NA	NA	NA	NA	NA	NA	NA	NA
Unigene_219678	32.37	2.35	0.07	-3.79	0.104855	1	NA	NA	NA	NA	NA	NA	NA	NA	NA	NA	NA	NA	NA	NA	NA	NA	NA	NA	NA	NA
Unigene_230558	13.63	2.35	0.17	-2.54	0.425691	1	NA	NA	NA	NA	NA	NA	NA	NA	NA	NA	NA	NA	NA	NA	NA	NA	NA	NA	NA	NA
Unigene_209407	20.45	1.17	0.06	-4.12	0.174219	1	NA	NA	NA	NA	NA	NA	NA	NA	NA	NA	NA	NA	NA	NA	NA	NA	NA	NA	NA	NA
Unigene_314784	15.33	2.35	0.15	-2.71	0.369846	1	NA	NA	NA	NA	NA	NA	NA	NA	NA	NA	NA	NA	NA	NA	NA	NA	NA	NA	NA	NA
Unigene_314787	11.93	2.35	0.2	-2.35	0.491645	1	NA	NA	NA	NA	NA	NA	NA	NA	NA	NA	NA	NA	NA	NA	NA	NA	NA	NA	NA	NA
Unigene_304513	22.15	3.52	0.16	-2.65	0.285016	1	NA	NA	NA	NA	NA	NA	NA	NA	NA	NA	NA	NA	NA	NA	NA	NA	NA	NA	NA	NA
[truncated: 39,435 more rows]
