# Supplementary material for: Understanding salt tolerance mechanism using transcriptome profiling and de novo assembly of wild tomato Solanum chilense
Source: Sci Rep. 2020 Sep 28;10:15835. doi: 10.1038/s41598-020-72474-w (PMC7523002; doi:10.1038/s41598-020-72474-w)
Supplement: Supplementary file 10 — Supplementary Table 12. [file 41598_2020_72474_MOESM10_ESM.xls]

## Sheet: Chilense_Control_Pathways
Title: Understanding salt tolerance mechanism using transcriptome profiling and de novo assembly of wild tomato Solanum chilense Authors: SP Kashyap 1, 2, HC Prasanna 1, 3*, Nishi Kumari 2, Pallavi Mishra 1 and B Singh 1 Author’s affiliations: 1 Division of Crop Improvement and Biotechnology, Indian Institute of Vegetable Research, Indian Council of Agricultural Research, Varanasi-221 305, Uttar …
Table S12 Pathway analysis of assembled unigenes (Chilense_Control).
Pathway	Occurrence
Protein modification; protein ubiquitination	98
Glycan metabolism; pectin degradation; 2-dehydro-3-deoxy-D-gluconate from pectin	87
Carbohydrate degradation; glycolysis; D-glyceraldehyde 3-phosphate and glycerone phosphate from D-glucose	73
Metabolic intermediate biosynthesis; chorismate biosynthesis; chorismate from D-erythrose 4-phosphate and phosphoenolpyruvate	49
Glycan metabolism; pectin biosynthesis	47
One-carbon metabolism; tetrahydrofolate interconversion	41
Lipid metabolism; fatty acid biosynthesis	39
Pyrimidine metabolism; CTP biosynthesis via de novo pathway; CTP from UDP	39
Carbohydrate degradation; glycolysis; pyruvate from D-glyceraldehyde 3-phosphate	36
Carbohydrate degradation; pentose phosphate pathway; D-ribulose 5-phosphate from D-glucose 6-phosphate (oxidative stage)	33
Cofactor biosynthesis; ubiquinone biosynthesis	33
Glycan metabolism; plant cellulose biosynthesis	33
Lipid metabolism; oxylipin biosynthesis	30
Purine metabolism; AMP biosynthesis via de novo pathway; AMP from IMP	29
Amino-acid biosynthesis; L-isoleucine biosynthesis; L-isoleucine from 2-oxobutanoate	28
Amino-acid biosynthesis; S-adenosyl-L-methionine biosynthesis; S-adenosyl-L-methionine from L-methionine	27
Protein biosynthesis; polypeptide chain elongation	27
Carbohydrate metabolism; tricarboxylic acid cycle; fumarate from succinate (eukaryal route)	26
Energy metabolism; oxidative phosphorylation	23
Cofactor biosynthesis; (R)-pantothenate biosynthesis; (R)-pantoate from 3-methyl-2-oxobutanoate	22
Carbohydrate metabolism; tricarboxylic acid cycle; succinate from succinyl-CoA (ligase route)	21
Metabolic intermediate biosynthesis; (R)-mevalonate biosynthesis; (R)-mevalonate from acetyl-CoA	20
Protein modification; protein glycosylation	20
Amino-acid biosynthesis; L-tryptophan biosynthesis; L-tryptophan from chorismate	19
Glycan biosynthesis; starch biosynthesis	19
Amino-acid biosynthesis; L-homocysteine biosynthesis; L-homocysteine from S-adenosyl-L-homocysteine	17
Phospholipid metabolism; CDP-diacylglycerol biosynthesis; CDP-diacylglycerol from sn-glycerol 3-phosphate	17
Amino-acid biosynthesis; L-methionine biosynthesis via de novo pathway; L-methionine from L-homocysteine (MetH route)	16
Polyol metabolism; myo-inositol biosynthesis; myo-inositol from D-glucose 6-phosphate	16
Pyrimidine metabolism; CTP biosynthesis via salvage pathway; CTP from cytidine	16
Fermentation; pyruvate fermentation to lactate; (S)-lactate from pyruvate	15
Amino-acid biosynthesis; L-histidine biosynthesis; L-histidine from 5-phospho-alpha-D-ribose 1-diphosphate	14
Genetic information processing; DNA replication	14
Nitrogen metabolism; urea degradation; CO(2) and NH(3) from urea (urease route)	14
Amino-acid biosynthesis; L-phenylalanine biosynthesis; L-phenylalanine from L-arogenate	13
Cofactor biosynthesis; molybdopterin biosynthesis	12
Glycan biosynthesis; trehalose biosynthesis	12
Protein modification; protein lipoylation via endogenous pathway; protein N(6)-(lipoyl)lysine from octanoyl-[acyl-carrier-protein]	12
Cofactor biosynthesis; NAD(+) biosynthesis; iminoaspartate from L-aspartate (oxidase route)	11
Phenylpropanoid metabolism; trans-cinnamate biosynthesis; trans-cinnamate from L-phenylalanine	11
Porphyrin-containing compound metabolism; protoporphyrin-IX biosynthesis; protoporphyrin-IX from protoporphyrinogen-IX	11
Protein modification; peptidyl-diphthamide biosynthesis	11
Amino-acid biosynthesis; L-lysine biosynthesis via DAP pathway; (S)-tetrahydrodipicolinate from L-aspartate	10
Cofactor biosynthesis; tetrahydrofolate biosynthesis; 5,6,7,8-tetrahydrofolate from 7,8-dihydrofolate	10
Porphyrin-containing compound metabolism; chlorophyll biosynthesis	10
Purine metabolism; IMP biosynthesis via de novo pathway; N(1)-(5-phospho-D-ribosyl)glycinamide from 5-phospho-alpha-D-ribose 1-diphosphate	10
Secondary metabolite metabolism; methylglyoxal degradation; (R)-lactate from methylglyoxal	10
Sulfur metabolism; hydrogen sulfide biosynthesis; sulfite from sulfate	10
Amino-acid biosynthesis; L-isoleucine biosynthesis; 2-oxobutanoate from L-threonine	9
Amino-acid biosynthesis; L-methionine biosynthesis via salvage pathway; L-methionine from S-methyl-5-thio-alpha-D-ribose 1-phosphate	9
Amino-acid biosynthesis; L-serine biosynthesis; L-serine from 3-phospho-D-glycerate	9
Amino-acid degradation; L-histidine degradation into L-glutamate; N-formimidoyl-L-glutamate from L-histidine	9
Carbohydrate metabolism; hexose metabolism	9
Glycolipid biosynthesis; glycosylphosphatidylinositol-anchor biosynthesis	9
Metabolic intermediate biosynthesis; acetyl-CoA biosynthesis; acetyl-CoA from acetate	9
Purine metabolism; XMP biosynthesis via de novo pathway; XMP from IMP	9
Amino-acid biosynthesis; L-leucine biosynthesis; L-leucine from 3-methyl-2-oxobutanoate	8
Amino-acid biosynthesis; L-methionine biosynthesis via de novo pathway; L-homoserine from L-aspartate	8
Carbohydrate metabolism; glyoxylate cycle; (S)-malate from isocitrate	8
Cofactor biosynthesis; riboflavin biosynthesis; riboflavin from 2-hydroxy-3-oxobutyl phosphate and 5-amino-6-(D-ribitylamino)uracil	8
Nucleotide-sugar biosynthesis; GDP-alpha-D-mannose biosynthesis; alpha-D-mannose 1-phosphate from D-fructose 6-phosphate	8
Porphyrin-containing compound metabolism; protoheme biosynthesis; protoheme from protoporphyrin-IX	8
Amino-acid biosynthesis; L-proline biosynthesis; L-glutamate 5-semialdehyde from L-glutamate	7
Carbohydrate degradation; pentose phosphate pathway; D-glyceraldehyde 3-phosphate and beta-D-fructose 6-phosphate from D-ribose 5-phosphate and D-xylulose 5-phosphate (non-oxidative stage)	7
Carbohydrate metabolism; D-ribose degradation; D-ribose 5-phosphate from beta-D-ribopyranose	7
Cofactor biosynthesis; tetrahydrofolate biosynthesis; 4-aminobenzoate from chorismate	7
Porphyrin-containing compound metabolism; protoporphyrin-IX biosynthesis; coproporphyrinogen-III from 5-aminolevulinate	7
Pyrimidine metabolism; UMP biosynthesis via de novo pathway; orotate from (S)-dihydroorotate (quinone route)	7
Amine and polyamine biosynthesis; betaine biosynthesis via choline pathway; betaine aldehyde from choline (cytochrome c reductase route)	6
Cofactor biosynthesis; NAD(+) biosynthesis; NAD(+) from nicotinamide D-ribonucleotide	6
Nucleotide-sugar biosynthesis; UDP-N-acetyl-alpha-D-glucosamine biosynthesis; N-acetyl-alpha-D-glucosamine 1-phosphate from alpha-D-glucosamine 6-phosphate (route I)	6
Phospholipid metabolism; phosphatidylethanolamine biosynthesis; phosphatidylethanolamine from CDP-diacylglycerol	6
Porphyrin-containing compound metabolism; protoporphyrin-IX biosynthesis; 5-aminolevulinate from L-glutamyl-tRNA(Glu)	6
Amine and polyamine biosynthesis; agmatine biosynthesis; agmatine from L-arginine	5
Amine and polyamine biosynthesis; S-adenosylmethioninamine biosynthesis; S-adenosylmethioninamine from S-adenosyl-L-methionine	5
Carotenoid biosynthesis; lycopene biosynthesis	5
Glycan biosynthesis; glycogen biosynthesis	5
tRNA modification; 5-methoxycarbonylmethyl-2-thiouridine-tRNA biosynthesis	5
tRNA modification; N(7)-methylguanine-tRNA biosynthesis	5
Amino-acid biosynthesis; L-proline biosynthesis; L-proline from L-glutamate 5-semialdehyde	4
Cofactor biosynthesis; NAD(+) biosynthesis; nicotinate D-ribonucleotide from quinolinate	4
Ketone metabolism; succinyl-CoA degradation; acetoacetyl-CoA from succinyl-CoA	4
Protein modification; eIF5A hypusination	4
Purine metabolism; urate degradation; (S)-allantoin from urate	4
Amino-acid degradation; L-valine degradation	3
Cofactor biosynthesis; coenzyme A biosynthesis; CoA from (R)-pantothenate	3
Cofactor biosynthesis; NAD(+) biosynthesis; NAD(+) from deamido-NAD(+) (L-Gln route)	3
Isoprenoid biosynthesis; isopentenyl diphosphate biosynthesis via mevalonate pathway; isopentenyl diphosphate from (R)-mevalonate	3
Purine metabolism; IMP biosynthesis via salvage pathway; IMP from hypoxanthine	3
Pyrimidine metabolism; UMP biosynthesis via de novo pathway; UMP from orotate	3
Alkene biosynthesis; ethylene biosynthesis via S-adenosyl-L-methionine; ethylene from S-adenosyl-L-methionine	2
Amine and polyamine biosynthesis; spermidine biosynthesis; spermidine from putrescine	2
Amino-acid biosynthesis; L-methionine biosynthesis via salvage pathway; S-methyl-5-thio-alpha-D-ribose 1-phosphate from S-methyl-5'-thioadenosine (phosphorylase route)	2
Carbohydrate acid metabolism; D-gluconate degradation	2
Cofactor biosynthesis; tetrahydrofolate biosynthesis; 2-amino-4-hydroxy-6-hydroxymethyl-7,8-dihydropteridine diphosphate from 7,8-dihydroneopterin triphosphate	2
Cofactor biosynthesis; tetrahydrofolylpolyglutamate biosynthesis	2
Cofactor biosynthesis; thiamine diphosphate biosynthesis; thiamine diphosphate from thiamine	2
Cofactor biosynthesis; tocopherol biosynthesis	2
Lipid metabolism; malonyl-CoA biosynthesis; malonyl-CoA from acetyl-CoA	2
Plant hormone biosynthesis; abscisate biosynthesis	2
Plant hormone biosynthesis; brassinosteroid biosynthesis	2
Protein modification; protein neddylation	2
Secondary metabolite biosynthesis; terpenoid biosynthesis	2
Alkaloid biosynthesis; taxol biosynthesis	1
Amine and polyamine biosynthesis; putrescine biosynthesis via L-ornithine pathway; putrescine from L-ornithine	1
Amino-acid biosynthesis; L-arginine biosynthesis; L-ornithine and N-acetyl-L-glutamate from L-glutamate and N(2)-acetyl-L-ornithine (cyclic)	1
Amino-acid biosynthesis; L-methionine biosynthesis via de novo pathway; L-methionine from L-homocysteine (MetE route)	1
Amino-acid degradation; L-kynurenine degradation; L-alanine and anthranilate from L-kynurenine	1
Aminoacyl-tRNA biosynthesis; selenocysteinyl-tRNA(Sec) biosynthesis; selenocysteinyl-tRNA(Sec) from L-seryl-tRNA(Sec) (archaeal/eukaryal route)	1
Carbohydrate biosynthesis; Calvin cycle	1
Carbohydrate metabolism; galactose metabolism	1
Cofactor biosynthesis; 7,8-dihydroneopterin triphosphate biosynthesis; 7,8-dihydroneopterin triphosphate from GTP	1
athway	1
Phospholipid metabolism; phosphatidylcholine biosynthesis	1
Sulfur metabolism; glutathione biosynthesis; glutathione from L-cysteine and L-glutamate	1

## Sheet: Chilense_Treated_Pathways
Title: Understanding salt tolerance mechanism using transcriptome profiling and de novo assembly of wild tomato Solanum chilense Authors: SP Kashyap 1, 2, HC Prasanna 1, 3*, Nishi Kumari 2, Pallavi Mishra 1 and B Singh 1 Author’s affiliations: 1 Division of Crop Improvement and Biotechnology, Indian Institute of Vegetable Research, Indian Council of Agricultural Research, Varanasi-221 305, Uttar …
Table S12 Pathway analysis of assembled unigenes (Chilense_Treated).
Pathway	Occurrence
Protein modification; protein ubiquitination.	114
Glycan metabolism; pectin degradation; 2-dehydro-3-deoxy-D-gluconate from pectin	93
Carbohydrate degradation; glycolysis; D-glyceraldehyde 3-phosphate and glycerone phosphate from D-glucose	78
One-carbon metabolism; tetrahydrofolate interconversion.	44
Carbohydrate degradation; glycolysis; pyruvate from D-glyceraldehyde 3-phosphate	41
Metabolic intermediate biosynthesis; chorismate biosynthesis; chorismate from D-erythrose 4-phosphate and phosphoenolpyruvate	40
Glycan metabolism; pectin biosynthesis.	38
Cofactor biosynthesis; ubiquinone biosynthesis.	35
Lipid metabolism; fatty acid biosynthesis.	35
Carbohydrate degradation; pentose phosphate pathway; D-ribulose 5-phosphate from D-glucose 6-phosphate (oxidative stage)	32
Pyrimidine metabolism; CTP biosynthesis via de novo pathway; CTP from UDP	31
Protein biosynthesis; polypeptide chain elongation.	30
Lipid metabolism; oxylipin biosynthesis.	29
Purine metabolism; AMP biosynthesis via de novo pathway; AMP from IMP	29
Amino-acid biosynthesis; L-isoleucine biosynthesis; L-isoleucine from 2-oxobutanoate	28
Amino-acid biosynthesis; S-adenosyl-L-methionine biosynthesis; S-adenosyl-L-methionine from L-methionine	26
Carbohydrate metabolism; tricarboxylic acid cycle; fumarate from succinate (eukaryal route)	26
Carbohydrate metabolism; tricarboxylic acid cycle; succinate from succinyl-CoA (ligase route)	26
Metabolic intermediate biosynthesis; (R)-mevalonate biosynthesis; (R)-mevalonate from acetyl-CoA	25
Glycan metabolism; plant cellulose biosynthesis.	23
Cofactor biosynthesis; (R)-pantothenate biosynthesis; (R)-pantoate from 3-methyl-2-oxobutanoate	21
Energy metabolism; oxidative phosphorylation.	21
Genetic information processing; DNA replication.	21
Glycan biosynthesis; starch biosynthesis.	19
Amino-acid biosynthesis; L-histidine biosynthesis; L-histidine from 5-phospho-alpha-D-ribose 1-diphosphate	18
Amino-acid biosynthesis; L-tryptophan biosynthesis; L-tryptophan from chorismate	17
Phenylpropanoid metabolism; trans-cinnamate biosynthesis; trans-cinnamate from L-phenylalanine	17
Carbohydrate metabolism; hexose metabolism.	16
Cofactor biosynthesis; molybdopterin biosynthesis.	16
Amino-acid biosynthesis; L-serine biosynthesis; L-serine from 3-phospho-D-glycerate	15
Porphyrin-containing compound metabolism; chlorophyll biosynthesis.	15
Amino-acid biosynthesis; L-homocysteine biosynthesis; L-homocysteine from S-adenosyl-L-homocysteine	14
Nitrogen metabolism; urea degradation; CO(2) and NH(3) from urea (urease route)	14
Protein modification; protein glycosylation.	14
Amino-acid biosynthesis; L-methionine biosynthesis via de novo pathway; L-methionine from L-homocysteine (MetH route)	13
Amino-acid biosynthesis; L-methionine biosynthesis via salvage pathway; L-methionine from S-methyl-5-thio-alpha-D-ribose 1-phosphate	13
Fermentation; pyruvate fermentation to lactate; (S)-lactate from pyruvate	13
Phospholipid metabolism; CDP-diacylglycerol biosynthesis; CDP-diacylglycerol from sn-glycerol 3-phosphate	13
Polyol metabolism; myo-inositol biosynthesis; myo-inositol from D-glucose 6-phosphate	13
Secondary metabolite metabolism; methylglyoxal degradation; (R)-lactate from methylglyoxal	13
Amino-acid biosynthesis; L-leucine biosynthesis; L-leucine from 3-methyl-2-oxobutanoate	12
Amino-acid degradation; L-histidine degradation into L-glutamate; N-formimidoyl-L-glutamate from L-histidine	12
Porphyrin-containing compound metabolism; protoheme biosynthesis; protoheme from protoporphyrin-IX	12
Protein modification; protein lipoylation via endogenous pathway; protein N(6)-(lipoyl)lysine from octanoyl-[acyl-carrier-protein]	12
Purine metabolism; XMP biosynthesis via de novo pathway; XMP from IMP	12
Amino-acid biosynthesis; L-lysine biosynthesis via DAP pathway; (S)-tetrahydrodipicolinate from L-aspartate	11
Purine metabolism; IMP biosynthesis via de novo pathway; N(1)-(5-phospho-D-ribosyl)glycinamide from 5-phospho-alpha-D-ribose 1-diphosphate	11
Amino-acid biosynthesis; L-phenylalanine biosynthesis; L-phenylalanine from L-arogenate	10
Amine and polyamine biosynthesis; betaine biosynthesis via choline pathway; betaine aldehyde from choline (cytochrome c reductase route)	9
Amine and polyamine biosynthesis; S-adenosylmethioninamine biosynthesis; S-adenosylmethioninamine from S-adenosyl-L-methionine	9
Carbohydrate acid metabolism; D-gluconate degradation.	9
Carbohydrate degradation; pentose phosphate pathway; D-glyceraldehyde 3-phosphate and beta-D-fructose 6-phosphate from D-ribose 5-phosphate and D-xylulose 5-phosphate (non-oxidative stage)	9
Carbohydrate metabolism; glyoxylate cycle; (S)-malate from isocitrate	9
Porphyrin-containing compound metabolism; protoporphyrin-IX biosynthesis; coproporphyrinogen-III from 5-aminolevulinate	9
Amine and polyamine biosynthesis; agmatine biosynthesis; agmatine from L-arginine	8
Amino-acid biosynthesis; L-isoleucine biosynthesis; 2-oxobutanoate from L-threonine	8
Cofactor biosynthesis; tetrahydrofolate biosynthesis; 5,6,7,8-tetrahydrofolate from 7,8-dihydrofolate	8
Porphyrin-containing compound metabolism; protoporphyrin-IX biosynthesis; protoporphyrin-IX from protoporphyrinogen-IX	8
Pyrimidine metabolism; CTP biosynthesis via salvage pathway; CTP from cytidine	8
Cofactor biosynthesis; NAD(+) biosynthesis; iminoaspartate from L-aspartate (oxidase route)	7
Cofactor biosynthesis; tetrahydrofolylpolyglutamate biosynthesis.	7
Ketone metabolism; succinyl-CoA degradation; acetoacetyl-CoA from succinyl-CoA	7
Phospholipid metabolism; phosphatidylethanolamine biosynthesis; phosphatidylethanolamine from CDP-diacylglycerol	7
Porphyrin-containing compound metabolism; protoporphyrin-IX biosynthesis; 5-aminolevulinate from L-glutamyl-tRNA(Glu)	7
Sulfur metabolism; hydrogen sulfide biosynthesis; sulfite from sulfate	7
Amino-acid biosynthesis; L-methionine biosynthesis via de novo pathway; L-homoserine from L-aspartate	6
Amino-acid biosynthesis; L-proline biosynthesis; L-glutamate 5-semialdehyde from L-glutamate	6
Amino-acid biosynthesis; L-proline biosynthesis; L-proline from L-glutamate 5-semialdehyde	6
Carbohydrate metabolism; D-ribose degradation; D-ribose 5-phosphate from beta-D-ribopyranose	6
Glycan biosynthesis; trehalose biosynthesis.	6
Protein modification; peptidyl-diphthamide biosynthesis.	6
Pyrimidine metabolism; UMP biosynthesis via de novo pathway; orotate from (S)-dihydroorotate (quinone route)	6
tRNA modification; N(7)-methylguanine-tRNA biosynthesis.	6
Amino-acid biosynthesis; L-arginine biosynthesis; L-ornithine and N-acetyl-L-glutamate from L-glutamate and N(2)-acetyl-L-ornithine (cyclic)	5
Cofactor biosynthesis; NAD(+) biosynthesis; NAD(+) from deamido-NAD(+) (L-Gln route)	5
Cofactor biosynthesis; riboflavin biosynthesis; riboflavin from 2-hydroxy-3-oxobutyl phosphate and 5-amino-6-(D-ribitylamino)uracil	5
Glycan biosynthesis; glycogen biosynthesis.	5
Glycolipid biosynthesis; glycosylphosphatidylinositol-anchor biosynthesis.	5
Metabolic intermediate biosynthesis; acetyl-CoA biosynthesis; acetyl-CoA from acetate	5
Nucleotide-sugar biosynthesis; UDP-N-acetyl-alpha-D-glucosamine biosynthesis; N-acetyl-alpha-D-glucosamine 1-phosphate from alpha-D-glucosamine 6-phosphate (route I)	5
Cofactor biosynthesis; NAD(+) biosynthesis; NAD(+) from nicotinamide D-ribonucleotide	4
Nucleotide-sugar biosynthesis; GDP-alpha-D-mannose biosynthesis; alpha-D-mannose 1-phosphate from D-fructose 6-phosphate	4
Purine metabolism; IMP biosynthesis via salvage pathway; IMP from hypoxanthine	4
Purine metabolism; urate degradation; (S)-allantoin from urate	4
Alkene biosynthesis; ethylene biosynthesis via S-adenosyl-L-methionine; ethylene from S-adenosyl-L-methionine	3
Carotenoid biosynthesis; lycopene biosynthesis.	3
Cofactor biosynthesis; coenzyme A biosynthesis; CoA from (R)-pantothenate	3
Cofactor biosynthesis; tetrahydrofolate biosynthesis; 4-aminobenzoate from chorismate	3
Isoprenoid biosynthesis; isopentenyl diphosphate biosynthesis via mevalonate pathway; isopentenyl diphosphate from (R)-mevalonate	3
Lipid metabolism; malonyl-CoA biosynthesis; malonyl-CoA from acetyl-CoA	3
Lipid metabolism; oxylipin biosynthesis.	3
Phospholipid metabolism; phosphatidylglycerol biosynthesis; phosphatidylglycerol from CDP-diacylglycerol	3
Protein modification; protein neddylation.	3
Sulfur metabolism; glutathione biosynthesis; glutathione from L-cysteine and L-glutamate	3
Amine and polyamine biosynthesis; spermidine biosynthesis; spermidine from putrescine	2
Amino-acid degradation; L-valine degradation.	2
Aminoacyl-tRNA biosynthesis; selenocysteinyl-tRNA(Sec) biosynthesis; selenocysteinyl-tRNA(Sec) from L-seryl-tRNA(Sec) (archaeal/eukaryal route)	2
Carotenoid biosynthesis; lycopene biosynthesis.	2
Carotenoid biosynthesis; neoxanthin biosynthesis.	2
Cofactor biosynthesis; 7,8-dihydroneopterin triphosphate biosynthesis; 7,8-dihydroneopterin triphosphate from GTP	2
Cofactor biosynthesis; NAD(+) biosynthesis; nicotinate D-ribonucleotide from quinolinate	2
Cofactor biosynthesis; tetrahydrofolate biosynthesis; 2-amino-4-hydroxy-6-hydroxymethyl-7,8-dihydropteridine diphosphate from 7,8-dihydroneopterin triphosphate	2
Plant hormone biosynthesis; abscisate biosynthesis.	2
Plant hormone biosynthesis; brassinosteroid biosynthesis.	2
Protein modification; eIF5A hypusination.	2
Amine and polyamine biosynthesis; betaine biosynthesis via choline pathway; betaine from betaine aldehyde	1
Amine and polyamine biosynthesis; putrescine biosynthesis via agmatine pathway; putrescine from N-carbamoylputrescine (amidase route)	1
Amine and polyamine biosynthesis; putrescine biosynthesis via L-ornithine pathway; putrescine from L-ornithine	1
Amino-acid biosynthesis; L-asparagine biosynthesis.	1
Amino-acid biosynthesis; L-glutamate biosynthesis via GLT pathway; L-glutamate from 2-oxoglutarate and L-glutamine (ferredoxin route)	1
Amino-acid biosynthesis; L-methionine biosynthesis via de novo pathway; L-methionine from L-homocysteine (MetE route)	1
Amino-acid biosynthesis; L-methionine biosynthesis via salvage pathway; S-methyl-5-thio-alpha-D-ribose 1-phosphate from S-methyl-5'-thioadenosine (phosphorylase route)	1
Amino-acid degradation; L-kynurenine degradation; L-alanine and anthranilate from L-kynurenine	1
Carbohydrate metabolism; galactose metabolism.	1
Carbohydrate metabolism; glyoxylate and dicarboxylate metabolism.	1
Cofactor biosynthesis; NAD(+) biosynthesis; quinolinate from L-kynurenine	1
Cofactor biosynthesis; pyridoxal 5'-phosphate biosynthesis.	1
Cofactor biosynthesis; thiamine diphosphate biosynthesis; thiamine diphosphate from thiamine	1
Glycan biosynthesis; starch biosynthesis.	1
Lipid metabolism; polyunsaturated fatty acid biosynthesis.	1
Lipid metabolism; polyunsaturated fatty acid biosynthesis.	1
athway	1
Phospholipid metabolism; phosphatidylcholine biosynthesis.	1
Porphyrin-containing compound metabolism; chlorophyll biosynthesis.	1
Protein modification; eIF5A hypusination.	1
Protein modification; protein glycosylation.	1
Protein modification; protein ubiquitination.	1
Pyrimidine metabolism; UMP biosynthesis via de novo pathway; UMP from orotate	1
Secondary metabolite biosynthesis.	1
Secondary metabolite biosynthesis; terpenoid biosynthesis.	1
tRNA modification; 5-methoxycarbonylmethyl-2-thiouridine-tRNA biosynthesis.	1

## Sheet: DVRT-1_Control_Pathways
Title: Understanding salt tolerance mechanism using transcriptome profiling and de novo assembly of wild tomato Solanum chilense Authors: SP Kashyap 1, 2, HC Prasanna 1, 3*, Nishi Kumari 2, Pallavi Mishra 1 and B Singh 1 Author’s affiliations: 1 Division of Crop Improvement and Biotechnology, Indian Institute of Vegetable Research, Indian Council of Agricultural Research, Varanasi-221 305, Uttar …
Table S12 Pathway analysis of assembled unigenes (DVRT-1 Control).
Pathway	Occurrence
Protein modification; protein ubiquitination.	157
Glycan metabolism; pectin degradation; 2-dehydro-3-deoxy-D-gluconate from pectin	116
Carbohydrate degradation; glycolysis; D-glyceraldehyde 3-phosphate and glycerone phosphate from D-glucose	100
Metabolic intermediate biosynthesis; chorismate biosynthesis; chorismate from D-erythrose 4-phosphate and phosphoenolpyruvate	81
One-carbon metabolism; tetrahydrofolate interconversion.	71
Carbohydrate degradation; pentose phosphate pathway; D-ribulose 5-phosphate from D-glucose 6-phosphate (oxidative stage)	59
Glycan metabolism; pectin biosynthesis.	59
Protein biosynthesis; polypeptide chain elongation.	54
Energy metabolism; oxidative phosphorylation.	52
Carbohydrate degradation; glycolysis; pyruvate from D-glyceraldehyde 3-phosphate	51
Pyrimidine metabolism; CTP biosynthesis via de novo pathway; CTP from UDP	50
Amino-acid biosynthesis; L-isoleucine biosynthesis; L-isoleucine from 2-oxobutanoate	48
Cofactor biosynthesis; ubiquinone biosynthesis.	48
Lipid metabolism; fatty acid biosynthesis.	47
Amino-acid biosynthesis; S-adenosyl-L-methionine biosynthesis; S-adenosyl-L-methionine from L-methionine	42
Glycan biosynthesis; starch biosynthesis.	41
Glycan metabolism; plant cellulose biosynthesis.	41
Carbohydrate metabolism; tricarboxylic acid cycle; fumarate from succinate (eukaryal route)	39
Cofactor biosynthesis; (R)-pantothenate biosynthesis; (R)-pantoate from 3-methyl-2-oxobutanoate	38
Metabolic intermediate biosynthesis; (R)-mevalonate biosynthesis; (R)-mevalonate from acetyl-CoA	38
Purine metabolism; AMP biosynthesis via de novo pathway; AMP from IMP	38
Lipid metabolism; oxylipin biosynthesis.	36
Amino-acid biosynthesis; L-histidine biosynthesis; L-histidine from 5-phospho-alpha-D-ribose 1-diphosphate	34
Genetic information processing; DNA replication.	33
Phospholipid metabolism; CDP-diacylglycerol biosynthesis; CDP-diacylglycerol from sn-glycerol 3-phosphate	33
Amino-acid biosynthesis; L-methionine biosynthesis via de novo pathway; L-methionine from L-homocysteine (MetH route)	32
Carbohydrate metabolism; tricarboxylic acid cycle; succinate from succinyl-CoA (ligase route)	31
Amino-acid biosynthesis; L-tryptophan biosynthesis; L-tryptophan from chorismate	30
Purine metabolism; IMP biosynthesis via de novo pathway; N(1)-(5-phospho-D-ribosyl)glycinamide from 5-phospho-alpha-D-ribose 1-diphosphate	28
Carbohydrate metabolism; hexose metabolism.	27
Amino-acid biosynthesis; L-lysine biosynthesis via DAP pathway; (S)-tetrahydrodipicolinate from L-aspartate	24
Amine and polyamine biosynthesis; betaine biosynthesis via choline pathway; betaine aldehyde from choline (cytochrome c reductase route)	23
Amino-acid biosynthesis; L-homocysteine biosynthesis; L-homocysteine from S-adenosyl-L-homocysteine	23
Polyol metabolism; myo-inositol biosynthesis; myo-inositol from D-glucose 6-phosphate	23
Porphyrin-containing compound metabolism; protoheme biosynthesis; protoheme from protoporphyrin-IX	22
Protein modification; protein lipoylation via endogenous pathway; protein N(6)-(lipoyl)lysine from octanoyl-[acyl-carrier-protein]	22
Glycan biosynthesis; trehalose biosynthesis.	20
Phenylpropanoid metabolism; trans-cinnamate biosynthesis; trans-cinnamate from L-phenylalanine	20
Protein modification; protein glycosylation.	19
Amine and polyamine biosynthesis; agmatine biosynthesis; agmatine from L-arginine	18
Amino-acid biosynthesis; L-serine biosynthesis; L-serine from 3-phospho-D-glycerate	18
Amino-acid biosynthesis; L-leucine biosynthesis; L-leucine from 3-methyl-2-oxobutanoate	17
Amino-acid degradation; L-histidine degradation into L-glutamate; N-formimidoyl-L-glutamate from L-histidine	17
Carbohydrate metabolism; glyoxylate cycle; (S)-malate from isocitrate	17
Fermentation; pyruvate fermentation to lactate; (S)-lactate from pyruvate	17
Porphyrin-containing compound metabolism; chlorophyll biosynthesis.	17
Protein modification; peptidyl-diphthamide biosynthesis.	17
Amino-acid biosynthesis; L-methionine biosynthesis via salvage pathway; L-methionine from S-methyl-5-thio-alpha-D-ribose 1-phosphate	16
Ketone metabolism; succinyl-CoA degradation; acetoacetyl-CoA from succinyl-CoA	16
Metabolic intermediate biosynthesis; acetyl-CoA biosynthesis; acetyl-CoA from acetate	16
Sulfur metabolism; hydrogen sulfide biosynthesis; sulfite from sulfate	16
Amino-acid biosynthesis; L-isoleucine biosynthesis; 2-oxobutanoate from L-threonine	15
Cofactor biosynthesis; tetrahydrofolylpolyglutamate biosynthesis.	15
Nitrogen metabolism; urea degradation; CO(2) and NH(3) from urea (urease route)	15
Amino-acid biosynthesis; L-proline biosynthesis; L-glutamate 5-semialdehyde from L-glutamate	14
Carbohydrate degradation; pentose phosphate pathway; D-glyceraldehyde 3-phosphate and beta-D-fructose 6-phosphate from D-ribose 5-phosphate and D-xylulose 5-phosphate (non-oxidative stage)	14
Cofactor biosynthesis; molybdopterin biosynthesis.	14
Cofactor biosynthesis; NAD(+) biosynthesis; iminoaspartate from L-aspartate (oxidase route)	14
Porphyrin-containing compound metabolism; protoporphyrin-IX biosynthesis; 5-aminolevulinate from L-glutamyl-tRNA(Glu)	14
Pyrimidine metabolism; CTP biosynthesis via salvage pathway; CTP from cytidine	14
Cofactor biosynthesis; NAD(+) biosynthesis; NAD(+) from deamido-NAD(+) (L-Gln route)	13
Amino-acid biosynthesis; L-phenylalanine biosynthesis; L-phenylalanine from L-arogenate	12
Cofactor biosynthesis; tetrahydrofolate biosynthesis; 5,6,7,8-tetrahydrofolate from 7,8-dihydrofolate	12
Cofactor biosynthesis; riboflavin biosynthesis; riboflavin from 2-hydroxy-3-oxobutyl phosphate and 5-amino-6-(D-ribitylamino)uracil	11
Pyrimidine metabolism; UMP biosynthesis via de novo pathway; orotate from (S)-dihydroorotate (quinone route)	11
Porphyrin-containing compound metabolism; protoporphyrin-IX biosynthesis; coproporphyrinogen-III from 5-aminolevulinate	10
Purine metabolism; XMP biosynthesis via de novo pathway; XMP from IMP	10
Secondary metabolite metabolism; methylglyoxal degradation; (R)-lactate from methylglyoxal	10
Amino-acid degradation; L-kynurenine degradation; L-alanine and anthranilate from L-kynurenine	9
Carbohydrate acid metabolism; D-gluconate degradation.	9
Lipid metabolism; malonyl-CoA biosynthesis; malonyl-CoA from acetyl-CoA	9
Purine metabolism; IMP biosynthesis via salvage pathway; IMP from hypoxanthine	9
Amino-acid biosynthesis; L-arginine biosynthesis; L-ornithine and N-acetyl-L-glutamate from L-glutamate and N(2)-acetyl-L-ornithine (cyclic)	8
Carotenoid biosynthesis; lycopene biosynthesis.	8
Cofactor biosynthesis; NAD(+) biosynthesis; NAD(+) from nicotinamide D-ribonucleotide	8
Pyrimidine metabolism; UMP biosynthesis via de novo pathway; UMP from orotate	8
tRNA modification; N(7)-methylguanine-tRNA biosynthesis.	8
Amino-acid biosynthesis; L-methionine biosynthesis via de novo pathway; L-homoserine from L-aspartate	7
Cofactor biosynthesis; tetrahydrofolate biosynthesis; 2-amino-4-hydroxy-6-hydroxymethyl-7,8-dihydropteridine diphosphate from 7,8-dihydroneopterin triphosphate	7
Phospholipid metabolism; phosphatidylethanolamine biosynthesis; phosphatidylethanolamine from CDP-diacylglycerol	7
Amine and polyamine biosynthesis; S-adenosylmethioninamine biosynthesis; S-adenosylmethioninamine from S-adenosyl-L-methionine	6
Carbohydrate metabolism; D-ribose degradation; D-ribose 5-phosphate from beta-D-ribopyranose	6
tRNA modification; 5-methoxycarbonylmethyl-2-thiouridine-tRNA biosynthesis.	6
Alkene biosynthesis; ethylene biosynthesis via S-adenosyl-L-methionine; ethylene from S-adenosyl-L-methionine	5
Cofactor biosynthesis; coenzyme A biosynthesis; CoA from (R)-pantothenate	5
Cofactor biosynthesis; tetrahydrofolate biosynthesis; 4-aminobenzoate from chorismate	5
Porphyrin-containing compound metabolism; protoporphyrin-IX biosynthesis; protoporphyrin-IX from protoporphyrinogen-IX	5
Protein modification; protein neddylation.	5
Cofactor biosynthesis; NAD(+) biosynthesis; quinolinate from L-kynurenine	4
Photosynthesis; C4 acid pathway.	4
Purine metabolism; urate degradation; (S)-allantoin from urate	4
Sulfur metabolism; glutathione biosynthesis; glutathione from L-cysteine and L-glutamate	4
Cofactor biosynthesis; 7,8-dihydroneopterin triphosphate biosynthesis; 7,8-dihydroneopterin triphosphate from GTP	3
Glycan biosynthesis; glycogen biosynthesis.	3
Isoprenoid biosynthesis; isopentenyl diphosphate biosynthesis via mevalonate pathway; isopentenyl diphosphate from (R)-mevalonate	3
Lipid metabolism; fatty acid biosynthesis.	3
Lipid metabolism; oxylipin biosynthesis.	3
Nucleotide-sugar biosynthesis; GDP-alpha-D-mannose biosynthesis; alpha-D-mannose 1-phosphate from D-fructose 6-phosphate	3
Plant hormone biosynthesis; abscisate biosynthesis.	3
Protein modification; protein glycosylation.	3
Secondary metabolite biosynthesis.	3
Amine and polyamine biosynthesis; betaine biosynthesis via choline pathway; betaine from betaine aldehyde	2
Amino-acid biosynthesis; L-glutamate biosynthesis via GLT pathway; L-glutamate from 2-oxoglutarate and L-glutamine (NAD(+) route)	2
Amino-acid biosynthesis; L-proline biosynthesis; L-proline from L-glutamate 5-semialdehyde	2
Amino-acid degradation; L-valine degradation.	2
Carbohydrate biosynthesis; Calvin cycle.	2
Carbohydrate metabolism; galactose metabolism.	2
Carotenoid biosynthesis; beta-carotene biosynthesis.; PATHWAY	2
Carotenoid biosynthesis; neoxanthin biosynthesis.	2
Cofactor biosynthesis; NAD(+) biosynthesis; nicotinate D-ribonucleotide from quinolinate	2
Cofactor biosynthesis; thiamine diphosphate biosynthesis; thiamine diphosphate from thiamine	2
Glycolipid biosynthesis; glycosylphosphatidylinositol-anchor biosynthesis.	2
Nucleotide-sugar biosynthesis; UDP-N-acetyl-alpha-D-glucosamine biosynthesis; N-acetyl-alpha-D-glucosamine 1-phosphate from alpha-D-glucosamine 6-phosphate (route I)	2
One-carbon metabolism; tetrahydrofolate interconversion.	2
Phospholipid metabolism; phosphatidylglycerol biosynthesis; phosphatidylglycerol from CDP-diacylglycerol	2
Porphyrin-containing compound metabolism; chlorophyll biosynthesis.	2
Protein modification; eIF5A hypusination.	2
Protein modification; eIF5A hypusination.	2
Protein modification; protein ubiquitination.	2
Alkaloid biosynthesis; taxol biosynthesis.; Phenylpropanoid metabolism; trans-cinnamate biosynthesis; trans-cinnamate from L-phenylalanine	1
Alkaloid biosynthesis; vindoline biosynthesis.	1
Amine and polyamine biosynthesis; putrescine biosynthesis via agmatine pathway; putrescine from N-carbamoylputrescine (amidase route)	1
Amine and polyamine biosynthesis; putrescine biosynthesis via L-ornithine pathway; putrescine from L-ornithine	1
Amine and polyamine biosynthesis; spermidine biosynthesis; spermidine from putrescine	1
Amino-acid biosynthesis; glycine biosynthesis; glycine from glyoxylate	1
Amino-acid biosynthesis; L-glutamate biosynthesis via GLT pathway; L-glutamate from 2-oxoglutarate and L-glutamine (ferredoxin route)	1
Amino-acid biosynthesis; L-methionine biosynthesis via salvage pathway; S-methyl-5-thio-alpha-D-ribose 1-phosphate from S-methyl-5'-thioadenosine (phosphorylase route)	1
Carotenoid biosynthesis; lycopene biosynthesis.	1
Glycan biosynthesis; starch biosynthesis.	1
Isoprenoid biosynthesis; dimethylallyl diphosphate biosynthesis; dimethylallyl diphosphate from (2E)-4-hydroxy-3-methylbutenyl diphosphate	1
Lipid metabolism; polyunsaturated fatty acid biosynthesis.	1
Nucleotide-sugar biosynthesis; GDP-L-fucose biosynthesis via de novo pathway; GDP-L-fucose from GDP-alpha-D-mannose	1
athway	1
Phospholipid metabolism; phosphatidylcholine biosynthesis.	1
Plant hormone biosynthesis; brassinosteroid biosynthesis.	1
Purine metabolism; IMP biosynthesis via de novo pathway; 5-amino-1-(5-phospho-D-ribosyl)imidazole from N(2)-formyl-N(1)-(5-phospho-D-ribosyl)glycinamide	1
Secondary metabolite biosynthesis; terpenoid biosynthesis.	1

## Sheet: DVRT-1_Treated_Pathways
Title: Understanding salt tolerance mechanism using transcriptome profiling and de novo assembly of wild tomato Solanum chilense Authors: SP Kashyap 1, 2, HC Prasanna 1, 3*, Nishi Kumari 2, Pallavi Mishra 1 and B Singh 1 Author’s affiliations: 1 Division of Crop Improvement and Biotechnology, Indian Institute of Vegetable Research, Indian Council of Agricultural Research, Varanasi-221 305, Uttar …
Table S12 Pathway analysis of assembled unigenes (DVRT-1 Treated).
Pathway	Occurrence
Protein modification; protein ubiquitination	150
Glycan metabolism; pectin degradation; 2-dehydro-3-deoxy-D-gluconate from pectin	140
Carbohydrate degradation; glycolysis; D-glyceraldehyde 3-phosphate and glycerone phosphate from D-glucose	82
One-carbon metabolism; tetrahydrofolate interconversion	70
Glycan biosynthesis; starch biosynthesis	64
Metabolic intermediate biosynthesis; chorismate biosynthesis; chorismate from D-erythrose 4-phosphate and phosphoenolpyruvate	62
Glycan metabolism; pectin biosynthesis	48
Lipid metabolism; fatty acid biosynthesis	47
Carbohydrate degradation; pentose phosphate pathway; D-ribulose 5-phosphate from D-glucose 6-phosphate (oxidative stage)	44
Cofactor biosynthesis; ubiquinone biosynthesis	44
Energy metabolism; oxidative phosphorylation	42
Lipid metabolism; oxylipin biosynthesis	42
Purine metabolism; AMP biosynthesis via de novo pathway; AMP from IMP	42
Carbohydrate metabolism; tricarboxylic acid cycle; fumarate from succinate (eukaryal route)	40
Glycan metabolism; plant cellulose biosynthesis	39
Pyrimidine metabolism; CTP biosynthesis via de novo pathway; CTP from UDP	39
Carbohydrate degradation; glycolysis; pyruvate from D-glyceraldehyde 3-phosphate	36
Cofactor biosynthesis; (R)-pantothenate biosynthesis; (R)-pantoate from 3-methyl-2-oxobutanoate	35
Protein biosynthesis; polypeptide chain elongation	34
Amino-acid biosynthesis; S-adenosyl-L-methionine biosynthesis; S-adenosyl-L-methionine from L-methionine	32
Glycan biosynthesis; trehalose biosynthesis	30
Amino-acid biosynthesis; L-isoleucine biosynthesis; L-isoleucine from 2-oxobutanoate	27
Carbohydrate metabolism; hexose metabolism	27
Metabolic intermediate biosynthesis; (R)-mevalonate biosynthesis; (R)-mevalonate from acetyl-CoA	27
Phospholipid metabolism; CDP-diacylglycerol biosynthesis; CDP-diacylglycerol from sn-glycerol 3-phosphate	27
Amino-acid biosynthesis; L-methionine biosynthesis via de novo pathway; L-methionine from L-homocysteine (MetH route)	26
Carbohydrate metabolism; tricarboxylic acid cycle; succinate from succinyl-CoA (ligase route)	26
Genetic information processing; DNA replication	23
Protein modification; protein glycosylation	23
Cofactor biosynthesis; tetrahydrofolylpolyglutamate biosynthesis	21
Amino-acid biosynthesis; L-histidine biosynthesis; L-histidine from 5-phospho-alpha-D-ribose 1-diphosphate	20
Amino-acid biosynthesis; L-lysine biosynthesis via DAP pathway; (S)-tetrahydrodipicolinate from L-aspartate	20
Amino-acid biosynthesis; L-serine biosynthesis; L-serine from 3-phospho-D-glycerate	20
Amino-acid biosynthesis; L-tryptophan biosynthesis; L-tryptophan from chorismate	20
Phenylpropanoid metabolism; trans-cinnamate biosynthesis; trans-cinnamate from L-phenylalanine	20
Amine and polyamine biosynthesis; betaine biosynthesis via choline pathway; betaine aldehyde from choline (cytochrome c reductase route)	19
Porphyrin-containing compound metabolism; protoheme biosynthesis; protoheme from protoporphyrin-IX	19
Amino-acid biosynthesis; L-homocysteine biosynthesis; L-homocysteine from S-adenosyl-L-homocysteine	17
Amino-acid biosynthesis; L-isoleucine biosynthesis; 2-oxobutanoate from L-threonine	17
Amino-acid biosynthesis; L-leucine biosynthesis; L-leucine from 3-methyl-2-oxobutanoate	17
Nitrogen metabolism; urea degradation; CO(2) and NH(3) from urea (urease route)	17
Amine and polyamine biosynthesis; agmatine biosynthesis; agmatine from L-arginine	16
Fermentation; pyruvate fermentation to lactate; (S)-lactate from pyruvate	16
Sulfur metabolism; hydrogen sulfide biosynthesis; sulfite from sulfate	16
Carbohydrate metabolism; glyoxylate cycle; (S)-malate from isocitrate	15
Polyol metabolism; myo-inositol biosynthesis; myo-inositol from D-glucose 6-phosphate	15
Carotenoid biosynthesis; lycopene biosynthesis	14
Purine metabolism; IMP biosynthesis via de novo pathway; N(1)-(5-phospho-D-ribosyl)glycinamide from 5-phospho-alpha-D-ribose 1-diphosphate	14
Amino-acid biosynthesis; L-methionine biosynthesis via salvage pathway; L-methionine from S-methyl-5-thio-alpha-D-ribose 1-phosphate	13
Amino-acid degradation; L-valine degradation	13
Carbohydrate degradation; pentose phosphate pathway; D-glyceraldehyde 3-phosphate and beta-D-fructose 6-phosphate from D-ribose 5-phosphate and D-xylulose 5-phosphate (non-oxidative stage)	13
Cofactor biosynthesis; tetrahydrofolate biosynthesis; 5,6,7,8-tetrahydrofolate from 7,8-dihydrofolate	13
Protein modification; protein lipoylation via endogenous pathway; protein N(6)-(lipoyl)lysine from octanoyl-[acyl-carrier-protein]	13
Porphyrin-containing compound metabolism; chlorophyll biosynthesis	12
Phospholipid metabolism; phosphatidylethanolamine biosynthesis; phosphatidylethanolamine from CDP-diacylglycerol	11
Purine metabolism; IMP biosynthesis via salvage pathway; IMP from hypoxanthine	11
Secondary metabolite metabolism; methylglyoxal degradation; (R)-lactate from methylglyoxal	11
Cofactor biosynthesis; molybdopterin biosynthesis	10
Protein modification; peptidyl-diphthamide biosynthesis	10
Pyrimidine metabolism; CTP biosynthesis via salvage pathway; CTP from cytidine	10
Alkene biosynthesis; ethylene biosynthesis via S-adenosyl-L-methionine; ethylene from S-adenosyl-L-methionine	9
Amino-acid biosynthesis; L-phenylalanine biosynthesis; L-phenylalanine from L-arogenate	9
Cofactor biosynthesis; NAD(+) biosynthesis; iminoaspartate from L-aspartate (oxidase route)	9
Cofactor biosynthesis; NAD(+) biosynthesis; NAD(+) from nicotinamide D-ribonucleotide	9
Cofactor biosynthesis; tetrahydrofolate biosynthesis; 2-amino-4-hydroxy-6-hydroxymethyl-7,8-dihydropteridine diphosphate from 7,8-dihydroneopterin triphosphate	9
Metabolic intermediate biosynthesis; acetyl-CoA biosynthesis; acetyl-CoA from acetate	9
Porphyrin-containing compound metabolism; protoporphyrin-IX biosynthesis; 5-aminolevulinate from L-glutamyl-tRNA(Glu)	9
Porphyrin-containing compound metabolism; protoporphyrin-IX biosynthesis; coproporphyrinogen-III from 5-aminolevulinate	9
Porphyrin-containing compound metabolism; protoporphyrin-IX biosynthesis; protoporphyrin-IX from protoporphyrinogen-IX	9
Purine metabolism; XMP biosynthesis via de novo pathway; XMP from IMP	9
Amino-acid biosynthesis; L-methionine biosynthesis via de novo pathway; L-homoserine from L-aspartate	8
Amino-acid degradation; L-histidine degradation into L-glutamate; N-formimidoyl-L-glutamate from L-histidine	8
Lipid metabolism; malonyl-CoA biosynthesis; malonyl-CoA from acetyl-CoA	8
Protein modification; protein neddylation	8
Amino-acid biosynthesis; L-arginine biosynthesis; L-ornithine and N-acetyl-L-glutamate from L-glutamate and N(2)-acetyl-L-ornithine (cyclic)	7
tRNA modification; 5-methoxycarbonylmethyl-2-thiouridine-tRNA biosynthesis	7
Cofactor biosynthesis; tetrahydrofolate biosynthesis; 4-aminobenzoate from chorismate	6
Ketone metabolism; succinyl-CoA degradation; acetoacetyl-CoA from succinyl-CoA	6
Amine and polyamine biosynthesis; S-adenosylmethioninamine biosynthesis; S-adenosylmethioninamine from S-adenosyl-L-methionine	5
Amino-acid biosynthesis; L-proline biosynthesis; L-glutamate 5-semialdehyde from L-glutamate	5
Amino-acid biosynthesis; L-proline biosynthesis; L-proline from L-glutamate 5-semialdehyde	5
Cofactor biosynthesis; coenzyme A biosynthesis; CoA from (R)-pantothenate	5
Cofactor biosynthesis; NAD(+) biosynthesis; NAD(+) from deamido-NAD(+) (L-Gln route)	5
Cofactor biosynthesis; riboflavin biosynthesis; riboflavin from 2-hydroxy-3-oxobutyl phosphate and 5-amino-6-(D-ribitylamino)uracil	5
Nucleotide-sugar biosynthesis; UDP-N-acetyl-alpha-D-glucosamine biosynthesis; N-acetyl-alpha-D-glucosamine 1-phosphate from alpha-D-glucosamine 6-phosphate (route I)	5
Pyrimidine metabolism; UMP biosynthesis via de novo pathway; orotate from (S)-dihydroorotate (quinone route)	5
Carbohydrate metabolism; D-ribose degradation; D-ribose 5-phosphate from beta-D-ribopyranose	4
Glycolipid biosynthesis; glycosylphosphatidylinositol-anchor biosynthesis	4
Amine and polyamine biosynthesis; spermidine biosynthesis; spermidine from putrescine	3
Amino-acid degradation; L-kynurenine degradation; L-alanine and anthranilate from L-kynurenine	3
Cofactor biosynthesis; NAD(+) biosynthesis; nicotinate D-ribonucleotide from quinolinate	3
Nucleotide-sugar biosynthesis; GDP-alpha-D-mannose biosynthesis; alpha-D-mannose 1-phosphate from D-fructose 6-phosphate	3
Plant hormone biosynthesis; brassinosteroid biosynthesis	3
Protein modification; eIF5A hypusination	3
Purine metabolism; urate degradation; (S)-allantoin from urate	3
Sulfur metabolism; glutathione biosynthesis; glutathione from L-cysteine and L-glutamate	3
tRNA modification; N(7)-methylguanine-tRNA biosynthesis	3
Carbohydrate acid metabolism; D-gluconate degradation	2
Cofactor biosynthesis; 7,8-dihydroneopterin triphosphate biosynthesis; 7,8-dihydroneopterin triphosphate from GTP	2
Cofactor biosynthesis; NAD(+) biosynthesis; quinolinate from L-kynurenine	2
Glycan biosynthesis; glycogen biosynthesis	2
Isoprenoid biosynthesis; isopentenyl diphosphate biosynthesis via mevalonate pathway; isopentenyl diphosphate from (R)-mevalonate	2
Phospholipid metabolism; phosphatidylglycerol biosynthesis; phosphatidylglycerol from CDP-diacylglycerol	2
Pyrimidine metabolism; UMP biosynthesis via de novo pathway; UMP from orotate	2
Secondary metabolite biosynthesis; terpenoid biosynthesis	2
Alkaloid biosynthesis; taxol biosynthesis	1
Amine and polyamine biosynthesis; betaine biosynthesis via choline pathway; betaine aldehyde from choline (monooxygenase route)	1
Amine and polyamine biosynthesis; putrescine biosynthesis via agmatine pathway; putrescine from N-carbamoylputrescine (amidase route)	1
Amine and polyamine biosynthesis; putrescine biosynthesis via L-ornithine pathway; putrescine from L-ornithine	1
Amino-acid biosynthesis; L-methionine biosynthesis via salvage pathway; S-methyl-5-thio-alpha-D-ribose 1-phosphate from S-methyl-5'-thioadenosine (phosphorylase route)	1
Carbohydrate metabolism; galactose metabolism	1
Carotenoid biosynthesis; beta-carotene biosynthesis	1
Carotenoid biosynthesis; neoxanthin biosynthesis	1
Cofactor biosynthesis; riboflavin biosynthesis; 2-hydroxy-3-oxobutyl phosphate from D-ribulose 5-phosphate	1
Cofactor biosynthesis; thiamine diphosphate biosynthesis; thiamine diphosphate from thiamine	1
Isoprenoid biosynthesis; isopentenyl diphosphate biosynthesis via DXP pathway; isopentenyl diphosphate from 1-deoxy-D-xylulose 5-phosphate	1
athway	1
Phospholipid metabolism; phosphatidylcholine biosynthesis	1
Photosynthesis; C4 acid pathway	1
Plant hormone biosynthesis; abscisate biosynthesis	1
Purine metabolism; purine nucleoside salvage	1
Pyrimidine metabolism; dUMP biosynthesis; dUMP from dCTP (dUTP route)	1
Steroid biosynthesis; sterol biosynthesis	1
