# Supplementary material for: Understanding salt tolerance mechanism using transcriptome profiling and de novo assembly of wild tomato Solanum chilense
Source: Sci Rep. 2020 Sep 28;10:15835. doi: 10.1038/s41598-020-72474-w (PMC7523002; doi:10.1038/s41598-020-72474-w)
Supplement: Supplementary file 11 — Supplementary Table 13. [file 41598_2020_72474_MOESM11_ESM.xlsx]

## Sheet: Chilense_T vs Chilense _C BP
Title: Understanding salt tolerance mechanism using transcriptome profiling and de novo assembly of wild tomato Solanum chilense Authors: SP Kashyap 1, 2, HC Prasanna 1, 3*, Nishi Kumari 2, Pallavi Mishra 1 and B Singh 1 Author’s affiliations: 1 Division of Crop Improvement and Biotechnology, Indian Institute of Vegetable Research, Indian Council of Agricultural Research, Varanasi-221 305, Uttar …
Table S13 GO enrichment of up-regulated DEGs
term_ID	description	frequency	plot_X	plot_Y	plot_size	log10 p-value	uniqueness	dispensability	representative	eliminated
GO:0006807	nitrogen compound metabolic process	0.38744	-3.889	-1.397	6.696	-1.1526	0.947	0	6807	0
GO:0007166	cell surface receptor signaling pathway	0.0092	-4.049	4.011	5.072	-2.5869	0.7	0	7166	0
GO:0008152	metabolic process	0.75387	-2.546	-2.508	6.986	-0.4107	0.991	0	8152	0
GO:0015031	protein transport	0.02251	-2.795	-5.47	5.461	-0.9058	0.899	0	15031	0
GO:0042273	ribosomal large subunit biogenesis	0.00151	6.41	-3.05	4.287	-2.329	0.878	0	42273	0
GO:0008033	tRNA processing	0.01345	3.319	6.3	5.237	-0.9764	0.735	0.036	8033	0
GO:0009793	embryo development ending in seed dormancy	0.00024	-5.71	-3.091	3.484	-1.2951	0.889	0.063	9793	0
GO:0044237	cellular metabolic process	0.53061	-0.849	-1.291	6.833	-0.7962	0.907	0.088	44237	0
GO:0006535	cysteine biosynthetic process from serine	0.00102	3.339	-3.301	4.116	-0.4401	0.768	0.104	6535	0
GO:0009767	photosynthetic electron transport chain	0.00025	0.455	-6.17	3.501	-0.4401	0.873	0.123	9767	0
GO:0016567	protein ubiquitination	0.00523	6.11	4.482	4.827	-0.6959	0.779	0.147	16567	0
GO:0055114	oxidation-reduction process	0.1506	1.448	-5.051	6.286	-0.3251	0.87	0.179	55114	0
GO:0042753	positive regulation of circadian rhythm	7e-05	-2.303	2.733	2.942	-1.6463	0.895	0.185	42753	0
GO:0019538	protein metabolic process	0.18489	3.486	7.722	6.375	-0.4961	0.827	0.188	19538	0
GO:0009690	cytokinin metabolic process	0.0004	-0.135	4.89	3.71	-1.3251	0.817	0.201	9690	0
GO:0016539	intein-mediated protein splicing	0.00023	6.482	4.481	3.462	-0.7962	0.821	0.206	16539	0
GO:0015074	DNA integration	0.00682	2.057	7.388	4.942	-0.4466	0.788	0.26	15074	0
GO:0051726	regulation of cell cycle	0.00547	-3.358	0.555	4.846	-1.0264	0.811	0.274	51726	0
GO:0007034	vacuolar transport	0.00133	-2.205	-5.226	4.231	-0.5879	0.935	0.275	7034	0
GO:0032784	regulation of DNA-templated transcription, elongation	0.0015	1.361	5.059	4.284	-0.8586	0.735	0.285	32784	0
GO:0006777	Mo-molybdopterin cofactor biosynthetic process	0.00198	5.196	2.385	4.404	-0.37	0.738	0.29	6777	0
GO:0071456	cellular response to hypoxia	0.00022	-5.531	5.141	3.457	-2.1101	0.772	0.324	71456	0
GO:0006508	proteolysis	0.05223	5.776	5.184	5.826	-0.9992	0.79	0.335	6508	0
GO:0008612	peptidyl-lysine modification to peptidyl-hypusine	0.00021	7.23	2.244	3.438	-0.5603	0.809	0.345	8612	0
GO:0045892	negative regulation of transcription, DNA-templated	0.00592	1.753	4.289	4.881	-0.5827	0.708	0.358	45892	0
GO:0008610	lipid biosynthetic process	0.02123	3.245	-3.748	5.435	-0.4107	0.784	0.368	8610	0
GO:0015969	guanosine tetraphosphate metabolic process	0.00065	2.865	0.232	3.92	-0.3339	0.795	0.386	15969	0
GO:0006396	RNA processing	0.0321	3.553	5.898	5.615	-0.4107	0.745	0.398	6396	0
GO:0006511	ubiquitin-dependent protein catabolic process	0.00584	6.008	3.82	4.874	-0.6693	0.77	0.413	6511	0
GO:0043248	proteasome assembly	0.00049	6.43	-2.79	3.795	-1.101	0.856	0.424	43248	0
GO:0006979	response to oxidative stress	0.00575	-5.151	5.474	4.868	-1.3799	0.791	0.434	6979	0
GO:0009733	response to auxin	0.00078	-6.072	3.689	4.003	-0.37	0.842	0.434	9733	0
GO:0032008	positive regulation of TOR signaling	0.00016	-3.755	4.563	3.317	-0.9221	0.75	0.434	32008	0
GO:0010112	regulation of systemic acquired resistance	3e-05	-3.856	5.881	2.559	-0.7255	0.8	0.462	10112	0
GO:0006950	response to stress	0.04575	-5.526	4.319	5.769	-0.37	0.803	0.475	6950	0
GO:0016575	histone deacetylation	0.00048	6.64	0.909	3.787	-0.6538	0.761	0.478	16575	0
GO:0005983	starch catabolic process	2e-05	2.416	-2.136	2.38	-0.5324	0.854	0.481	5983	0
GO:0045492	xylan biosynthetic process	7e-05	4.565	-2.389	2.926	-0.5106	0.745	0.504	45492	0
GO:0006355	regulation of transcription, DNA-templated	0.09917	2.242	3.886	6.105	-0.3339	0.627	0.558	6355	0
GO:0006952	defense response	0.00568	-5.088	5.316	4.863	-0.9276	0.791	0.57	6952	0
GO:0016226	iron-sulfur cluster assembly	0.00219	5.815	-1.849	4.45	-0.3339	0.77	0.604	16226	0
GO:0006464	cellular protein modification process	0.07726	5.242	4.789	5.996	-1.9736	0.725	0.605	6464	0
GO:0006412	translation	0.05686	4.466	3.361	5.863	-0.5827	0.669	0.614	6412	0
GO:0007275	multicellular organism development	0.01559	-5.807	-2.983	5.301	-0.3446	0.878	0.628	7275	0
GO:0009651	response to salt stress	0.00043	-5.693	4.847	3.741	-1.2519	0.801	0.635	9651	0
GO:0048544	recognition of pollen	0.00034	-5.604	-1.702	3.644	-1.2434	0.819	0.641	48544	0
GO:0006281	DNA repair	0.02234	-1.229	5.857	5.457	-0.5106	0.594	0.657	6281	0
GO:0007165	signal transduction	0.06621	-3.999	3.687	5.929	-0.5485	0.649	0.679	7165	0
GO:0008380	RNA splicing	0.00413	3.026	6.68	4.725	-0.803	0.76	0.679	8380	0
GO:0006869	lipid transport	0.0027	-2.575	-5.569	4.539	-0.37	0.871	0.698	6869	0
GO:0006633	fatty acid biosynthetic process	0.00617	2.604	-3.789	4.899	-0.37	0.777	0.722	6633	0
GO:0009408	response to heat	0.00166	-5.362	5.049	4.328	-0.4085	0.786	0.726	9408	0
GO:0009306	protein secretion	0.00529	-1.354	-5.199	4.832	-0.37	0.82	0.805	9306	0
GO:0006364	rRNA processing	0.00952	4.211	2.602	5.087	-0.6801	0.67	0.831	6364	0

## Sheet: Chilense_T vs Chilense _C MF
Title: Understanding salt tolerance mechanism using transcriptome profiling and de novo assembly of wild tomato Solanum chilense Authors: SP Kashyap 1, 2, HC Prasanna 1, 3*, Nishi Kumari 2, Pallavi Mishra 1 and B Singh 1 Author’s affiliations: 1 Division of Crop Improvement and Biotechnology, Indian Institute of Vegetable Research, Indian Council of Agricultural Research, Varanasi-221 305, Uttar …
Table S13 GO enrichment of up-regulated DEGs
term_ID	description	frequency	plot_X	plot_Y	plot_size	log10 p-value	uniqueness	dispensability	representative	eliminated
GO:0004866	endopeptidase inhibitor activity	0.00132	0.172	1.458	4.268	-1.1413	0.953	0	4866	0
GO:0004867	serine-type endopeptidase inhibitor activity	0.00068	null	null	3.982	-0.9166	0.954	0.947	4866	1
GO:0009055	electron carrier activity	0.01275	1.385	2.25	5.254	-0.5042	0.983	0	9055	0
GO:0019789	SUMO transferase activity	0.00023	-5.055	3.825	3.504	-4.1045	0.879	0	19789	0
GO:0030246	carbohydrate binding	0.00723	0.089	0.566	5.007	-2.3591	0.961	0	30246	0
GO:0045735	nutrient reservoir activity	0.00042	-0.034	0.268	3.773	-0.7231	0.983	0	45735	0
GO:0004527	exonuclease activity	0.00682	5.94	4.229	4.982	-3.7451	0.808	0.021	4527	0
GO:0004029	aldehyde dehydrogenase (NAD) activity	0.00033	-0.192	-6.984	3.673	-1.5011	0.887	0.022	4029	0
GO:0008716	D-alanine-D-alanine ligase activity	0.00045	-0.147	0.923	3.801	-1.4825	0.935	0.023	8716	0
GO:0016846	carbon-sulfur lyase activity	0.00143	-0.125	-2.978	4.304	-1.6872	0.906	0.025	16846	0
GO:0016866	intramolecular transferase activity	0.00718	-0.488	1.279	5.005	-1.6804	0.926	0.029	16866	0
GO:0016874	ligase activity	0.0354	1.401	3.129	5.698	-0.4466	0.941	0.035	16874	0
GO:0008430	selenium binding	6e-05	0.234	1.31	2.911	-0.9998	0.968	0.035	8430	0
GO:0030247	polysaccharide binding	0.00099	0.184	0.798	4.146	-0.4401	0.965	0.044	30247	0
GO:0008061	chitin binding	0.00114	0.067	0.027	4.204	-2.202	0.961	0.044	8061	0
GO:0003729	mRNA binding	0.00168	-0.124	-2.397	4.373	-1.7899	0.938	0.046	3729	0
GO:0003682	chromatin binding	0.0022	0.208	1.588	4.492	-0.5827	0.963	0.047	3682	0
GO:0046982	protein heterodimerization activity	0.0028	-0.216	-0.892	4.595	-0.8867	0.932	0.048	46982	0
GO:0008289	lipid binding	0.00519	0.265	3.606	4.864	-0.4085	0.962	0.051	8289	0
GO:0048037	cofactor binding	0.05599	0.019	3.759	5.897	-0.7611	0.957	0.067	48037	0
GO:0071949	FAD binding	0.00264	0.246	-2.981	4.571	-0.7949	0.928	0.085	71949	0
GO:0016603	glutaminyl-peptide cyclotransferase activity	6e-05	-4.581	3.386	2.957	-0.7823	0.887	0.136	16603	0
GO:0005509	calcium ion binding	0.00967	0.093	-0.418	5.134	-0.37	0.951	0.138	5509	0
GO:0008418	protein-N-terminal asparagine amidohydrolase activity	2e-05	4.83	2.91	2.49	-0.8764	0.883	0.148	8418	0
GO:0004013	adenosylhomocysteinase activity	0.0003	5.154	3.241	3.632	-0.5932	0.888	0.178	4013	0
GO:0008757	S-adenosylmethionine-dependent methyltransferase activity	0.0094	-6.152	5.017	5.122	-1.0661	0.819	0.189	8757	0
GO:0004181	metallocarboxypeptidase activity	0.00084	5.795	3.761	4.073	-0.7255	0.844	0.193	4181	0
GO:0003950	NAD+ ADP-ribosyltransferase activity	0.00033	-5.24	3.837	3.663	-0.824	0.881	0.194	3950	0
GO:0004364	glutathione transferase activity	0.00033	-5.546	3.95	3.671	-0.4401	0.887	0.194	4364	0
GO:0047429	nucleoside-triphosphate diphosphatase activity	0.00138	5.527	3.546	4.289	-0.5324	0.873	0.202	47429	0
GO:0035091	phosphatidylinositol binding	0.00195	0.067	-1.865	4.438	-0.37	0.948	0.203	35091	0
GO:0004854	xanthine dehydrogenase activity	0.00016	-0.164	-6.872	3.347	-0.5467	0.904	0.214	4854	0
GO:0003951	NAD+ kinase activity	0.00128	-6.102	4.946	4.257	-0.8442	0.852	0.217	3951	0
GO:0008750	NAD(P)+ transhydrogenase (AB-specific) activity	0.00023	-0.274	-7.179	3.506	-0.5106	0.903	0.219	8750	0
GO:0008113	peptide-methionine (S)-S-oxide reductase activity	0.00051	-0.159	-6.683	3.855	-1.4503	0.898	0.23	8113	0
GO:0016783	sulfurtransferase activity	0.00249	-5.944	4.785	4.545	-0.6597	0.861	0.231	16783	0
GO:0004488	methylenetetrahydrofolate dehydrogenase (NADP+) activity	0.00051	-0.07	-7.142	3.859	-1.0571	0.891	0.237	4488	0
GO:0004616	phosphogluconate dehydrogenase (decarboxylating) activity	0.00112	-0.172	-7.747	4.198	-0.9522	0.87	0.25	4616	0
GO:0016765	transferase activity, transferring alkyl or aryl (other than methyl) groups	0.00753	-6.44	5.136	5.025	-0.4401	0.861	0.258	16765	0
GO:0005525	GTP binding	0.01783	0.338	-2.698	5.4	-0.4401	0.926	0.269	5525	0
GO:0008233	peptidase activity	0.04049	6.472	4.196	5.756	-0.4401	0.84	0.285	8233	0
GO:0003677	DNA binding	0.12549	0.116	-3.637	6.247	-0.37	0.929	0.288	3677	0
GO:0016705	oxidoreductase activity, acting on paired donors, with incorporation or reduction of molecular oxygen	0.01177	-0.152	-6.995	5.219	-0.5106	0.877	0.319	16705	0
GO:0016810	hydrolase activity, acting on carbon-nitrogen (but not peptide) bonds	0.01786	6.859	4.599	5.4	-0.37	0.851	0.323	16810	0
GO:0004385	guanylate kinase activity	0.00038	-5.938	5.001	3.731	-0.6538	0.863	0.363	4385	0
GO:0016788	hydrolase activity, acting on ester bonds	0.04643	6.718	4.641	5.815	-0.4176	0.838	0.372	16788	0
GO:0003887	DNA-directed DNA polymerase activity	0.00456	-6.423	5.178	4.808	-0.5603	0.826	0.374	3887	0
GO:0018468	alcohol dehydrogenase (acceptor) activity	0	-0.172	-6.782	1.519	-0.4055	0.904	0.387	18468	0
GO:0016627	oxidoreductase activity, acting on the CH-CH group of donors	0.00983	-0.125	-7.392	5.141	-0.4721	0.879	0.396	16627	0
GO:0004122	cystathionine beta-synthase activity	8e-05	-0.293	-4.669	3.075	-0.824	0.91	0.402	4122	0
GO:0008195	phosphatidate phosphatase activity	8e-05	6.028	4.414	3.052	-1.0706	0.829	0.406	8195	0
GO:0010301	xanthoxin dehydrogenase activity	0	-0.121	-6.616	1.623	-0.7437	0.901	0.427	10301	0
GO:0003860	3-hydroxyisobutyryl-CoA hydrolase activity	0.00022	6.535	4.748	3.492	-0.6693	0.846	0.437	3860	0
GO:0008641	small protein activating enzyme activity	0.00115	0	0.657	4.208	-0.5827	0.935	0.445	8641	0
GO:0004386	helicase activity	0.01222	6.787	4.568	5.236	-0.4055	0.852	0.446	4386	0
GO:0000166	nucleotide binding	0.20185	0.557	-2.754	6.454	-0.37	0.93	0.454	166	0
GO:0005516	calmodulin binding	0.00072	-0.186	-0.839	4.008	-0.37	0.937	0.455	5516	0
GO:0000062	fatty-acyl-CoA binding	0.00028	-0.512	-3.106	3.591	-0.5603	0.951	0.459	62	0
GO:0051087	chaperone binding	0.00101	-0.188	-0.948	4.155	-0.5879	0.936	0.467	51087	0
GO:0003743	translation initiation factor activity	0.00411	-0.73	-3.542	4.762	-1.3362	0.929	0.469	3743	0
GO:0004134	4-alpha-glucanotransferase activity	0.0003	-5.819	4.289	3.624	-0.5042	0.882	0.476	4134	0
GO:0019904	protein domain specific binding	0.00147	-0.19	-0.914	4.315	-0.6177	0.934	0.481	19904	0
GO:0016841	ammonia-lyase activity	0.00121	-0.113	-2.927	4.232	-0.4055	0.907	0.483	16841	0
GO:0004303	estradiol 17-beta-dehydrogenase activity	3e-05	-0.168	-6.848	2.633	-0.6424	0.891	0.485	4303	0
GO:0003723	RNA binding	0.05283	-0.057	-3.993	5.871	-0.37	0.933	0.487	3723	0
GO:0004190	aspartic-type endopeptidase activity	0.00269	6.239	3.869	4.579	-0.5106	0.84	0.494	4190	0
GO:0016153	urocanate hydratase activity	0.00016	0.136	-2.378	3.358	-0.4401	0.907	0.507	16153	0
GO:0016747	transferase activity, transferring acyl groups other than amino-acyl groups	0.02285	-5.283	4.216	5.508	-0.5106	0.837	0.512	16747	0
GO:0004674	protein serine/threonine kinase activity	0.00996	-6.057	4.973	5.147	-0.8138	0.829	0.517	4674	0
GO:0030170	pyridoxal phosphate binding	0.01157	0.058	-4.54	5.212	-0.6063	0.927	0.524	30170	0
GO:0004479	methionyl-tRNA formyltransferase activity	0.00033	-5.144	4.064	3.671	-0.5324	0.856	0.534	4479	0
GO:0008784	alanine racemase activity	0.00039	-0.238	1.766	3.735	-0.7421	0.936	0.55	8784	0
GO:0016831	carboxy-lyase activity	0.00615	-0.209	-3.018	4.937	-0.6153	0.898	0.551	16831	0
GO:0008138	protein tyrosine/serine/threonine phosphatase activity	0.00094	5.811	4.197	4.121	-0.8644	0.8	0.554	8138	0
GO:0008176	tRNA (guanine-N7-)-methyltransferase activity	0.00038	-4.804	3.924	3.729	-1.135	0.852	0.555	8176	0
GO:0004040	amidase activity	0.00144	5.21	3.383	4.307	-0.7222	0.853	0.568	4040	0
GO:0004834	tryptophan synthase activity	0.00069	0.435	-1.778	3.986	-0.37	0.901	0.573	4834	0
GO:0003938	IMP dehydrogenase activity	0.00043	-0.193	-7.633	3.78	-0.4401	0.877	0.573	3938	0
GO:0004108	citrate (Si)-synthase activity	0.00027	-5.563	4.139	3.586	-0.37	0.878	0.574	4108	0
GO:0046983	protein dimerization activity	0.01157	-0.261	-0.91	5.212	-0.37	0.927	0.577	46983	0
GO:0052866	phosphatidylinositol phosphate phosphatase activity	0.00016	5.478	4.042	3.354	-0.8474	0.823	0.578	52866	0
GO:0004719	protein-L-isoaspartate (D-aspartate) O-methyltransferase activity	0.00038	-5.536	4.38	3.73	-0.3765	0.852	0.587	4719	0
GO:0016773	phosphotransferase activity, alcohol group as acceptor	0.04703	-6.126	5.118	5.821	-0.37	0.809	0.588	16773	0
GO:0003863	3-methyl-2-oxobutanoate dehydrogenase (2-methylpropanoyl-transferring) activity	0.00014	-0.176	-7.758	3.298	-0.5106	0.891	0.597	3863	0
GO:0052855	ADP-dependent NAD(P)H-hydrate dehydratase activity	0.00036	0.469	-1.718	3.707	-0.37	0.904	0.604	52855	0
GO:0003896	DNA primase activity	0.00074	-5.837	4.828	4.019	-0.5106	0.846	0.613	3896	0
GO:0008236	serine-type peptidase activity	0.01237	6.307	4.004	5.241	-0.4535	0.816	0.623	8236	0
GO:0004252	serine-type endopeptidase activity	0.00808	null	null	5.056	-0.37	0.82	0.942	8236	1
GO:0008252	nucleotidase activity	0.00058	6.92	4.866	3.915	-0.37	0.809	0.63	8252	0
GO:0016884	carbon-nitrogen ligase activity, with glutamine as amido-N-donor	0.00411	-0.103	1.391	4.762	-0.5361	0.929	0.637	16884	0
GO:0003993	acid phosphatase activity	0.00088	5.915	4.207	4.095	-0.761	0.804	0.649	3993	0
GO:0008171	O-methyltransferase activity	0.00247	-5.098	4.245	4.542	-0.9225	0.836	0.653	8171	0
GO:0004067	asparaginase activity	0.00022	5.015	3.204	3.483	-0.37	0.868	0.654	4067	0
GO:0008276	protein methyltransferase activity	0.00257	-6.609	5.218	4.558	-0.5827	0.835	0.655	8276	0
GO:0004174	electron-transferring-flavoprotein dehydrogenase activity	4e-05	-0.077	-6.539	2.797	-0.6538	0.902	0.657	4174	0
GO:0004518	nuclease activity	0.02144	6.006	4.236	5.48	-1.1926	0.79	0.663	4518	0
GO:0003755	peptidyl-prolyl cis-trans isomerase activity	0.00359	-0.274	0.944	4.703	-0.5485	0.929	0.666	3755	0
GO:0016624	oxidoreductase activity, acting on the aldehyde or oxo group of donors, disulfide as acceptor	0.00124	-0.147	-7.418	4.242	-0.4055	0.879	0.686	16624	0
GO:0016811	hydrolase activity, acting on carbon-nitrogen (but not peptide) bonds, in linear amides	0.00716	6.875	4.299	5.004	-0.5106	0.841	0.689	16811	0
GO:0016616	oxidoreductase activity, acting on the CH-OH group of donors, NAD or NADP as acceptor	0.01451	-0.13	-7.351	5.31	-0.5106	0.852	0.694	16616	0
GO:0003968	RNA-directed 5'-3' RNA polymerase activity	0.00034	-4.999	4.186	3.674	-0.4107	0.852	0.696	3968	0
GO:0008658	penicillin binding	0.00159	0.11	-2.421	4.349	-0.4466	0.931	0.706	8658	0
GO:0016791	phosphatase activity	0.01017	6.843	4.733	5.156	-0.4466	0.774	0.733	16791	0
GO:0004177	aminopeptidase activity	0.00403	6.118	3.841	4.754	-0.4107	0.83	0.748	4177	0
GO:0004857	enzyme inhibitor activity	0.00277	0.175	1.421	4.591	-0.4535	0.957	0.754	4857	0
GO:0016301	kinase activity	0.06056	-6.149	5.12	5.931	-0.5106	0.805	0.77	16301	0
GO:0004722	protein serine/threonine phosphatase activity	0.00141	6.179	4.389	4.297	-0.4756	0.795	0.781	4722	0
GO:0004842	ubiquitin-protein transferase activity	0.00352	-4.873	3.844	4.695	-0.5042	0.858	0.792	4842	0
GO:0008168	methyltransferase activity	0.02784	-5.548	4.588	5.593	-0.37	0.805	0.821	8168	0
GO:0003964	RNA-directed DNA polymerase activity	0.0008	-5.15	4.396	4.052	-0.4466	0.844	0.831	3964	0
GO:0004725	protein tyrosine phosphatase activity	0.00232	5.881	4.318	4.515	-0.37	0.788	0.837	4725	0
GO:0008146	sulfotransferase activity	0.00093	-4.802	3.717	4.118	-0.5467	0.869	0.838	8146	0
GO:0003746	translation elongation factor activity	0.00369	-0.657	-3.117	4.715	-0.9323	0.929	0.839	3746	0
GO:0004721	phosphoprotein phosphatase activity	0.00492	6.246	4.441	4.841	-0.4401	0.78	0.855	4721	0
GO:0004185	serine-type carboxypeptidase activity	0.00143	5.875	3.801	4.303	-0.6182	0.832	0.856	4185	0

## Sheet: Chilense_T vs DVRT-1 _T  BP
Title: Understanding salt tolerance mechanism using transcriptome profiling and de novo assembly of wild tomato Solanum chilense Authors: SP Kashyap 1, 2, HC Prasanna 1, 3*, Nishi Kumari 2, Pallavi Mishra 1 and B Singh 1 Author’s affiliations: 1 Division of Crop Improvement and Biotechnology, Indian Institute of Vegetable Research, Indian Council of Agricultural Research, Varanasi-221 305, Uttar …
Table S13 GO enrichment of up-regulated DEGs
term_ID	description	frequency	plot_X	plot_Y	plot_size	log10 p-value	uniqueness	dispensability	representative	eliminated
GO:0044237	cellular metabolic process	0.53061	-0.333	0.839	6.833	-1.0735	0.927	0.056	44237	0
GO:0006952	defense response	0.00568	-7.119	2.887	4.863	-2.2795	0.822	0	6952	0
GO:0006541	glutamine metabolic process	0.00472	5.387	0.207	4.782	-0.3517	0.826	0.252	6541	0
GO:0008152	metabolic process	0.75387	-1.312	0.022	6.986	-0.5556	0.995	0	8152	0
GO:0006397	mRNA processing	0.00561	3.643	7.11	4.857	-1.0842	0.753	0	6397	0
GO:0006355	regulation of transcription, DNA-templated	0.09917	1.15	5.428	6.105	-0.8036	0.68	0.537	6355	0
GO:0006464	cellular protein modification process	0.07726	3.538	5.502	5.996	-0.6075	0.805	0.605	6464	0
GO:0007165	signal transduction	0.06621	-5.324	2.89	5.929	-0.7739	0.693	0.679	7165	0
GO:0006508	proteolysis	0.05223	2.977	4.989	5.826	-0.5405	0.853	0.364	6508	0
GO:0000398	mRNA splicing, via spliceosome	0.00315	3.499	7.144	4.607	-0.7105	0.76	0.876	398	0
GO:0006629	lipid metabolic process	0.03522	2.984	-0.265	5.655	-0.4081	0.868	0.105	6629	0
GO:0006396	RNA processing	0.0321	3.87	6.776	5.615	-0.4158	0.791	0.358	6396	0
GO:0009116	nucleoside metabolic process	0.02917	5.231	2.741	5.573	-0.4132	0.769	0.628	9116	0
GO:0015031	protein transport	0.02251	-0.317	-4.535	5.461	-0.8849	0.901	0.275	15031	0
GO:0006281	DNA repair	0.02234	-3.028	5.765	5.457	-0.3593	0.653	0.657	6281	0
GO:0008610	lipid biosynthetic process	0.02123	5.27	-0.446	5.435	-0.47	0.819	0.696	8610	0
GO:0007275	multicellular organism development	0.01559	-4.536	-4.294	5.301	-0.625	0.851	0.584	7275	0
GO:0042254	ribosome biogenesis	0.01422	2.139	-6.571	5.261	-1.1005	0.84	0.755	42254	0
GO:0008033	tRNA processing	0.01345	3.713	6.837	5.237	-0.4392	0.763	0.701	8033	0
GO:0051301	cell division	0.0123	2.561	-1.679	5.198	-0.3494	0.882	0.159	51301	0
GO:0030163	protein catabolic process	0.00997	3.415	4.807	5.107	-0.6189	0.84	0.212	30163	0
GO:0006364	rRNA processing	0.00952	null	null	5.087	-0.5009	0.665	0.912	42254	1
GO:0007166	cell surface receptor signaling pathway	0.0092	-5.512	3.171	5.072	-1.4973	0.738	0.475	7166	0
GO:0015074	DNA integration	0.00682	2.702	7.423	4.942	-0.5311	0.824	0.238	15074	0
GO:0033365	protein localization to organelle	0.00609	-0.105	-3.872	4.893	-0.6803	0.915	0.797	33365	0
GO:0045892	negative regulation of transcription, DNA-templated	0.00592	0.593	5.933	4.881	-0.526	0.733	0.791	45892	0
GO:0006807	nitrogen compound metabolic process	0.38744	-1.813	0.107	6.696	-0.3149	0.964	0.088	6807	0
GO:0055114	oxidation-reduction process	0.1506	2.873	-0.698	6.286	-1.3184	0.885	0.3	55114	0
GO:2000123	positive regulation of stomatal complex development	1e-05	-4.838	-1.681	1.94	-0.6353	0.822	0.78	2000123	0
GO:0019538	protein metabolic process	0.18489	2.486	6.576	6.375	-1.1064	0.868	0.164	19538	0
GO:0009306	protein secretion	0.00529	1.672	-3.252	4.832	-0.3149	0.818	0.805	9306	0
GO:0016567	protein ubiquitination	0.00523	3.173	4.667	4.827	-0.7638	0.844	0.348	16567	0
GO:0043087	regulation of GTPase activity	0.0051	-3.356	4.191	4.816	-0.7996	0.906	0.173	43087	0
GO:0006979	response to oxidative stress	0.00575	-7.278	2.908	4.868	-0.4015	0.822	0.57	6979	0
GO:0008299	isoprenoid biosynthetic process	0.00442	5.347	-1.415	4.754	-0.5706	0.813	0.626	8299	0
GO:0008380	RNA splicing	0.00413	3.722	7.162	4.725	-0.5777	0.787	0.624	8380	0
GO:0006950	response to stress	0.04575	-7.08	2.657	5.769	-1.8213	0.831	0.447	6950	0
GO:0009401	phosphoenolpyruvate-dependent sugar phosphotransferase system	0.00308	0.073	-4.063	4.597	-0.6027	0.885	0.595	9401	0
GO:0006869	lipid transport	0.0027	0.053	-3.815	4.539	-0.4144	0.874	0.698	6869	0
GO:0042274	ribosomal small subunit biogenesis	0.00255	2.037	-6.792	4.515	-0.4644	0.854	0.794	42274	0
GO:0006914	autophagy	0.0023	-0.296	-0.121	4.47	-0.98	0.948	0.029	6914	0
GO:0016226	iron-sulfur cluster assembly	0.00219	3.707	-4.986	4.45	-0.3812	0.789	0.565	16226	0
GO:0006777	Mo-molybdopterin cofactor biosynthetic process	0.00198	5.292	3.851	4.404	-0.5311	0.797	0.416	6777	0
GO:0006353	DNA-templated transcription, termination	0.00185	4.7	5.492	4.375	-0.427	0.816	0.269	6353	0
GO:0046854	phosphatidylinositol phosphorylation	0.00173	4.708	-1.218	4.347	-0.804	0.838	0.39	46854	0
GO:0009408	response to heat	0.00166	-7.172	2.186	4.328	-0.5311	0.785	0.726	9408	0
GO:0042273	ribosomal large subunit biogenesis	0.00151	2.076	-6.772	4.287	-1.8677	0.858	0	42273	0
GO:0032784	regulation of DNA-templated transcription, elongation	0.0015	0.443	6.808	4.284	-0.3996	0.772	0.313	32784	0
GO:0000956	nuclear-transcribed mRNA catabolic process	0.00137	3.517	7.422	4.244	-0.9738	0.774	0.814	956	0
GO:0006511	ubiquitin-dependent protein catabolic process	0.00584	3.332	5.311	4.874	-0.3863	0.817	0.791	6511	0
GO:0051260	protein homooligomerization	0.00106	2.077	-6.488	4.132	-1.0437	0.849	0.449	51260	0
GO:0006535	cysteine biosynthetic process from serine	0.00102	5.81	-0.899	4.116	-0.3149	0.811	0.604	6535	0
GO:0031047	gene silencing by RNA	0.00089	-0.31	5.446	4.056	-0.8622	0.773	0.214	31047	0
GO:0007031	peroxisome organization	0.00082	1.914	-6.253	4.02	-1.3226	0.863	0.33	7031	0
GO:0009733	response to auxin	0.00078	-6.766	2.311	4.003	-0.8418	0.856	0.743	9733	0
GO:0015969	guanosine tetraphosphate metabolic process	0.00065	4.966	2.124	3.92	-0.6958	0.816	0.156	15969	0
GO:0009294	DNA mediated transformation	0.0006	-2.252	-2.49	3.888	-0.5311	0.927	0.026	9294	0
GO:0006904	vesicle docking involved in exocytosis	0.0006	1.337	-3.052	3.89	-0.4366	0.85	0.204	6904	0
GO:0006282	regulation of DNA repair	0.00057	-3.855	5.21	3.867	-1.3409	0.681	0.466	6282	0
GO:0007623	circadian rhythm	0.00057	-2.909	0.329	3.862	-0.5107	0.96	0.839	7623	0
GO:0000967	rRNA 5'-end processing	0.00048	6.021	1.127	3.789	-1.31	0.726	0.593	967	0
GO:0006890	retrograde vesicle-mediated transport, Golgi to ER	0.00047	0.063	-2.884	3.777	-0.4146	0.938	0.593	6890	0
GO:0009651	response to salt stress	0.00043	-7.499	2.252	3.741	-1.5922	0.8	0.456	9651	0
GO:0009690	cytokinin metabolic process	0.0004	-1.115	5.434	3.71	-0.4555	0.843	0.192	9690	0
GO:0048544	recognition of pollen	0.00034	-4.621	-3.038	3.644	-0.4338	0.797	0.863	48544	0
GO:0000184	nuclear-transcribed mRNA catabolic process, nonsense-mediated decay	0.0003	3.326	6.923	3.588	-0.6027	0.794	0.823	184	0
GO:0009737	response to abscisic acid	0.00029	-6.751	2.221	3.572	-0.8736	0.856	0.277	9737	0
GO:0050832	defense response to fungus	0.00028	-6.932	2.563	3.557	-0.603	0.836	0.441	50832	0
GO:0017183	peptidyl-diphthamide biosynthetic process from peptidyl-histidine	0.00024	3.353	3.292	3.485	-0.8917	0.858	0.104	17183	0
GO:0009793	embryo development ending in seed dormancy	0.00024	-4.361	-3.776	3.484	-0.5273	0.849	0.733	9793	0
GO:0000380	alternative mRNA splicing, via spliceosome	0.00021	3.359	7.46	3.425	-0.6161	0.798	0.701	380	0
GO:0009658	chloroplast organization	0.00019	1.907	-6.327	3.392	-1.3086	0.862	0.409	9658	0
GO:0032008	positive regulation of TOR signaling	0.00016	-5.68	3.559	3.317	-0.637	0.766	0.549	32008	0
GO:0009642	response to light intensity	0.00011	-7.624	1.524	3.153	-1.0941	0.827	0.609	9642	0
GO:0045721	negative regulation of gluconeogenesis	0.0001	0.353	2.347	3.101	-0.4362	0.806	0.531	45721	0
GO:0009909	regulation of flower development	9e-05	-4.384	-1.144	3.071	-0.9222	0.805	0.14	9909	0
GO:0016036	cellular response to phosphate starvation	9e-05	-7.371	1.915	3.041	-0.4749	0.817	0.482	16036	0
GO:0042753	positive regulation of circadian rhythm	7e-05	-3.202	2.873	2.942	-1.3115	0.893	0	42753	0
GO:0045492	xylan biosynthetic process	7e-05	4.028	-4.096	2.926	-0.5311	0.77	0.372	45492	0
GO:0018095	protein polyglutamylation	7e-05	2.552	3.124	2.95	-0.3494	0.877	0.462	18095	0
GO:0009269	response to desiccation	7e-05	-7.152	2.023	2.923	-0.7627	0.803	0.752	9269	0
GO:0000741	karyogamy	6e-05	1.712	-6.551	2.888	-0.4431	0.879	0.381	741	0
GO:0080167	response to karrikin	6e-05	-6.775	1.589	2.874	-0.9356	0.837	0.587	80167	0
GO:0009860	pollen tube growth	5e-05	-0.591	-5.916	2.802	-0.8054	0.758	0.604	9860	0
GO:2000028	regulation of photoperiodism, flowering	4e-05	-6.167	0.407	2.669	-0.5212	0.694	0.848	2000028	0
GO:0010112	regulation of systemic acquired resistance	3e-05	-6.048	3.734	2.559	-0.4988	0.799	0.655	10112	0
GO:0051513	regulation of monopolar cell growth	3e-05	-1.609	-5.07	2.509	-0.7375	0.765	0.848	51513	0
GO:0010020	chloroplast fission	3e-05	1.877	-6.143	2.516	-0.7561	0.873	0.87	10020	0
GO:0010206	photosystem II repair	2e-05	2.527	2.83	2.502	-0.7325	0.892	0.176	10206	0
GO:0009958	positive gravitropism	2e-05	-7.279	1.5	2.43	-0.8126	0.83	0.554	9958	0
GO:0016123	xanthophyll biosynthetic process	1e-05	4.812	-2.205	2.045	-1.045	0.867	0.035	16123	0
GO:0007034	vacuolar transport	0.00133	-0.307	-2.986	4.231	-0.9901	0.944	0	7034	0
GO:0010099	regulation of photomorphogenesis	1e-05	-6.081	0.428	2.223	-0.7711	0.714	0.805	10099	0

## Sheet: Chilense_T vs DVRT-1 _T  MF
Title: Understanding salt tolerance mechanism using transcriptome profiling and de novo assembly of wild tomato Solanum chilense Authors: SP Kashyap 1, 2, HC Prasanna 1, 3*, Nishi Kumari 2, Pallavi Mishra 1 and B Singh 1 Author’s affiliations: 1 Division of Crop Improvement and Biotechnology, Indian Institute of Vegetable Research, Indian Council of Agricultural Research, Varanasi-221 305, Uttar …
Table S13 GO enrichment of up-regulated DEGs
term_ID	description	frequency	plot_X	plot_Y	plot_size	log10 p-value	uniqueness	dispensability	representative	eliminated
GO:0016787	hydrolase activity	0.22294	0.427	0.97	6.497	-1.1127	0.919	0.044	16787	0
GO:0016740	transferase activity	0.21036	-0.786	5.708	6.472	-1.0151	0.919	0.093	16740	0
GO:0046872	metal ion binding	0.15425	6.358	-0.151	6.337	-0.8601	0.929	0.179	46872	0
GO:0004672	protein kinase activity	0.0339	3.968	6.15	5.679	-1.0798	0.836	0.298	4672	0
GO:0004518	nuclease activity	0.02144	-6.481	2.529	5.48	-0.9785	0.7	0.663	4518	0
GO:0009055	electron carrier activity	0.01275	0.509	2.981	5.254	-1.1741	0.958	0	9055	0
GO:0016410	N-acyltransferase activity	0.0112	4.167	5.222	5.198	-1.0796	0.848	0.391	16410	0
GO:0004527	exonuclease activity	0.00682	-6.346	2.7	4.982	-1.2474	0.72	0.437	4527	0
GO:0004222	metalloendopeptidase activity	0.00616	-6.183	0.628	4.938	-1.0127	0.796	0.256	4222	0
GO:0008289	lipid binding	0.00519	2.424	-0.293	4.864	-0.9019	0.939	0.048	8289	0
GO:0004721	phosphoprotein phosphatase activity	0.00492	-6.469	3.064	4.841	-1.1912	0.701	0.568	4721	0
GO:0071949	FAD binding	0.00264	6.05	-1.363	4.571	-1.0291	0.921	0.203	71949	0
GO:0016624	oxidoreductase activity, acting on the aldehyde or oxo group of donors, disulfide as acceptor	0.00124	3.695	-3.259	4.242	-1.079	0.892	0.251	16624	0
GO:0045735	nutrient reservoir activity	0.00042	3.423	2.04	3.773	-2.0382	0.957	0	45735	0
GO:2001070	starch binding	0.00023	-1.843	7.947	3.519	-1.3654	0.943	0.038	2001070	0
GO:0016810	hydrolase activity, acting on carbon-nitrogen (but not peptide) bonds	0.01786	-7.132	0.863	5.4	-1.8678	0.812	0.187	16810	0
GO:0016765	transferase activity, transferring alkyl or aryl (other than methyl) groups	0.00753	3.461	6.193	5.025	-2.0851	0.862	0.128	16765	0
GO:0016866	intramolecular transferase activity	0.00718	-2.654	9.011	5.005	-1.3508	0.925	0.023	16866	0
GO:0003743	translation initiation factor activity	0.00411	0.658	-5.82	4.762	-1.5169	0.88	0	3743	0
GO:0003746	translation elongation factor activity	0.00369	0.593	-5.857	4.715	-0.8869	0.88	0.839	3746	0
GO:0004180	carboxypeptidase activity	0.00287	-6.256	0.269	4.606	-0.98	0.795	0.587	4180	0
GO:0008276	protein methyltransferase activity	0.00257	2.682	7.164	4.558	-1.1966	0.829	0.582	8276	0
GO:0008171	O-methyltransferase activity	0.00247	2.443	7.12	4.542	-1.4752	0.829	0.502	8171	0
GO:0002161	aminoacyl-tRNA editing activity	0.00232	-6.157	3.21	4.515	-0.8951	0.715	0.717	2161	0
GO:0003697	single-stranded DNA binding	0.00219	1.833	-5.579	4.49	-0.8843	0.918	0.21	3697	0
GO:0035091	phosphatidylinositol binding	0.00195	5.757	-0.689	4.438	-1.1691	0.929	0.044	35091	0
GO:0003729	mRNA binding	0.00168	-0.025	-5.829	4.373	-1.4236	0.897	0.469	3729	0
GO:0004185	serine-type carboxypeptidase activity	0.00143	-6.895	-0.256	4.303	-1.0567	0.802	0.759	4185	0
GO:0004866	endopeptidase inhibitor activity	0.00132	-3.939	-5.454	4.268	-2.2159	0.853	0	4866	0
GO:0003951	NAD+ kinase activity	0.00128	4.618	5.633	4.257	-0.8645	0.86	0.58	3951	0
GO:0008061	chitin binding	0.00114	-2.305	-3.16	4.204	-1.2428	0.941	0.042	8061	0
GO:0004112	cyclic-nucleotide phosphodiesterase activity	0.00076	-6.364	3.694	4.029	-0.914	0.733	0.678	4112	0
GO:0004867	serine-type endopeptidase inhibitor activity	0.00068	null	null	3.982	-1.2336	0.855	0.947	4866	1
GO:0008252	nucleotidase activity	0.00058	-6.786	3.552	3.915	-0.9663	0.734	0.712	8252	0
GO:0004045	aminoacyl-tRNA hydrolase activity	0.00054	-5.97	3.805	3.882	-0.8647	0.736	0.743	4045	0
GO:0008113	peptide-methionine (S)-S-oxide reductase activity	0.00051	2.574	-2.978	3.855	-1.6384	0.913	0.018	8113	0
GO:0003714	transcription corepressor activity	0.0005	-0.585	-1.563	3.847	-0.9165	0.957	0	3714	0
GO:0008176	tRNA (guanine-N7-)-methyltransferase activity	0.00038	1.941	7.41	3.729	-1.5139	0.843	0.193	8176	0
GO:0004479	methionyl-tRNA formyltransferase activity	0.00033	2.098	7.658	3.671	-1.4042	0.845	0.426	4479	0
GO:0051499	D-aminoacyl-tRNA deacylase activity	0.00033	-6.99	3.045	3.671	-0.9578	0.743	0.451	51499	0
GO:0004029	aldehyde dehydrogenase (NAD) activity	0.00033	3.529	-3.213	3.673	-1.005	0.895	0.686	4029	0
GO:0004869	cysteine-type endopeptidase inhibitor activity	0.00027	-3.913	-5.256	3.581	-2.1473	0.859	0.889	4869	0
GO:0003860	3-hydroxyisobutyryl-CoA hydrolase activity	0.00022	-5.776	4.328	3.492	-2.1219	0.769	0.013	3860	0
GO:0004848	ureidoglycolate hydrolase activity	0.00011	-5.655	-1.2	3.172	-1.3141	0.857	0.133	4848	0
GO:0008195	phosphatidate phosphatase activity	8e-05	-6.566	4.314	3.052	-0.9792	0.758	0.616	8195	0
GO:0004865	protein serine/threonine phosphatase inhibitor activity	2e-05	-3.797	-5.408	2.496	-1.6791	0.876	0.677	4865	0
GO:0047205	quinate O-hydroxycinnamoyltransferase activity	0	5.779	3.354	0.954	-2.3177	0.893	0	47205	0

## Sheet: DVRT-1_ T vs DVRT-1_ C  BP
Title: Understanding salt tolerance mechanism using transcriptome profiling and de novo assembly of wild tomato Solanum chilense Authors: SP Kashyap 1, 2, HC Prasanna 1, 3*, Nishi Kumari 2, Pallavi Mishra 1 and B Singh 1 Author’s affiliations: 1 Division of Crop Improvement and Biotechnology, Indian Institute of Vegetable Research, Indian Council of Agricultural Research, Varanasi-221 305, Uttar …
Table S13 GO enrichment of up-regulated DEGs
term_ID	description	frequency	plot_X	plot_Y	plot_size	log10 p-value	uniqueness	dispensability	representative	eliminated
GO:0007034	vacuolar transport	0.00133	1.852	-5.264	4.231	-1.1113	0.936	0	7034	0
GO:0007623	circadian rhythm	0.00057	5.597	-1.152	3.862	-0.8346	0.945	0	7623	0
GO:0008152	metabolic process	0.75387	4.2	-1.338	6.986	-1.2047	0.993	0	8152	0
GO:0009690	cytokinin metabolic process	0.0004	-0.724	4.63	3.71	-2.8451	0.823	0	9690	0
GO:0009058	biosynthetic process	0.31611	2.037	-0.633	6.608	-0.4735	0.956	0.015	9058	0
GO:0030242	pexophagy	9e-05	3.375	-0.347	3.084	-1.3279	0.946	0.019	30242	0
GO:0071456	cellular response to hypoxia	0.00022	5.376	5.236	3.457	-2.5175	0.757	0.02	71456	0
GO:0048544	recognition of pollen	0.00034	5.141	-1.974	3.644	-2.6863	0.82	0.021	48544	0
GO:0006914	autophagy	0.0023	0.856	-1.091	4.47	-0.4013	0.94	0.023	6914	0
GO:0016575	histone deacetylation	0.00048	-5.092	-0.105	3.787	-1.2107	0.782	0.038	16575	0
GO:0019538	protein metabolic process	0.18489	-2.447	7.961	6.375	-0.9158	0.842	0.12	19538	0
GO:0046854	phosphatidylinositol phosphorylation	0.00173	-3.16	-4.28	4.347	-2.4004	0.841	0.13	46854	0
GO:0006629	lipid metabolic process	0.03522	-2.308	-3.439	5.655	-1.4588	0.857	0.162	6629	0
GO:0031047	gene silencing by RNA	0.00089	-1.605	4.268	4.056	-1.5445	0.771	0.17	31047	0
GO:0016539	intein-mediated protein splicing	0.00023	-6.73	3.935	3.462	-0.7431	0.844	0.172	16539	0
GO:0006353	DNA-templated transcription, termination	0.00185	-5.919	4.686	4.375	-0.7824	0.787	0.196	6353	0
GO:0006890	retrograde vesicle-mediated transport, Golgi to ER	0.00047	1.015	-5.431	3.777	-1.0383	0.914	0.2	6890	0
GO:0030163	protein catabolic process	0.00997	-4.19	5.532	5.107	-1.0287	0.8	0.225	30163	0
GO:0009116	nucleoside metabolic process	0.02917	-5.419	1.279	5.573	-1.2211	0.738	0.249	9116	0
GO:0045492	xylan biosynthetic process	7e-05	-4.916	-1.395	2.926	-0.8904	0.79	0.26	45492	0
GO:0051513	regulation of monopolar cell growth	3e-05	-1.129	-0.951	2.509	-0.8946	0.807	0.267	51513	0
GO:0031930	mitochondria-nucleus signaling pathway	4e-05	3.456	5.208	2.702	-1.0298	0.801	0.269	31930	0
GO:0015031	protein transport	0.02251	1.342	-5.964	5.461	-0.89	0.919	0.275	15031	0
GO:0000741	karyogamy	6e-05	-4.23	-3.367	2.888	-0.8297	0.89	0.28	741	0
GO:0055114	oxidation-reduction process	0.1506	-2.15	-3.72	6.286	-1.1999	0.88	0.3	55114	0
GO:0010112	regulation of systemic acquired resistance	3e-05	3.696	6.274	2.559	-1.3146	0.801	0.312	10112	0
GO:0006396	RNA processing	0.0321	-5.198	5.561	5.615	-0.4978	0.75	0.317	6396	0
GO:0006950	response to stress	0.04575	4.949	5.556	5.769	-0.8423	0.817	0.321	6950	0
GO:0006541	glutamine metabolic process	0.00472	-6.222	-1.867	4.782	-0.3764	0.817	0.36	6541	0
GO:0016567	protein ubiquitination	0.00523	-4.903	3.981	4.827	-1.1646	0.817	0.366	16567	0
GO:0009737	response to abscisic acid	0.00029	5.372	4.321	3.572	-1.1767	0.845	0.408	9737	0
GO:0006364	rRNA processing	0.00952	-5.077	2.77	5.087	-0.8684	0.7	0.42	6364	0
GO:0036377	arbuscular mycorrhizal association	0	3.568	-2.899	0.699	-0.5515	0.957	0.423	36377	0
GO:0016036	cellular response to phosphate starvation	9e-05	5.89	3.706	3.041	-0.3764	0.801	0.426	16036	0
GO:0006979	response to oxidative stress	0.00575	4.861	6.061	4.868	-0.7291	0.812	0.448	6979	0
GO:0000723	telomere maintenance	0.00133	-2.6	2.714	4.232	-1.1041	0.726	0.452	723	0
GO:0015074	DNA integration	0.00682	-4.241	7.141	4.942	-0.4013	0.793	0.468	15074	0
GO:0051260	protein homooligomerization	0.00106	-4.515	-3.495	4.132	-0.8344	0.864	0.521	51260	0
GO:0006355	regulation of transcription, DNA-templated	0.09917	-2.994	4.796	6.105	-0.8596	0.657	0.537	6355	0
GO:0009642	response to light intensity	0.00011	5.998	4.699	3.153	-1.0866	0.807	0.586	9642	0
GO:0006904	vesicle docking involved in exocytosis	0.0006	-0.032	-5.408	3.89	-0.9883	0.841	0.593	6904	0
GO:0006336	DNA replication-independent nucleosome assembly	0.00012	-4.426	-3.039	3.184	-1.0237	0.864	0.596	6336	0
GO:0007275	multicellular organism development	0.01559	5.068	-3.061	5.301	-0.8344	0.869	0.602	7275	0
GO:0006464	cellular protein modification process	0.07726	-5.223	5.103	5.996	-1.2107	0.771	0.605	6464	0
GO:0000184	nuclear-transcribed mRNA catabolic process, nonsense-mediated decay	0.0003	-3.684	7.368	3.588	-0.9001	0.761	0.607	184	0
GO:0006412	translation	0.05686	-5.4	3.55	5.863	-0.6492	0.71	0.614	6412	0
GO:0015969	guanosine tetraphosphate metabolic process	0.00065	-5.37	0.795	3.92	-0.4735	0.786	0.628	15969	0
GO:0008610	lipid biosynthetic process	0.02123	-5.756	-1.869	5.435	-0.4013	0.819	0.632	8610	0
GO:0009651	response to salt stress	0.00043	5.488	5.419	3.741	-0.5515	0.787	0.635	9651	0
GO:0007165	signal transduction	0.06621	3.401	4.503	5.929	-1.5687	0.682	0.637	7165	0
GO:0009638	phototropism	2e-05	6.035	4.528	2.29	-0.6858	0.803	0.638	9638	0
GO:0050832	defense response to fungus	0.00028	4.753	5.69	3.557	-0.8817	0.82	0.655	50832	0
GO:0006281	DNA repair	0.02234	0.874	6.08	5.457	-0.6091	0.613	0.657	6281	0
GO:0006897	endocytosis	0.00235	1.155	-5.57	4.48	-0.6812	0.909	0.665	6897	0
GO:2000028	regulation of photoperiodism, flowering	4e-05	4.859	2.942	2.669	-0.9627	0.711	0.667	2000028	0
GO:0009793	embryo development ending in seed dormancy	0.00024	4.578	-3.238	3.484	-0.4013	0.878	0.696	9793	0
GO:0006869	lipid transport	0.0027	0.881	-5.974	4.539	-0.5833	0.884	0.698	6869	0
GO:0006397	mRNA processing	0.00561	-4.904	6.427	4.857	-0.7278	0.732	0.721	6397	0
GO:0009733	response to auxin	0.00078	5.318	4.575	4.003	-0.9598	0.838	0.743	9733	0
GO:0032324	molybdopterin cofactor biosynthetic process	0.00046	-5.729	1.506	3.77	-0.4261	0.738	0.773	32324	0
GO:0006511	ubiquitin-dependent protein catabolic process	0.00584	-4.561	5.771	4.874	-0.4375	0.772	0.791	6511	0
GO:0045892	negative regulation of transcription, DNA-templated	0.00592	-2.381	5.493	4.881	-1.1632	0.721	0.791	45892	0
GO:0009416	response to light stimulus	0.00157	5.677	5.033	4.304	-0.5781	0.783	0.802	9416	0
GO:0000956	nuclear-transcribed mRNA catabolic process	0.00137	-4.117	7.219	4.244	-0.6178	0.738	0.823	956	0
GO:0042753	positive regulation of circadian rhythm	7e-05	1.725	2.728	2.942	-0.7037	0.898	0.839	42753	0
GO:0000398	mRNA splicing, via spliceosome	0.00315	-4.848	6.657	4.607	-0.6475	0.743	0.876	398	0
GO:0006351	transcription, DNA-templated	0.10659	-4.954	4.362	6.136	-0.6466	0.699	0.876	6351	0

## Sheet: DVRT-1_T vs DVRT-1 _C  MF
Title: Understanding salt tolerance mechanism using transcriptome profiling and de novo assembly of wild tomato Solanum chilense Authors: SP Kashyap 1, 2, HC Prasanna 1, 3*, Nishi Kumari 2, Pallavi Mishra 1 and B Singh 1 Author’s affiliations: 1 Division of Crop Improvement and Biotechnology, Indian Institute of Vegetable Research, Indian Council of Agricultural Research, Varanasi-221 305, Uttar …
Table S13 GO enrichment of up-regulated DEGs
term_ID	description	frequency	plot_X	plot_Y	plot_size	log10 p-value	uniqueness	dispensability	representative	eliminated
GO:0003700	transcription factor activity, sequence-specific DNA binding	0.04217	2.814	-0.58	5.774	-2.3654	0.876	0	3700	0
GO:0005509	calcium ion binding	0.00967	6.226	-1.877	5.134	-1.6771	0.843	0	5509	0
GO:0008113	peptide-methionine (S)-S-oxide reductase activity	0.00051	4.63	2.999	3.855	-2.7403	0.809	0	8113	0
GO:0004040	amidase activity	0.00144	-4.145	-1.752	4.307	-2.4422	0.742	0.02	4040	0
GO:0003951	NAD+ kinase activity	0.00128	-3.275	5.707	4.257	-1.5854	0.788	0.022	3951	0
GO:0016874	ligase activity	0.0354	0.748	5.995	5.698	-1.4922	0.835	0.029	16874	0
GO:0000166	nucleotide binding	0.20185	1.699	-6.577	6.454	-1.7388	0.817	0.083	166	0
GO:0033926	glycopeptide alpha-N-acetylgalactosaminidase activity	6e-05	-4.99	-5.577	2.96	-1.6409	0.765	0.144	33926	0
GO:0003723	RNA binding	0.05283	2.894	-5.786	5.871	-1.4579	0.812	0.231	3723	0
GO:0016788	hydrolase activity, acting on ester bonds	0.04643	-6.285	-2.328	5.815	-1.8162	0.709	0.243	16788	0
GO:0016616	oxidoreductase activity, acting on the CH-OH group of donors, NAD or NADP as acceptor	0.01451	3.813	3.651	5.31	-1.4139	0.802	0.304	16616	0
GO:0016791	phosphatase activity	0.01017	-6.493	-0.804	5.156	-1.7664	0.674	0.305	16791	0
GO:0003924	GTPase activity	0.01135	-5.972	-3.234	5.204	-1.5515	0.722	0.309	3924	0
GO:0003676	nucleic acid binding	0.21226	0.958	-7.049	6.475	-1.4139	0.818	0.332	3676	0
GO:0016301	kinase activity	0.06056	-3.922	5.655	5.931	-1.916	0.782	0.477	16301	0
GO:0008195	phosphatidate phosphatase activity	8e-05	-6.913	0.439	3.052	-1.4942	0.714	0.604	8195	0
