# Supplementary material for: Understanding salt tolerance mechanism using transcriptome profiling and de novo assembly of wild tomato Solanum chilense
Source: Sci Rep. 2020 Sep 28;10:15835. doi: 10.1038/s41598-020-72474-w (PMC7523002; doi:10.1038/s41598-020-72474-w)
Supplement: Supplementary file 12 — Supplementary Table 14. [file 41598_2020_72474_MOESM12_ESM.xlsx]

## Sheet:  Primer sequences
Title: Understanding salt tolerance mechanism using transcriptome profiling and de novo assembly of wild tomato Solanum chilense Authors: SP Kashyap 1, 2, HC Prasanna 1, 3*, Nishi Kumari 2, Pallavi Mishra 1 and B Singh 1 Author’s affiliations: 1 Division of Crop Improvement and Biotechnology, Indian Institute of Vegetable Research, Indian Council of Agricultural Research, Varanasi-221 305, Uttar …
Table S14 Primer sequences used for qRT-PCR analysis: The unigene sequences obtained by transcriptome analysis were used to design primers with the help http://www.ncbi.nlm.nih.gov/tools/primerblast/ online tool and were used in qRT-PCR analysis.
Gene Name	Forward Primer	Reverse Primer
Arginine decarboxylase ADC (Q1)	GCATTTGTGATTGGGTGTCG	AGGGATTGAGGTGAAAACTGAC
Betaine aldehyde dehyrogenase (Q2)	CAAGTGTTAAATGTGGCTGAGG	GGTGTTCTGAGAGGTACTTCC
Pyrroline-5-carboxylate reductase (Q3)	GCAGTTACAGGTTTAAGGCATG	TCAAGAACCAAGATCCCCAAG
Trehalose-6-phosphate synthase TPS1 (Q4)	GCAGTGATCCAAAGAACATCG	CCTAGTGAAGTAACCATGCTCTG
Cytochrome P450 90A5 (Q5)	GGAGAAAAGAACGAGACGGAG	GGAGGTAGTTTCATAGCCAGC
Cytochrome P450-type monooxygenase 97C11 (Q6)	GCTTCATTCTAGTTTTCCTCTTGG	ACAGTCTGCATAGTTTCCGTC
L-ascorbate oxidase (Q7)	TCCACAGTGCAAGTTAAGAGG	CCAAGTTGAGTGAAGCCAATG
12-oxophytodienoate reductase 1 OPR1 (Q8)	GCTTTGGGACTTTACATGGTG	TCATCGGTACAAGGCTTTCAG
1-aminocyclopropane-1-carboxylate oxidase homolog ACO3 (Q9)	TGTCTGAAGGTCTCGGTCTC	TCGGTATGTTGAATGGTGCC
Adenylate isopentenyltransferase 1 IPT1 (Q10)	CCCGAGTTATTTTCCCCTTCTG	CACCCGGATTGAACTGATTTG
Cytokinin riboside 5'-monophosphate phosphoribohydrolase TLOG1 (Q11)	GCAGGTTGAAAGGAACATCG	TGATTGAGAAACTAGGCCCATC
Gibberellin 20-oxidase-1 GA20ox1 (Q12)	AGAAGCCTTGTGCCTTAGTAC	AAACCATGACCCCGACAC
Lipoxygenase LOXB (Q13 A)	AGCCAGGAAGTGTTGAGTATG	TGTCCCAAGTAAACCTCATCTG
Lipoxygenase LOXC (Q13 B)	CGGCATTGGAATCAGTCGTATC	GACACCCACATTGAAAAGCG
Allene oxide synthase aos (Q14)	TGTTATGGTCAAATGGGTCGG	GCACCGACTTCAATCTCAAAC
Superoxide dismutase [Cu-Zn] (Q15 A)	GGCAAAGTGAAAGAGAAAGGG	GTGCTTGGGAGATGTGAAAATG
Iron superoxide dismutase Fe-SOD (Q15 B)	GTGGGATTTCATCTTGCATAGC	TTCTGCTTACCTCCCAAACG
Catalase cat1 (Q16)	TGATGTTTGTCTCCCAACGG	GTGCTTTCCCCTCTTTGTTAATC
Peroxidase TPX2 (Q17)	GGGTTCTAGCTATGGTCAGTTG	GATGGAGCGTTTGGGATTTG
Glutathione peroxidase GPXle-2 (Q18)	CTCCGTAGACCTCACTTTTCG	AGAATGGGAAAGAACTAGAGCC
Glutaredoxin (Q19)	TTTGAATCTCCCTTACGTCAGAG	CAACTTTTGAATCCCCTTCGC
Thioredoxin reductase NTRC (Q20)	CCATATGAGGCACTTACGGTAG	TGGATGTATCTCAGAATGTGGC
Glutathione synthetase GSH2 (Q21)	GAAGATTCTGCGAAACCCATTG	TTGCCATAAAGACTGACCTCC
Folylpolyglutamate synthase (Q22)	CTTTCTGCCTGTTTAAGCGTG	AGGCACTCTGATAAACCATCG
Imidazoleglycerol-phosphate dehydratase (Q23)	GCTTCCACCTCATCTTATCCAG	GCTCTTTTCATCTGTTTGGCG
Casein kinase II subunit beta-3 (Q24)	AGATGGGACGTGTAGGTGATAG	AGTGGAGGTAGAAGGAGATGAG
Phosphoenolpyruvate carboxylase kinase 1 (Q25)	GTGTGAGGAAATAGGGAGAGG	TTGTAGAGGCATTGACGGTC
CBL10 calcineurin B-like 10 (Q26)	CGTCAGAACCAGCAAACTAAAC	GAAAAGGCTCAAAGGGTGTTG
Receptor-like protein kinase HERK 1 (Q27)	TTTGAAGTCCTCTGTGGAAGG	TCTGGTGTAATCTCGTGTGC
14-3-3 protein tft4 (Q28)	AGGAGAGCTTATTTACCTTGCG	ACAACCTCAACCCAAGACAAG
Calmodulin 1 CaM1 (Q29 A)	CACAAAAGAGAAGGAAACAGAGC	ACAGGGCAAACAGGATATACG
Calmodulin 6 CaM6 (Q29 B)	AAGGAGTTGGGAACAGTGATG	CTATACCTTCATCTTCCGTGCC
MLO-like protein 2 (Q30 A)	GGGCATGGATGTTCTTATTTGG	GTTGGGTTGTCTAGAGGGTTAG
MLO-like protein 8 (Q30 B)	GAGGGTTAGTAATGGCAGGTG	CATACCGTTCCAAGTTTGTGC
Calcium/calmodulin-dependent protein kinase (CaM kinase) II (Q31)	CAGTATACCAAATCTCCAGGGC	CCCCTACCCAATTCTTTACCAAG
Methionine synthase (5-methyltetrahydrofolate--homocysteine methyltransferase) (Q32)	TCTGGTCCTCAAAAGCTCAAG	AGTTGAGAATGGTGACAGGG
Adenosylmethionine synthase 2 SAM2 S (Q33)	ACCATTTTCCACCTCAACCC	GATCCTTCCCAGAGAAAGCAC
Serine hydroxymethyltransferase 1, mitochondrial (Q34)	GGAACCTGTGCCAAACATTG	TCCAGTGTAATAGCCCGTAAATC
V-type proton ATPase subunit a (Q35)	GCTATTCCTCTCCTTTCTGCG	CCTGGTTCCTTGTTCCTCTTT
Vacuolar cation/proton exchanger (Q36)	ACATCCTTCACTTTCATCTCCC	TCAGAAGTTAGCGACAAGCC
Sodium/hydrogen exchanger 8-like (Q37)	GAAAAGTTCTGGCTGCGTTG	ATTCCGATCAAGACGCTGTAG
Na+/H+ antiporter 2 NHX2 (Q38 A)	ATGACAAAGTACGGCTGGAG	ACCTACATCACCCAAAATCACG
Sodium/hydrogen exchanger 4 (Q38 B)	CAAACATCAGGTAACATGCTCG	AACGCCAGGGCTATAGAAAC
Cyclic nucleotide-gated ion channel 4-like (Q39)	CTCTCGTACTCTGAACCTGAAC	ACAAGTACCAACATGCTCCC
ABC transporter F family member 4-like (Q40)	GATGAGGCTGGTGTAAGTGG	GTTCGGTTTCTCAAGTTTCTGG
Plasma membrane ATPase 4 (Q41)	CTTGCTCCTAAGACGAAGGTG	CCCCTGGTACTAACAATGCTG
Plasma membrane H+-ATPase (Q42)	GTGATTGTCCAGCGTGTATTTG	GCTGATGCAAGTTTCCTGAAG
Calcium-transporting ATPase 1 (Q43)	AATTCTGGGAACACCGACTG	ATGATTGACGCTCTTCCTGG
ABC transporter B family member 25 (Q44)	CTCAGTCATACCAATCCCCAG	CTCCCACTCATTCCCCATTC
ABC transporter B family member 2 ABCB2 (Q45)	TTGCCTGTGCTTCTACTGTC	AAAACAATGAGCAAGACCGTG
ABC transporter A family member 3 (Q46)	GGATGAAGGGAAAGGGAAGG	GACAGTAGCAATAGGACGAGTG
(Sodium/potassium)/proton exchanger 4 nhx4 (Q47)	TTGACATGACCGGAGCTAATC	CTGAAGTACCCAAAGATCCCAG
Sodium transporter HKT1;2 HKT1;2 (Q48)	GAGTCTTAGGGTAAAGCCATTTTG	AAACAGAAGTGAAAAGAACATCTAGG
Beta-galactosidase TBG1 (Q49)	ACATCCATTAACCCACACTACC	CATCTTCATAATCAGGTGAGCTTTG
Annexin D4 (Q50)	TTGTAGGACTTGGTGTGGATG	CTGTACGATTCCCTCTGATGC
Alpha,alpha-trehalose-phosphate synthase [UDP-forming] 1-like (Q51 A)	TTTCCATTATCTCCCACTTCCG	GCACCAAACAATATCACCCTC
Alpha,alpha-trehalose-phosphate synthase [UDP-forming] 6 (Q51 B)	ATAAACAGGAGAGGGCATTGG	GATCGAGAAGCAAAAGAACCATG
PE1 pectinesterase 1 (Q52)	CTTGGGTGAGTTCGATGGATAG	CGTCTTACTCTTATCTGGTGCTG
heat shock protein 83 (Q53)	TGAGATTGCTGAGAACAAGGAG	TGGTAGAGTGGTAACGGAGG
Heat shock protein 70 HSP70 (Q54)	ACAGGCTTAAGACACCAGTTG	TCTTTACCAGTCATCTTGCGG
Heat shock protein HSP21 (Q55)	ACCGGCGATAACAAAGATACG	GGGAAGGACTTACCAAAAGGG
Heat stress transcription factor A-8 (Q56)	ACAGTAGCATTCAGTTTCCCC	GTAAGACAACCAAGAGCCCTAG
Ferritin-1, chloroplastic (Q57 A)	TTATGCTTGTCCCTTCTCTTCC	GCATTAACACCAACAGATTCAAAAC
Ferritin-2, chloroplastic (Q57 B)	TCCAAATCGATGAGTTAGCCG	ACACCTGATACTCCATGAACTTC
Zinc finger SWIM domain-containing protein 7 (Q58)	AAGGATTTTAGGTCACCCCAG	ACACCCCGATAAAACCCAAC
Zinc finger CCCH domain-containing protein 1 (Q59)	TGAACCAGAGCCCAAAGTATTG	TCACCAAAGTCGGTCAAAGAG
WRKY transcription factor 72 (Q60)	TTATCGTTGCTCAGTGGCTC	GCAGAAGTTGTAGAGGCCATAG
WRKY transcription factor 3 WRKY3 (Q61)	TTGAGCGGTCTGTTGATGG	TCGAACTCCAAAGCAGTCTG
WRKY transcription factor 1 (Q62)	CCACCTGTTAAGTCCCATAGTG	CTCGGATTTGGATTGCCTTTG
Transcription factor bHLH96-like (Q63)	AATATTTTCCGGTGGAGAGTACG	GTAATCGTTCATTTGCCGTCG
Transcription factor MYB48-like (Q64)	TCGCTGGGATTTTCTGGC	ATCACAAGAAATGGAATGCAGAAG
Transcription factor MYB12-like (Q65)	CCAACTAACGTCCATAAGGGC	GTCATATACCCTCCGTTTAAAATTGG
GATA transcription factor 24 (Q66)	CGCACTCCACAAATTTAACCC	TGAGAAATCCCCAAGACCAAG
Ethylene response factor 4 ERF4 (Q67)	AGCCATCTACATCCAATTCCC	CGAAAACTGGACTGAGGATGG
Auxin response factor 2B ARF2B (Q68)	TGTTGGGTCACTCTATTGCTC	TGTAGCAAGGACACCAAGATG
Auxin response factor 2A ARF2A (Q69)	GGTTGCCCACTAGAATACTCG	CTTTCTCACCCTAGTTTCCCC
Actin	CTGGATTGGAGGCTCTATCTTG	AGAGAAGCAGAAAACACCGTC
Beta-tubulin	TGCAGAACAAGAACTCGTCC	CTCACCCTTCTAAACATCTCCTG

## Sheet: Reference gene stability value
Title: Understanding salt tolerance mechanism using transcriptome profiling and de novo assembly of wild tomato Solanum chilense Authors: SP Kashyap 1, 2, HC Prasanna 1, 3*, Nishi Kumari 2, Pallavi Mishra 1 and B Singh 1 Author’s affiliations: 1 Division of Crop Improvement and Biotechnology, Indian Institute of Vegetable Research, Indian Council of Agricultural Research, Varanasi-221 305, Uttar …
Table S14 Norm finder value of reference genes stability
Gene name	Stability value		Best gene	Actin
Actin	0.142453		Stability value	0.142453
Beta-tubulin	0.212124
EF-1	0.474957		Best combination of two genes	Actin and Beta-tubulin
GAPDH	0.62602		Stability value for bestcombination of two genes	0.128449
